# Supplementary material for: Gene expression profiling analysis to investigate the role of remote ischemic postconditioning in ischemia-reperfusion injury in rats
Source: BMC Genomics. 2019 May 9;20:361. doi: 10.1186/s12864-019-5743-9 (PMC6509872; doi:10.1186/s12864-019-5743-9)
Supplement: Supplementary file 1 — Table S1. The primer sequences used in the qPCR assay. (XLSX 31 kb) [file 12864_2019_5743_MOESM1_ESM.xlsx]

## Sheet: gene correlation
Table S1. The primer sequences used in the qPCR assay.
Gene (Rat)	Primer	Sequences (5'-3')
Plcb4	Forward	CCCTCATCAACAGCATTCGG
	Reverse	AGGCCTTCTACCCATTGCTT
Pdgfra	Forward	GAGAAGATTGTGCCGCTGAG
	Reverse	AAATGTGCCTGCCTTCGATC
Ccr1l1	Forward	GTTGGTGGGATTGCAGACTG
	Reverse	GGCTGCGATGAACATAGTGG
Stat1	Forward	ACAGCCGCTTTTCTTTGGAG
	Reverse	GGCCTGATTAAATCGCTGGG
Jun	Forward	TTGTTTCCTAAGCCGCACAC
	Reverse	AAGTGGGAATTGGGAGAGGG
Hba2	Forward	AGAAGGATTGGGAGGTGTGG
	Reverse	GAGCATTTAACCGAGGGCTG
LOC501110	Forward	CCGGGGTAGAATGGAGTCTG
	Reverse	TCATCCCATCAACCTCCACC
Stfa3	Forward	CTTTGCTGTGCCAATTCCCT
	Reverse	GTGCCCCACGTCCATTTTAA
Cflar	Forward	GTGCACAACCCAGACACAAT
	Reverse	TGGGACACTAAGGCAAGAGG
Lifr	Forward	CCCGTAGCACTAGTGTCACT
	Reverse	GCTCCACTCACTCCACTCTT
Gstm5	Forward	CCAGAGTAACGCCATCTTGC
	Reverse	TGCAGGCAGTTGTTCCAAAT
Gapdh	Forward	AGTCTACTGGCGTCTTCACC
	Reverse	CCACGATGCCAAAGTTGTCA
