# Supplementary material for: Gene expression profiling analysis to investigate the role of remote ischemic postconditioning in ischemia-reperfusion injury in rats
Source: BMC Genomics. 2019 May 9;20:361. doi: 10.1186/s12864-019-5743-9 (PMC6509872; doi:10.1186/s12864-019-5743-9)
Supplement: Supplementary file 3 — Table S2. The differently expressed genes identified by IRI + RPostC vs. IRI vs. control comparison. (XLSX 203 kb) [file 12864_2019_5743_MOESM3_ESM.xlsx]

## Sheet: mRNA
probe_set	test2_average	test1_average	FC	Regulation	P.Value	adj.P.Val	Gene.Symbol	Description	Chromosome	Strand	Public.Gene.IDs	Group	Start	Stop	total_probes	Cytoband	Entrez.ID	mRNA.Accession	mRNA.Source	mRNA.Description	mRNA.SeqName	mRNA.Assignment.Score	mRNA.Assignment.Coverage	SwissProt.mRNA.Accession	SwissProt.Accession	UniGene.Accession	UniGene.ID	UniGene.Expression.Information	GO.Biological.Process.Accession	GO.Biological.Process.ID	GO.Biological.Process.Term	GO.Biological.Process.Evidence	GO.Cellular.Component.Accession	GO.Cellular.Component.ID	GO.Cellular.Component.Term	GO.Cellular.Component.Evidence	GO.Melecular.Function.Accession	GO.Molecular.Function.ID	GO.Molecular.Function.Term	GO.Molecular.Function.Evidence	Pathway.Accession	Pathway.Source	Pathway.Name	Protein.Domains.mRNA.Accession	Protein.Domains.Source	Protein.Domains.Accession	Protein.Domains.Description	locus.type	RpostC_IRI1_expression
TC1700001419.rn.1	9.10282	8.64811	1.3705	up	4.64087e-05	0.449516	Aspn	asporin (Aspn), mRNA	chr17	-	NM_001014008_2	Coding	14656004	14679525	101	NA	NA	NM_001014008_2	RefSeq	asporin (Aspn), mRNA	chr17	100	100	ENSRNOT00000020704	Q5XIH1	ENSRNOT00000020704	Rn.160633	adipose tissue| eye| heart| kidney| lung| juvenile| adult	ENSRNOT00000020704	GO:0030282	bone mineralization	not recorded	ENSRNOT00000020704	GO:0005578	proteinaceous extracellular matrix	not recorded	ENSRNOT00000020704	GO:0005509	calcium ion binding	inferred from electronic annotation	NA	NA	NA	ENSRNOT00000020704	Pfam	IPR000372	Leucine-rich repeat-containing N-terminal	Coding	9.35059
TC0100003446.rn.1	7.66377	7.29567	1.29065	up	7.20909e-05	0.449516	Cd274	CD274 molecule	chr1	+	NM_001191954	Coding	247519895	247539659	90	1q52	499342	NM_001191954	RefSeq	Rattus norvegicus CD274 molecule (Cd274), mRNA.	chr1	100	100	NM_001191954	D4AE25	NM_001191954	Rn.228198	NA	NM_001191954	GO:0006955	immune response	inferred from electronic annotation	NM_001191954	GO:0009897	external side of plasma membrane	inferred from electronic annotation	ENSRNOT00000034421	GO:0005515	protein binding	inferred from electronic annotation	NA	NA	NA	ENSRNOT00000034421	Pfam	IPR013106	Immunoglobulin V-set domain	Coding	8.71533
TC1900000992.rn.1	6.29292	5.40644	1.84867	up	9.05593e-05	0.477316	Cx3cl1	chemokine (C-X3-C motif) ligand 1	chr19	-	NM_134455	Coding	10644248	10653802	48	19p12	89808	NM_134455	RefSeq	Rattus norvegicus chemokine (C-X3-C motif) ligand 1 (Cx3cl1), mRNA.	chr19	100	100	NM_134455	O55145	NM_134455	Rn.107266	brain| colon| eye| heart| kidney| lung| ovary| pituitary gland| prostate| metamorphosing embryo| fetus| juvenile| adult	NM_134455	GO:0001666	response to hypoxia	inferred from expression pattern	NM_134455	GO:0005576	extracellular region	inferred from electronic annotation	NM_134455	GO:0008009	chemokine activity	inferred from direct assay	NA	NA	NA	ENSRNOT00000022128	Pfam	IPR001811	Chemokine interleukin-8-like domain	Coding	6.06532
TC1700001444.rn.1	8.67461	8.18449	1.40457	up	0.00015564	0.597953	Aspn	asporin	chr17	-	NM_001014008	Coding	15495797	15519313	148	17p14	306805	NM_001014008	RefSeq	Rattus norvegicus asporin (Aspn), mRNA.	chr17	100	100	NM_001014008	Q5XIH1	NM_001014008	Rn.160633	adipose tissue| eye| heart| kidney| lung| juvenile| adult	NM_001014008	GO:0030282	bone mineralization	not recorded	NM_001014008	GO:0005578	proteinaceous extracellular matrix	not recorded	NM_001014008	GO:0005509	calcium ion binding	inferred from electronic annotation	NA	NA	NA	ENSRNOT00000074041	Pfam	IPR000372	Leucine-rich repeat-containing N-terminal	Coding	8.77039
TC0200002317.rn.1	8.19774	7.60637	1.50668	up	0.000164962	0.597953	LOC685067	similar to guanylate binding protein family, member 6	chr2	+	ENSRNOT00000037181	Coding	248215466	248241272	160	2q44	685067	ENSRNOT00000037181	ENSEMBL	ensembl:known_by_projection chromosome:Rnor_5.0:2:266748515:266769711:1 gene:ENSRNOG00000029191 gene_biotype:protein_coding transcript_biotype:protein_coding	chr2	100	100	ENSRNOT00000037181	D3ZV82	ENSRNOT00000037181	Rn.15220	brain| kidney| liver| pancreas| fetus| adult	ENSRNOT00000037181	GO:0006184	GTP catabolic process	inferred from electronic annotation	ENSRNOT00000037181	GO:0020005	symbiont-containing vacuole membrane	inferred from electronic annotation	ENSRNOT00000037181	GO:0003924	GTPase activity	inferred from electronic annotation	NA	NA	NA	ENSRNOT00000037181	Pfam	IPR003191	Guanylate-binding protein, C-terminal	Coding	8.63818
TC1000000592.rn.1	8.03402	7.67116	1.28597	up	0.000222882	0.642265	Irf1	interferon regulatory factor 1	chr10	+	NM_012591	Coding	39109494	39116535	113	10q22	24508	NM_012591	RefSeq	Rattus norvegicus interferon regulatory factor 1 (Irf1), mRNA.	chr10	100	100	NM_012591	P23570	NM_012591	Rn.6396	colon| connective tissue| eye| lung| ovary| placenta| prostate| spleen| thymus| juvenile| adult	NM_012591	GO:0006351	transcription, DNA-templated	inferred from electronic annotation	NM_012591	GO:0000790	nuclear chromatin	inferred from electronic annotation	NM_012591	GO:0000975	regulatory region DNA binding	inferred from electronic annotation	NM_012591	GenMAPP	Apoptosis	ENSRNOT00000010968	Pfam	IPR001346	Interferon regulatory factor DNA-binding domain	Coding	8.27713
TC1400000099.rn.1	5.54859	5.1189	1.34694	up	0.00040717	0.68089	Mpa2l	macrophage activation 2 like	chr14	+	ENSRNOT00000040985	Coding	5928715	5952530	148	14p22	305139	ENSRNOT00000040985	ENSEMBL	ensembl:novel chromosome:Rnor_5.0:14:5910568:5927152:1 gene:ENSRNOG00000002134 gene_biotype:protein_coding transcript_biotype:protein_coding	chr14	100	100	ENSRNOT00000040985	F1LW83	NA	NA	NA	ENSRNOT00000040985	GO:0006184	GTP catabolic process	inferred from electronic annotation	ENSRNOT00000040985	GO:0020005	symbiont-containing vacuole membrane	not recorded	ENSRNOT00000040985	GO:0003924	GTPase activity	inferred from electronic annotation	NA	NA	NA	ENSRNOT00000040985	Pfam	IPR003191	Guanylate-binding protein, C-terminal	Coding	5.54859
TC0400000061.rn.1	15.7466	13.922	3.54202	up	0.000435223	0.68089	Il6	interleukin 6	chr4	+	NM_012589	Coding	3043231	3047808	50	4q11	24498	NM_012589	RefSeq	Rattus norvegicus interleukin 6 (Il6), mRNA.	chr4	100	100	NM_012589	P20607	NM_012589	Rn.9873	vibrissa	NM_012589	GO:0001781	neutrophil apoptotic process	inferred from electronic annotation	NM_012589	GO:0005615	extracellular space	inferred from direct assay	NM_012589	GO:0005102	receptor binding	inferred from direct assay	NM_012589	GenMAPP	Inflammatory_Response_Pathway	ENSRNOT00000013732	Pfam	IPR003573	Interleukin-6/Interleukin-23/GCSF/MGF	Coding	16.5269
TC1700000151.rn.1	3.95791	4.71548	-1.69064	down	0.000520064	0.692637	NA	NA	chr17	+	NA	Coding	9525781	9541756	8	NA	NA	ENSRNOT00000073210	ENSEMBL	ensembl:novel chromosome:Rnor_5.0:17:11633205:11649180:1 gene:ENSRNOG00000050280 gene_biotype:protein_coding transcript_biotype:protein_coding	chr17	100	100	ENSRNOT00000073210	M0RB38	NA	NA	NA	NA	NA	NA	NA	NA	NA	NA	NA	NA	NA	NA	NA	NA	NA	NA	NA	NA	NA	NA	Coding	4.88074
TC0200002320.rn.1	12.0547	11.532	1.43671	up	0.000815584	0.775926	Gbp1	guanylate binding protein 1, interferon-inducible	chr2	+	ENSRNOT00000045855	Coding	248398917	248409570	100	2q44	304266	ENSRNOT00000045855	ENSEMBL	ensembl:novel chromosome:Rnor_5.0:2:266924043:266934696:1 gene:ENSRNOG00000023943 gene_biotype:protein_coding transcript_biotype:protein_coding	chr2	100	100	ENSRNOT00000045855	D3ZKU6	NA	NA	NA	ENSRNOT00000045855	GO:0006184	GTP catabolic process	inferred from electronic annotation	ENSRNOT00000045855	GO:0020005	symbiont-containing vacuole membrane	not recorded	ENSRNOT00000045855	GO:0003924	GTPase activity	inferred from electronic annotation	NA	NA	NA	ENSRNOT00000045855	Pfam	IPR003191	Guanylate-binding protein, C-terminal	Coding	11.2898
TC1400000252.rn.1	7.00898	6.3595	1.5686	up	0.000883857	0.775926	Cxcl10	chemokine (C-X-C motif) ligand 10	chr14	+	NM_139089	Coding	17210719	17213052	57	14p22	245920	NM_139089	RefSeq	Rattus norvegicus chemokine (C-X-C motif) ligand 10 (Cxcl10), mRNA.	chr14	100	100	NM_139089	P48973	NM_139089	Rn.10584	liver| pituitary gland| spleen| juvenile	NM_139089	GO:0002690	positive regulation of leukocyte chemotaxis	inferred from direct assay	NM_139089	GO:0005576	extracellular region	not recorded	NM_139089	GO:0005125	cytokine activity	traceable author statement	NA	NA	NA	ENSRNOT00000003075	Pfam	IPR001811	Chemokine interleukin-8-like domain	Coding	7.89619
TC0200002316.rn.1	7.26037	6.65183	1.52471	up	0.000916618	0.775926	Gbp5	guanylate binding protein 5	chr2	+	NM_001108569	Coding	248178429	248197380	130	2q44	362050	NM_001108569	RefSeq	Rattus norvegicus guanylate binding protein 5 (Gbp5), mRNA.	chr2	100	100	NM_001108569	B5DF73	NM_001108569	Rn.224982	adipose tissue| dorsal root ganglion| eye| lung| placenta| spleen| thymus| juvenile| adult	NM_001108569	GO:0006184	GTP catabolic process	inferred from electronic annotation	NM_001108569	GO:0031410	cytoplasmic vesicle	inferred from electronic annotation	NM_001108569	GO:0003924	GTPase activity	inferred from electronic annotation	NA	NA	NA	ENSRNOT00000037339	Pfam	IPR003191	Guanylate-binding protein, C-terminal	Coding	7.3734
TC1800000604.rn.1	5.21193	4.90408	1.23786	up	0.00104605	0.793669	RGD6495625_1	ENCODES a protein that exhibits GTP binding (inferred) AND hydrolase activity acting on acid anhydrides (inferred) AND INVOLVED IN metabolic process (inferred) AND FOUND IN membrane (inferred)	chr18	+	mRNARGD7518662_1	Coding	55456206	55468157	67	NA	NA	mRNARGD7518662_1	Rat Genome Database	ENCODES a protein that exhibits GTP binding (inferred) AND hydrolase activity acting on acid anhydrides (inferred) AND INVOLVED IN metabolic process (inferred) AND FOUND IN membrane (inferred)	chr18	100	100	ENSRNOT00000073388	M0RAS6	NA	NA	NA	ENSRNOT00000073388	GO:0008152	metabolic process	inferred from electronic annotation	ENSRNOT00000073388	GO:0016020	membrane	inferred from electronic annotation	ENSRNOT00000073388	GO:0005525	GTP binding	inferred from electronic annotation	NA	NA	NA	ENSRNOT00000073388	Pfam	IPR007743	Interferon-inducible GTPase	Coding	5.4809
TC0400001725.rn.1	8.59668	7.75228	1.79552	up	0.00123381	0.850367	Mfap5	microfibrillar associated protein 5	chr4	+	NM_001108644	Coding	155313671	155336228	114	4q42	362429	NM_001108644	RefSeq	Rattus norvegicus microfibrillar associated protein 5 (Mfap5), mRNA.	chr4	100	100	NM_001108644	D3ZJB1	NM_001108644	Rn.25217	connective tissue| dorsal root ganglion| eye| lung| ovary| placenta| prostate| vibrissa| juvenile| adult	NM_001108644	GO:0043206	extracellular fibril organization	inferred from electronic annotation	NM_001108644	GO:0001527	microfibril	inferred from electronic annotation	NA	NA	NA	NA	NA	NA	NA	ENSRNOT00000020812	Pfam	IPR008673	Microfibril-associated glycoprotein	Coding	8.36621
TC1000001229.rn.1	3.82374	4.33739	-1.42766	down	0.00137289	0.867084	Ccl12	chemokine (C-C motif) ligand 12	chr10	+	NM_001105822	Coding	69476866	69478416	30	10q26	287562	NM_001105822	RefSeq	Rattus norvegicus chemokine (C-C motif) ligand 12 (Ccl12), mRNA.	chr10	100	100	NM_001105822	D4ABS1	NM_001105822	Rn.137780	adult	NM_001105822	GO:0000165	MAPK cascade	not recorded	NM_001105822	GO:0005576	extracellular region	not recorded	NM_001105822	GO:0004672	protein kinase activity	inferred from electronic annotation	NA	NA	NA	ENSRNOT00000031626	Pfam	IPR001811	Chemokine interleukin-8-like domain	Coding	3.85758
TC0200001157.rn.1	7.90132	6.65323	2.37527	up	0.00211389	0.973871	Postn	periostin, osteoblast specific factor	chr2	+	NM_001108550	Coding	143656812	143688087	295	2q26	361945	NM_001108550	RefSeq	Rattus norvegicus periostin, osteoblast specific factor (Postn), mRNA.	chr2	100	100	NM_001108550	D3ZAF5	NM_001108550	Rn.30516	adipose tissue| brain| connective tissue| dorsal root ganglion| eye| heart| kidney| lung| muscle| ovary| placenta| prostate| spleen| vibrissa|tailbud embryo| metamorphosing embryo| fetus| juvenile| adult	NM_001108550	GO:0007155	cell adhesion	inferred from electronic annotation	NM_001108550	GO:0005578	proteinaceous extracellular matrix	inferred from electronic annotation	NM_001108550	GO:0008201	heparin binding	inferred from electronic annotation	NA	NA	NA	ENSRNOT00000017453	Pfam	IPR000782	FAS1 domain	Coding	8.10088
TC0500003093.rn.1	3.77806	4.08067	-1.23337	down	0.00227662	0.984833	Ifnb1	interferon beta 1, fibroblast	chr5	-	NM_019127	Coding	106865192	106865746	30	5q31-q33	24481	NM_019127	RefSeq	Rattus norvegicus interferon beta 1, fibroblast (Ifnb1), mRNA.	chr5	100	100	NM_019127	P70499	NM_019127	Rn.138105	NA	NM_019127	GO:0002250	adaptive immune response	not recorded	NM_019127	GO:0005615	extracellular space	not recorded	NM_019127	GO:0003714	transcription corepressor activity	inferred from electronic annotation	NA	NA	NA	ENSRNOT00000008224	Pfam	IPR000471	Interferon alpha/beta/delta	Coding	3.79135
TC0200002319.rn.1	8.74943	8.37887	1.29286	up	0.00233029	0.984833	Gbp2	guanylate binding protein 2, interferon-inducible	chr2	+	NM_133624	Coding	248276557	248293785	140	2q44	171164	NM_133624	RefSeq	Rattus norvegicus guanylate binding protein 2, interferon-inducible (Gbp2), mRNA.	chr2	100	100	NM_133624	Q63663	NM_133624	Rn.25736	eye| heart| lung| ovary| prostate| testis| fetus| adult	NM_133624	GO:0006184	GTP catabolic process	inferred from electronic annotation	NM_133624	GO:0000139	Golgi membrane	inferred from electronic annotation	NM_133624	GO:0003924	GTPase activity	inferred from electronic annotation	NA	NA	NA	ENSRNOT00000068683	Pfam	IPR003191	Guanylate-binding protein, C-terminal	Coding	9.39605
TC0400001986.rn.1	4.8522	4.32092	1.44521	up	0.00254151	1	MTA_TC0600001659.mm	predicted gene 11077	chr4	+	MTA_TR0600005608.mm	Coding	174911966	174941310	24	NA	NA	MTA_TR0600005608.mm	MTA2Rn6	predicted gene 11077	chr4	100	100	NA	NA	NA	NA	NA	NA	NA	NA	NA	NA	NA	NA	NA	NA	NA	NA	NA	NA	NA	NA	NA	NA	NA	NA	Coding	5.40511
TC0400003863.rn.1	7.82184	7.30319	1.43261	up	0.0025418	1	Olr1	oxidized low density lipoprotein (lectin-like) receptor 1	chr4	-	NM_133306	Coding	163239853	163261937	100	4q42	140914	NM_133306	RefSeq	Rattus norvegicus oxidized low density lipoprotein (lectin-like) receptor 1 (Olr1), mRNA.	chr4	100	100	NM_133306	O70156	NM_133306	Rn.87449	liver| ovary| placenta| adult	NM_133306	GO:0002376	immune system process	inferred from electronic annotation	NM_133306	GO:0005576	extracellular region	inferred from electronic annotation	NM_133306	GO:0004872	receptor activity	traceable author statement	NA	NA	NA	ENSRNOT00000011196	Pfam	IPR001304	C-type lectin	Coding	8.04697
TC0200005009.rn.1	11.4375	9.86147	2.98155	up	0.00285198	1	Vcam1	vascular cell adhesion molecule 1	chr2	-	NM_012889	Coding	219071184	219091021	121	2q41	25361	NM_012889	RefSeq	Rattus norvegicus vascular cell adhesion molecule 1 (Vcam1), mRNA.	chr2	100	100	NM_012889	P29534	NM_012889	Rn.11267	adipose tissue| brain| dorsal root ganglion| eye| kidney| lung| pancreas| prostate| spleen| thymus| metamorphosing embryo| juvenile| adult	NM_012889	GO:0001666	response to hypoxia	inferred from expression pattern	NM_012889	GO:0002102	podosome	inferred from electronic annotation	NM_012889	GO:0005178	integrin binding	inferred from mutant phenotype	NA	NA	NA	ENSRNOT00000019377	Pfam	IPR008424	Immunoglobulin C2-set	Coding	12.9921
TC0200005010.rn.1	10.584	9.45026	2.19431	up	0.00298997	1	RGD6486580_1	vascular cell adhesion protein 1-like	chr2	-	mRNARGD6486581_1	Coding	219091882	219097749	61	NA	NA	mRNARGD6486581_1	Rat Genome Database	vascular cell adhesion protein 1-like	chr2	100	100	NA	NA	NA	NA	NA	NA	NA	NA	NA	NA	NA	NA	NA	NA	NA	NA	NA	NA	NA	NA	NA	NA	NA	NA	Coding	11.8347
TC1400001453.rn.1	5.38529	5.66297	-1.21225	down	0.00388553	1	Cxcl13	chemokine (C-X-C motif) ligand 13	chr14	-	NM_001017496	Coding	15253146	15258220	70	14p22	498335	NM_001017496	RefSeq	Rattus norvegicus chemokine (C-X-C motif) ligand 13 (Cxcl13), mRNA.	chr14	100	100	NM_001017496	Q5I0J6	NM_001017496	Rn.6917	connective tissue| embryonic tissue| eye| heart| kidney| lung| ovary| prostate| spleen| metamorphosing embryo| fetus| adult	NM_001017496	GO:0002518	lymphocyte chemotaxis across high endothelial venule	not recorded	NM_001017496	GO:0005576	extracellular region	inferred from electronic annotation	NM_001017496	GO:0008009	chemokine activity	inferred from electronic annotation	NA	NA	NA	ENSRNOT00000039383	Pfam	IPR001811	Chemokine interleukin-8-like domain	Coding	5.42094
TC0900001436.rn.1	6.33748	5.70937	1.54554	up	0.00416745	1	RGD1589899_1	similar to Discs large homolog 5 (Placenta and prostate DLG) (Discs large protein P-dlg)	chr9	-	mRNARGD7588645_1	Coding	8848322	8857695	40	NA	NA	mRNARGD7588645_1	Rat Genome Database	similar to Discs large homolog 5 (Placenta and prostate DLG) (Discs large protein P-dlg)	chr9	100	100	NA	NA	NA	NA	NA	NA	NA	NA	NA	NA	NA	NA	NA	NA	NA	NA	NA	NA	NA	NA	NA	NA	NA	NA	Coding	7.17629
TC1100001468.rn.1	9.45601	9.18556	1.20618	up	0.00423168	1	Abi3bp	ABI family, member 3 (NESH) binding protein	chr11	-	ENSRNOT00000002220	Coding	46206925	46422790	672	11q12	363767	ENSRNOT00000002220	ENSEMBL	ensembl:novel chromosome:Rnor_5.0:11:49393776:49607902:-1 gene:ENSRNOG00000001627 gene_biotype:protein_coding transcript_biotype:protein_coding	chr11	100	100	ENSRNOT00000002220	F1M9R4	NA	NA	NA	ENSRNOT00000002220	GO:0010811	positive regulation of cell-substrate adhesion	inferred from electronic annotation	ENSRNOT00000002220	GO:0005614	interstitial matrix	inferred from electronic annotation	ENSRNOT00000002220	GO:0005518	collagen binding	inferred from electronic annotation	NA	NA	NA	ENSRNOT00000002220	Pfam	IPR003961	Fibronectin, type III	Coding	9.33342
TC1700001442.rn.1	6.92905	6.64786	1.2152	up	0.00431724	1	Omd	osteomodulin (Omd), mRNA	chr17	-	NM_031817_2	Coding	15476100	15484357	40	NA	NA	NM_031817_2	RefSeq	osteomodulin (Omd), mRNA	chr17	100	100	ENSRNOT00000020648	G3V7Y2	ENSRNOT00000020648	Rn.30124	eye| kidney| lung| ovary| juvenile| adult	ENSRNOT00000020648	GO:0007155	cell adhesion	inferred from electronic annotation	ENSRNOT00000020648	GO:0005578	proteinaceous extracellular matrix	inferred from electronic annotation	ENSRNOT00000020648	GO:0005515	protein binding	inferred from electronic annotation	NA	NA	NA	ENSRNOT00000020648	Pfam	IPR000372	Leucine-rich repeat-containing N-terminal	Coding	6.68095
TC0200000269.rn.1	8.56733	7.87526	1.61561	up	0.00445318	1	NA	NA	chr2	+	NA	Coding	30978752	30980086	30	NA	NA	ENSRNOT00000073090	ENSEMBL	ensembl:novel chromosome:Rnor_5.0:2:50137578:50138912:1 gene:ENSRNOG00000050055 gene_biotype:protein_coding transcript_biotype:protein_coding	chr2	100	100	ENSRNOT00000073090	M0R6Q8	NA	NA	NA	NA	NA	NA	NA	NA	NA	NA	NA	NA	NA	NA	NA	NA	NA	NA	NA	NA	NA	NA	Coding	10.7714
TC0400003865.rn.1	6.84939	6.42935	1.33796	up	0.00488161	1	Klrk1	killer cell lectin-like receptor subfamily K, member 1	chr4	-	NM_133512	Coding	163393217	163403653	80	4q42	24934	NM_133512	RefSeq	Rattus norvegicus killer cell lectin-like receptor subfamily K, member 1 (Klrk1), mRNA.	chr4	100	100	NM_133512	O70215	NM_133512	Rn.14544	eye| pancreas	NM_133512	GO:0002223	stimulatory C-type lectin receptor signaling pathway	inferred from electronic annotation	NM_133512	GO:0009897	external side of plasma membrane	inferred from electronic annotation	NM_133512	GO:0019900	kinase binding	not recorded	NA	NA	NA	ENSRNOT00000012886	Pfam	IPR001304	C-type lectin	Coding	6.71205
TC1800000610.rn.1	5.77291	5.37619	1.31652	up	0.00593478	1	MGC105567	similar to cDNA sequence BC023105	chr18	+	NM_001024284	Coding	55685613	55704912	30	18q12.1	498873	NM_001024284	RefSeq	Rattus norvegicus similar to cDNA sequence BC023105 (MGC105567), mRNA.	chr18	100	100	NM_001024284	Q566C9	NM_001024284	Rn.125459	dorsal root ganglion| ovary| spleen| juvenile| adult	NM_001024284	GO:0008152	metabolic process	inferred from electronic annotation	NM_001024284	GO:0016020	membrane	inferred from electronic annotation	NM_001024284	GO:0005525	GTP binding	inferred from electronic annotation	NA	NA	NA	ENSRNOT00000040116	Pfam	IPR007743	Interferon-inducible GTPase	Coding	5.8016
TC0400003254.rn.1	7.92751	7.4214	1.42021	up	0.00642512	1	Mxd1	max dimerization protein 1	chr4	-	NM_001100749	Coding	118449870	118472150	136	4q34	362391	NM_001100749	RefSeq	Rattus norvegicus max dimerization protein 1 (Mxd1), mRNA.	chr4	100	100	NM_001100749	F1LRY0	NM_001100749	Rn.19241	brain| connective tissue| dorsal root ganglion| eye| heart| liver| placenta| small intestine| testis|tailbud embryo| adult	NM_001100749	GO:0000122	negative regulation of transcription from RNA polymerase II promoter	not recorded	NM_001100749	GO:0005634	nucleus	inferred from electronic annotation	NM_001100749	GO:0000978	RNA polymerase II core promoter proximal region sequence-specific DNA binding	not recorded	NA	NA	NA	ENSRNOT00000023856	Pfam	IPR011598	Myc-type, basic helix-loop-helix (bHLH) domain	Coding	7.96847
TC0400001557.rn.1	8.90121	8.60283	1.22976	up	0.00669869	1	Lmcd1	LIM and cysteine-rich domains 1	chr4	+	NM_001008562	Coding	144192989	144252554	110	4q42	494021	NM_001008562	RefSeq	Rattus norvegicus LIM and cysteine-rich domains 1 (Lmcd1), mRNA.	chr4	100	100	NM_001008562	Q6AYF2	NM_001008562	Rn.20476	connective tissue| heart| lung| muscle| ovary| vibrissa| juvenile| adult	NM_001008562	GO:0000122	negative regulation of transcription from RNA polymerase II promoter	inferred from electronic annotation	NM_001008562	GO:0005615	extracellular space	inferred from electronic annotation	NM_001008562	GO:0003714	transcription corepressor activity	inferred from electronic annotation	NA	NA	NA	ENSRNOT00000007523	Pfam	IPR001781	Zinc finger, LIM-type	Coding	9.01657
TC0500000195.rn.1	8.81891	8.43641	1.3036	up	0.00672531	1	Tp53inp1	tumor protein p53 inducible nuclear protein 1	chr5	+	NM_181084	Coding	24402882	24418598	154	5q13	297822	NM_181084	RefSeq	Rattus norvegicus tumor protein p53 inducible nuclear protein 1 (Tp53inp1), mRNA.	chr5	100	100	NM_181084	Q80YE2	NM_181084	Rn.48267	eye| lung| pituitary gland| spleen| adult	NM_181084	GO:0006351	transcription, DNA-templated	inferred from electronic annotation	NM_181084	GO:0005634	nucleus	inferred from electronic annotation	NM_181084	GO:0016209	antioxidant activity	inferred from electronic annotation	NA	NA	NA	NA	NA	NA	NA	Coding	8.30226
TC0400002027.rn.1	10.1466	10.4739	-1.25472	down	0.00683373	1	Etnk1	ethanolamine kinase 1	chr4	+	NM_001107894	Coding	177402904	177447051	130	4q44	312828	NM_001107894	RefSeq	Rattus norvegicus ethanolamine kinase 1 (Etnk1), mRNA.	chr4	100	100	NM_001107894	D3ZXB8	NM_001107894	Rn.7630	adipose tissue| brain| connective tissue| dorsal root ganglion| embryonic tissue| eye| heart| kidney| liver| lung| muscle| ovary| pancreas| pineal gland| pituitary gland| placenta| prostate| spleen| testis| thymus|tailbud embryo| metamorphosing embryo| juvenile| adult	NM_001107894	GO:0006646	phosphatidylethanolamine biosynthetic process	not recorded	NA	NA	NA	NA	NM_001107894	GO:0004305	ethanolamine kinase activity	inferred from electronic annotation	NA	NA	NA	ENSRNOT00000020042	Pfam	IPR002575	Aminoglycoside phosphotransferase	Coding	9.19748
TC1100000435.rn.1	3.67439	3.96092	-1.2197	down	0.00717138	1	RGD1333929_1	ENCODES a protein that exhibits G-protein coupled receptor activity (inferred) AND olfactory receptor activity (inferred) AND INVOLVED IN detection of chemical stimulus involved in sensory perception of smell (inferred) AND G-protein coupled receptor signaling pathway (inferred) AND FOUND IN integral component of membrane (inferred) AND plasma membrane (inferred) AND INTERACTS WITH cadmium dichlo…	chr11	+	mRNARGD2625828_1	Coding	43779341	43780102	30	NA	NA	mRNARGD2625828_1	Rat Genome Database	ENCODES a protein that exhibits G-protein coupled receptor activity (inferred) AND olfactory receptor activity (inferred) AND INVOLVED IN detection of chemical stimulus involved in sensory perception of smell (inferred) AND G-protein coupled receptor signaling pathway (inferred) AND FOUND IN integral component of membrane (inferred) AND plasma membrane (inferred) AND INTERACTS WITH cadmium dichlo…	chr11	100	100	NA	NA	NA	NA	NA	NA	NA	NA	NA	NA	NA	NA	NA	NA	NA	NA	NA	NA	NA	NA	NA	NA	NA	NA	Coding	4.0008
TC0700001395.rn.1	6.51358	6.2154	1.2296	up	0.00775344	1	Apol3	apolipoprotein L, 3	chr7	+	NM_001013175	Coding	118685022	118694016	50	7q34	315108	NM_001013175	RefSeq	Rattus norvegicus apolipoprotein L, 3 (Apol3), transcript variant 2, mRNA.	chr7	100	100	NM_001013175	Q5U1W1	NM_001013175	Rn.145692	colon| heart| kidney| lung| ovary| placenta| spleen| juvenile| adult	NM_001013175	GO:0006869	lipid transport	inferred from electronic annotation	NM_001013175	GO:0005576	extracellular region	inferred from electronic annotation	NM_001013175	GO:0008289	lipid binding	inferred from electronic annotation	NA	NA	NA	ENSRNOT00000068221	Pfam	IPR008405	Apolipoprotein L	Coding	5.96933
TC0X00000210.rn.1	8.35431	7.90246	1.3678	up	0.00833861	1	LOC100361713	hypothetical protein LOC100361713	chrX	+	ENSRNOT00000074085	Coding	21032254	21034419	60	NA	100361713	ENSRNOT00000074085	ENSEMBL	ensembl:novel chromosome:Rnor_5.0:X:22416010:22418161:-1 gene:ENSRNOG00000050700 gene_biotype:protein_coding transcript_biotype:protein_coding	chrX	100	100	ENSRNOT00000074085	M0R9G3	NA	NA	NA	NA	NA	NA	NA	NA	NA	NA	NA	NA	NA	NA	NA	NA	NA	NA	NA	NA	NA	NA	Coding	8.55768
TC0700002297.rn.1	3.91921	4.52387	-1.52062	down	0.00899964	1	NA	NA	chr7	-	NA	Coding	18792747	18793289	30	NA	NA	ENSRNOT00000036375	ENSEMBL	ensembl:novel chromosome:Rnor_5.0:7:18969811:18970353:-1 gene:ENSRNOG00000048017 gene_biotype:protein_coding transcript_biotype:protein_coding	chr7	100	100	ENSRNOT00000036375	F1M663	NA	NA	NA	NA	NA	NA	NA	NA	NA	NA	NA	ENSRNOT00000036375	GO:0005515	protein binding	inferred from electronic annotation	NA	NA	NA	ENSRNOT00000036375	Pfam	IPR013098	Immunoglobulin I-set	Coding	4.31722
TC0100007954.rn.1	12.1371	12.4332	-1.22784	down	0.00933924	1	Ablim1	actin-binding LIM protein 1	chr1	-	ENSRNOT00000018693	Coding	277853877	278042240	325	1q55	307989	ENSRNOT00000018693	ENSEMBL	ensembl:novel chromosome:Rnor_5.0:1:285260913:285379156:-1 gene:ENSRNOG00000013687 gene_biotype:protein_coding transcript_biotype:protein_coding	chr1	100	100	ENSRNOT00000018693	F1LWK7	ENSRNOT00000018693	Rn.40404	adipose tissue| brain| colon| connective tissue| dorsal root ganglion| embryonic tissue| eye| heart| kidney| lung| pancreas| pituitary gland| placenta| prostate| spleen| thymus| metamorphosing embryo| fetus| juvenile| adult	ENSRNOT00000018693	GO:0007411	axon guidance	not recorded	ENSRNOT00000018693	GO:0015629	actin cytoskeleton	not recorded	ENSRNOT00000018693	GO:0003779	actin binding	not recorded	NA	NA	NA	ENSRNOT00000018693	Pfam	IPR001781	Zinc finger, LIM-type	Coding	11.6767
TC1200000066.rn.1	5.89805	5.58964	1.23834	up	0.010157	1	RGD7570154_1	uncharacterized LOC102554161	chr12	+	mRNARGD7570155_1	Coding	3272235	3283402	50	NA	NA	mRNARGD7570155_1	Rat Genome Database	uncharacterized LOC102554161	chr12	100	100	NA	NA	NA	NA	NA	NA	NA	NA	NA	NA	NA	NA	NA	NA	NA	NA	NA	NA	NA	NA	NA	NA	NA	NA	Coding	5.79384
TC1100001694.rn.1	8.1709	7.63695	1.44789	up	0.011161	1	Parp9	poly (ADP-ribose) polymerase family, member 9	chr11	-	NM_001103351	Coding	67724071	67757992	174	11q22	303905	NM_001103351	RefSeq	Rattus norvegicus poly (ADP-ribose) polymerase family, member 9 (Parp9), mRNA.	chr11	100	100	NM_001103351	A1A5Q1	NM_001103351	Rn.2158	brain| connective tissue| eye| heart| kidney| liver| lung| ovary| pituitary gland| placenta| spleen| thymus| juvenile| adult	NM_001103351	GO:0006302	double-strand break repair	inferred from electronic annotation	NM_001103351	GO:0005634	nucleus	not recorded	NM_001103351	GO:0003950	NAD+ ADP-ribosyltransferase activity	inferred from electronic annotation	NA	NA	NA	ENSRNOT00000030975	Pfam	IPR002589	Macro domain	Coding	8.33148
TC0400003662.rn.1	9.86065	11.0036	-2.20836	down	0.0124176	1	NA	NA	chr4	-	NA	Coding	153324955	153326418	8	NA	NA	ENSRNOT00000073075	ENSEMBL	ensembl:novel chromosome:Rnor_5.0:4:220415099:220416562:-1 gene:ENSRNOG00000047438 gene_biotype:protein_coding transcript_biotype:protein_coding	chr4	100	100	ENSRNOT00000073075	M0RDD2	NA	NA	NA	NA	NA	NA	NA	NA	NA	NA	NA	NA	NA	NA	NA	NA	NA	NA	NA	NA	NA	NA	Coding	10.3424
TC0700003154.rn.1	5.65947	5.33547	1.2518	up	0.0125026	1	Has2	hyaluronan synthase 2	chr7	-	NM_013153	Coding	96438046	96464049	40	7q32	25694	NM_013153	RefSeq	Rattus norvegicus hyaluronan synthase 2 (Has2), mRNA.	chr7	100	100	NM_013153	O35776	NM_013153	Rn.87393	eye| kidney| metamorphosing embryo	NM_013153	GO:0001570	vasculogenesis	not recorded	NM_013153	GO:0005887	integral component of plasma membrane	inferred from electronic annotation	NM_013153	GO:0050501	hyaluronan synthase activity	inferred from direct assay	NA	NA	NA	ENSRNOT00000006517	Pfam	IPR001173	Glycosyltransferase 2-like	Coding	5.48846
TC0X00001465.rn.1	7.02093	6.72619	1.22666	up	0.012633	1	Srpx	sushi-repeat-containing protein, X-linked	chrX	-	NM_022524	Coding	14150025	14220736	110	Xq13	64316	NM_022524	RefSeq	Rattus norvegicus sushi-repeat-containing protein, X-linked (Srpx), mRNA.	chrX	100	100	NM_022524	Q63769	NM_022524	Rn.1489	adipose tissue| connective tissue| heart| liver| ovary| vibrissa| juvenile| adult	NM_022524	GO:0001845	phagolysosome assembly	inferred from electronic annotation	NM_022524	GO:0005776	autophagic vacuole	inferred from electronic annotation	ENSRNOT00000045753	GO:0005515	protein binding	inferred from electronic annotation	NA	NA	NA	ENSRNOT00000045753	Pfam	IPR000436	Sushi/SCR/CCP	Coding	6.72909
TC0600002228.rn.1	5.92411	5.60719	1.24567	up	0.0135504	1	Rsad2	radical S-adenosyl methionine domain containing 2	chr6	-	NM_138881	Coding	45655947	45669083	69	6q16	65190	NM_138881	RefSeq	Rattus norvegicus radical S-adenosyl methionine domain containing 2 (Rsad2), mRNA.	chr6	100	100	NM_138881	O70600	NM_138881	Rn.14882	brain| eye| heart| kidney| muscle| ovary| placenta| spleen| juvenile| adult	NM_138881	GO:0001503	ossification	inferred from direct assay	NM_138881	GO:0005739	mitochondrion	not recorded	NM_138881	GO:0003824	catalytic activity	inferred from electronic annotation	NA	NA	NA	ENSRNOT00000010092	Pfam	IPR007197	Radical SAM	Coding	6.8352
TC1000000011.rn.1	7.71827	8.24489	-1.44055	down	0.0137383	1	Myh11	myosin, heavy chain 11, smooth muscle	chr10	+	NM_001170600	Coding	764417	859184	475	10q11-q12	24582	NM_001170600	RefSeq	Rattus norvegicus myosin, heavy chain 11, smooth muscle (Myh11), mRNA.	chr10	100	100	NM_001170600	Q63862	NM_001170600	Rn.94969	adipose tissue| brain| colon| embryonic tissue| eye| heart| kidney| lung| ovary| pancreas| placenta| prostate|tailbud embryo| metamorphosing embryo| fetus| juvenile| adult	NM_001170600	GO:0006939	smooth muscle contraction	inferred from electronic annotation	NM_001170600	GO:0001725	stress fiber	inferred from electronic annotation	NM_001170600	GO:0003774	motor activity	inferred from electronic annotation	NA	NA	NA	ENSRNOT00000044317	Pfam	IPR001609	Myosin head, motor domain	Coding	7.70801
TC1000003426.rn.1	5.30098	5.65491	-1.27803	down	0.0137789	1	Ccl5	chemokine (C-C motif) ligand 5	chr10	-	NM_031116	Coding	70739763	70744318	40	10q26	81780	NM_031116	RefSeq	Rattus norvegicus chemokine (C-C motif) ligand 5 (Ccl5), mRNA.	chr10	100	100	NM_031116	P50231	NM_031116	Rn.8019	brain| eye| lung| pancreas| pituitary gland| small intestine| adult	NA	NA	NA	NA	NM_031116	GO:0005615	extracellular space	inferred from direct assay	NM_031116	GO:0004435	phosphatidylinositol phospholipase C activity	inferred from electronic annotation	NA	NA	NA	ENSRNOT00000014865	Pfam	IPR001811	Chemokine interleukin-8-like domain	Coding	5.39454
TC1000004199.rn.1	8.00595	7.65219	1.27788	up	0.0138414	1	Socs3	suppressor of cytokine signaling 3	chr10	-	NM_053565	Coding	106973849	106979296	74	10q32.3	89829	NM_053565	RefSeq	Rattus norvegicus suppressor of cytokine signaling 3 (Socs3), mRNA.	chr10	100	100	NM_053565	O88583	NM_053565	Rn.127801	placenta| thymus| juvenile| adult	NM_053565	GO:0001558	regulation of cell growth	traceable author statement	NM_053565	GO:0005737	cytoplasm	inferred from direct assay	ENSRNOT00000003940	GO:0005515	protein binding	inferred from electronic annotation	NA	NA	NA	ENSRNOT00000003940	Pfam	IPR000980	SH2 domain	Coding	8.48759
TC0100004099.rn.1	7.27957	6.91893	1.28399	up	0.0141342	1	Pde7b	phosphodiesterase 7B	chr1	-	NM_080894	Coding	15890540	16203909	160	1p12	140929	NM_080894	RefSeq	Rattus norvegicus phosphodiesterase 7B (Pde7b), mRNA.	chr1	100	100	NM_080894	F1LN39	NM_080894	Rn.234527	brain| testis| adult	NM_080894	GO:0008152	metabolic process	inferred from direct assay	NA	NA	NA	NA	NM_080894	GO:0004115	3',5'-cyclic-AMP phosphodiesterase activity	inferred from direct assay	NM_080894	GenMAPP	G_Protein_Signaling	ENSRNOT00000018556	Pfam	IPR002073	3'5'-cyclic nucleotide phosphodiesterase, catalytic domain	Coding	6.89474
TC0300003192.rn.1	8.64142	8.37775	1.20053	up	0.0142688	1	Ifih1	interferon induced with helicase C domain 1	chr3	-	NM_001109199	Coding	48556080	48604097	210	3q21	499801	NM_001109199	RefSeq	Rattus norvegicus interferon induced with helicase C domain 1 (Ifih1), mRNA.	chr3	100	100	NM_001109199	B5DEI3	NM_001109199	Rn.151974	ovary| prostate| juvenile| adult	NM_001109199	GO:0009615	response to virus	inferred from electronic annotation	NM_001109199	GO:0005737	cytoplasm	inferred from electronic annotation	NM_001109199	GO:0003677	DNA binding	inferred from electronic annotation	NA	NA	NA	ENSRNOT00000009620	Pfam	IPR001315	CARD domain	Coding	9.38974
TC1100000436.rn.1	3.43418	3.85121	-1.33518	down	0.0145744	1	Olr1563	olfactory receptor 1563	chr11	+	NM_001000046	Coding	43834587	43835516	30	11q12	288184	NM_001000046	RefSeq	Rattus norvegicus olfactory receptor 1563 (Olr1563), mRNA.	chr11	100	100	NM_001000046	D4AC49	NM_001000046	Rn.142250	NA	NM_001000046	GO:0007186	G-protein coupled receptor signaling pathway	inferred from electronic annotation	NM_001000046	GO:0005886	plasma membrane	inferred from electronic annotation	NM_001000046	GO:0004930	G-protein coupled receptor activity	inferred from electronic annotation	NA	NA	NA	ENSRNOT00000060872	Pfam	IPR000276	G protein-coupled receptor, rhodopsin-like	Coding	3.27937
TC0700002130.rn.1	7.67929	7.34085	1.26438	up	0.015105	1	Gadd45b	growth arrest and DNA-damage-inducible, beta	chr7	-	NM_001008321	Coding	11646280	11648320	70	7q11	299626	NM_001008321	RefSeq	Rattus norvegicus growth arrest and DNA-damage-inducible, beta (Gadd45b), mRNA.	chr7	100	100	NM_001008321	Q5U3Z2	NM_001008321	Rn.35886	connective tissue| eye| heart| kidney| liver| lung| nerve| ovary| pancreas| placenta| prostate| spleen| thymus| vibrissa| juvenile| adult	NM_001008321	GO:0000185	activation of MAPKKK activity	inferred from electronic annotation	NM_001008321	GO:0005634	nucleus	inferred from electronic annotation	ENSRNOT00000026871	GO:0005515	protein binding	inferred from electronic annotation	NA	NA	NA	ENSRNOT00000026871	Pfam	IPR004038	Ribosomal protein L7Ae/L30e/S12e/Gadd45	Coding	7.71551
TC0800003436.rn.1	5.5283	5.13081	1.31721	up	0.0152024	1	Ccrl2	chemokine (C-C motif) receptor-like 2	chr8	-	NM_001108191	Coding	119324298	119326758	60	8q32	316019	NM_001108191	RefSeq	Rattus norvegicus chemokine (C-C motif) receptor-like 2 (Ccrl2), mRNA.	chr8	100	100	NM_001108191	D3ZVM9	NM_001108191	Rn.67232	placenta| adult	NM_001108191	GO:0006935	chemotaxis	inferred from electronic annotation	NM_001108191	GO:0005887	integral component of plasma membrane	inferred from electronic annotation	NM_001108191	GO:0004950	chemokine receptor activity	inferred from electronic annotation	NA	NA	NA	ENSRNOT00000044467	Pfam	IPR000276	G protein-coupled receptor, rhodopsin-like	Coding	5.81721
TC1400001261.rn.1	4.32646	4.85492	-1.44238	down	0.0155859	1	NA	NA	chr14	-	NA	Coding	3237629	3239505	21	NA	NA	ENSRNOT00000045820	ENSEMBL	ensembl:novel chromosome:Rnor_5.0:14:3238455:3240097:-1 gene:ENSRNOG00000029723 gene_biotype:protein_coding transcript_biotype:protein_coding	chr14	100	100	ENSRNOT00000045820	F1LY15	NA	NA	NA	NA	NA	NA	NA	NA	NA	NA	NA	NA	NA	NA	NA	NA	NA	NA	NA	NA	NA	NA	Coding	4.44089
TC0800003644.rn.1	5.66535	6.21752	-1.46629	down	0.0163754	1	Cnn1	calponin 1, basic, smooth muscle	chr8	+	NM_031747	Coding	23113079	23121753	70	8q13	65204	NM_031747	RefSeq	Rattus norvegicus calponin 1, basic, smooth muscle (Cnn1), mRNA.	chr8	100	100	NM_031747	Q08290	NM_031747	Rn.31788	colon| connective tissue| eye| heart| lung| ovary| prostate| vibrissa|tailbud embryo| juvenile| adult	NM_031747	GO:0031032	actomyosin structure organization	inferred from electronic annotation	NM_031747	GO:0005856	cytoskeleton	inferred from electronic annotation	NM_031747	GO:0003779	actin binding	inferred from direct assay	NM_031747	GenMAPP	Smooth_muscle_contraction	ENSRNOT00000029577	Pfam	IPR000557	Calponin repeat	Coding	5.66766
TC1100001574.rn.1	9.42545	9.04505	1.30171	up	0.0164716	1	Ccdc80	coiled-coil domain containing 80	chr11	-	NM_022543	Coding	60645087	60679375	120	11q21	64387	NM_022543	RefSeq	Rattus norvegicus coiled-coil domain containing 80 (Ccdc80), mRNA.	chr11	100	100	NM_022543	Q6QD51	NM_022543	Rn.2193	adipose tissue| brain| connective tissue| dorsal root ganglion| embryonic tissue| eye| heart| kidney| liver| lung| ovary| pancreas| prostate| spleen| metamorphosing embryo| juvenile| adult	NM_022543	GO:0010811	positive regulation of cell-substrate adhesion	inferred from electronic annotation	NM_022543	GO:0005604	basement membrane	inferred from electronic annotation	NM_022543	GO:0001968	fibronectin binding	inferred from electronic annotation	NA	NA	NA	NA	NA	NA	NA	Coding	9.47621
TC0200003339.rn.1	6.636	6.22125	1.33306	up	0.0168812	1	Pde7a	phosphodiesterase 7A	chr2	-	NM_031080	Coding	104042124	104134101	160	2q24	81744	NM_031080	RefSeq	Rattus norvegicus phosphodiesterase 7A (Pde7a), mRNA.	chr2	100	100	NM_031080	O08593	NM_031080	Rn.39142	dorsal root ganglion| embryonic tissue| lung| muscle| pancreas| spleen| metamorphosing embryo| juvenile| adult	NM_031080	GO:0006198	cAMP catabolic process	inferred from electronic annotation	NA	NA	NA	NA	NM_031080	GO:0004112	cyclic-nucleotide phosphodiesterase activity	inferred from mutant phenotype	NM_031080	GenMAPP	G_Protein_Signaling	ENSRNOT00000067725	Pfam	IPR002073	3'5'-cyclic nucleotide phosphodiesterase, catalytic domain	Coding	6.60952
TC0300002034.rn.1	5.96558	6.35838	-1.31294	down	0.0169624	1	Defb20	defensin beta 20	chr3	+	NM_001037517	Coding	147952879	147955502	30	3q41	641641	NM_001037517	RefSeq	Rattus norvegicus defensin beta 20 (Defb20), mRNA.	chr3	100	100	NM_001037517	Q32ZH2	NM_001037517	Rn.160988	NA	NM_001037517	GO:0042742	defense response to bacterium	inferred from electronic annotation	NM_001037517	GO:0005576	extracellular region	inferred from electronic annotation	NA	NA	NA	NA	NA	NA	NA	NA	NA	NA	NA	Coding	6.09678
TC0700002062.rn.1	4.3923	4.75457	-1.28545	down	0.0171276	1	Olfr798	olfactory receptor 798	chr7	-	ENSRNOT00000071699	Coding	8059426	8276982	30	NA	NA	ENSRNOT00000071699	ENSEMBL	ensembl:known_by_projection chromosome:Rnor_5.0:7:8167575:8384101:-1 gene:ENSRNOG00000043382 gene_biotype:protein_coding transcript_biotype:protein_coding	chr7	100	100	ENSRNOT00000071699	M0RCE6	NA	NA	NA	ENSRNOT00000071699	GO:0007186	G-protein coupled receptor signaling pathway	inferred from electronic annotation	ENSRNOT00000071699	GO:0005886	plasma membrane	inferred from electronic annotation	ENSRNOT00000071699	GO:0004930	G-protein coupled receptor activity	inferred from electronic annotation	NA	NA	NA	ENSRNOT00000071699	Pfam	IPR000276	G protein-coupled receptor, rhodopsin-like	Coding	4.65337
TC0X00001953.rn.1	4.40633	3.94094	1.3807	up	0.0172679	1	Cxcr3	chemokine (C-X-C motif) receptor 3	chrX	-	NM_053415	Coding	71614346	71616997	30	Xq31	84475	NM_053415	RefSeq	Rattus norvegicus chemokine (C-X-C motif) receptor 3 (Cxcr3), mRNA.	chrX	100	100	NM_053415	Q9JII9	NM_053415	Rn.24787	heart| lung| prostate| spleen| adult	NM_053415	GO:0001525	angiogenesis	inferred from electronic annotation	NM_053415	GO:0005886	plasma membrane	inferred from direct assay	NM_053415	GO:0004872	receptor activity	not recorded	NA	NA	NA	ENSRNOT00000004406	Pfam	IPR000276	G protein-coupled receptor, rhodopsin-like	Coding	4.04949
TC0100006350.rn.1	5.11397	4.83174	1.21607	up	0.0175485	1	Olr1875	olfactory receptor 1875	chr1	-	ENSRNOT00000033009	Coding	172877048	172878013	30	1q33	690767	ENSRNOT00000033009	ENSEMBL	ensembl:novel chromosome:Rnor_5.0:1:179876857:179877783:-1 gene:ENSRNOG00000021727 gene_biotype:protein_coding transcript_biotype:protein_coding	chr1	100	100	ENSRNOT00000033009	F1LTQ0	NA	NA	NA	ENSRNOT00000033009	GO:0007186	G-protein coupled receptor signaling pathway	inferred from electronic annotation	ENSRNOT00000033009	GO:0005886	plasma membrane	inferred from electronic annotation	ENSRNOT00000033009	GO:0004930	G-protein coupled receptor activity	inferred from electronic annotation	NA	NA	NA	ENSRNOT00000033009	Pfam	IPR000276	G protein-coupled receptor, rhodopsin-like	Coding	4.92126
TC0200001622.rn.1	5.44467	5.82908	-1.30532	down	0.017632	1	S100a8	S100 calcium binding protein A8	chr2	+	NM_053822	Coding	190073239	190074333	30	2q34	116547	NM_053822	RefSeq	Rattus norvegicus S100 calcium binding protein A8 (S100a8), mRNA.	chr2	100	100	NM_053822	P50115	NM_053822	Rn.31839	connective tissue| dorsal root ganglion| eye| adult	NM_053822	GO:0002523	leukocyte migration involved in inflammatory response	not recorded	NM_053822	GO:0005615	extracellular space	inferred from direct assay	NM_053822	GO:0005509	calcium ion binding	inferred from electronic annotation	NA	NA	NA	ENSRNOT00000015473	Pfam	IPR013787	S100/CaBP-9k-type, calcium binding, subdomain	Coding	5.73904
TC0600002082.rn.1	5.91621	5.63086	1.21871	up	0.0180401	1	RGD6486046_1	nidogen-2-like	chr6	-	mRNARGD6486047_1	Coding	30413192	30477060	60	NA	NA	mRNARGD6486047_1	Rat Genome Database	nidogen-2-like	chr6	100	100	NA	NA	NA	NA	NA	NA	NA	NA	NA	NA	NA	NA	NA	NA	NA	NA	NA	NA	NA	NA	NA	NA	NA	NA	Coding	6.15979
TC1100000960.rn.1	4.60906	4.1835	1.34309	up	0.0184298	1	Olr1567	olfactory receptor 1567	chr11	+	NM_001000043	Coding	85014910	85015848	30	11q23	287970	NM_001000043	RefSeq	Rattus norvegicus olfactory receptor 1567 (Olr1567), mRNA.	chr11	100	100	NM_001000043	Q5USB7	NM_001000043	Rn.142229	NA	NM_001000043	GO:0007186	G-protein coupled receptor signaling pathway	inferred from electronic annotation	NM_001000043	GO:0005886	plasma membrane	inferred from electronic annotation	NM_001000043	GO:0004930	G-protein coupled receptor activity	inferred from electronic annotation	NA	NA	NA	ENSRNOT00000075557	Pfam	IPR000276	G protein-coupled receptor, rhodopsin-like	Coding	4.66702
TC1100000966.rn.1	4.60906	4.1835	1.34309	up	0.0184355	1	Olr1567	olfactory receptor 1567 (Olr1567), mRNA	chr11	+	NM_001000043_2	Coding	85265890	85266828	30	NA	NA	NM_001000043_2	RefSeq	olfactory receptor 1567 (Olr1567), mRNA	chr11	100	100	ENSRNOT00000075532	Q5USB7	ENSRNOT00000075532	Rn.142229	NA	ENSRNOT00000075532	GO:0007186	G-protein coupled receptor signaling pathway	inferred from electronic annotation	ENSRNOT00000075532	GO:0005886	plasma membrane	inferred from electronic annotation	ENSRNOT00000075532	GO:0004930	G-protein coupled receptor activity	inferred from electronic annotation	NA	NA	NA	ENSRNOT00000075532	Pfam	IPR000276	G protein-coupled receptor, rhodopsin-like	Coding	4.66702
TC0300001631.rn.1	6.42097	6.01432	1.3256	up	0.0191455	1	RGD7565205_1	INTERACTS WITH 17beta-estradiol (ortholog) AND all-trans-retinoic acid (ortholog) AND cisplatin (ortholog)	chr3	+	mRNARGD7565207_1	Coding	117853994	117854520	20	NA	NA	mRNARGD7565207_1	Rat Genome Database	INTERACTS WITH 17beta-estradiol (ortholog) AND all-trans-retinoic acid (ortholog) AND cisplatin (ortholog)	chr3	100	100	ENSRNOT00000042949	D4A290	NA	NA	NA	ENSRNOT00000042949	GO:0006412	translation	inferred from electronic annotation	ENSRNOT00000042949	GO:0005840	ribosome	inferred from electronic annotation	ENSRNOT00000042949	GO:0003735	structural constituent of ribosome	inferred from electronic annotation	NA	NA	NA	ENSRNOT00000042949	Pfam	IPR001971	Ribosomal protein S11	Coding	6.22229
TC0100000233.rn.1	8.3959	7.84805	1.46191	up	0.0200247	1	Enpp1	ectonucleotide pyrophosphatase/phosphodiesterase 1	chr1	+	NM_053535	Coding	21748217	21813205	279	1p12	85496	NM_053535	RefSeq	Rattus norvegicus ectonucleotide pyrophosphatase/phosphodiesterase 1 (Enpp1), mRNA.	chr1	100	100	NM_053535	Q924C3	NM_053535	Rn.1199	brain| colon| connective tissue| muscle| ovary| pancreas| pineal gland| placenta| prostate| fetus| juvenile| adult	NM_053535	GO:0006091	generation of precursor metabolites and energy	inferred from electronic annotation	NM_053535	GO:0005576	extracellular region	inferred from electronic annotation	NM_053535	GO:0003676	nucleic acid binding	inferred from electronic annotation	NA	NA	NA	ENSRNOT00000019519	Pfam	IPR001212	Somatomedin B domain	Coding	8.28701
TC0400002379.rn.1	8.14155	7.82546	1.24495	up	0.02114	1	klerwoy	Unannotated AceView Transcript	chr4	-	klerwoy.aSep08-unspliced	Coding	28304967	28324639	70	NA	NA	klerwoy.aSep08-unspliced	Ace View	Unannotated AceView Transcript	chr4	100	100	NA	NA	NA	NA	NA	NA	NA	NA	NA	NA	NA	NA	NA	NA	NA	NA	NA	NA	NA	NA	NA	NA	NA	NA	Coding	9.10674
TC0700003139.rn.1	5.82177	5.31342	1.42242	up	0.0213778	1	Tnfrsf11b	tumor necrosis factor receptor superfamily, member 11b	chr7	-	NM_012870	Coding	93798580	93826857	70	7q31	25341	NM_012870	RefSeq	Rattus norvegicus tumor necrosis factor receptor superfamily, member 11b (Tnfrsf11b), mRNA.	chr7	100	100	NM_012870	O08727	NM_012870	Rn.202973	colon| connective tissue| eye| lung| pancreas| pineal gland| prostate| fetus| juvenile| adult	NM_012870	GO:0006915	apoptotic process	inferred from electronic annotation	NM_012870	GO:0005578	proteinaceous extracellular matrix	inferred from electronic annotation	NM_012870	GO:0005125	cytokine activity	inferred from electronic annotation	NA	NA	NA	ENSRNOT00000011344	Pfam	IPR000488	Death domain	Coding	6.53096
TC1300001975.rn.1	6.38337	6.04598	1.26347	up	0.0216104	1	RGD1562462	similar to Ifi204 protein	chr13	-	ENSRNOT00000058058	Coding	91970213	91972776	30	13q24	289245	ENSRNOT00000058058	ENSEMBL	ensembl:known_by_projection chromosome:Rnor_5.0:13:96485505:96488068:-1 gene:ENSRNOG00000038146 gene_biotype:protein_coding transcript_biotype:protein_coding	chr13	100	100	ENSRNOT00000058058	D3ZT11	ENSRNOT00000058058	Rn.226836	NA	NA	NA	NA	NA	NA	NA	NA	NA	NA	NA	NA	NA	NA	NA	NA	ENSRNOT00000058058	Pfam	IPR004021	HIN-200/IF120x	Coding	6.36671
TC0100004493.rn.1	6.50904	6.24348	1.20211	up	0.0232609	1	Pde10a	phosphodiesterase 10A	chr1	-	NM_022236	Coding	52355904	52590060	335	1q11	63885	NM_022236	RefSeq	Rattus norvegicus phosphodiesterase 10A (Pde10a), mRNA.	chr1	100	100	NM_022236	Q9QYJ6	NM_022236	Rn.44869	adrenal gland| brain| pancreas| pituitary gland| testis| juvenile| adult	NM_022236	GO:0006198	cAMP catabolic process	inferred from direct assay	NM_022236	GO:0005737	cytoplasm	inferred from electronic annotation	NM_022236	GO:0004112	cyclic-nucleotide phosphodiesterase activity	inferred from direct assay	NA	NA	NA	ENSRNOT00000043474	Pfam	IPR002073	3'5'-cyclic nucleotide phosphodiesterase, catalytic domain	Coding	6.06542
TC0400000704.rn.1	3.74912	3.45985	1.22202	up	0.0235149	1	Tas2r108	taste receptor, type 2, member 108	chr4	+	NM_001024686	Coding	68656928	68657842	30	4q22	554302	NM_001024686	RefSeq	Rattus norvegicus taste receptor, type 2, member 108 (Tas2r108), mRNA.	chr4	100	100	NM_001024686	Q67ET0	NM_001024686	Rn.154318	NA	NM_001024686	GO:0001580	detection of chemical stimulus involved in sensory perception of bitter taste	not recorded	NM_001024686	GO:0016021	integral component of membrane	inferred from electronic annotation	NM_001024686	GO:0004930	G-protein coupled receptor activity	inferred from electronic annotation	NA	NA	NA	ENSRNOT00000016232	Pfam	IPR007960	Mammalian taste receptor	Coding	3.64887
TC0X00002642.rn.1	5.71007	6.07019	-1.28353	down	0.0239919	1	NA	NA	chrX	-	NA	Coding	156891301	156891363	30	NA	NA	ENSRNOT00000056343	ENSEMBL	ensembl:novel chromosome:Rnor_5.0:1:152639369:152639431:-1 gene:ENSRNOG00000037271 gene_biotype:protein_coding transcript_biotype:protein_coding	chrX	100	100	ENSRNOT00000056343	Q63667	NA	NA	NA	NA	NA	NA	NA	NA	NA	NA	NA	NA	NA	NA	NA	NA	NA	NA	NA	NA	NA	NA	Coding	5.85765
TC1600001932.rn.1	4.68863	5.00216	-1.24274	down	0.0243265	1	Defb13	defensin beta 13	chr16	-	NM_001037503	Coding	75027131	75028977	30	16q12.5	641626	NM_001037503	RefSeq	Rattus norvegicus defensin beta 13 (Defb13), mRNA.	chr16	100	100	NM_001037503	Q32ZH8	NM_001037503	Rn.155423	NA	NM_001037503	GO:0042742	defense response to bacterium	inferred from electronic annotation	NM_001037503	GO:0005576	extracellular region	inferred from electronic annotation	NA	NA	NA	NA	NA	NA	NA	ENSRNOT00000058071	Pfam	IPR001855	Beta defensin type	Coding	4.58931
TC0100001944.rn.1	4.25205	3.90612	1.27097	up	0.0244699	1	RGD6491095_1	cytochrome P450 2C7-like	chr1	+	mRNARGD6491096_1	Coding	148194793	148196948	30	NA	NA	mRNARGD6491096_1	Rat Genome Database	cytochrome P450 2C7-like	chr1	100	100	NA	NA	NA	NA	NA	NA	NA	NA	NA	NA	NA	NA	NA	NA	NA	NA	NA	NA	NA	NA	NA	NA	NA	NA	Coding	4.45563
TC1700000069.rn.1	10.1128	9.80963	1.23389	up	0.0255126	1	Zcchc6	zinc finger, CCHC domain containing 6	chr17	+	ENSRNOT00000022373	Coding	5225857	5279978	409	17p14	501515	ENSRNOT00000022373	ENSEMBL	ensembl:known chromosome:Rnor_5.0:17:7452315:7504093:1 gene:ENSRNOG00000016629 gene_biotype:protein_coding transcript_biotype:protein_coding	chr17	100	100	ENSRNOT00000022373	D3ZKR9	ENSRNOT00000022373	Rn.233173	prostate	ENSRNOT00000022373	GO:0031123	RNA 3'-end processing	inferred from electronic annotation	NA	NA	NA	NA	ENSRNOT00000022373	GO:0003676	nucleic acid binding	inferred from electronic annotation	NA	NA	NA	ENSRNOT00000022373	Pfam	IPR001878	Zinc finger, CCHC-type	Coding	9.96573
TC2000000947.rn.1	3.74735	4.07704	-1.25674	down	0.0256814	1	Olr1693	olfactory receptor 1693	chr20	-	NM_001000557	Coding	830485	831447	30	20p12	365523	NM_001000557	RefSeq	Rattus norvegicus olfactory receptor 1693 (Olr1693), mRNA.	chr20	100	100	NM_001000557	D4ACX4	NM_001000557	Rn.142684	NA	NM_001000557	GO:0007186	G-protein coupled receptor signaling pathway	inferred from electronic annotation	NM_001000557	GO:0005886	plasma membrane	inferred from electronic annotation	NM_001000557	GO:0004930	G-protein coupled receptor activity	inferred from electronic annotation	NA	NA	NA	ENSRNOT00000000976	Pfam	IPR000276	G protein-coupled receptor, rhodopsin-like	Coding	3.70901
TC1100000701.rn.1	7.88219	7.57321	1.23883	up	0.0266822	1	Parp14	poly (ADP-ribose) polymerase family, member 14	chr11	+	NM_001191659	Coding	68105070	68137522	260	11q22	303903	NM_001191659	RefSeq	Rattus norvegicus poly (ADP-ribose) polymerase family, member 14 (Parp14), mRNA.	chr11	100	100	NM_001191659	F1LZ05	NM_001191659	Rn.54182	adipose tissue| brain| colon| connective tissue| dorsal root ganglion| kidney| liver| lung| ovary| pancreas| pituitary gland| placenta| prostate| thymus| fetus| juvenile| adult	NM_001191659	GO:0008152	metabolic process	inferred from electronic annotation	NM_001191659	GO:0005737	cytoplasm	inferred from electronic annotation	NM_001191659	GO:0003676	nucleic acid binding	inferred from electronic annotation	NA	NA	NA	ENSRNOT00000046888	Pfam	IPR002589	Macro domain	Coding	8.08106
TC0200004609.rn.1	7.17272	6.68865	1.39868	up	0.0273617	1	Usp53	ubiquitin specific peptidase 53	chr2	-	NM_001106468	Coding	227098763	227160392	248	2q42	295425	NM_001106468	RefSeq	Rattus norvegicus ubiquitin specific peptidase 53 (Usp53), mRNA.	chr2	100	100	NM_001106468	D3ZYY9	NM_001106468	Rn.234413	connective tissue| lung| pancreas| prostate| adult	NM_001106468	GO:0006508	proteolysis	inferred from electronic annotation	NA	NA	NA	NA	NM_001106468	GO:0004221	ubiquitin thiolesterase activity	not recorded	NA	NA	NA	NA	NA	NA	NA	Coding	7.03809
TC0500003159.rn.1	8.61745	8.91235	-1.2268	down	0.0276668	1	Jun	jun proto-oncogene	chr5	-	NM_021835	Coding	114011177	114014313	60	5q34.1	24516	NM_021835	RefSeq	Rattus norvegicus jun proto-oncogene (Jun), mRNA.	chr5	100	100	NM_021835	P17325	NM_021835	Rn.93714	brain| connective tissue| dorsal root ganglion| embryonic tissue| eye| heart| kidney| lung| ovary| pituitary gland| prostate| metamorphosing embryo| adult	NM_021835	GO:0001525	angiogenesis	inferred from mutant phenotype	NM_021835	GO:0000790	nuclear chromatin	inferred from direct assay	NM_021835	GO:0000980	RNA polymerase II distal enhancer sequence-specific DNA binding	inferred from electronic annotation	NM_021835	GenMAPP	Apoptosis	ENSRNOT00000011731	Pfam	IPR004827	Basic-leucine zipper domain	Coding	9.24054
TC0800000015.rn.1	8.78202	8.13083	1.57046	up	0.0277567	1	Casp12	caspase 12	chr8	+	NM_130422	Coding	2658728	2689184	108	8q11	156117	NM_130422	RefSeq	Rattus norvegicus caspase 12 (Casp12), mRNA.	chr8	100	100	NM_130422	Q920D5	NM_130422	Rn.81078	liver	NM_130422	GO:0006508	proteolysis	inferred from direct assay	NM_130422	GO:0005622	intracellular	inferred from electronic annotation	NM_130422	GO:0002020	protease binding	inferred from direct assay	NA	NA	NA	ENSRNOT00000010243	Pfam	IPR001315	CARD domain	Coding	8.73581
TC0300001040.rn.1	4.07744	4.41666	-1.26507	down	0.0285002	1	Olr562	olfactory receptor 562	chr3	+	NM_001000667	Coding	75465399	75466355	30	3q24	404869	NM_001000667	RefSeq	Rattus norvegicus olfactory receptor 562 (Olr562), mRNA.	chr3	100	100	NM_001000667	D4A846	NM_001000667	Rn.142902	NA	NM_001000667	GO:0007186	G-protein coupled receptor signaling pathway	inferred from electronic annotation	NM_001000667	GO:0005886	plasma membrane	inferred from electronic annotation	NM_001000667	GO:0004930	G-protein coupled receptor activity	inferred from electronic annotation	NA	NA	NA	ENSRNOT00000057479	Pfam	IPR000276	G protein-coupled receptor, rhodopsin-like	Coding	4.04863
TC1700000648.rn.1	5.66408	5.92999	-1.2024	down	0.031285	1	Hist2h3c2	histone cluster 2, H3c2	chr17	+	ENSRNOT00000074024	Coding	43789596	43795471	50	2q34	310678	ENSRNOT00000074024	ENSEMBL	ensembl:known chromosome:Rnor_5.0:17:45648645:45649595:1 gene:ENSRNOG00000049198 gene_biotype:protein_coding transcript_biotype:protein_coding	chr17	100	100	ENSRNOT00000074024	D3ZJ08	ENSRNOT00000074024	Rn.218658	NA	ENSRNOT00000074024	GO:0006334	nucleosome assembly	inferred from electronic annotation	ENSRNOT00000074024	GO:0000786	nucleosome	inferred from electronic annotation	ENSRNOT00000074024	GO:0003677	DNA binding	inferred from electronic annotation	NA	NA	NA	ENSRNOT00000074024	Pfam	IPR007125	Histone core	Coding	5.87072
TC1700002166.rn.1	8.30942	7.91204	1.31711	up	0.0312923	1	klugu	Unannotated AceView Transcript	chr17	-	klugu.aSep08-unspliced	Coding	72109034	72137424	40	NA	NA	klugu.aSep08-unspliced	Ace View	Unannotated AceView Transcript	chr17	100	100	NA	NA	NA	NA	NA	NA	NA	NA	NA	NA	NA	NA	NA	NA	NA	NA	NA	NA	NA	NA	NA	NA	NA	NA	Coding	8.50444
TC1700002256.rn.1	4.09029	4.43688	-1.27155	down	0.0332001	1	St8sia6	ST8 alpha-N-acetyl-neuraminide alpha-2,8-sialyltransferase 6	chr17	-	NM_213624	Coding	80960785	81002831	50	17q12.3	291325	NM_213624	RefSeq	Rattus norvegicus ST8 alpha-N-acetyl-neuraminide alpha-2,8-sialyltransferase 6 (St8sia6), mRNA.	chr17	100	100	NM_213624	F7ERD5	NM_213624	Rn.104457	pituitary gland| adult	NM_213624	GO:0001574	ganglioside biosynthetic process	inferred from electronic annotation	NM_213624	GO:0030173	integral component of Golgi membrane	inferred from electronic annotation	NM_213624	GO:0008373	sialyltransferase activity	inferred from electronic annotation	NA	NA	NA	NA	NA	NA	NA	Coding	4.04778
TC0700001967.rn.1	4.22739	4.5304	-1.23372	down	0.0344498	1	NA	NA	chr7	-	NA	Coding	2333945	2336573	30	NA	NA	ENSRNOT00000041304	ENSEMBL	ensembl:novel chromosome:Rnor_5.0:7:2311645:2314273:-1 gene:ENSRNOG00000045904 gene_biotype:protein_coding transcript_biotype:protein_coding	chr7	100	100	ENSRNOT00000041304	F1M431	NA	NA	NA	NA	NA	NA	NA	NA	NA	NA	NA	NA	NA	NA	NA	NA	NA	NA	ENSRNOT00000041304	Pfam	IPR006907	Domain of unknown function DUF622	Coding	4.35678
TC1000000813.rn.1	8.93593	8.36465	1.48584	up	0.0345616	1	Mfap4	microfibrillar-associated protein 4 (Mfap4), mRNA	chr10	+	NM_001034124_2	Coding	49000922	49003935	80	NA	NA	NM_001034124_2	RefSeq	microfibrillar-associated protein 4 (Mfap4), mRNA	chr10	100	100	ENSRNOT00000057880	D4A7W8	NA	NA	NA	NA	NA	NA	NA	NA	NA	NA	NA	NA	NA	NA	NA	NA	NA	NA	ENSRNOT00000057880	Pfam	IPR002181	Fibrinogen, alpha/beta/gamma chain, C-terminal globular domain	Coding	9.00536
TC1500001297.rn.1	6.09273	5.2976	1.73523	up	0.0349163	1	RGD1359714_1	INTERACTS WITH indole-3-methanol	chr15	-	mRNARGD2716851_1	Coding	5365597	5417570	30	NA	NA	mRNARGD2716851_1	Rat Genome Database	INTERACTS WITH indole-3-methanol	chr15	100	100	NA	NA	NA	NA	NA	NA	NA	NA	NA	NA	NA	NA	NA	NA	NA	NA	NA	NA	NA	NA	NA	NA	NA	NA	Coding	6.90591
TC1600000862.rn.1	13.9473	12.8221	2.1812	up	0.0349248	1	RGD6498623_1	tissue-type plasminogen activator-like	chr16	+	mRNARGD6498624_1	Coding	73745759	73763217	110	NA	NA	mRNARGD6498624_1	Rat Genome Database	tissue-type plasminogen activator-like	chr16	100	100	NA	NA	NA	NA	NA	NA	NA	NA	NA	NA	NA	NA	NA	NA	NA	NA	NA	NA	NA	NA	NA	NA	NA	NA	Coding	14.032
TC0700001958.rn.1	4.24546	4.60432	-1.28241	down	0.036068	1	NA	NA	chr7	-	NA	Coding	1389585	1392548	30	NA	NA	ENSRNOT00000051488	ENSEMBL	ensembl:novel chromosome:Rnor_5.0:7:1378045:1381008:-1 gene:ENSRNOG00000046498 gene_biotype:protein_coding transcript_biotype:protein_coding	chr7	100	100	ENSRNOT00000051488	F1M1V3	NA	NA	NA	NA	NA	NA	NA	NA	NA	NA	NA	NA	NA	NA	NA	NA	NA	NA	ENSRNOT00000051488	Pfam	IPR006907	Domain of unknown function DUF622	Coding	4.37741
TC0800002449.rn.1	6.94986	7.23624	-1.21958	down	0.0361422	1	Tagln	transgelin	chr8	-	NM_031549	Coding	50222549	50228612	90	8q24	25123	NM_031549	RefSeq	Rattus norvegicus transgelin (Tagln), mRNA.	chr8	100	100	NM_031549	P31232	NM_031549	Rn.34397	adipose tissue| brain| colon| connective tissue| dorsal root ganglion| embryonic tissue| eye| heart| kidney| liver| lung| ovary| pancreas| placenta| prostate| small intestine| spleen| thymus| vibrissa| fetus| juvenile| adult	NM_031549	GO:0007010	cytoskeleton organization	not recorded	NM_031549	GO:0005737	cytoplasm	inferred from electronic annotation	NM_031549	GO:0030674	protein binding, bridging	traceable author statement	NA	NA	NA	ENSRNOT00000024030	Pfam	IPR000557	Calponin repeat	Coding	7.09213
TC1600001909.rn.1	13.8071	12.649	2.23159	up	0.0367351	1	Plat	plasminogen activator, tissue	chr16	-	NM_013151	Coding	74098263	74122907	188	16q12.5	25692	NM_013151	RefSeq	Rattus norvegicus plasminogen activator, tissue (Plat), mRNA.	chr16	100	100	NM_013151	P19637	NM_013151	Rn.107102	adipose tissue| adrenal gland| brain| connective tissue| dorsal root ganglion| embryonic tissue| heart| kidney| liver| lung| muscle| ovary| pancreas| pineal gland| pituitary gland| placenta| spleen|tailbud embryo| metamorphosing embryo| fetus| juvenile| adult	NM_013151	GO:0001666	response to hypoxia	inferred from electronic annotation	NM_013151	GO:0005615	extracellular space	inferred from direct assay	NM_013151	GO:0004252	serine-type endopeptidase activity	inferred from electronic annotation	NM_013151	GenMAPP	Blood_Clotting_Cascade	ENSRNOT00000025763	Pfam	IPR000001	Kringle	Coding	13.9402
TC0200002923.rn.1	6.61957	6.19709	1.34023	up	0.0372507	1	Hspb3	heat shock protein B3	chr2	-	NM_031750	Coding	45517779	45518510	30	2q14	78951	NM_031750	RefSeq	Rattus norvegicus heat shock protein B3 (Hspb3), mRNA.	chr2	100	100	NM_031750	Q9QZ58	NM_031750	Rn.20155	dorsal root ganglion| eye| heart| adult	NM_031750	GO:0006950	response to stress	inferred from electronic annotation	NM_031750	GO:0005634	nucleus	inferred from electronic annotation	NA	NA	NA	NA	NA	NA	NA	ENSRNOT00000014627	Pfam	IPR002068	Alpha crystallin/Hsp20 domain	Coding	6.41515
TC1100002033.rn.1	9.22137	9.68396	-1.37801	down	0.0382112	1	Pkp2	plakophilin 2	chr11	-	NM_001100499	Coding	88911480	88972213	140	11q23	287925	NM_001100499	RefSeq	Rattus norvegicus plakophilin 2 (Pkp2), mRNA.	chr11	100	100	NM_001100499	Q562C0	NM_001100499	Rn.27944	eye| heart| kidney| lung| ovary| pancreas| pituitary gland| placenta| prostate| small intestine|tailbud embryo| adult	NM_001100499	GO:0002159	desmosome assembly	not recorded	NM_001100499	GO:0005634	nucleus	not recorded	NM_001100499	GO:0005080	protein kinase C binding	not recorded	NA	NA	NA	ENSRNOT00000002498	Pfam	IPR000225	Armadillo	Coding	9.08718
TC0200004280.rn.1	6.68748	7.13821	-1.36673	down	0.0392501	1	MTA_TC0300002542.mm	predicted gene, 17651	chr2	-	MTA_TR0300008435.mm	Coding	199846864	199848534	3	NA	NA	MTA_TR0300008435.mm	MTA2Rn6	predicted gene, 17651	chr2	100	100	NA	NA	NA	NA	NA	NA	NA	NA	NA	NA	NA	NA	NA	NA	NA	NA	NA	NA	NA	NA	NA	NA	NA	NA	Coding	6.57733
TC1100000210.rn.1	4.54586	4.25864	1.22028	up	0.0399438	1	RGD7735531_1	keratin-associated protein 20-2-like	chr11	+	mRNARGD7735533_1	Coding	29113067	29113381	30	NA	NA	mRNARGD7735533_1	Rat Genome Database	keratin-associated protein 20-2-like	chr11	100	100	NA	NA	NA	NA	NA	NA	NA	NA	NA	NA	NA	NA	NA	NA	NA	NA	NA	NA	NA	NA	NA	NA	NA	NA	Coding	4.76144
TC1100001437.rn.1	4.05232	4.48076	-1.34578	down	0.0399767	1	Olr1542	olfactory receptor 1542	chr11	-	NM_001000531	Coding	43357349	43358275	30	11q12	363763	NM_001000531	RefSeq	Rattus norvegicus olfactory receptor 1542 (Olr1542), mRNA.	chr11	100	100	NM_001000531	D4AAE1	NM_001000531	Rn.142266	NA	NM_001000531	GO:0007186	G-protein coupled receptor signaling pathway	inferred from electronic annotation	NM_001000531	GO:0005886	plasma membrane	inferred from electronic annotation	NM_001000531	GO:0004930	G-protein coupled receptor activity	inferred from electronic annotation	NA	NA	NA	ENSRNOT00000060891	Pfam	IPR000276	G protein-coupled receptor, rhodopsin-like	Coding	4.21073
TC1800000135.rn.1	10.2011	10.8202	-1.53589	down	0.0404954	1	NA	NA	chr18	+	NA	Coding	15293625	15300438	25	NA	NA	ENSRNOT00000048906	ENSEMBL	ensembl:novel chromosome:Rnor_5.0:18:15072638:15079451:1 gene:ENSRNOG00000029344 gene_biotype:protein_coding transcript_biotype:protein_coding	chr18	100	100	ENSRNOT00000048906	F1LVD9	NA	NA	NA	NA	NA	NA	NA	NA	NA	NA	NA	NA	NA	NA	NA	NA	NA	NA	NA	NA	NA	NA	Coding	10.586
TSUnmapped00000203.rn.1	3.41114	3.73585	-1.25242	down	0.0405196	1	Olr1177	olfactory receptor 1177	NA	NA	NM_001000865	Coding	NA	NA	30	8q13	405160	NM_001000865	RefSeq	Rattus norvegicus olfactory receptor 1177 (Olr1177), mRNA.	NA	100	100	NM_001000865	D3ZD63	NM_001000865	Rn.143578	NA	NM_001000865	GO:0007186	G-protein coupled receptor signaling pathway	inferred from electronic annotation	NM_001000865	GO:0016021	integral component of membrane	inferred from electronic annotation	NM_001000865	GO:0004984	olfactory receptor activity	inferred from electronic annotation	NA	NA	NA	NA	NA	NA	NA	Coding	3.28495
TC0200002718.rn.1	8.04677	7.70486	1.26743	up	0.0407239	1	Map1b	microtubule-associated protein 1B	chr2	-	NM_019217	Coding	29675391	29768902	90	2q12	29456	NM_019217	RefSeq	Rattus norvegicus microtubule-associated protein 1B (Map1b), mRNA.	chr2	100	100	NM_019217	P15205	NM_019217	Rn.98152	adrenal gland| brain| colon| connective tissue| dorsal root ganglion| embryonic tissue| eye| heart| ovary| pancreas| pineal gland| pituitary gland| placenta| prostate| metamorphosing embryo| fetus| juvenile| adult	NM_019217	GO:0001578	microtubule bundle formation	inferred from direct assay	NM_019217	GO:0005622	intracellular	not recorded	NM_019217	GO:0003779	actin binding	inferred from direct assay	NA	NA	NA	ENSRNOT00000023460	Pfam	IPR000102	Neuraxin/MAP1B repeat	Coding	8.26627
TC0400003719.rn.1	3.93175	3.66508	1.20303	up	0.0412123	1	LOC688488	hypothetical protein LOC688488	chr4	-	LOC688488.aSep08	Coding	156952210	156955027	30	NA	NA	LOC688488.aSep08	Ace View	hypothetical protein LOC688488	chr4	100	100	NA	NA	NA	NA	NA	NA	NA	NA	NA	NA	NA	NA	NA	NA	NA	NA	NA	NA	NA	NA	NA	NA	NA	NA	Coding	4.34733
TC1800000607.rn.1	10.7023	9.52081	2.26808	up	0.0426273	1	MGC108823	similar to interferon-inducible GTPase	chr18	+	NM_001012353	Coding	55576218	55585463	30	18q12.1	307414	NM_001012353	RefSeq	Rattus norvegicus similar to interferon-inducible GTPase (MGC108823), mRNA.	chr18	100	100	NM_001012353	Q5FVQ6	NM_001012353	Rn.201788	brain| eye| liver| lung| ovary| placenta| prostate| adult	NM_001012353	GO:0008152	metabolic process	inferred from electronic annotation	NM_001012353	GO:0016020	membrane	inferred from electronic annotation	NM_001012353	GO:0005525	GTP binding	inferred from electronic annotation	NA	NA	NA	ENSRNOT00000050063	Pfam	IPR007743	Interferon-inducible GTPase	Coding	10.6862
TC0100000893.rn.1	4.27389	4.68542	-1.3301	down	0.0428244	1	Vom1r60	vomeronasal 1 receptor 60	chr1	+	NM_001167552	Coding	75194565	75195678	60	NA	100312671	NM_001167552	RefSeq	Rattus norvegicus vomeronasal 1 receptor 60 (Vom1r60), mRNA.	chr1	100	100	NM_001167552	F1M136	NM_001167552	Rn.222398	NA	NM_001167552	GO:0007186	G-protein coupled receptor signaling pathway	inferred from electronic annotation	NM_001167552	GO:0016021	integral component of membrane	inferred from electronic annotation	NM_001167552	GO:0016503	pheromone receptor activity	inferred from electronic annotation	NA	NA	NA	ENSRNOT00000050604	Pfam	IPR004072	Vomeronasal receptor, type 1	Coding	4.68881
TC0100003518.rn.1	11.1162	8.811	4.94223	up	0.042848	1	Ifit1	interferon-induced protein with tetratricopeptide repeats 1	chr1	+	NM_020096	Coding	252944103	252946170	40	1q52	56824	NM_020096	RefSeq	Rattus norvegicus interferon-induced protein with tetratricopeptide repeats 1 (Ifit1), mRNA.	chr1	100	100	NM_020096	F1LPS6	NM_020096	Rn.48677	lung| adult	NM_020096	GO:0009615	response to virus	inferred from electronic annotation	NM_020096	GO:0005737	cytoplasm	inferred from electronic annotation	ENSRNOT00000025770	GO:0005515	protein binding	inferred from electronic annotation	NA	NA	NA	NA	NA	NA	NA	Coding	12.5744
TC0200001308.rn.1	3.99597	4.29816	-1.23302	down	0.0431216	1	NA	NA	chr2	+	NA	Coding	160184980	160185769	30	NA	NA	ENSRNOT00000072758	ENSEMBL	ensembl:novel chromosome:Rnor_5.0:2:179537975:179538764:1 gene:ENSRNOG00000048362 gene_biotype:protein_coding transcript_biotype:protein_coding	chr2	100	100	ENSRNOT00000072758	M0R9H3	NA	NA	NA	ENSRNOT00000072758	GO:0007276	gamete generation	inferred from electronic annotation	NA	NA	NA	NA	NA	NA	NA	NA	NA	NA	NA	ENSRNOT00000072758	Pfam	IPR003671	Spindlin/spermiogenesis-specific protein	Coding	4.15113
TC0200003799.rn.1	7.69763	7.33186	1.28857	up	0.0433498	1	Ssr3	signal sequence receptor, gamma	chr2	-	NM_031120	Coding	156010991	156023853	76	2q31	81784	NM_031120	RefSeq	Rattus norvegicus signal sequence receptor, gamma (Ssr3), mRNA.	chr2	100	100	NM_031120	Q08013	NM_031120	Rn.3264	adipose tissue| brain| connective tissue| dorsal root ganglion| embryonic tissue| eye| heart| kidney| liver| lung| muscle| ovary| pancreas| pineal gland| pituitary gland| placenta| prostate| spleen| vibrissa| metamorphosing embryo| fetus| juvenile| adult	NM_031120	GO:0006613	cotranslational protein targeting to membrane	inferred from electronic annotation	NM_031120	GO:0005784	Sec61 translocon complex	inferred from electronic annotation	NA	NA	NA	NA	NA	NA	NA	ENSRNOT00000014912	Pfam	IPR009779	Translocon-associated, gamma subunit	Coding	7.74914
TC1400001311.rn.1	4.96117	5.24967	-1.22137	down	0.0447216	1	LOC100363068	rCG37858-like	chr14	-	ENSRNOT00000049165	Coding	6192692	6201002	26	NA	100363068	ENSRNOT00000049165	ENSEMBL	ensembl:known chromosome:Rnor_5.0:14:6171817:6180127:-1 gene:ENSRNOG00000047293 gene_biotype:protein_coding transcript_biotype:protein_coding	chr14	100	100	ENSRNOT00000049165	F1LX67	ENSRNOT00000049165	Rn.155367	ovary| pituitary gland	ENSRNOT00000049165	GO:0006355	regulation of transcription, DNA-templated	inferred from electronic annotation	ENSRNOT00000049165	GO:0005622	intracellular	inferred from electronic annotation	ENSRNOT00000049165	GO:0003676	nucleic acid binding	inferred from electronic annotation	NA	NA	NA	ENSRNOT00000049165	Pfam	IPR001909	Krueppel-associated box	Coding	4.89805
TC1700001537.rn.1	5.97646	5.51872	1.37339	up	0.0452626	1	Edn1	endothelin 1	chr17	-	NM_012548	Coding	22136814	22144141	110	17p12	24323	NM_012548	RefSeq	Rattus norvegicus endothelin 1 (Edn1), mRNA.	chr17	100	100	NM_012548	P22388	NM_012548	Rn.10918	lung| adult	NA	NA	NA	NA	NM_012548	GO:0005615	extracellular space	inferred from direct assay	NM_012548	GO:0005102	receptor binding	not recorded	NM_012548	GenMAPP	Prostaglandin_synthesis_regulation	ENSRNOT00000019361	Pfam	IPR001928	Endothelin-like toxin	Coding	5.98702
TC0600002366.rn.1	6.85837	6.56738	1.22348	up	0.0464978	1	Lsmem1	leucine-rich single-pass membrane protein 1	chr6	-	ENSRNOT00000059823	Coding	60113591	60124419	50	NA	NA	ENSRNOT00000059823	ENSEMBL	ensembl:known_by_projection chromosome:Rnor_5.0:6:69703176:69708731:-1 gene:ENSRNOG00000039110 gene_biotype:protein_coding transcript_biotype:protein_coding	chr6	100	100	ENSRNOT00000059823	D3ZU79	NA	NA	NA	NA	NA	NA	NA	NA	NA	NA	NA	NA	NA	NA	NA	NA	NA	NA	NA	NA	NA	NA	Coding	6.49537
TC0100004082.rn.1	10.583	8.93881	3.12571	up	0.0478744	1	Tnfaip3	tumor necrosis factor, alpha-induced protein 3	chr1	-	ENSRNOT00000074583	Coding	14401103	14412819	90	NA	683206	ENSRNOT00000074583	ENSEMBL	ensembl:known chromosome:Rnor_5.0:1:15954045:15963939:-1 gene:ENSRNOG00000049517 gene_biotype:protein_coding transcript_biotype:protein_coding	chr1	100	100	ENSRNOT00000074583	M0R7V5	ENSRNOT00000074583	Rn.217224	prostate| testis| adult	ENSRNOT00000074583	GO:0001922	B-1 B cell homeostasis	inferred from electronic annotation	ENSRNOT00000074583	GO:0005634	nucleus	inferred from electronic annotation	ENSRNOT00000074583	GO:0002020	protease binding	inferred from electronic annotation	NA	NA	NA	ENSRNOT00000074583	Pfam	IPR002653	Zinc finger, A20-type	Coding	10.9642
TC0300003864.rn.1	4.13773	3.62514	1.42661	up	0.0482421	1	Olr775	olfactory receptor 775	chr3	-	NM_001000374	Coding	103042803	103043741	30	3q34	296028	NM_001000374	RefSeq	Rattus norvegicus olfactory receptor 775 (Olr775), mRNA.	chr3	100	100	NM_001000374	D4A755	NM_001000374	Rn.142755	NA	NM_001000374	GO:0007186	G-protein coupled receptor signaling pathway	inferred from electronic annotation	NM_001000374	GO:0005886	plasma membrane	inferred from electronic annotation	NM_001000374	GO:0004930	G-protein coupled receptor activity	inferred from electronic annotation	NA	NA	NA	ENSRNOT00000052294	Pfam	IPR000276	G protein-coupled receptor, rhodopsin-like	Coding	4.20708
TC0800001973.rn.1	7.41155	7.88549	-1.3889	down	0.0491034	1	NA	NA	chr8	-	NA	Coding	14290508	14292698	30	NA	NA	ENSRNOT00000073672	ENSEMBL	ensembl:novel chromosome:Rnor_5.0:8:14381571:14383761:-1 gene:ENSRNOG00000045736 gene_biotype:protein_coding transcript_biotype:protein_coding	chr8	100	100	ENSRNOT00000073672	M0RDJ9	NA	NA	NA	NA	NA	NA	NA	NA	NA	NA	NA	NA	NA	NA	NA	NA	NA	NA	NA	NA	NA	NA	Coding	7.67627
TC0800002003.rn.1	3.40582	3.74459	-1.26468	down	0.0491061	1	Olr1138	olfactory receptor 1138	chr8	-	NM_001001080	Coding	18050187	18051128	30	8q13	405970	NM_001001080	RefSeq	Rattus norvegicus olfactory receptor 1138 (Olr1138), mRNA.	chr8	100	100	NM_001001080	M0RC27	NM_001001080	Rn.143602	NA	NM_001001080	GO:0007186	G-protein coupled receptor signaling pathway	inferred from electronic annotation	NM_001001080	GO:0016021	integral component of membrane	inferred from electronic annotation	NM_001001080	GO:0004984	olfactory receptor activity	inferred from electronic annotation	NA	NA	NA	ENSRNOT00000073085	Pfam	IPR000276	G protein-coupled receptor, rhodopsin-like	Coding	3.62786
TC0800002018.rn.1	3.40582	3.74459	-1.26468	down	0.0491086	1	Olr1138	olfactory receptor 1138 (Olr1138), mRNA	chr8	-	NM_001001080_2	Coding	19167237	19168178	30	NA	NA	NM_001001080_2	RefSeq	olfactory receptor 1138 (Olr1138), mRNA	chr8	100	100	ENSRNOT00000072410	M0RC27	ENSRNOT00000072410	Rn.143602	NA	ENSRNOT00000072410	GO:0007186	G-protein coupled receptor signaling pathway	inferred from electronic annotation	ENSRNOT00000072410	GO:0016021	integral component of membrane	inferred from electronic annotation	ENSRNOT00000072410	GO:0004984	olfactory receptor activity	inferred from electronic annotation	NA	NA	NA	ENSRNOT00000072410	Pfam	IPR000276	G protein-coupled receptor, rhodopsin-like	Coding	3.62786
TC0900000139.rn.1	9.50858	9.06519	1.35979	up	0.0491644	1	RGD7613724_1	spermidine/spermine N(1)-acetyltransferase-like protein 1-like	chr9	+	mRNARGD7613727_1	Coding	13004118	13009433	98	NA	NA	mRNARGD7613727_1	Rat Genome Database	spermidine/spermine N(1)-acetyltransferase-like protein 1-like	chr9	100	100	ENSRNOT00000071533	M0R7R3	NA	NA	NA	NA	NA	NA	NA	NA	NA	NA	NA	NA	NA	NA	NA	NA	NA	NA	ENSRNOT00000071533	Pfam	IPR008164	Repeat of unknown function XGLTT	Coding	8.99145
TC1000000066.rn.1	3.3514	3.64899	-1.22909	down	0.0493142	1	Tnp2	transition protein 2	chr10	+	NM_017057	Coding	4953259	4954630	40	10q11	24840	NM_017057	RefSeq	Rattus norvegicus transition protein 2 (Tnp2), mRNA.	chr10	100	100	NM_017057	P11101	NM_017057	Rn.10430	heart| testis|tailbud embryo| adult	NM_017057	GO:0007275	multicellular organismal development	inferred from electronic annotation	NM_017057	GO:0000786	nucleosome	inferred from electronic annotation	NM_017057	GO:0003677	DNA binding	inferred from electronic annotation	NA	NA	NA	ENSRNOT00000003455	Pfam	IPR000678	Nuclear transition protein 2	Coding	3.49753
TC1600001386.rn.1	5.27904	4.77143	1.4217	up	0.0497664	1	NA	NA	chr16	-	NA	Coding	20425690	20428685	5	NA	NA	ENSRNOT00000073751	ENSEMBL	ensembl:novel chromosome:Rnor_5.0:16:20282758:20285753:-1 gene:ENSRNOG00000048855 gene_biotype:protein_coding transcript_biotype:protein_coding	chr16	100	100	ENSRNOT00000073751	M0R3W0	NA	NA	NA	NA	NA	NA	NA	NA	NA	NA	NA	NA	NA	NA	NA	NA	NA	NA	NA	NA	NA	NA	Coding	5.57348
[truncated: 5 more columns]

## Sheet: LncRNA
probe_set	test2_average	test1_average	FC	Regulation	P.Value	adj.P.Val	Gene.Symbol	Description	Chromosome	Strand	Public.Gene.IDs	Group	Start	Stop	total_probes	Cytoband	Entrez.ID	mRNA.Accession	mRNA.Source	mRNA.Description	mRNA.SeqName	mRNA.Assignment.Score	mRNA.Assignment.Coverage	SwissProt.mRNA.Accession	SwissProt.Accession	UniGene.Accession	UniGene.ID	UniGene.Expression.Information	GO.Biological.Process.Accession	GO.Biological.Process.ID	GO.Biological.Process.Term	GO.Biological.Process.Evidence	GO.Cellular.Component.Accession	GO.Cellular.Component.ID	GO.Cellular.Component.Term	GO.Cellular.Component.Evidence	GO.Melecular.Function.Accession	GO.Molecular.Function.ID	GO.Molecular.Function.Term	GO.Molecular.Function.Evidence	Pathway.Accession	Pathway.Source	Pathway.Name	Protein.Domains.mRNA.Accession	Protein.Domains.Source	Protein.Domains.Accession	Protein.Domains.Description	locus.type	RpostC_IRI1_expression
TC0600000693.rn.1	7.77514	8.04644	-1.20689	down	4.40387e-06	0.303171	MTA_TC1200000383.mm	predicted gene, 25248	chr6	+	MTA_TR1200001088.mm	NonCoding	62211388	62211412	1	NA	NA	MTA_TR1200001088.mm	MTA2Rn6	predicted gene, 25248	chr6	100	100	NA	NA	NA	NA	NA	NA	NA	NA	NA	NA	NA	NA	NA	NA	NA	NA	NA	NA	NA	NA	NA	NA	NA	NA	NonCoding	10.5731
TC0X00001784.rn.1	3.899	3.26405	1.55288	up	4.34684e-05	0.449516	MTA_TC0X00002551.mm	Sequence 119 from Patent WO2009144481.	chrX	-	MTA_TR0X00007112.mm	NonCoding	52105161	52105185	1	NA	NA	MTA_TR0X00007112.mm	MTA2Rn6	Sequence 119 from Patent WO2009144481.	chrX	100	100	NA	NA	NA	NA	NA	NA	NA	NA	NA	NA	NA	NA	NA	NA	NA	NA	NA	NA	NA	NA	NA	NA	NA	NA	NonCoding	3.84204
TC0600000860.rn.1	3.09267	3.70585	-1.52963	down	6.71383e-05	0.449516	MTA_TC0300002891.mm	non-coding RNA, oocyte_clustered_small_RNA10779, complete sequence.	chr6	+	MTA_TR0300009667.mm	NonCoding	86069378	86069404	3	NA	NA	MTA_TR0300009667.mm	MTA2Rn6	non-coding RNA, oocyte_clustered_small_RNA10779, complete sequence.	chr6	100	100	NA	NA	NA	NA	NA	NA	NA	NA	NA	NA	NA	NA	NA	NA	NA	NA	NA	NA	NA	NA	NA	NA	NA	NA	NonCoding	2.93198
TC0200000245.rn.1	5.17677	5.52703	-1.27479	down	7.83561e-05	0.449516	MTA_TC1300001119.mm	predicted gene, 22698	chr2	+	MTA_TR1300003086.mm	NonCoding	28664728	28664763	12	NA	NA	MTA_TR1300003086.mm	MTA2Rn6	predicted gene, 22698	chr2	100	100	NA	NA	NA	NA	NA	NA	NA	NA	NA	NA	NA	NA	NA	NA	NA	NA	NA	NA	NA	NA	NA	NA	NA	NA	NonCoding	5.10525
TC0X00001589.rn.1	3.20366	4.09127	-1.85011	down	0.000123617	0.567337	MTA_TC0X00001571.mm	predicted gene, 22359	chrX	-	MTA_TR0X00004337.mm	NonCoding	23990113	23990140	4	NA	NA	MTA_TR0X00004337.mm	MTA2Rn6	predicted gene, 22359	chrX	100	100	NA	NA	NA	NA	NA	NA	NA	NA	NA	NA	NA	NA	NA	NA	NA	NA	NA	NA	NA	NA	NA	NA	NA	NA	NonCoding	3.37668
TC0100003075.rn.1	10.867	10.442	1.34258	up	0.000192218	0.630126	MTA_TC1900000087.mm	Non-coding transcript identified by Luo, et al., Non-coding transcript identified by NONCODE: Linc	chr1	+	MTA_TR1900000411.mm	NonCoding	221189573	221193668	30	NA	NA	MTA_TR1900000411.mm	MTA2Rn6	Non-coding transcript identified by Luo, et al., Non-coding transcript identified by NONCODE: Linc	chr1	100	100	NA	NA	NA	NA	NA	NA	NA	NA	NA	NA	NA	NA	NA	NA	NA	NA	NA	NA	NA	NA	NA	NA	NA	NA	NonCoding	9.92121
TC0400002518.rn.1	3.72682	5.19866	-2.77375	down	0.00027895	0.671788	RGD7543256_1	uncharacterized LOC102551678	chr4	-	mRNARGD7543258_1	NonCoding	46664696	46680259	3	NA	NA	mRNARGD7543258_1	Rat Genome Database	uncharacterized LOC102551678	chr4	100	100	NA	NA	NA	NA	NA	NA	NA	NA	NA	NA	NA	NA	NA	NA	NA	NA	NA	NA	NA	NA	NA	NA	NA	NA	NonCoding	3.5281
TC0700003206.rn.1	4.79135	4.46112	1.25721	up	0.000332742	0.68089	MTA_TC1500001590.mm	RNA for germline small RNA gsRNA249, complete sequence.	chr7	-	MTA_TR1500004726.mm	NonCoding	99554797	99554821	1	NA	NA	MTA_TR1500004726.mm	MTA2Rn6	RNA for germline small RNA gsRNA249, complete sequence.	chr7	100	100	NA	NA	NA	NA	NA	NA	NA	NA	NA	NA	NA	NA	NA	NA	NA	NA	NA	NA	NA	NA	NA	NA	NA	NA	NonCoding	6.06534
TC0X00001253.rn.1	6.65082	6.02314	1.54508	up	0.00037771	0.68089	NA	NA	chrX	+	NA	NonCoding	152889573	152889651	30	NA	NA	ENSRNOT00000054657	ENSEMBL	ncrna:novel chromosome:Rnor_5.0:1:148620378:148620456:1 gene:ENSRNOG00000036553 gene_biotype:miRNA transcript_biotype:miRNA	chrX	100	100	NA	NA	NA	NA	NA	NA	NA	NA	NA	NA	NA	NA	NA	NA	NA	NA	NA	NA	NA	NA	NA	NA	NA	NA	NonCoding	7.14087
TC0200000670.rn.1	3.78632	4.10746	-1.24932	down	0.000421594	0.68089	XLOC_024379	Zinc finger protein 622 [Source:UniProtKB/Swiss-Prot;Acc:Q7TM96] Chalmel, et. al. Testis-expressed Unannotated Transcripts (TUTs)	chr2	+	TCONS_00064263	NonCoding	78082611	78103124	30	NA	NA	TCONS_00064263	Chalmel	Zinc finger protein 622 [Source:UniProtKB/Swiss-Prot;Acc:Q7TM96] Chalmel, et. al. Testis-expressed Unannotated Transcripts (TUTs)	chr2	100	100	NA	NA	NA	NA	NA	NA	NA	NA	NA	NA	NA	NA	NA	NA	NA	NA	NA	NA	NA	NA	NA	NA	NA	NA	NonCoding	4.10178
TC1800001612.rn.1	3.56507	4.2002	-1.55307	down	0.000436582	0.68089	MTA_TC1800001494.mm	piRNA piR-1116, complete sequence.	chr18	-	MTA_TR1800004513.mm	NonCoding	62787735	62787763	5	NA	NA	MTA_TR1800004513.mm	MTA2Rn6	piRNA piR-1116, complete sequence.	chr18	100	100	NA	NA	NA	NA	NA	NA	NA	NA	NA	NA	NA	NA	NA	NA	NA	NA	NA	NA	NA	NA	NA	NA	NA	NA	NonCoding	3.58263
TC0900001686.rn.1	4.12113	6.57574	-5.48167	down	0.000539357	0.692637	Rnu7	U7 small nuclear RNA	chr9	-	NR_024201	NonCoding	24953929	24954127	1	6|6 59.17 cM	19866	NR_024201	RefSeq	Mus musculus U7 small nuclear RNA (Rnu7), small nuclear RNA.	chr9	100	100	NA	NA	NA	NA	NA	NR_024201	GO:0006396	RNA processing	inferred from direct assay	NA	NA	NA	NA	NA	NA	NA	NA	NA	NA	NA	NA	NA	NA	NA	NonCoding	2.74171
TC1000000363.rn.1	4.44687	4.72061	-1.20893	down	0.000592518	0.715617	MTA_TC1100000382.mm	Non-coding transcript identified by Luo, et al., Non-coding transcript identified by NONCODE: Linc	chr10	+	MTA_TR1100001271.mm	NonCoding	20518965	20521591	30	NA	NA	MTA_TR1100001271.mm	MTA2Rn6	Non-coding transcript identified by Luo, et al., Non-coding transcript identified by NONCODE: Linc	chr10	100	100	NA	NA	NA	NA	NA	NA	NA	NA	NA	NA	NA	NA	NA	NA	NA	NA	NA	NA	NA	NA	NA	NA	NA	NA	NonCoding	4.48413
TC0700003304.rn.1	4.55678	4.10261	1.37	up	0.000641751	0.745752	MTA_TC1500001680.mm	predicted gene, 24390	chr7	-	MTA_TR1500004962.mm	NonCoding	113882115	113882175	9	NA	NA	MTA_TR1500004962.mm	MTA2Rn6	predicted gene, 24390	chr7	100	100	NA	NA	NA	NA	NA	NA	NA	NA	NA	NA	NA	NA	NA	NA	NA	NA	NA	NA	NA	NA	NA	NA	NA	NA	NonCoding	3.99971
TC0600000414.rn.1	4.48195	4.74668	-1.20142	down	0.000774358	0.775926	MTA_TC1200000080.mm	Non-coding transcript identified by NONCODE: Linc, Non-coding transcript identified by Luo, et al.	chr6	+	MTA_TR1200000332.mm	NonCoding	35100986	35101753	30	NA	NA	MTA_TR1200000332.mm	MTA2Rn6	Non-coding transcript identified by NONCODE: Linc, Non-coding transcript identified by Luo, et al.	chr6	100	100	NA	NA	NA	NA	NA	NA	NA	NA	NA	NA	NA	NA	NA	NA	NA	NA	NA	NA	NA	NA	NA	NA	NA	NA	NonCoding	4.56963
TC2000000927.rn.1	5.4546	4.79932	1.57493	up	0.000775084	0.775926	RGD7580254_1	uncharacterized LOC102549412	chr20	-	mRNARGD7580255_1	NonCoding	141313	143235	30	NA	NA	mRNARGD7580255_1	Rat Genome Database	uncharacterized LOC102549412	chr20	100	100	NA	NA	NA	NA	NA	NA	NA	NA	NA	NA	NA	NA	NA	NA	NA	NA	NA	NA	NA	NA	NA	NA	NA	NA	NonCoding	5.01991
TC2000001175.rn.1	6.33495	5.98499	1.27453	up	0.00080437	0.775926	MTA_TC1700001725.mm	RNA for germline small RNA gsRNA292, complete sequence.	chr20	-	MTA_TR1700006202.mm	NonCoding	6638154	6638178	1	NA	NA	MTA_TR1700006202.mm	MTA2Rn6	RNA for germline small RNA gsRNA292, complete sequence.	chr20	100	100	NA	NA	NA	NA	NA	NA	NA	NA	NA	NA	NA	NA	NA	NA	NA	NA	NA	NA	NA	NA	NA	NA	NA	NA	NonCoding	6.76495
TC1500001326.rn.1	6.36902	5.56318	1.74817	up	0.000848293	0.775926	MTA_TC1400000136.mm	Non-coding transcript identified by NONCODE: Sense No Exonic	chr15	-	MTA_TR1400000437.mm	NonCoding	9232209	9238541	30	NA	NA	MTA_TR1400000437.mm	MTA2Rn6	Non-coding transcript identified by NONCODE: Sense No Exonic	chr15	100	100	NA	NA	NA	NA	NA	NA	NA	NA	NA	NA	NA	NA	NA	NA	NA	NA	NA	NA	NA	NA	NA	NA	NA	NA	NonCoding	5.66937
TC0100003074.rn.1	7.38124	6.69325	1.61104	up	0.000935502	0.775926	MTA_TC1900000086.mm	Non-coding transcript identified by Luo, et al., Non-coding transcript identified by NONCODE: Linc	chr1	+	MTA_TR1900000410.mm	NonCoding	221188299	221189543	30	NA	NA	MTA_TR1900000410.mm	MTA2Rn6	Non-coding transcript identified by Luo, et al., Non-coding transcript identified by NONCODE: Linc	chr1	100	100	NA	NA	NA	NA	NA	NA	NA	NA	NA	NA	NA	NA	NA	NA	NA	NA	NA	NA	NA	NA	NA	NA	NA	NA	NonCoding	6.98133
TC1700001897.rn.1	4.74352	3.79378	1.93152	up	0.00100475	0.786014	MTA_TC1300000124.mm	microRNA 466i	chr17	-	MTA_TR1300000322.mm	NonCoding	49891628	49891656	5	NA	NA	MTA_TR1300000322.mm	MTA2Rn6	microRNA 466i	chr17	100	100	NA	NA	NA	NA	NA	NA	NA	NA	NA	NA	NA	NA	NA	NA	NA	NA	NA	NA	NA	NA	NA	NA	NA	NA	NonCoding	4.20688
TC1400001725.rn.1	5.17934	5.5221	-1.26817	down	0.00115318	0.837611	MTA_TC0500000662.mm	predicted gene, 23661	chr14	-	MTA_TR0500002244.mm	NonCoding	40821397	40821432	12	NA	NA	MTA_TR0500002244.mm	MTA2Rn6	predicted gene, 23661	chr14	100	100	NA	NA	NA	NA	NA	NA	NA	NA	NA	NA	NA	NA	NA	NA	NA	NA	NA	NA	NA	NA	NA	NA	NA	NA	NonCoding	5.58787
TC1400000527.rn.1	7.003	6.13668	1.82301	up	0.00123263	0.850367	MTA_TC0500002485.mm	Non-coding transcript identified by NONCODE: Linc	chr14	+	MTA_TR0500008697.mm	NonCoding	44503038	44504854	30	NA	NA	MTA_TR0500008697.mm	MTA2Rn6	Non-coding transcript identified by NONCODE: Linc	chr14	100	100	NA	NA	NA	NA	NA	NA	NA	NA	NA	NA	NA	NA	NA	NA	NA	NA	NA	NA	NA	NA	NA	NA	NA	NA	NonCoding	7.16485
TC0900002551.rn.1	4.0985	4.36952	-1.20666	down	0.00123524	0.850367	MTA_TC1700001044.mm	predicted gene, 23773, Non-coding transcript identified by NONCODE: Linc	chr9	-	MTA_TR1700003995.mm	NonCoding	107804180	107804446	30	NA	NA	MTA_TR1700003995.mm	MTA2Rn6	predicted gene, 23773, Non-coding transcript identified by NONCODE: Linc	chr9	100	100	NA	NA	NA	NA	NA	NA	NA	NA	NA	NA	NA	NA	NA	NA	NA	NA	NA	NA	NA	NA	NA	NA	NA	NA	NonCoding	4.23094
TC0400000629.rn.1	3.73298	4.05135	-1.24692	down	0.00129082	0.862741	MTA_TC0600000339.mm	Non-coding transcript identified by NONCODE: Linc	chr4	+	MTA_TR0600001163.mm	NonCoding	62377002	62378458	30	NA	NA	MTA_TR0600001163.mm	MTA2Rn6	Non-coding transcript identified by NONCODE: Linc	chr4	100	100	NA	NA	NA	NA	NA	NA	NA	NA	NA	NA	NA	NA	NA	NA	NA	NA	NA	NA	NA	NA	NA	NA	NA	NA	NonCoding	3.86709
TC1400001104.rn.1	7.00837	6.55632	1.36798	up	0.0014805	0.901412	MTA_TC1100000212.mm	Non-coding transcript identified by NONCODE: Sense No Exonic	chr14	+	MTA_TR1100000733.mm	NonCoding	106132561	106137162	50	NA	NA	MTA_TR1100000733.mm	MTA2Rn6	Non-coding transcript identified by NONCODE: Sense No Exonic	chr14	100	100	NA	NA	NA	NA	NA	NA	NA	NA	NA	NA	NA	NA	NA	NA	NA	NA	NA	NA	NA	NA	NA	NA	NA	NA	NonCoding	7.35385
TC0100006375.rn.1	5.11669	4.7768	1.26566	up	0.00155073	0.919287	NA	NA	chr1	-	NA	Pseudogene	174275155	174275786	30	NA	NA	ENSRNOT00000059035	ENSEMBL	ensembl:novel chromosome:Rnor_5.0:1:181260688:181261319:-1 gene:ENSRNOG00000038673 gene_biotype:pseudogene transcript_biotype:pseudogene	chr1	100	100	NA	NA	NA	NA	NA	NA	NA	NA	NA	NA	NA	NA	NA	NA	NA	NA	NA	NA	NA	NA	NA	NA	NA	NA	Pseudogene	5.12406
TC0M00000033.rn.1	19.9315	19.5812	1.27482	up	0.00189228	0.972154	NA	NA	chrM	-	NA	NonCoding	6865	6933	30	NA	NA	ENSRNOT00000040283	ENSEMBL	mt_genbank_import:known chromosome:Rnor_5.0:MT:6865:6933:-1 gene:ENSRNOG00000032882 gene_biotype:Mt_tRNA transcript_biotype:Mt_tRNA	chrM	100	100	NA	NA	ENSRNOT00000040283	Rn.204626	adult	NA	NA	NA	NA	NA	NA	NA	NA	NA	NA	NA	NA	NA	NA	NA	NA	NA	NA	NA	NonCoding	19.9315
TC2000001643.rn.1	2.86221	3.42877	-1.48099	down	0.00191617	0.973871	RGD7635229_1	uncharacterized LOC102555626	chr20	-	mRNARGD7635231_1	NonCoding	42350109	42356194	4	NA	NA	mRNARGD7635231_1	Rat Genome Database	uncharacterized LOC102555626	chr20	100	100	NA	NA	NA	NA	NA	NA	NA	NA	NA	NA	NA	NA	NA	NA	NA	NA	NA	NA	NA	NA	NA	NA	NA	NA	NonCoding	2.41652
TC0200004714.rn.1	3.31773	4.27976	-1.94805	down	0.00197268	0.973871	RGD7555511_1	uncharacterized LOC102553185	chr2	-	mRNARGD7555512_1	NonCoding	237494519	237509639	7	NA	NA	mRNARGD7555512_1	Rat Genome Database	uncharacterized LOC102553185	chr2	100	100	NA	NA	NA	NA	NA	NA	NA	NA	NA	NA	NA	NA	NA	NA	NA	NA	NA	NA	NA	NA	NA	NA	NA	NA	NonCoding	3.3733
TC0700003427.rn.1	4.78063	5.51046	-1.65844	down	0.00208417	0.973871	MTA_TC1500001808.mm	predicted gene 20688, Non-coding transcript identified by NONCODE: Sense No Exonic, novel transcript	chr7	-	MTA_TR1500005502.mm	NonCoding	118475604	118476094	30	NA	NA	MTA_TR1500005502.mm	MTA2Rn6	predicted gene 20688, Non-coding transcript identified by NONCODE: Sense No Exonic, novel transcript	chr7	100	100	NA	NA	NA	NA	NA	NA	NA	NA	NA	NA	NA	NA	NA	NA	NA	NA	NA	NA	NA	NA	NA	NA	NA	NA	NonCoding	4.78063
TC0100007272.rn.1	6.16513	5.85438	1.24036	up	0.00210577	0.973871	LOC690768	hypothetical protein LOC690768	chr1	-	LOC690768.aSep08	NonCoding	227093975	227108594	40	NA	NA	LOC690768.aSep08	Ace View	hypothetical protein LOC690768	chr1	100	100	NA	NA	NA	NA	NA	NA	NA	NA	NA	NA	NA	NA	NA	NA	NA	NA	NA	NA	NA	NA	NA	NA	NA	NA	NonCoding	6.6534
TC0900000641.rn.1	6.04103	5.36917	1.59313	up	0.00217935	0.981816	RGD7658958_1	uncharacterized LOC102551191	chr9	+	mRNARGD7658959_1	NonCoding	56167817	56186680	13	NA	NA	mRNARGD7658959_1	Rat Genome Database	uncharacterized LOC102551191	chr9	100	100	NA	NA	NA	NA	NA	NA	NA	NA	NA	NA	NA	NA	NA	NA	NA	NA	NA	NA	NA	NA	NA	NA	NA	NA	NonCoding	5.89419
TC0M00000028.rn.1	15.9709	14.6756	2.45427	up	0.00236366	0.986178	NA	NA	chrM	-	NA	NonCoding	5010	5078	30	NA	NA	ENSRNOT00000044320	ENSEMBL	mt_genbank_import:novel chromosome:Rnor_5.0:MT:5010:5078:-1 gene:ENSRNOG00000033932 gene_biotype:Mt_tRNA transcript_biotype:Mt_tRNA	chrM	100	100	NA	NA	NA	NA	NA	NA	NA	NA	NA	NA	NA	NA	NA	NA	NA	NA	NA	NA	NA	NA	NA	NA	NA	NA	NonCoding	16.4598
TC0100006983.rn.1	8.10152	8.6108	-1.42335	down	0.00249378	1	MTA_TC0700004570.mm	non-coding RNA, oocyte_clustered_small_RNA12939, complete sequence.	chr1	-	MTA_TR0700015732.mm	NonCoding	215750792	215750816	1	NA	NA	MTA_TR0700015732.mm	MTA2Rn6	non-coding RNA, oocyte_clustered_small_RNA12939, complete sequence.	chr1	100	100	NA	NA	NA	NA	NA	NA	NA	NA	NA	NA	NA	NA	NA	NA	NA	NA	NA	NA	NA	NA	NA	NA	NA	NA	NonCoding	7.30463
TC0400000186.rn.1	4.85138	5.17699	-1.25319	down	0.00279007	1	NA	NA	chr4	+	NA	NonCoding	13255441	13255620	30	NA	NA	ENSRNOT00000075112	ENSEMBL	ncrna:novel chromosome:Rnor_5.0:4:13238797:13238976:1 gene:ENSRNOG00000049486 gene_biotype:miRNA transcript_biotype:miRNA	chr4	100	100	NA	NA	NA	NA	NA	NA	NA	NA	NA	NA	NA	NA	NA	NA	NA	NA	NA	NA	NA	NA	NA	NA	NA	NA	NonCoding	5.04245
TC0400002671.rn.1	5.75801	6.07787	-1.24821	down	0.00280168	1	RGD7590637_1	uncharacterized LOC102552890	chr4	-	mRNARGD7590639_1	NonCoding	62290771	62298443	30	NA	NA	mRNARGD7590639_1	Rat Genome Database	uncharacterized LOC102552890	chr4	100	100	NA	NA	NA	NA	NA	NA	NA	NA	NA	NA	NA	NA	NA	NA	NA	NA	NA	NA	NA	NA	NA	NA	NA	NA	NonCoding	5.8644
TC0400002395.rn.1	8.38971	7.71199	1.5996	up	0.00320008	1	MTA_TC0600001799.mm	PREDICTED: uncharacterized LOC100862129 (LOC100862129), miscRNA.	chr4	-	MTA_TR0600006032.mm	NonCoding	29564290	29571817	30	NA	NA	MTA_TR0600006032.mm	MTA2Rn6	PREDICTED: uncharacterized LOC100862129 (LOC100862129), miscRNA.	chr4	100	100	NA	NA	NA	NA	NA	NA	NA	NA	NA	NA	NA	NA	NA	NA	NA	NA	NA	NA	NA	NA	NA	NA	NA	NA	NonCoding	8.392
TC1800001702.rn.1	4.82188	5.19767	-1.29755	down	0.00340441	1	RGD7521983_1	uncharacterized LOC102552501	chr18	-	mRNARGD7521984_1	NonCoding	70736132	70736914	30	NA	NA	mRNARGD7521984_1	Rat Genome Database	uncharacterized LOC102552501	chr18	100	100	NA	NA	NA	NA	NA	NA	NA	NA	NA	NA	NA	NA	NA	NA	NA	NA	NA	NA	NA	NA	NA	NA	NA	NA	NonCoding	4.98222
TC1000000356.rn.1	4.94215	4.62318	1.24744	up	0.00379047	1	MTA_TC1100000376.mm	Non-coding transcript identified by NONCODE: Sense No Exonic	chr10	+	MTA_TR1100001265.mm	NonCoding	20114764	20118105	30	NA	NA	MTA_TR1100001265.mm	MTA2Rn6	Non-coding transcript identified by NONCODE: Sense No Exonic	chr10	100	100	NA	NA	NA	NA	NA	NA	NA	NA	NA	NA	NA	NA	NA	NA	NA	NA	NA	NA	NA	NA	NA	NA	NA	NA	NonCoding	5.13294
TC0200001261.rn.1	4.67099	4.07882	1.50751	up	0.00394374	1	MTA_TC0300000509.mm	predicted gene, 22165	chr2	+	MTA_TR0300001495.mm	NonCoding	154638488	154638513	2	NA	NA	MTA_TR0300001495.mm	MTA2Rn6	predicted gene, 22165	chr2	100	100	NA	NA	NA	NA	NA	NA	NA	NA	NA	NA	NA	NA	NA	NA	NA	NA	NA	NA	NA	NA	NA	NA	NA	NA	NonCoding	4.07856
TC0200004648.rn.1	5.42541	5.14178	1.21725	up	0.00411185	1	MTA_TC0300002909.mm	Non-coding transcript identified by NONCODE: Linc	chr2	-	MTA_TR0300009739.mm	NonCoding	231564638	231570435	30	NA	NA	MTA_TR0300009739.mm	MTA2Rn6	Non-coding transcript identified by NONCODE: Linc	chr2	100	100	NA	NA	NA	NA	NA	NA	NA	NA	NA	NA	NA	NA	NA	NA	NA	NA	NA	NA	NA	NA	NA	NA	NA	NA	NonCoding	5.29612
TC1300000852.rn.1	4.34371	4.72541	-1.30288	down	0.00422564	1	MTA_TC0100001662.mm	predicted gene, 25288, Non-coding transcript identified by NONCODE: Antisense	chr13	+	MTA_TR0100005492.mm	NonCoding	94868954	94869010	30	NA	NA	MTA_TR0100005492.mm	MTA2Rn6	predicted gene, 25288, Non-coding transcript identified by NONCODE: Antisense	chr13	100	100	NA	NA	NA	NA	NA	NA	NA	NA	NA	NA	NA	NA	NA	NA	NA	NA	NA	NA	NA	NA	NA	NA	NA	NA	NonCoding	4.43153
TC1200000831.rn.1	3.53664	5.01632	-2.78887	down	0.00458008	1	MTA_TC0500003037.mm	RNA for germline small RNA gsRNA59, complete sequence.	chr12	+	MTA_TR0500010638.mm	NonCoding	49087654	49087678	1	NA	NA	MTA_TR0500010638.mm	MTA2Rn6	RNA for germline small RNA gsRNA59, complete sequence.	chr12	100	100	NA	NA	NA	NA	NA	NA	NA	NA	NA	NA	NA	NA	NA	NA	NA	NA	NA	NA	NA	NA	NA	NA	NA	NA	NonCoding	2.98046
TC0600000134.rn.1	5.87717	5.41553	1.37711	up	0.00488377	1	MTA_TC1700001293.mm	Non-coding transcript identified by NONCODE: Sense No Exonic	chr6	+	MTA_TR1700004667.mm	NonCoding	9544093	9548772	40	NA	NA	MTA_TR1700004667.mm	MTA2Rn6	Non-coding transcript identified by NONCODE: Sense No Exonic	chr6	100	100	NA	NA	NA	NA	NA	NA	NA	NA	NA	NA	NA	NA	NA	NA	NA	NA	NA	NA	NA	NA	NA	NA	NA	NA	NonCoding	5.66191
TC0800000342.rn.1	3.23006	3.51749	-1.22047	down	0.00490976	1	MTA_TC0900000294.mm	Non-coding transcript identified by NONCODE: Linc, Non-coding transcript identified by Luo, et al.	chr8	+	MTA_TR0900000943.mm	NonCoding	33740379	33746203	16	NA	NA	MTA_TR0900000943.mm	MTA2Rn6	Non-coding transcript identified by NONCODE: Linc, Non-coding transcript identified by Luo, et al.	chr8	100	100	NA	NA	NA	NA	NA	NA	NA	NA	NA	NA	NA	NA	NA	NA	NA	NA	NA	NA	NA	NA	NA	NA	NA	NA	NonCoding	3.1679
TC1500001325.rn.1	7.68021	7.02147	1.57871	up	0.00507845	1	MTA_TC1400000137.mm	Non-coding transcript identified by NONCODE: Sense No Exonic	chr15	-	MTA_TR1400000438.mm	NonCoding	9227570	9230376	30	NA	NA	MTA_TR1400000438.mm	MTA2Rn6	Non-coding transcript identified by NONCODE: Sense No Exonic	chr15	100	100	NA	NA	NA	NA	NA	NA	NA	NA	NA	NA	NA	NA	NA	NA	NA	NA	NA	NA	NA	NA	NA	NA	NA	NA	NonCoding	6.74048
TC2000000276.rn.1	9.42672	9.89964	-1.38791	down	0.00543144	1	MTA_TC1700000456.mm	RNA for germline small RNA gsRNA354, complete sequence.	chr20	+	MTA_TR1700001568.mm	NonCoding	6679001	6679026	2	NA	NA	MTA_TR1700001568.mm	MTA2Rn6	RNA for germline small RNA gsRNA354, complete sequence.	chr20	100	100	NA	NA	NA	NA	NA	NA	NA	NA	NA	NA	NA	NA	NA	NA	NA	NA	NA	NA	NA	NA	NA	NA	NA	NA	NonCoding	9.85928
TC2000000928.rn.1	6.46671	5.98349	1.39785	up	0.00543575	1	RGD7557260_1	uncharacterized LOC102549353	chr20	-	mRNARGD7557261_1	NonCoding	151564	153394	30	NA	NA	mRNARGD7557261_1	Rat Genome Database	uncharacterized LOC102549353	chr20	100	100	NA	NA	NA	NA	NA	NA	NA	NA	NA	NA	NA	NA	NA	NA	NA	NA	NA	NA	NA	NA	NA	NA	NA	NA	NonCoding	6.21683
TC0400002551.rn.1	4.36834	4.03851	1.25686	up	0.00580336	1	MTA_TC0600001954.mm	Non-coding transcript identified by Luo, et al., Non-coding transcript identified by NONCODE: Linc	chr4	-	MTA_TR0600006488.mm	NonCoding	51880378	51881573	30	NA	NA	MTA_TR0600006488.mm	MTA2Rn6	Non-coding transcript identified by Luo, et al., Non-coding transcript identified by NONCODE: Linc	chr4	100	100	NA	NA	NA	NA	NA	NA	NA	NA	NA	NA	NA	NA	NA	NA	NA	NA	NA	NA	NA	NA	NA	NA	NA	NA	NonCoding	4.78308
TC0400002713.rn.1	4.83172	4.42285	1.32764	up	0.00581199	1	MTA_TC0600002100.mm	Non-coding transcript identified by Luo, et al., Non-coding transcript identified by NONCODE: Linc	chr4	-	MTA_TR0600007000.mm	NonCoding	66163521	66164736	30	NA	NA	MTA_TR0600007000.mm	MTA2Rn6	Non-coding transcript identified by Luo, et al., Non-coding transcript identified by NONCODE: Linc	chr4	100	100	NA	NA	NA	NA	NA	NA	NA	NA	NA	NA	NA	NA	NA	NA	NA	NA	NA	NA	NA	NA	NA	NA	NA	NA	NonCoding	4.77778
TC1500000249.rn.1	6.02508	5.40067	1.54158	up	0.00587682	1	MTA_TC1400000518.mm	Non-coding transcript identified by NONCODE: Linc	chr15	+	MTA_TR1400001652.mm	NonCoding	24553656	24555628	30	NA	NA	MTA_TR1400001652.mm	MTA2Rn6	Non-coding transcript identified by NONCODE: Linc	chr15	100	100	NA	NA	NA	NA	NA	NA	NA	NA	NA	NA	NA	NA	NA	NA	NA	NA	NA	NA	NA	NA	NA	NA	NA	NA	NonCoding	5.64856
TC2000001170.rn.1	6.17638	5.80472	1.29384	up	0.00663584	1	MTA_TC1700001720.mm	RNA for germline small RNA gsRNA285, complete sequence.	chr20	-	MTA_TR1700006197.mm	NonCoding	6627578	6627604	3	NA	NA	MTA_TR1700006197.mm	MTA2Rn6	RNA for germline small RNA gsRNA285, complete sequence.	chr20	100	100	NA	NA	NA	NA	NA	NA	NA	NA	NA	NA	NA	NA	NA	NA	NA	NA	NA	NA	NA	NA	NA	NA	NA	NA	NonCoding	6.47931
TC0100004248.rn.1	6.72153	6.38595	1.26188	up	0.00681085	1	NA	NA	chr1	-	NA	NonCoding	30085337	30085434	30	NA	NA	ENSRNOT00000075225	ENSEMBL	ncrna:novel chromosome:Rnor_5.0:1:31518610:31518707:-1 gene:ENSRNOG00000050157 gene_biotype:miRNA transcript_biotype:miRNA	chr1	100	100	NA	NA	NA	NA	NA	NA	NA	NA	NA	NA	NA	NA	NA	NA	NA	NA	NA	NA	NA	NA	NA	NA	NA	NA	NonCoding	7.23685
TC2000000262.rn.1	11.6861	12.1417	-1.3713	down	0.00758809	1	MTA_TC1700000441.mm	RNA for germline small RNA gsRNA331, complete sequence.	chr20	+	MTA_TR1700001553.mm	NonCoding	6666303	6666331	5	NA	NA	MTA_TR1700001553.mm	MTA2Rn6	RNA for germline small RNA gsRNA331, complete sequence.	chr20	100	100	NA	NA	NA	NA	NA	NA	NA	NA	NA	NA	NA	NA	NA	NA	NA	NA	NA	NA	NA	NA	NA	NA	NA	NA	NonCoding	12.2361
TC1700000925.rn.1	4.80865	5.09745	-1.22162	down	0.00813149	1	MTA_TC0200002960.mm	Non-coding transcript identified by NONCODE: Linc	chr17	+	MTA_TR0200010303.mm	NonCoding	70754226	70769163	30	NA	NA	MTA_TR0200010303.mm	MTA2Rn6	Non-coding transcript identified by NONCODE: Linc	chr17	100	100	NA	NA	NA	NA	NA	NA	NA	NA	NA	NA	NA	NA	NA	NA	NA	NA	NA	NA	NA	NA	NA	NA	NA	NA	NonCoding	4.98869
TC1700001434.rn.1	9.66189	9.23269	1.34649	up	0.00816204	1	XLOC_019278	Chalmel, et. al. Testis-expressed Unannotated Transcripts (TUTs)	chr17	-	TCONS_00045088	NonCoding	15245346	15247505	30	NA	NA	TCONS_00045088	Chalmel	Chalmel, et. al. Testis-expressed Unannotated Transcripts (TUTs)	chr17	100	100	NA	NA	NA	NA	NA	NA	NA	NA	NA	NA	NA	NA	NA	NA	NA	NA	NA	NA	NA	NA	NA	NA	NA	NA	NonCoding	10.1985
TC0300000001.rn.1	5.69828	6.06347	-1.28805	down	0.00851939	1	RGD1562465_1	similar to GTPase activating protein testicular GAP1	chr3	+	mRNARGD7749345_1	NonCoding	3216	10252	40	NA	NA	mRNARGD7749345_1	Rat Genome Database	similar to GTPase activating protein testicular GAP1	chr3	100	100	NA	NA	NA	NA	NA	NA	NA	NA	NA	NA	NA	NA	NA	NA	NA	NA	NA	NA	NA	NA	NA	NA	NA	NA	NonCoding	5.69828
TC0300003038.rn.1	4.36397	4.63343	-1.20536	down	0.00856563	1	MTA_TC0200003457.mm	Non-coding transcript identified by NONCODE: Sense No Exonic	chr3	-	MTA_TR0200012427.mm	NonCoding	26812893	26813894	30	NA	NA	MTA_TR0200012427.mm	MTA2Rn6	Non-coding transcript identified by NONCODE: Sense No Exonic	chr3	100	100	NA	NA	NA	NA	NA	NA	NA	NA	NA	NA	NA	NA	NA	NA	NA	NA	NA	NA	NA	NA	NA	NA	NA	NA	NonCoding	4.42577
TC0300004318.rn.1	6.61123	6.20634	1.32399	up	0.00862244	1	RGD7592225_1	uncharacterized LOC102547277	chr3	-	mRNARGD7592227_1	NonCoding	138099424	138109499	30	NA	NA	mRNARGD7592227_1	Rat Genome Database	uncharacterized LOC102547277	chr3	100	100	NA	NA	NA	NA	NA	NA	NA	NA	NA	NA	NA	NA	NA	NA	NA	NA	NA	NA	NA	NA	NA	NA	NA	NA	NonCoding	6.66992
TC0700003136.rn.1	3.38428	3.73303	-1.27345	down	0.0087098	1	MTA_TC1500001525.mm	Non-coding transcript identified by NONCODE: Sense No Exonic	chr7	-	MTA_TR1500004539.mm	NonCoding	93210434	93214507	30	NA	NA	MTA_TR1500004539.mm	MTA2Rn6	Non-coding transcript identified by NONCODE: Sense No Exonic	chr7	100	100	NA	NA	NA	NA	NA	NA	NA	NA	NA	NA	NA	NA	NA	NA	NA	NA	NA	NA	NA	NA	NA	NA	NA	NA	NonCoding	3.4969
TC0X00001245.rn.1	4.37025	4.67962	-1.23917	down	0.00879827	1	MTA_TC0X00000601.mm	RIKEN cDNA 1700036O09 gene, Non-coding transcript identified by NONCODE: Linc, novel transcript	chrX	+	MTA_TR0X00001632.mm	NonCoding	151833883	151834771	30	NA	NA	MTA_TR0X00001632.mm	MTA2Rn6	RIKEN cDNA 1700036O09 gene, Non-coding transcript identified by NONCODE: Linc, novel transcript	chrX	100	100	NA	NA	NA	NA	NA	NA	NA	NA	NA	NA	NA	NA	NA	NA	NA	NA	NA	NA	NA	NA	NA	NA	NA	NA	NonCoding	4.57428
TC0300004226.rn.1	4.58386	5.04086	-1.37268	down	0.0089798	1	MTA_TC0200004679.mm	predicted gene 14097, Non-coding transcript identified by NONCODE: Antisense, putative novel transcript	chr3	-	MTA_TR0200016627.mm	NonCoding	125324402	125327817	30	NA	NA	MTA_TR0200016627.mm	MTA2Rn6	predicted gene 14097, Non-coding transcript identified by NONCODE: Antisense, putative novel transcript	chr3	100	100	NA	NA	NA	NA	NA	NA	NA	NA	NA	NA	NA	NA	NA	NA	NA	NA	NA	NA	NA	NA	NA	NA	NA	NA	NonCoding	4.43933
TC0200002944.rn.1	8.37205	7.76122	1.52714	up	0.00976214	1	MTA_TC1300002719.mm	Non-coding transcript identified by NONCODE: Sense No Exonic	chr2	-	MTA_TR1300007878.mm	NonCoding	47275293	47277639	30	NA	NA	MTA_TR1300007878.mm	MTA2Rn6	Non-coding transcript identified by NONCODE: Sense No Exonic	chr2	100	100	NA	NA	NA	NA	NA	NA	NA	NA	NA	NA	NA	NA	NA	NA	NA	NA	NA	NA	NA	NA	NA	NA	NA	NA	NonCoding	7.63394
TC0600000704.rn.1	6.54297	6.24989	1.22526	up	0.00986471	1	NA	NA	chr6	+	NA	Pseudogene	64649194	64649645	30	NA	NA	ENSRNOT00000039776	ENSEMBL	ensembl:novel chromosome:Rnor_5.0:6:74230275:74230726:1 gene:ENSRNOG00000024969 gene_biotype:pseudogene transcript_biotype:pseudogene	chr6	100	100	NA	NA	NA	NA	NA	NA	NA	NA	NA	NA	NA	NA	NA	NA	NA	NA	NA	NA	NA	NA	NA	NA	NA	NA	Pseudogene	6.85041
TC0800001706.rn.1	3.89568	4.18342	-1.22073	down	0.0101238	1	RGD7630481_1	uncharacterized LOC102547874	chr8	+	mRNARGD7630483_1	NonCoding	126538424	126556028	38	NA	NA	mRNARGD7630483_1	Rat Genome Database	uncharacterized LOC102547874	chr8	100	100	NA	NA	NA	NA	NA	NA	NA	NA	NA	NA	NA	NA	NA	NA	NA	NA	NA	NA	NA	NA	NA	NA	NA	NA	NonCoding	3.95391
TC2000001351.rn.1	5.01435	5.53751	-1.43711	down	0.0102343	1	MTA_TC1000000724.mm	RNA for germline small RNA gsRNA189, complete sequence.	chr20	-	MTA_TR1000002278.mm	NonCoding	13734366	13734454	30	NA	NA	MTA_TR1000002278.mm	MTA2Rn6	RNA for germline small RNA gsRNA189, complete sequence.	chr20	100	100	NA	NA	NA	NA	NA	NA	NA	NA	NA	NA	NA	NA	NA	NA	NA	NA	NA	NA	NA	NA	NA	NA	NA	NA	NonCoding	5.26994
TC0900001222.rn.1	3.50076	3.79707	-1.22799	down	0.0111069	1	MTA_TC0100002861.mm	Non-coding transcript identified by Luo, et al., Non-coding transcript identified by NONCODE: Linc	chr9	+	MTA_TR0100009099.mm	NonCoding	105415070	105417333	30	NA	NA	MTA_TR0100009099.mm	MTA2Rn6	Non-coding transcript identified by Luo, et al., Non-coding transcript identified by NONCODE: Linc	chr9	100	100	NA	NA	NA	NA	NA	NA	NA	NA	NA	NA	NA	NA	NA	NA	NA	NA	NA	NA	NA	NA	NA	NA	NA	NA	NonCoding	3.58082
TC0X00002576.rn.1	3.26018	3.54131	-1.21515	down	0.0111284	1	Mir880	microRNA mir-880	chrX	-	NR_032261	NonCoding	151281988	151282065	30	NA	100314285	NR_032261	RefSeq	Rattus norvegicus microRNA mir-880 (Mir880), microRNA.	chrX	100	100	NA	NA	NA	NA	NA	NA	NA	NA	NA	NA	NA	NA	NA	NA	NA	NA	NA	NA	NA	NA	NA	NA	NA	NA	NonCoding	2.9738
TC1000004320.rn.1	7.00559	7.32609	-1.24876	down	0.0111482	1	MTA_TC1900001761.mm	Non-coding transcript identified by NONCODE: Linc	chr10	-	MTA_TR1900006010.mm	NonCoding	111496306	111496910	30	NA	NA	MTA_TR1900006010.mm	MTA2Rn6	Non-coding transcript identified by NONCODE: Linc	chr10	100	100	NA	NA	NA	NA	NA	NA	NA	NA	NA	NA	NA	NA	NA	NA	NA	NA	NA	NA	NA	NA	NA	NA	NA	NA	NonCoding	7.86601
TC1500001324.rn.1	5.94054	5.34822	1.50767	up	0.0112452	1	MTA_TC1400000138.mm	Non-coding transcript identified by NONCODE: Sense No Exonic	chr15	-	MTA_TR1400000439.mm	NonCoding	9083130	9085988	30	NA	NA	MTA_TR1400000439.mm	MTA2Rn6	Non-coding transcript identified by NONCODE: Sense No Exonic	chr15	100	100	NA	NA	NA	NA	NA	NA	NA	NA	NA	NA	NA	NA	NA	NA	NA	NA	NA	NA	NA	NA	NA	NA	NA	NA	NonCoding	5.36371
TC0100006588.rn.1	7.76538	7.46674	1.22998	up	0.0113792	1	MTA_TC0700003299.mm	predicted gene, 24760	chr1	-	MTA_TR0700011584.mm	NonCoding	194848328	194848420	30	NA	NA	MTA_TR0700011584.mm	MTA2Rn6	predicted gene, 24760	chr1	100	100	NA	NA	NA	NA	NA	NA	NA	NA	NA	NA	NA	NA	NA	NA	NA	NA	NA	NA	NA	NA	NA	NA	NA	NA	NonCoding	8.0777
TC0300004193.rn.1	3.9233	4.86247	-1.91742	down	0.0114548	1	MTA_TC0200004648.mm	microRNA 3098 (Mir3098), microRNA.	chr3	-	MTA_TR0200016496.mm	NonCoding	123684904	124193310	1	NA	NA	MTA_TR0200016496.mm	MTA2Rn6	microRNA 3098 (Mir3098), microRNA.	chr3	100	100	NA	NA	NA	NA	NA	NA	NA	NA	NA	NA	NA	NA	NA	NA	NA	NA	NA	NA	NA	NA	NA	NA	NA	NA	NonCoding	3.58263
TC0400002188.rn.1	6.24214	6.68401	-1.35837	down	0.0114818	1	MTA_TC0500000208.mm	Non-coding transcript identified by NONCODE: Linc, Non-coding transcript identified by Luo, et al.	chr4	-	MTA_TR0500000567.mm	NonCoding	7461121	7461277	30	NA	NA	MTA_TR0500000567.mm	MTA2Rn6	Non-coding transcript identified by NONCODE: Linc, Non-coding transcript identified by Luo, et al.	chr4	100	100	NA	NA	NA	NA	NA	NA	NA	NA	NA	NA	NA	NA	NA	NA	NA	NA	NA	NA	NA	NA	NA	NA	NA	NA	NonCoding	6.44894
TC0X00002322.rn.1	5.1979	5.59044	-1.3127	down	0.0115763	1	MTA_TC0X00001945.mm	Non-coding transcript identified by NONCODE: Linc, Non-coding transcript identified by Luo, et al.	chrX	-	MTA_TR0X00005444.mm	NonCoding	119521968	119525413	30	NA	NA	MTA_TR0X00005444.mm	MTA2Rn6	Non-coding transcript identified by NONCODE: Linc, Non-coding transcript identified by Luo, et al.	chrX	100	100	NA	NA	NA	NA	NA	NA	NA	NA	NA	NA	NA	NA	NA	NA	NA	NA	NA	NA	NA	NA	NA	NA	NA	NA	NonCoding	5.31702
TC2000000274.rn.1	5.8914	6.46437	-1.48758	down	0.0117704	1	MTA_TC1700000454.mm	RNA for germline small RNA gsRNA350, complete sequence.	chr20	+	MTA_TR1700001566.mm	NonCoding	6678333	6678363	7	NA	NA	MTA_TR1700001566.mm	MTA2Rn6	RNA for germline small RNA gsRNA350, complete sequence.	chr20	100	100	NA	NA	NA	NA	NA	NA	NA	NA	NA	NA	NA	NA	NA	NA	NA	NA	NA	NA	NA	NA	NA	NA	NA	NA	NonCoding	5.92939
TC0200002956.rn.1	4.45413	4.828	-1.29582	down	0.0120341	1	MTA_TC1300002727.mm	Non-coding transcript identified by NONCODE: Sense No Exonic	chr2	-	MTA_TR1300007903.mm	NonCoding	49441822	49443761	30	NA	NA	MTA_TR1300007903.mm	MTA2Rn6	Non-coding transcript identified by NONCODE: Sense No Exonic	chr2	100	100	NA	NA	NA	NA	NA	NA	NA	NA	NA	NA	NA	NA	NA	NA	NA	NA	NA	NA	NA	NA	NA	NA	NA	NA	NonCoding	4.51631
TC0900000059.rn.1	6.9573	6.01124	1.9266	up	0.0122216	1	RGD7738881_1	uncharacterized LOC102554115	chr9	+	mRNARGD7738882_1	NonCoding	7471631	7473430	30	NA	NA	mRNARGD7738882_1	Rat Genome Database	uncharacterized LOC102554115	chr9	100	100	NA	NA	NA	NA	NA	NA	NA	NA	NA	NA	NA	NA	NA	NA	NA	NA	NA	NA	NA	NA	NA	NA	NA	NA	NonCoding	8.65367
TC1000000904.rn.1	8.4396	9.59585	-2.22878	down	0.0122957	1	NA	NA	chr10	+	NA	NonCoding	55656404	55656541	30	NA	NA	NONRATT008902	NONCODE	Non-coding transcript identified by NONCODE	chr10	100	100	NA	NA	NA	NA	NA	NA	NA	NA	NA	NA	NA	NA	NA	NA	NA	NA	NA	NA	NA	NA	NA	NA	NA	NA	NonCoding	9.77088
TC1700001119.rn.1	3.74105	4.27029	-1.44317	down	0.0123281	1	MTA_TC0200000331.mm	PRINS RNA	chr17	+	MTA_TR0200000788.mm	NonCoding	87426440	87426513	30	NA	NA	MTA_TR0200000788.mm	MTA2Rn6	PRINS RNA	chr17	100	100	NA	NA	NA	NA	NA	NA	NA	NA	NA	NA	NA	NA	NA	NA	NA	NA	NA	NA	NA	NA	NA	NA	NA	NA	NonCoding	3.61824
TC0300004821.rn.1	4.60589	4.87135	-1.20202	down	0.0123946	1	MTA_TC0200005187.mm	Non-coding transcript identified by NONCODE: Sense No Exonic	chr3	-	MTA_TR0200018451.mm	NonCoding	164065275	164066772	30	NA	NA	MTA_TR0200018451.mm	MTA2Rn6	Non-coding transcript identified by NONCODE: Sense No Exonic	chr3	100	100	NA	NA	NA	NA	NA	NA	NA	NA	NA	NA	NA	NA	NA	NA	NA	NA	NA	NA	NA	NA	NA	NA	NA	NA	NonCoding	5.11989
TC0300004893.rn.1	4.61492	4.33165	1.21695	up	0.012402	1	MTA_TC0200002717.mm	Non-coding transcript identified by NONCODE: Antisense	chr3	-	MTA_TR0200009373.mm	NonCoding	167518304	167519073	30	NA	NA	MTA_TR0200009373.mm	MTA2Rn6	Non-coding transcript identified by NONCODE: Antisense	chr3	100	100	NA	NA	NA	NA	NA	NA	NA	NA	NA	NA	NA	NA	NA	NA	NA	NA	NA	NA	NA	NA	NA	NA	NA	NA	NonCoding	4.69638
TC1000000799.rn.1	6.40726	6.73354	-1.25378	down	0.0126861	1	MTA_TC1100000796.mm	Non-coding transcript identified by NONCODE: Antisense	chr10	+	MTA_TR1100002680.mm	NonCoding	48635528	48638839	30	NA	NA	MTA_TR1100002680.mm	MTA2Rn6	Non-coding transcript identified by NONCODE: Antisense	chr10	100	100	NA	NA	NA	NA	NA	NA	NA	NA	NA	NA	NA	NA	NA	NA	NA	NA	NA	NA	NA	NA	NA	NA	NA	NA	NonCoding	5.74974
TC0200001782.rn.1	4.14819	3.78763	1.28392	up	0.0133274	1	MTA_TC0300000960.mm	Non-coding transcript identified by NONCODE: Linc, Non-coding transcript identified by Luo, et al.	chr2	+	MTA_TR0300003271.mm	NonCoding	199273017	199273546	19	NA	NA	MTA_TR0300003271.mm	MTA2Rn6	Non-coding transcript identified by NONCODE: Linc, Non-coding transcript identified by Luo, et al.	chr2	100	100	NA	NA	NA	NA	NA	NA	NA	NA	NA	NA	NA	NA	NA	NA	NA	NA	NA	NA	NA	NA	NA	NA	NA	NA	NonCoding	3.89014
TC1500001180.rn.1	4.60208	5.12619	-1.43805	down	0.0139675	1	MTA_TC1400001316.mm	Non-coding transcript identified by NONCODE: Sense No Exonic	chr15	+	MTA_TR1400004124.mm	NonCoding	106406323	106406842	30	NA	NA	MTA_TR1400004124.mm	MTA2Rn6	Non-coding transcript identified by NONCODE: Sense No Exonic	chr15	100	100	NA	NA	NA	NA	NA	NA	NA	NA	NA	NA	NA	NA	NA	NA	NA	NA	NA	NA	NA	NA	NA	NA	NA	NA	NonCoding	4.47868
TC0100000211.rn.1	8.12227	8.50053	-1.29977	down	0.0140498	1	NA	NA	chr1	+	NA	Pseudogene	20177328	20177714	30	NA	NA	ENSRNOT00000074324	ENSEMBL	ensembl:novel chromosome:Rnor_5.0:1:21664677:21665063:1 gene:ENSRNOG00000047887 gene_biotype:pseudogene transcript_biotype:pseudogene	chr1	100	100	NA	NA	NA	NA	NA	NA	NA	NA	NA	NA	NA	NA	NA	NA	NA	NA	NA	NA	NA	NA	NA	NA	NA	NA	Pseudogene	7.9614
TC0400002620.rn.1	5.82075	6.44157	-1.53776	down	0.0143396	1	Mir29a	microRNA mir-29a	chr4	-	NR_031836	NonCoding	58343931	58344018	30	NA	100314230	NR_031836	RefSeq	Rattus norvegicus microRNA mir-29a (Mir29a), microRNA.	chr4	100	100	NA	NA	NA	NA	NA	NA	NA	NA	NA	NA	NA	NA	NA	NA	NA	NA	NA	NA	NA	NA	NA	NA	NA	NA	NonCoding	5.42632
TC0500001711.rn.1	7.41982	6.7113	1.63413	up	0.0144084	1	MTA_TC0400001692.mm	Non-coding transcript identified by NONCODE: Antisense	chr5	+	MTA_TR0400005821.mm	NonCoding	154932896	154933199	30	NA	NA	MTA_TR0400005821.mm	MTA2Rn6	Non-coding transcript identified by NONCODE: Antisense	chr5	100	100	NA	NA	NA	NA	NA	NA	NA	NA	NA	NA	NA	NA	NA	NA	NA	NA	NA	NA	NA	NA	NA	NA	NA	NA	NonCoding	7.2054
TC0500002212.rn.1	4.32473	4.85921	-1.44842	down	0.0150558	1	MTA_TC0100000019.mm	Non-coding transcript identified by NONCODE: Linc	chr5	-	MTA_TR0100000050.mm	NonCoding	13488475	13497702	30	NA	NA	MTA_TR0100000050.mm	MTA2Rn6	Non-coding transcript identified by NONCODE: Linc	chr5	100	100	NA	NA	NA	NA	NA	NA	NA	NA	NA	NA	NA	NA	NA	NA	NA	NA	NA	NA	NA	NA	NA	NA	NA	NA	NonCoding	4.40768
TC1000000434.rn.1	5.10118	4.82759	1.20882	up	0.0152993	1	MTA_TC1100000438.mm	predicted gene, 22121	chr10	+	MTA_TR1100001390.mm	NonCoding	30117479	30117505	3	NA	NA	MTA_TR1100001390.mm	MTA2Rn6	predicted gene, 22121	chr10	100	100	NA	NA	NA	NA	NA	NA	NA	NA	NA	NA	NA	NA	NA	NA	NA	NA	NA	NA	NA	NA	NA	NA	NA	NA	NonCoding	5.03636
TC2000000278.rn.1	4.49623	4.15979	1.26263	up	0.015788	1	MTA_TC1700000457.mm	RNA for germline small RNA gsRNA356, complete sequence.	chr20	+	MTA_TR1700001572.mm	NonCoding	6681061	6681147	30	NA	NA	MTA_TR1700001572.mm	MTA2Rn6	RNA for germline small RNA gsRNA356, complete sequence.	chr20	100	100	NA	NA	NA	NA	NA	NA	NA	NA	NA	NA	NA	NA	NA	NA	NA	NA	NA	NA	NA	NA	NA	NA	NA	NA	NonCoding	4.76678
TC0100007637.rn.1	3.75474	4.0397	-1.21838	down	0.0158626	1	MTA_TC1900001449.mm	Non-coding transcript identified by NONCODE: Sense No Exonic	chr1	-	MTA_TR1900004950.mm	NonCoding	255670836	255674639	30	NA	NA	MTA_TR1900004950.mm	MTA2Rn6	Non-coding transcript identified by NONCODE: Sense No Exonic	chr1	100	100	NA	NA	NA	NA	NA	NA	NA	NA	NA	NA	NA	NA	NA	NA	NA	NA	NA	NA	NA	NA	NA	NA	NA	NA	NonCoding	3.91855
TC0200001253.rn.1	3.42315	3.6991	-1.21079	down	0.0159886	1	MTA_TC0300000501.mm	Non-coding transcript identified by Luo, et al., Non-coding transcript identified by NONCODE: Linc	chr2	+	MTA_TR0300001483.mm	NonCoding	153957331	153974182	23	NA	NA	MTA_TR0300001483.mm	MTA2Rn6	Non-coding transcript identified by Luo, et al., Non-coding transcript identified by NONCODE: Linc	chr2	100	100	NA	NA	NA	NA	NA	NA	NA	NA	NA	NA	NA	NA	NA	NA	NA	NA	NA	NA	NA	NA	NA	NA	NA	NA	NonCoding	3.58263
TC0300001436.rn.1	3.82014	4.11617	-1.22776	down	0.0160592	1	MTA_TC0200001692.mm	Non-coding transcript identified by NONCODE: Linc	chr3	+	MTA_TR0200005413.mm	NonCoding	105501114	105502168	30	NA	NA	MTA_TR0200005413.mm	MTA2Rn6	Non-coding transcript identified by NONCODE: Linc	chr3	100	100	NA	NA	NA	NA	NA	NA	NA	NA	NA	NA	NA	NA	NA	NA	NA	NA	NA	NA	NA	NA	NA	NA	NA	NA	NonCoding	4.13259
TC0500003895.rn.1	4.23321	4.59653	-1.28638	down	0.0163426	1	MTA_TC0400003819.mm	Non-coding transcript identified by NONCODE: Linc	chr5	-	MTA_TR0400013174.mm	NonCoding	156342271	156343408	30	NA	NA	MTA_TR0400013174.mm	MTA2Rn6	Non-coding transcript identified by NONCODE: Linc	chr5	100	100	NA	NA	NA	NA	NA	NA	NA	NA	NA	NA	NA	NA	NA	NA	NA	NA	NA	NA	NA	NA	NA	NA	NA	NA	NonCoding	4.41869
TC0600002319.rn.1	4.13011	4.45228	-1.25021	down	0.0163558	1	MTA_TC1200001633.mm	Non-coding transcript identified by NONCODE: Sense No Exonic	chr6	-	MTA_TR1200004601.mm	NonCoding	54326955	54329845	30	NA	NA	MTA_TR1200004601.mm	MTA2Rn6	Non-coding transcript identified by NONCODE: Sense No Exonic	chr6	100	100	NA	NA	NA	NA	NA	NA	NA	NA	NA	NA	NA	NA	NA	NA	NA	NA	NA	NA	NA	NA	NA	NA	NA	NA	NonCoding	4.24054
TC1500000644.rn.1	3.8973	4.31543	-1.33619	down	0.0164912	1	RGD7562489_1	uncharacterized LOC102555709	chr15	+	mRNARGD7562491_1	NonCoding	42843570	42847944	30	NA	NA	mRNARGD7562491_1	Rat Genome Database	uncharacterized LOC102555709	chr15	100	100	NA	NA	NA	NA	NA	NA	NA	NA	NA	NA	NA	NA	NA	NA	NA	NA	NA	NA	NA	NA	NA	NA	NA	NA	NonCoding	4.02881
TC0100005690.rn.1	4.51782	4.87071	-1.27712	down	0.0167501	1	MTA_TC0700003423.mm	Non-coding transcript identified by NONCODE: Sense No Exonic	chr1	-	MTA_TR0700011863.mm	NonCoding	126218044	126220850	30	NA	NA	MTA_TR0700011863.mm	MTA2Rn6	Non-coding transcript identified by NONCODE: Sense No Exonic	chr1	100	100	NA	NA	NA	NA	NA	NA	NA	NA	NA	NA	NA	NA	NA	NA	NA	NA	NA	NA	NA	NA	NA	NA	NA	NA	NonCoding	4.35794
TC0200002865.rn.1	3.29928	3.57376	-1.20956	down	0.016817	1	MTA_TC1300002644.mm	Non-coding transcript identified by NONCODE: Linc	chr2	-	MTA_TR1300007719.mm	NonCoding	40178090	40180865	30	NA	NA	MTA_TR1300007719.mm	MTA2Rn6	Non-coding transcript identified by NONCODE: Linc	chr2	100	100	NA	NA	NA	NA	NA	NA	NA	NA	NA	NA	NA	NA	NA	NA	NA	NA	NA	NA	NA	NA	NA	NA	NA	NA	NonCoding	3.59279
TC0200004517.rn.1	3.32594	3.84217	-1.43021	down	0.0169177	1	MTA_TC0300002790.mm	predicted gene, 23750	chr2	-	MTA_TR0300009308.mm	NonCoding	217707222	217707342	30	NA	NA	MTA_TR0300009308.mm	MTA2Rn6	predicted gene, 23750	chr2	100	100	NA	NA	NA	NA	NA	NA	NA	NA	NA	NA	NA	NA	NA	NA	NA	NA	NA	NA	NA	NA	NA	NA	NA	NA	NonCoding	3.40652
TC0400001446.rn.1	4.67091	5.07357	-1.32194	down	0.0170499	1	MTA_TC0600001110.mm	predicted gene, 22840	chr4	+	MTA_TR0600003781.mm	NonCoding	125904824	125904954	30	NA	NA	MTA_TR0600003781.mm	MTA2Rn6	predicted gene, 22840	chr4	100	100	NA	NA	NA	NA	NA	NA	NA	NA	NA	NA	NA	NA	NA	NA	NA	NA	NA	NA	NA	NA	NA	NA	NA	NA	NonCoding	4.58249
TC0400002989.rn.1	7.08711	7.35807	-1.20661	down	0.0170616	1	MTA_TC0600002383.mm	Non-coding transcript identified by Luo, et al., Non-coding transcript identified by NONCODE: Linc	chr4	-	MTA_TR0600007844.mm	NonCoding	89687860	89688828	30	NA	NA	MTA_TR0600007844.mm	MTA2Rn6	Non-coding transcript identified by Luo, et al., Non-coding transcript identified by NONCODE: Linc	chr4	100	100	NA	NA	NA	NA	NA	NA	NA	NA	NA	NA	NA	NA	NA	NA	NA	NA	NA	NA	NA	NA	NA	NA	NA	NA	NonCoding	5.93011
TC0400003474.rn.1	4.83575	4.4034	1.34943	up	0.0170908	1	MTA_TC0600002865.mm	Non-coding transcript identified by NONCODE: Sense No Exonic	chr4	-	MTA_TR0600009350.mm	NonCoding	133897893	133900786	30	NA	NA	MTA_TR0600009350.mm	MTA2Rn6	Non-coding transcript identified by NONCODE: Sense No Exonic	chr4	100	100	NA	NA	NA	NA	NA	NA	NA	NA	NA	NA	NA	NA	NA	NA	NA	NA	NA	NA	NA	NA	NA	NA	NA	NA	NonCoding	4.8124
TC1300000425.rn.1	5.3038	5.58518	-1.21535	down	0.0173494	1	MTA_TC0100001320.mm	Non-coding transcript identified by NONCODE: Linc, Non-coding transcript identified by Luo, et al.	chr13	+	MTA_TR0100004348.mm	NonCoding	60925704	60927009	30	NA	NA	MTA_TR0100004348.mm	MTA2Rn6	Non-coding transcript identified by NONCODE: Linc, Non-coding transcript identified by Luo, et al.	chr13	100	100	NA	NA	NA	NA	NA	NA	NA	NA	NA	NA	NA	NA	NA	NA	NA	NA	NA	NA	NA	NA	NA	NA	NA	NA	NonCoding	4.62241
TC1300000971.rn.1	6.86965	7.65424	-1.7226	down	0.0173776	1	Mir664-2	microRNA mir-664-2	chr13	+	NR_032143	NonCoding	103192581	103192639	30	NA	100314092	NR_032143	RefSeq	Rattus norvegicus microRNA mir-664-2 (Mir664-2), microRNA.	chr13	100	100	NA	NA	NA	NA	NA	NA	NA	NA	NA	NA	NA	NA	NA	NA	NA	NA	NA	NA	NA	NA	NA	NA	NA	NA	NonCoding	7.33594
TC1700001689.rn.1	5.85068	6.38136	-1.44461	down	0.0174907	1	MTA_TC1300000346.mm	predicted gene, 23351	chr17	-	MTA_TR1300000905.mm	NonCoding	34360660	34360781	30	NA	NA	MTA_TR1300000905.mm	MTA2Rn6	predicted gene, 23351	chr17	100	100	NA	NA	NA	NA	NA	NA	NA	NA	NA	NA	NA	NA	NA	NA	NA	NA	NA	NA	NA	NA	NA	NA	NA	NA	NonCoding	5.77075
TC0100005544.rn.1	4.27386	4.65825	-1.30531	down	0.0175432	1	MTA_TC0700003128.mm	predicted gene, 25499	chr1	-	MTA_TR0700011369.mm	NonCoding	116699082	116699159	30	NA	NA	MTA_TR0700011369.mm	MTA2Rn6	predicted gene, 25499	chr1	100	100	NA	NA	NA	NA	NA	NA	NA	NA	NA	NA	NA	NA	NA	NA	NA	NA	NA	NA	NA	NA	NA	NA	NA	NA	NonCoding	4.82183
TC0100006602.rn.1	4.98106	4.59945	1.30279	up	0.0176145	1	MTA_TC0700003313.mm	predicted gene, 22941	chr1	-	MTA_TR0700011599.mm	NonCoding	194929283	194929375	30	NA	NA	MTA_TR0700011599.mm	MTA2Rn6	predicted gene, 22941	chr1	100	100	NA	NA	NA	NA	NA	NA	NA	NA	NA	NA	NA	NA	NA	NA	NA	NA	NA	NA	NA	NA	NA	NA	NA	NA	NonCoding	5.84361
TC0100006607.rn.1	4.98106	4.59945	1.30279	up	0.0176301	1	MTA_TC0700003291.mm	predicted gene, 25944	chr1	-	MTA_TR0700011576.mm	NonCoding	194968886	194968978	30	NA	NA	MTA_TR0700011576.mm	MTA2Rn6	predicted gene, 25944	chr1	100	100	NA	NA	NA	NA	NA	NA	NA	NA	NA	NA	NA	NA	NA	NA	NA	NA	NA	NA	NA	NA	NA	NA	NA	NA	NonCoding	5.84361
TC0200002571.rn.1	6.54646	5.17137	2.59384	up	0.0176662	1	MTA_TC1300002394.mm	Non-coding transcript identified by NONCODE: Sense No Exonic	chr2	-	MTA_TR1300006853.mm	NonCoding	18578516	18582619	30	NA	NA	MTA_TR1300006853.mm	MTA2Rn6	Non-coding transcript identified by NONCODE: Sense No Exonic	chr2	100	100	NA	NA	NA	NA	NA	NA	NA	NA	NA	NA	NA	NA	NA	NA	NA	NA	NA	NA	NA	NA	NA	NA	NA	NA	NonCoding	6.10471
TC0300001442.rn.1	3.97122	3.67579	1.22725	up	0.0178855	1	MTA_TC0200001698.mm	predicted gene 13976, Non-coding transcript identified by NONCODE: Linc, putative novel transcript	chr3	+	MTA_TR0200005419.mm	NonCoding	106891257	106894786	30	NA	NA	MTA_TR0200005419.mm	MTA2Rn6	predicted gene 13976, Non-coding transcript identified by NONCODE: Linc, putative novel transcript	chr3	100	100	NA	NA	NA	NA	NA	NA	NA	NA	NA	NA	NA	NA	NA	NA	NA	NA	NA	NA	NA	NA	NA	NA	NA	NA	NonCoding	3.93236
TC0600003151.rn.1	4.24889	3.94521	1.23429	up	0.0180739	1	MTA_TC1600001678.mm	Non-coding transcript identified by Luo, et al., Non-coding transcript identified by NONCODE: Linc	chr6	-	MTA_TR1600005761.mm	NonCoding	132690172	132690465	30	NA	NA	MTA_TR1600005761.mm	MTA2Rn6	Non-coding transcript identified by Luo, et al., Non-coding transcript identified by NONCODE: Linc	chr6	100	100	NA	NA	NA	NA	NA	NA	NA	NA	NA	NA	NA	NA	NA	NA	NA	NA	NA	NA	NA	NA	NA	NA	NA	NA	NonCoding	4.21183
TC1500001169.rn.1	4.17082	4.46187	-1.22353	down	0.0185814	1	RGD7622495_1	uncharacterized LOC102549713	chr15	+	mRNARGD7622497_1	NonCoding	105845542	105849549	30	NA	NA	mRNARGD7622497_1	Rat Genome Database	uncharacterized LOC102549713	chr15	100	100	NA	NA	NA	NA	NA	NA	NA	NA	NA	NA	NA	NA	NA	NA	NA	NA	NA	NA	NA	NA	NA	NA	NA	NA	NonCoding	4.49788
TC0100004101.rn.1	5.57769	5.1611	1.33477	up	0.0187534	1	MTA_TC1000001832.mm	Non-coding transcript identified by NONCODE: Sense No Exonic	chr1	-	MTA_TR1000005791.mm	NonCoding	15999563	16001528	30	NA	NA	MTA_TR1000005791.mm	MTA2Rn6	Non-coding transcript identified by NONCODE: Sense No Exonic	chr1	100	100	NA	NA	NA	NA	NA	NA	NA	NA	NA	NA	NA	NA	NA	NA	NA	NA	NA	NA	NA	NA	NA	NA	NA	NA	NonCoding	4.96367
TC0200001245.rn.1	3.70229	4.06143	-1.28266	down	0.0189923	1	MTA_TC0300000493.mm	Non-coding transcript identified by NONCODE: Linc	chr2	+	MTA_TR0300001459.mm	NonCoding	152239182	152239666	17	NA	NA	MTA_TR0300001459.mm	MTA2Rn6	Non-coding transcript identified by NONCODE: Linc	chr2	100	100	NA	NA	NA	NA	NA	NA	NA	NA	NA	NA	NA	NA	NA	NA	NA	NA	NA	NA	NA	NA	NA	NA	NA	NA	NonCoding	3.28371
TC0400002516.rn.1	3.48055	3.75466	-1.20925	down	0.0191616	1	MTA_TC0600001912.mm	Non-coding transcript identified by NONCODE: Antisense	chr4	-	MTA_TR0600006359.mm	NonCoding	45558220	45560469	30	NA	NA	MTA_TR0600006359.mm	MTA2Rn6	Non-coding transcript identified by NONCODE: Antisense	chr4	100	100	NA	NA	NA	NA	NA	NA	NA	NA	NA	NA	NA	NA	NA	NA	NA	NA	NA	NA	NA	NA	NA	NA	NA	NA	NonCoding	3.47116
TC0700002672.rn.1	6.47476	5.83275	1.56051	up	0.0195343	1	MTA_TC1000002851.mm	Non-coding transcript identified by NONCODE: Sense No Exonic	chr7	-	MTA_TR1000009060.mm	NonCoding	52484291	52486281	30	NA	NA	MTA_TR1000009060.mm	MTA2Rn6	Non-coding transcript identified by NONCODE: Sense No Exonic	chr7	100	100	NA	NA	NA	NA	NA	NA	NA	NA	NA	NA	NA	NA	NA	NA	NA	NA	NA	NA	NA	NA	NA	NA	NA	NA	NonCoding	6.04318
TC1000002754.rn.1	5.18784	4.70877	1.39385	up	0.019724	1	MTA_TC1100002701.mm	PREDICTED: uncharacterized LOC100861762 (LOC100861762), miscRNA.	chr10	-	MTA_TR1100010125.mm	NonCoding	37245068	37255441	30	NA	NA	MTA_TR1100010125.mm	MTA2Rn6	PREDICTED: uncharacterized LOC100861762 (LOC100861762), miscRNA.	chr10	100	100	NA	NA	NA	NA	NA	NA	NA	NA	NA	NA	NA	NA	NA	NA	NA	NA	NA	NA	NA	NA	NA	NA	NA	NA	NonCoding	5.29419
TC1900001406.rn.1	4.05206	3.75388	1.2296	up	0.0199948	1	MTA_TC0800001285.mm	Non-coding transcript identified by Luo, et al., Non-coding transcript identified by NONCODE: Linc	chr19	-	MTA_TR0800004239.mm	NonCoding	40749854	40751386	30	NA	NA	MTA_TR0800004239.mm	MTA2Rn6	Non-coding transcript identified by Luo, et al., Non-coding transcript identified by NONCODE: Linc	chr19	100	100	NA	NA	NA	NA	NA	NA	NA	NA	NA	NA	NA	NA	NA	NA	NA	NA	NA	NA	NA	NA	NA	NA	NA	NA	NonCoding	4.59333
TC0100007597.rn.1	3.95487	4.24612	-1.2237	down	0.0202755	1	MTA_TC1900001424.mm	Non-coding transcript identified by NONCODE: Linc	chr1	-	MTA_TR1900004851.mm	NonCoding	252961596	252963394	30	NA	NA	MTA_TR1900004851.mm	MTA2Rn6	Non-coding transcript identified by NONCODE: Linc	chr1	100	100	NA	NA	NA	NA	NA	NA	NA	NA	NA	NA	NA	NA	NA	NA	NA	NA	NA	NA	NA	NA	NA	NA	NA	NA	NonCoding	3.99336
TC0300001341.rn.1	4.75379	3.94666	1.74972	up	0.0204293	1	RGD7622515_1	uncharacterized LOC102554631	chr3	+	mRNARGD7622516_1	NonCoding	96988977	96989654	15	NA	NA	mRNARGD7622516_1	Rat Genome Database	uncharacterized LOC102554631	chr3	100	100	NA	NA	NA	NA	NA	NA	NA	NA	NA	NA	NA	NA	NA	NA	NA	NA	NA	NA	NA	NA	NA	NA	NA	NA	NonCoding	5.06568
TC0400003475.rn.1	6.35405	5.81907	1.44893	up	0.0205331	1	MTA_TC0600002866.mm	Non-coding transcript identified by NONCODE: Sense No Exonic	chr4	-	MTA_TR0600009351.mm	NonCoding	133918125	133919091	30	NA	NA	MTA_TR0600009351.mm	MTA2Rn6	Non-coding transcript identified by NONCODE: Sense No Exonic	chr4	100	100	NA	NA	NA	NA	NA	NA	NA	NA	NA	NA	NA	NA	NA	NA	NA	NA	NA	NA	NA	NA	NA	NA	NA	NA	NonCoding	5.85918
TC0700000363.rn.1	5.98195	5.29103	1.61432	up	0.0206315	1	RGD6501793_1	CD99 antigen-like protein 2-like	chr7	+	mRNARGD6501794_1	NonCoding	22603771	22616105	30	NA	NA	mRNARGD6501794_1	Rat Genome Database	CD99 antigen-like protein 2-like	chr7	100	100	NA	NA	NA	NA	NA	NA	NA	NA	NA	NA	NA	NA	NA	NA	NA	NA	NA	NA	NA	NA	NA	NA	NA	NA	NonCoding	6.16718
TC0400001897.rn.1	4.39542	5.44934	-2.07616	down	0.0211123	1	MTA_TC0600001556.mm	nuclear encoded rRNA 5S 166	chr4	+	MTA_TR0600005313.mm	NonCoding	166159796	166159829	10	NA	NA	MTA_TR0600005313.mm	MTA2Rn6	nuclear encoded rRNA 5S 166	chr4	100	100	NA	NA	NA	NA	NA	NA	NA	NA	NA	NA	NA	NA	NA	NA	NA	NA	NA	NA	NA	NA	NA	NA	NA	NA	NonCoding	4.238
TC1100001123.rn.1	4.10993	4.48114	-1.29344	down	0.021514	1	MTA_TC1600001857.mm	Non-coding transcript identified by NONCODE: Sense No Exonic	chr11	-	MTA_TR1600006223.mm	NonCoding	13032046	13033370	30	NA	NA	MTA_TR1600006223.mm	MTA2Rn6	Non-coding transcript identified by NONCODE: Sense No Exonic	chr11	100	100	NA	NA	NA	NA	NA	NA	NA	NA	NA	NA	NA	NA	NA	NA	NA	NA	NA	NA	NA	NA	NA	NA	NA	NA	NonCoding	4.06074
TC1400001459.rn.1	5.32478	4.705	1.53664	up	0.0216349	1	MTA_TC0500000893.mm	Non-coding transcript identified by NONCODE: Antisense	chr14	-	MTA_TR0500003039.mm	NonCoding	16353530	16355847	30	NA	NA	MTA_TR0500003039.mm	MTA2Rn6	Non-coding transcript identified by NONCODE: Antisense	chr14	100	100	NA	NA	NA	NA	NA	NA	NA	NA	NA	NA	NA	NA	NA	NA	NA	NA	NA	NA	NA	NA	NA	NA	NA	NA	NonCoding	4.86706
TC1400001743.rn.1	6.21513	6.57017	-1.27902	down	0.0216694	1	NA	NA	chr14	-	NA	NonCoding	42525300	42525365	30	NA	NA	ENSRNOT00000063359	ENSEMBL	ncrna:novel chromosome:Rnor_5.0:14:42321156:42321221:-1 gene:ENSRNOG00000041606 gene_biotype:miRNA transcript_biotype:miRNA	chr14	100	100	NA	NA	NA	NA	NA	NA	NA	NA	NA	NA	NA	NA	NA	NA	NA	NA	NA	NA	NA	NA	NA	NA	NA	NA	NonCoding	6.30159
TC1600000815.rn.1	6.49892	7.01117	-1.42627	down	0.0217461	1	NA	NA	chr16	+	NA	NonCoding	71152385	71152451	30	NA	NA	ENSRNOT00000062189	ENSEMBL	ncrna:novel chromosome:Rnor_5.0:16:70812907:70812973:1 gene:ENSRNOG00000040436 gene_biotype:miRNA transcript_biotype:miRNA	chr16	100	100	NA	NA	NA	NA	NA	NA	NA	NA	NA	NA	NA	NA	NA	NA	NA	NA	NA	NA	NA	NA	NA	NA	NA	NA	NonCoding	6.60082
TC1700000444.rn.1	7.16066	6.63598	1.43861	up	0.0218212	1	NA	NA	chr17	+	NA	NonCoding	27518165	27519729	30	NA	NA	NONRATT024104	NONCODE	Non-coding transcript identified by NONCODE	chr17	100	100	NA	NA	NA	NA	NA	NA	NA	NA	NA	NA	NA	NA	NA	NA	NA	NA	NA	NA	NA	NA	NA	NA	NA	NA	NonCoding	6.38687
TC2000000948.rn.1	5.49052	4.14244	2.54574	up	0.0218726	1	MTA_TC1000001004.mm	non-coding RNA, oocyte_clustered_small_RNA4900, complete sequence.	chr20	-	MTA_TR1000003240.mm	NonCoding	846050	846076	3	NA	NA	MTA_TR1000003240.mm	MTA2Rn6	non-coding RNA, oocyte_clustered_small_RNA4900, complete sequence.	chr20	100	100	NA	NA	NA	NA	NA	NA	NA	NA	NA	NA	NA	NA	NA	NA	NA	NA	NA	NA	NA	NA	NA	NA	NA	NA	NonCoding	5.18568
TC0100004122.rn.1	3.90986	4.20395	-1.22611	down	0.0219364	1	MTA_TC1000000258.mm	Non-coding transcript identified by NONCODE: Sense No Exonic	chr1	-	MTA_TR1000000818.mm	NonCoding	17173479	17183249	30	NA	NA	MTA_TR1000000818.mm	MTA2Rn6	Non-coding transcript identified by NONCODE: Sense No Exonic	chr1	100	100	NA	NA	NA	NA	NA	NA	NA	NA	NA	NA	NA	NA	NA	NA	NA	NA	NA	NA	NA	NA	NA	NA	NA	NA	NonCoding	3.93406
TC0200002822.rn.1	4.03642	4.31944	-1.21674	down	0.0220301	1	RGD7634186_1	uncharacterized LOC102556292	chr2	-	mRNARGD7634188_1	NonCoding	36875826	36945280	30	NA	NA	mRNARGD7634188_1	Rat Genome Database	uncharacterized LOC102556292	chr2	100	100	NA	NA	NA	NA	NA	NA	NA	NA	NA	NA	NA	NA	NA	NA	NA	NA	NA	NA	NA	NA	NA	NA	NA	NA	NonCoding	4.03088
TC0200003335.rn.1	3.64472	3.96785	-1.25104	down	0.0220421	1	MTA_TC0300001693.mm	Non-coding transcript identified by NONCODE: Linc, Non-coding transcript identified by Luo, et al.	chr2	-	MTA_TR0300005555.mm	NonCoding	103370664	103372364	30	NA	NA	MTA_TR0300005555.mm	MTA2Rn6	Non-coding transcript identified by NONCODE: Linc, Non-coding transcript identified by Luo, et al.	chr2	100	100	NA	NA	NA	NA	NA	NA	NA	NA	NA	NA	NA	NA	NA	NA	NA	NA	NA	NA	NA	NA	NA	NA	NA	NA	NonCoding	3.18624
TC0300001222.rn.1	4.36389	4.70159	-1.26374	down	0.0220824	1	MTA_TC0200001473.mm	Non-coding transcript identified by NONCODE: Linc	chr3	+	MTA_TR0200004781.mm	NonCoding	85579739	85588085	30	NA	NA	MTA_TR0200004781.mm	MTA2Rn6	Non-coding transcript identified by NONCODE: Linc	chr3	100	100	NA	NA	NA	NA	NA	NA	NA	NA	NA	NA	NA	NA	NA	NA	NA	NA	NA	NA	NA	NA	NA	NA	NA	NA	NonCoding	4.47913
TC0500002802.rn.1	4.74334	4.47522	1.20423	up	0.0222497	1	Mir32	microRNA mir-32	chr5	-	NR_031846	NonCoding	73934255	73934324	30	NA	100314013	NR_031846	RefSeq	Rattus norvegicus microRNA mir-32 (Mir32), microRNA.	chr5	100	100	NA	NA	NA	NA	NA	NA	NA	NA	NA	NA	NA	NA	NA	NA	NA	NA	NA	NA	NA	NA	NA	NA	NA	NA	NonCoding	4.62182
TC1500002177.rn.1	4.29544	4.86714	-1.48628	down	0.0229258	1	MTA_TC1400002510.mm	Non-coding transcript identified by NONCODE: Linc, Non-coding transcript identified by Luo, et al.	chr15	-	MTA_TR1400007706.mm	NonCoding	69486566	69488021	30	NA	NA	MTA_TR1400007706.mm	MTA2Rn6	Non-coding transcript identified by NONCODE: Linc, Non-coding transcript identified by Luo, et al.	chr15	100	100	NA	NA	NA	NA	NA	NA	NA	NA	NA	NA	NA	NA	NA	NA	NA	NA	NA	NA	NA	NA	NA	NA	NA	NA	NonCoding	4.22129
TC1600000911.rn.1	4.47941	4.94764	-1.38341	down	0.0229502	1	MTA_TC0800001800.mm	Non-coding transcript identified by NONCODE: Linc	chr16	+	MTA_TR0800005810.mm	NonCoding	75802729	75805959	17	NA	NA	MTA_TR0800005810.mm	MTA2Rn6	Non-coding transcript identified by NONCODE: Linc	chr16	100	100	NA	NA	NA	NA	NA	NA	NA	NA	NA	NA	NA	NA	NA	NA	NA	NA	NA	NA	NA	NA	NA	NA	NA	NA	NonCoding	4.66376
TC1900000166.rn.1	13.3829	12.7598	1.54009	up	0.0231141	1	MTA_TC0800001073.mm	RNA for germline small RNA gsRNA168, complete sequence.	chr19	+	MTA_TR0800003446.mm	NonCoding	16239379	16239406	4	NA	NA	MTA_TR0800003446.mm	MTA2Rn6	RNA for germline small RNA gsRNA168, complete sequence.	chr19	100	100	NA	NA	NA	NA	NA	NA	NA	NA	NA	NA	NA	NA	NA	NA	NA	NA	NA	NA	NA	NA	NA	NA	NA	NA	NonCoding	13.0528
TC2000001318.rn.1	4.17239	4.43831	-1.2024	down	0.0232028	1	NA	NA	chr20	-	NA	NonCoding	12271173	12273112	30	NA	NA	NONRATT033905	NONCODE	Non-coding transcript identified by NONCODE	chr20	100	100	NA	NA	NA	NA	NA	NA	NA	NA	NA	NA	NA	NA	NA	NA	NA	NA	NA	NA	NA	NA	NA	NA	NA	NA	NonCoding	4.31589
TC0100002917.rn.1	4.88314	5.17061	-1.2205	down	0.0232184	1	MTA_TC0700002074.mm	predicted gene, 26143	chr1	+	MTA_TR0700007469.mm	NonCoding	215591531	215591639	30	NA	NA	MTA_TR0700007469.mm	MTA2Rn6	predicted gene, 26143	chr1	100	100	NA	NA	NA	NA	NA	NA	NA	NA	NA	NA	NA	NA	NA	NA	NA	NA	NA	NA	NA	NA	NA	NA	NA	NA	NonCoding	5.18698
TC0400000643.rn.1	4.75895	5.16788	-1.3277	down	0.0235089	1	MTA_TC0600000353.mm	predicted gene, 25111	chr4	+	MTA_TR0600001208.mm	NonCoding	64228067	64228214	30	NA	NA	MTA_TR0600001208.mm	MTA2Rn6	predicted gene, 25111	chr4	100	100	NA	NA	NA	NA	NA	NA	NA	NA	NA	NA	NA	NA	NA	NA	NA	NA	NA	NA	NA	NA	NA	NA	NA	NA	NonCoding	5.04543
TC1000001764.rn.1	7.3885	7.8449	-1.37212	down	0.0240006	1	MTA_TC1100001757.mm	predicted gene, 23990	chr10	+	MTA_TR1100006766.mm	NonCoding	93818959	93819001	19	NA	NA	MTA_TR1100006766.mm	MTA2Rn6	predicted gene, 23990	chr10	100	100	NA	NA	NA	NA	NA	NA	NA	NA	NA	NA	NA	NA	NA	NA	NA	NA	NA	NA	NA	NA	NA	NA	NA	NA	NonCoding	6.68229
TC1400002420.rn.1	4.91065	5.24256	-1.25867	down	0.0241383	1	MTA_TC1100002409.mm	Non-coding transcript identified by NONCODE: Sense No Exonic	chr14	-	MTA_TR1100009241.mm	NonCoding	112932833	112936394	30	NA	NA	MTA_TR1100009241.mm	MTA2Rn6	Non-coding transcript identified by NONCODE: Sense No Exonic	chr14	100	100	NA	NA	NA	NA	NA	NA	NA	NA	NA	NA	NA	NA	NA	NA	NA	NA	NA	NA	NA	NA	NA	NA	NA	NA	NonCoding	4.70037
TC1500000319.rn.1	4.00867	4.27323	-1.20127	down	0.0241487	1	MTA_TC1400000603.mm	Non-coding transcript identified by NONCODE: Antisense	chr15	+	MTA_TR1400001910.mm	NonCoding	28492261	28492757	30	NA	NA	MTA_TR1400001910.mm	MTA2Rn6	Non-coding transcript identified by NONCODE: Antisense	chr15	100	100	NA	NA	NA	NA	NA	NA	NA	NA	NA	NA	NA	NA	NA	NA	NA	NA	NA	NA	NA	NA	NA	NA	NA	NA	NonCoding	4.02499
TC1800000303.rn.1	5.21855	4.87113	1.27228	up	0.0244208	1	NA	NA	chr18	+	NA	NonCoding	29151546	29152210	30	NA	NA	NONRATT025767	NONCODE	Non-coding transcript identified by NONCODE	chr18	100	100	NA	NA	NA	NA	NA	NA	NA	NA	NA	NA	NA	NA	NA	NA	NA	NA	NA	NA	NA	NA	NA	NA	NA	NA	NonCoding	5.0318
TC0400003283.rn.1	5.78433	5.45977	1.25228	up	0.0249189	1	MTA_TC0600002675.mm	cDNA, clone:Y0G0130F13, strand:unspecified.	chr4	-	MTA_TR0600008818.mm	NonCoding	120018409	120018686	30	NA	NA	MTA_TR0600008818.mm	MTA2Rn6	cDNA, clone:Y0G0130F13, strand:unspecified.	chr4	100	100	NA	NA	NA	NA	NA	NA	NA	NA	NA	NA	NA	NA	NA	NA	NA	NA	NA	NA	NA	NA	NA	NA	NA	NA	NonCoding	6.0374
TC0400003476.rn.1	6.84376	6.2654	1.49316	up	0.0249921	1	MTA_TC0600002867.mm	Non-coding transcript identified by NONCODE: Sense No Exonic	chr4	-	MTA_TR0600009352.mm	NonCoding	133920822	133924263	30	NA	NA	MTA_TR0600009352.mm	MTA2Rn6	Non-coding transcript identified by NONCODE: Sense No Exonic	chr4	100	100	NA	NA	NA	NA	NA	NA	NA	NA	NA	NA	NA	NA	NA	NA	NA	NA	NA	NA	NA	NA	NA	NA	NA	NA	NonCoding	6.3179
TC0800003028.rn.1	5.64122	5.30261	1.26454	up	0.0252029	1	MTA_TC0900002759.mm	Non-coding transcript identified by NONCODE: Sense No Exonic	chr8	-	MTA_TR0900008905.mm	NonCoding	90479095	90482738	30	NA	NA	MTA_TR0900008905.mm	MTA2Rn6	Non-coding transcript identified by NONCODE: Sense No Exonic	chr8	100	100	NA	NA	NA	NA	NA	NA	NA	NA	NA	NA	NA	NA	NA	NA	NA	NA	NA	NA	NA	NA	NA	NA	NA	NA	NonCoding	5.21126
TC0X00001667.rn.1	4.89346	5.42162	-1.44209	down	0.0252333	1	RGD7652004_1	uncharacterized LOC102550740	chrX	-	mRNARGD7652006_1	NonCoding	34668993	34673534	30	NA	NA	mRNARGD7652006_1	Rat Genome Database	uncharacterized LOC102550740	chrX	100	100	NA	NA	NA	NA	NA	NA	NA	NA	NA	NA	NA	NA	NA	NA	NA	NA	NA	NA	NA	NA	NA	NA	NA	NA	NonCoding	5.08617
TC0X00002010.rn.1	3.99686	3.6098	1.30773	up	0.0252364	1	NA	NA	chrX	-	NA	Pseudogene	74533015	74534812	27	NA	NA	ENSRNOT00000032806	ENSEMBL	ensembl:novel chromosome:Rnor_5.0:X:75334423:75336220:-1 gene:ENSRNOG00000021998 gene_biotype:pseudogene transcript_biotype:pseudogene	chrX	100	100	NA	NA	NA	NA	NA	NA	NA	NA	NA	NA	NA	NA	NA	NA	NA	NA	NA	NA	NA	NA	NA	NA	NA	NA	Pseudogene	4.49103
TC1400001461.rn.1	7.04176	6.56506	1.39156	up	0.0254091	1	MTA_TC0500000891.mm	Non-coding transcript identified by NONCODE: Antisense	chr14	-	MTA_TR0500003037.mm	NonCoding	16363925	16365622	30	NA	NA	MTA_TR0500003037.mm	MTA2Rn6	Non-coding transcript identified by NONCODE: Antisense	chr14	100	100	NA	NA	NA	NA	NA	NA	NA	NA	NA	NA	NA	NA	NA	NA	NA	NA	NA	NA	NA	NA	NA	NA	NA	NA	NonCoding	6.95856
TC0900001615.rn.1	5.16526	5.61635	-1.36707	down	0.0263791	1	MTA_TC1000001396.mm	non-coding RNA, oocyte_clustered_small_RNA5114, complete sequence.	chr9	-	MTA_TR1000004367.mm	NonCoding	17954218	17954244	3	NA	NA	MTA_TR1000004367.mm	MTA2Rn6	non-coding RNA, oocyte_clustered_small_RNA5114, complete sequence.	chr9	100	100	NA	NA	NA	NA	NA	NA	NA	NA	NA	NA	NA	NA	NA	NA	NA	NA	NA	NA	NA	NA	NA	NA	NA	NA	NonCoding	4.09808
TC0900002076.rn.1	4.22947	4.59402	-1.28748	down	0.0263849	1	RGD7555773_1	uncharacterized LOC102548290	chr9	-	mRNARGD7555775_1	NonCoding	68658499	68673367	30	NA	NA	mRNARGD7555775_1	Rat Genome Database	uncharacterized LOC102548290	chr9	100	100	NA	NA	NA	NA	NA	NA	NA	NA	NA	NA	NA	NA	NA	NA	NA	NA	NA	NA	NA	NA	NA	NA	NA	NA	NonCoding	4.38074
TC1400001307.rn.1	5.15634	3.58827	2.96508	up	0.0268688	1	MTA_TC0600002772.mm	non-coding RNA, oocyte_clustered_small_RNA12319, complete sequence.	chr14	-	MTA_TR0600009108.mm	NonCoding	5837984	5838013	6	NA	NA	MTA_TR0600009108.mm	MTA2Rn6	non-coding RNA, oocyte_clustered_small_RNA12319, complete sequence.	chr14	100	100	NA	NA	NA	NA	NA	NA	NA	NA	NA	NA	NA	NA	NA	NA	NA	NA	NA	NA	NA	NA	NA	NA	NA	NA	NonCoding	5.18102
TC1800000457.rn.1	5.61279	4.9969	1.5325	up	0.0270428	1	MTA_TC1800000481.mm	Non-coding transcript identified by NONCODE: Linc	chr18	+	MTA_TR1800001445.mm	NonCoding	40604887	40605472	30	NA	NA	MTA_TR1800001445.mm	MTA2Rn6	Non-coding transcript identified by NONCODE: Linc	chr18	100	100	NA	NA	NA	NA	NA	NA	NA	NA	NA	NA	NA	NA	NA	NA	NA	NA	NA	NA	NA	NA	NA	NA	NA	NA	NonCoding	5.7176
TC1900000439.rn.1	4.12928	3.75451	1.29663	up	0.0270499	1	MTA_TC0800002502.mm	predicted gene, 23468	chr19	+	MTA_TR0800007703.mm	NonCoding	34084623	34084756	30	NA	NA	MTA_TR0800007703.mm	MTA2Rn6	predicted gene, 23468	chr19	100	100	NA	NA	NA	NA	NA	NA	NA	NA	NA	NA	NA	NA	NA	NA	NA	NA	NA	NA	NA	NA	NA	NA	NA	NA	NonCoding	4.29972
TC0100005844.rn.1	4.44856	4.74361	-1.22692	down	0.0271661	1	MTA_TC0700003562.mm	Non-coding transcript identified by NONCODE: Linc, Non-coding transcript identified by Luo, et al.	chr1	-	MTA_TR0700012247.mm	NonCoding	141271972	141275299	18	NA	NA	MTA_TR0700012247.mm	MTA2Rn6	Non-coding transcript identified by NONCODE: Linc, Non-coding transcript identified by Luo, et al.	chr1	100	100	NA	NA	NA	NA	NA	NA	NA	NA	NA	NA	NA	NA	NA	NA	NA	NA	NA	NA	NA	NA	NA	NA	NA	NA	NonCoding	4.56377
TC0200003877.rn.1	5.32678	4.84546	1.39603	up	0.0273581	1	MTA_TC0300000563.mm	Non-coding transcript identified by NONCODE: Sense No Exonic	chr2	-	MTA_TR0300001626.mm	NonCoding	172341470	172343604	30	NA	NA	MTA_TR0300001626.mm	MTA2Rn6	Non-coding transcript identified by NONCODE: Sense No Exonic	chr2	100	100	NA	NA	NA	NA	NA	NA	NA	NA	NA	NA	NA	NA	NA	NA	NA	NA	NA	NA	NA	NA	NA	NA	NA	NA	NonCoding	5.30967
TC0400000838.rn.1	3.90023	4.30064	-1.31988	down	0.0274713	1	RGD7750398_1	uncharacterized LOC102550085	chr4	+	mRNARGD7750400_1	NonCoding	77664479	77669065	19	NA	NA	mRNARGD7750400_1	Rat Genome Database	uncharacterized LOC102550085	chr4	100	100	NA	NA	NA	NA	NA	NA	NA	NA	NA	NA	NA	NA	NA	NA	NA	NA	NA	NA	NA	NA	NA	NA	NA	NA	NonCoding	3.99668
TC0500002335.rn.1	8.57129	9.21503	-1.56237	down	0.0274947	1	MTA_TC0400002223.mm	predicted gene, 26250	chr5	-	MTA_TR0400007726.mm	NonCoding	26829003	26829060	30	NA	NA	MTA_TR0400007726.mm	MTA2Rn6	predicted gene, 26250	chr5	100	100	NA	NA	NA	NA	NA	NA	NA	NA	NA	NA	NA	NA	NA	NA	NA	NA	NA	NA	NA	NA	NA	NA	NA	NA	NonCoding	8.84101
TC0500002569.rn.1	5.43285	5.14529	1.22057	up	0.0275625	1	MTA_TC0400002466.mm	predicted gene, 26084	chr5	-	MTA_TR0400008316.mm	NonCoding	57734834	57734935	30	NA	NA	MTA_TR0400008316.mm	MTA2Rn6	predicted gene, 26084	chr5	100	100	NA	NA	NA	NA	NA	NA	NA	NA	NA	NA	NA	NA	NA	NA	NA	NA	NA	NA	NA	NA	NA	NA	NA	NA	NonCoding	5.58786
TC0700002306.rn.1	4.38164	4.10816	1.20872	up	0.0277453	1	RGD7535642_1	uncharacterized LOC102551384	chr7	-	mRNARGD7535643_1	NonCoding	20098206	20099533	30	NA	NA	mRNARGD7535643_1	Rat Genome Database	uncharacterized LOC102551384	chr7	100	100	NA	NA	NA	NA	NA	NA	NA	NA	NA	NA	NA	NA	NA	NA	NA	NA	NA	NA	NA	NA	NA	NA	NA	NA	NonCoding	4.94829
TC1300001541.rn.1	3.99439	4.42337	-1.34628	down	0.0280564	1	MTA_TC0100003199.mm	Non-coding transcript identified by Luo, et al., Non-coding transcript identified by NONCODE: Linc	chr13	-	MTA_TR0100010162.mm	NonCoding	58513025	58513622	30	NA	NA	MTA_TR0100010162.mm	MTA2Rn6	Non-coding transcript identified by Luo, et al., Non-coding transcript identified by NONCODE: Linc	chr13	100	100	NA	NA	NA	NA	NA	NA	NA	NA	NA	NA	NA	NA	NA	NA	NA	NA	NA	NA	NA	NA	NA	NA	NA	NA	NonCoding	4.42602
TC1400001043.rn.1	4.45663	4.05332	1.32254	up	0.0280731	1	MTA_TC1100000160.mm	Non-coding transcript identified by Luo, et al., Non-coding transcript identified by NONCODE: Linc	chr14	+	MTA_TR1100000579.mm	NonCoding	99119961	99122661	20	NA	NA	MTA_TR1100000579.mm	MTA2Rn6	Non-coding transcript identified by Luo, et al., Non-coding transcript identified by NONCODE: Linc	chr14	100	100	NA	NA	NA	NA	NA	NA	NA	NA	NA	NA	NA	NA	NA	NA	NA	NA	NA	NA	NA	NA	NA	NA	NA	NA	NonCoding	4.51065
TC1500001253.rn.1	4.53256	4.08902	1.35994	up	0.0280827	1	MTA_TC1400000185.mm	Non-coding transcript identified by NONCODE: Sense No Exonic	chr15	-	MTA_TR1400000598.mm	NonCoding	3253212	3257266	30	NA	NA	MTA_TR1400000598.mm	MTA2Rn6	Non-coding transcript identified by NONCODE: Sense No Exonic	chr15	100	100	NA	NA	NA	NA	NA	NA	NA	NA	NA	NA	NA	NA	NA	NA	NA	NA	NA	NA	NA	NA	NA	NA	NA	NA	NonCoding	4.60914
TC0100002950.rn.1	15.868	16.3932	-1.43914	down	0.028259	1	MTA_TC0700002101.mm	predicted gene, 22064	chr1	+	MTA_TR0700007662.mm	NonCoding	216969568	216969621	13	NA	NA	MTA_TR0700007662.mm	MTA2Rn6	predicted gene, 22064	chr1	100	100	NA	NA	NA	NA	NA	NA	NA	NA	NA	NA	NA	NA	NA	NA	NA	NA	NA	NA	NA	NA	NA	NA	NA	NA	NonCoding	15.8522
TC0100003174.rn.1	3.84939	4.30471	-1.37109	down	0.0282605	1	MTA_TC1900001088.mm	Non-coding transcript identified by Luo, et al., Non-coding transcript identified by NONCODE: Linc	chr1	+	MTA_TR1900003939.mm	NonCoding	225806639	225807069	30	NA	NA	MTA_TR1900003939.mm	MTA2Rn6	Non-coding transcript identified by Luo, et al., Non-coding transcript identified by NONCODE: Linc	chr1	100	100	NA	NA	NA	NA	NA	NA	NA	NA	NA	NA	NA	NA	NA	NA	NA	NA	NA	NA	NA	NA	NA	NA	NA	NA	NonCoding	3.9185
TC0400000457.rn.1	4.07336	4.36602	-1.2249	down	0.0285922	1	MTA_TC0600000183.mm	Non-coding transcript identified by NONCODE: Sense No Exonic	chr4	+	MTA_TR0600000559.mm	NonCoding	49062980	49067087	30	NA	NA	MTA_TR0600000559.mm	MTA2Rn6	Non-coding transcript identified by NONCODE: Sense No Exonic	chr4	100	100	NA	NA	NA	NA	NA	NA	NA	NA	NA	NA	NA	NA	NA	NA	NA	NA	NA	NA	NA	NA	NA	NA	NA	NA	NonCoding	3.62599
TC0600000526.rn.1	4.23706	3.95499	1.21594	up	0.0288257	1	MTA_TC1200000230.mm	Non-coding transcript identified by Luo, et al., Non-coding transcript identified by NONCODE: Linc	chr6	+	MTA_TR1200000712.mm	NonCoding	46873369	46907318	50	NA	NA	MTA_TR1200000712.mm	MTA2Rn6	Non-coding transcript identified by Luo, et al., Non-coding transcript identified by NONCODE: Linc	chr6	100	100	NA	NA	NA	NA	NA	NA	NA	NA	NA	NA	NA	NA	NA	NA	NA	NA	NA	NA	NA	NA	NA	NA	NA	NA	NonCoding	4.21366
TC0600001728.rn.1	4.00909	4.6944	-1.60805	down	0.0289012	1	MTA_TC1700002555.mm	Non-coding transcript identified by Luo, et al., Non-coding transcript identified by NONCODE: Linc	chr6	-	MTA_TR1700009310.mm	NonCoding	1322104	1322216	30	NA	NA	MTA_TR1700009310.mm	MTA2Rn6	Non-coding transcript identified by Luo, et al., Non-coding transcript identified by NONCODE: Linc	chr6	100	100	NA	NA	NA	NA	NA	NA	NA	NA	NA	NA	NA	NA	NA	NA	NA	NA	NA	NA	NA	NA	NA	NA	NA	NA	NonCoding	4.34691
TC0800002703.rn.1	5.03519	5.32953	-1.22632	down	0.029148	1	MTA_TC0900002447.mm	Non-coding transcript identified by NONCODE: Linc, Non-coding transcript identified by Luo, et al.	chr8	-	MTA_TR0900007908.mm	NonCoding	66718933	66755550	30	NA	NA	MTA_TR0900007908.mm	MTA2Rn6	Non-coding transcript identified by NONCODE: Linc, Non-coding transcript identified by Luo, et al.	chr8	100	100	NA	NA	NA	NA	NA	NA	NA	NA	NA	NA	NA	NA	NA	NA	NA	NA	NA	NA	NA	NA	NA	NA	NA	NA	NonCoding	5.21179
TC0X00000349.rn.1	4.41971	4.82389	-1.32334	down	0.029187	1	MTA_TC0X00003295.mm	Non-coding transcript identified by NONCODE: Sense No Exonic	chrX	+	MTA_TR0X00009093.mm	NonCoding	34380394	34382768	30	NA	NA	MTA_TR0X00009093.mm	MTA2Rn6	Non-coding transcript identified by NONCODE: Sense No Exonic	chrX	100	100	NA	NA	NA	NA	NA	NA	NA	NA	NA	NA	NA	NA	NA	NA	NA	NA	NA	NA	NA	NA	NA	NA	NA	NA	NonCoding	4.18794
TC0X00001914.rn.1	4.0298	4.39261	-1.28593	down	0.0293002	1	MTA_TC0X00002687.mm	predicted gene 14815, dCMP deaminase Dctd pseudogene	chrX	-	MTA_TR0X00007423.mm	Pseudogene	68088695	68089185	30	NA	NA	MTA_TR0X00007423.mm	MTA2Rn6	predicted gene 14815, dCMP deaminase Dctd pseudogene	chrX	100	100	NA	NA	NA	NA	NA	NA	NA	NA	NA	NA	NA	NA	NA	NA	NA	NA	NA	NA	NA	NA	NA	NA	NA	NA	Pseudogene	4.04455
TC1000004114.rn.1	5.66648	6.09089	-1.34202	down	0.0293403	1	NA	NA	chr10	-	NA	NonCoding	104003745	104003844	30	NA	NA	ENSRNOT00000074339	ENSEMBL	ncrna:novel chromosome:Rnor_5.0:10:104275595:104275694:1 gene:ENSRNOG00000047029 gene_biotype:miRNA transcript_biotype:miRNA	chr10	100	100	NA	NA	NA	NA	NA	NA	NA	NA	NA	NA	NA	NA	NA	NA	NA	NA	NA	NA	NA	NA	NA	NA	NA	NA	NonCoding	5.56881
TC1300000391.rn.1	4.45502	4.88198	-1.34439	down	0.0293989	1	XLOC_011761	NIMA (never in mitosis gene a)-related kinase 7 (Nek7), mRNA. Chalmel, et. al. Testis-expressed Unannotated Transcripts (TUTs) Chalmel, et. al. Testis-expressed Unannotated Transcripts (TUTs)	chr13	+	TCONS_00031957	NonCoding	55534620	55538786	30	NA	NA	TCONS_00031957	Chalmel	NIMA (never in mitosis gene a)-related kinase 7 (Nek7), mRNA. Chalmel, et. al. Testis-expressed Unannotated Transcripts (TUTs) Chalmel, et. al. Testis-expressed Unannotated Transcripts (TUTs)	chr13	100	100	NA	NA	NA	NA	NA	NA	NA	NA	NA	NA	NA	NA	NA	NA	NA	NA	NA	NA	NA	NA	NA	NA	NA	NA	NonCoding	4.61985
TC1600000496.rn.1	3.62357	3.92171	-1.22956	down	0.0297198	1	MTA_TC0800002223.mm	Non-coding transcript identified by Luo, et al., Non-coding transcript identified by NONCODE: Linc	chr16	+	MTA_TR0800006876.mm	NonCoding	44180024	44182841	30	NA	NA	MTA_TR0800006876.mm	MTA2Rn6	Non-coding transcript identified by Luo, et al., Non-coding transcript identified by NONCODE: Linc	chr16	100	100	NA	NA	NA	NA	NA	NA	NA	NA	NA	NA	NA	NA	NA	NA	NA	NA	NA	NA	NA	NA	NA	NA	NA	NA	NonCoding	3.95573
TC1600001629.rn.1	4.46994	4.99836	-1.44235	down	0.0297456	1	XLOC_017655	Chalmel, et. al. Testis-expressed Unannotated Transcripts (TUTs)	chr16	-	TCONS_00044256	NonCoding	47942315	47943648	30	NA	NA	TCONS_00044256	Chalmel	Chalmel, et. al. Testis-expressed Unannotated Transcripts (TUTs)	chr16	100	100	NA	NA	NA	NA	NA	NA	NA	NA	NA	NA	NA	NA	NA	NA	NA	NA	NA	NA	NA	NA	NA	NA	NA	NA	NonCoding	4.76246
TC2000001044.rn.1	3.8151	4.26906	-1.36979	down	0.0300479	1	MTA_TC1700000700.mm	Non-coding transcript identified by NONCODE: Linc, Non-coding transcript identified by Luo, et al.	chr20	-	MTA_TR1700002834.mm	NonCoding	3548075	3548151	30	NA	NA	MTA_TR1700002834.mm	MTA2Rn6	Non-coding transcript identified by NONCODE: Linc, Non-coding transcript identified by Luo, et al.	chr20	100	100	NA	NA	NA	NA	NA	NA	NA	NA	NA	NA	NA	NA	NA	NA	NA	NA	NA	NA	NA	NA	NA	NA	NA	NA	NonCoding	3.8375
TC0100007409.rn.1	4.43277	4.8897	-1.37261	down	0.0301529	1	MTA_TC1900001258.mm	predicted gene, 22506	chr1	-	MTA_TR1900004414.mm	NonCoding	239841629	239841726	30	NA	NA	MTA_TR1900004414.mm	MTA2Rn6	predicted gene, 22506	chr1	100	100	NA	NA	NA	NA	NA	NA	NA	NA	NA	NA	NA	NA	NA	NA	NA	NA	NA	NA	NA	NA	NA	NA	NA	NA	NonCoding	4.52303
TC0300000271.rn.1	5.14008	5.47489	-1.26122	down	0.0302063	1	RGD7608277_1	uncharacterized LOC102549222	chr3	+	mRNARGD7608279_1	NonCoding	11842971	11844925	30	NA	NA	mRNARGD7608279_1	Rat Genome Database	uncharacterized LOC102549222	chr3	100	100	NA	NA	NA	NA	NA	NA	NA	NA	NA	NA	NA	NA	NA	NA	NA	NA	NA	NA	NA	NA	NA	NA	NA	NA	NonCoding	5.41015
TC0300002101.rn.1	3.4635	3.83353	-1.29238	down	0.0302069	1	MTA_TC0200002347.mm	Non-coding transcript identified by NONCODE: Linc	chr3	+	MTA_TR0200007887.mm	NonCoding	150179376	150180568	30	NA	NA	MTA_TR0200007887.mm	MTA2Rn6	Non-coding transcript identified by NONCODE: Linc	chr3	100	100	NA	NA	NA	NA	NA	NA	NA	NA	NA	NA	NA	NA	NA	NA	NA	NA	NA	NA	NA	NA	NA	NA	NA	NA	NonCoding	3.34554
TC0400003471.rn.1	5.11509	4.84971	1.20196	up	0.0305313	1	MTA_TC0600002862.mm	Non-coding transcript identified by NONCODE: Sense No Exonic	chr4	-	MTA_TR0600009346.mm	NonCoding	133739636	133741008	30	NA	NA	MTA_TR0600009346.mm	MTA2Rn6	Non-coding transcript identified by NONCODE: Sense No Exonic	chr4	100	100	NA	NA	NA	NA	NA	NA	NA	NA	NA	NA	NA	NA	NA	NA	NA	NA	NA	NA	NA	NA	NA	NA	NA	NA	NonCoding	5.04114
TC0500000530.rn.1	3.95277	4.41444	-1.37714	down	0.0306153	1	RGD7649534_1	uncharacterized LOC102546703	chr5	+	mRNARGD7649536_1	NonCoding	59057758	59060649	30	NA	NA	mRNARGD7649536_1	Rat Genome Database	uncharacterized LOC102546703	chr5	100	100	NA	NA	NA	NA	NA	NA	NA	NA	NA	NA	NA	NA	NA	NA	NA	NA	NA	NA	NA	NA	NA	NA	NA	NA	NonCoding	4.26142
TC1500000664.rn.1	4.47356	5.09288	-1.53615	down	0.0310787	1	MTA_TC0200001966.mm	predicted gene, 22424	chr15	+	MTA_TR0200006562.mm	NonCoding	44254156	44254286	22	NA	NA	MTA_TR0200006562.mm	MTA2Rn6	predicted gene, 22424	chr15	100	100	NA	NA	NA	NA	NA	NA	NA	NA	NA	NA	NA	NA	NA	NA	NA	NA	NA	NA	NA	NA	NA	NA	NA	NA	NonCoding	4.48709
TC1600000422.rn.1	4.19631	3.85619	1.26586	up	0.0311575	1	MTA_TC0800002288.mm	Non-coding transcript identified by NONCODE: Linc, Non-coding transcript identified by Luo, et al.	chr16	+	MTA_TR0800007024.mm	NonCoding	32556248	32557414	30	NA	NA	MTA_TR0800007024.mm	MTA2Rn6	Non-coding transcript identified by NONCODE: Linc, Non-coding transcript identified by Luo, et al.	chr16	100	100	NA	NA	NA	NA	NA	NA	NA	NA	NA	NA	NA	NA	NA	NA	NA	NA	NA	NA	NA	NA	NA	NA	NA	NA	NonCoding	4.10957
TC1600001666.rn.1	4.26221	3.93863	1.25143	up	0.0312543	1	MTA_TC0800000515.mm	PREDICTED: predicted gene, 19634 (Gm19634), miscRNA.	chr16	-	MTA_TR0800001488.mm	NonCoding	50016312	50017012	30	NA	NA	MTA_TR0800001488.mm	MTA2Rn6	PREDICTED: predicted gene, 19634 (Gm19634), miscRNA.	chr16	100	100	NA	NA	NA	NA	NA	NA	NA	NA	NA	NA	NA	NA	NA	NA	NA	NA	NA	NA	NA	NA	NA	NA	NA	NA	NonCoding	4.1668
TC1800001688.rn.1	4.86512	5.16596	-1.23186	down	0.0313075	1	RGD7617732_1	uncharacterized LOC102551811	chr18	-	mRNARGD7617734_1	NonCoding	69853777	69863491	30	NA	NA	mRNARGD7617734_1	Rat Genome Database	uncharacterized LOC102551811	chr18	100	100	NA	NA	NA	NA	NA	NA	NA	NA	NA	NA	NA	NA	NA	NA	NA	NA	NA	NA	NA	NA	NA	NA	NA	NA	NonCoding	5.01904
TC0200001115.rn.1	4.12965	4.4337	-1.2346	down	0.0316696	1	MTA_TC0300000364.mm	Non-coding transcript identified by Luo, et al., Non-coding transcript identified by NONCODE: Linc	chr2	+	MTA_TR0300001114.mm	NonCoding	140644138	140644686	30	NA	NA	MTA_TR0300001114.mm	MTA2Rn6	Non-coding transcript identified by Luo, et al., Non-coding transcript identified by NONCODE: Linc	chr2	100	100	NA	NA	NA	NA	NA	NA	NA	NA	NA	NA	NA	NA	NA	NA	NA	NA	NA	NA	NA	NA	NA	NA	NA	NA	NonCoding	4.36271
TC0200002167.rn.1	5.76363	6.24868	-1.39964	down	0.0318001	1	MTA_TC0300001291.mm	predicted gene, 23279	chr2	+	MTA_TR0300004357.mm	NonCoding	232057638	232057727	30	NA	NA	MTA_TR0300004357.mm	MTA2Rn6	predicted gene, 23279	chr2	100	100	NA	NA	NA	NA	NA	NA	NA	NA	NA	NA	NA	NA	NA	NA	NA	NA	NA	NA	NA	NA	NA	NA	NA	NA	NonCoding	6.10043
TC0200004893.rn.1	5.01116	5.31155	-1.23148	down	0.0318772	1	MTA_TC0300003129.mm	microRNA 3963	chr2	-	MTA_TR0300010371.mm	NonCoding	256199058	256199128	30	NA	NA	MTA_TR0300010371.mm	MTA2Rn6	microRNA 3963	chr2	100	100	NA	NA	NA	NA	NA	NA	NA	NA	NA	NA	NA	NA	NA	NA	NA	NA	NA	NA	NA	NA	NA	NA	NA	NA	NonCoding	4.97495
TC0400000403.rn.1	4.99219	4.47076	1.43538	up	0.0319319	1	MTA_TC0600000109.mm	Non-coding transcript identified by NONCODE: Sense No Exonic	chr4	+	MTA_TR0600000330.mm	NonCoding	41661550	41662067	30	NA	NA	MTA_TR0600000330.mm	MTA2Rn6	Non-coding transcript identified by NONCODE: Sense No Exonic	chr4	100	100	NA	NA	NA	NA	NA	NA	NA	NA	NA	NA	NA	NA	NA	NA	NA	NA	NA	NA	NA	NA	NA	NA	NA	NA	NonCoding	5.42079
TC0400001997.rn.1	7.04982	6.57597	1.38881	up	0.0320566	1	MTA_TC0600001670.mm	Non-coding transcript identified by Luo, et al., Non-coding transcript identified by NONCODE: Linc	chr4	+	MTA_TR0600005626.mm	NonCoding	175707093	175708537	30	NA	NA	MTA_TR0600005626.mm	MTA2Rn6	Non-coding transcript identified by Luo, et al., Non-coding transcript identified by NONCODE: Linc	chr4	100	100	NA	NA	NA	NA	NA	NA	NA	NA	NA	NA	NA	NA	NA	NA	NA	NA	NA	NA	NA	NA	NA	NA	NA	NA	NonCoding	6.95407
TC0500003411.rn.1	7.81805	7.45963	1.28202	up	0.0321301	1	MTA_TC0400003338.mm	Non-coding transcript identified by NONCODE: Sense No Exonic	chr5	-	MTA_TR0400011217.mm	NonCoding	135203441	135204226	30	NA	NA	MTA_TR0400011217.mm	MTA2Rn6	Non-coding transcript identified by NONCODE: Sense No Exonic	chr5	100	100	NA	NA	NA	NA	NA	NA	NA	NA	NA	NA	NA	NA	NA	NA	NA	NA	NA	NA	NA	NA	NA	NA	NA	NA	NonCoding	7.60638
TC0600001997.rn.1	9.45479	8.32984	2.18094	up	0.0322078	1	MTA_TC0500000335.mm	Non-coding transcript identified by NONCODE: Sense No Exonic	chr6	-	MTA_TR0500001143.mm	NonCoding	25614279	25616787	30	NA	NA	MTA_TR0500001143.mm	MTA2Rn6	Non-coding transcript identified by NONCODE: Sense No Exonic	chr6	100	100	NA	NA	NA	NA	NA	NA	NA	NA	NA	NA	NA	NA	NA	NA	NA	NA	NA	NA	NA	NA	NA	NA	NA	NA	NonCoding	9.00739
TC0700002565.rn.1	4.17602	3.77893	1.31685	up	0.0322873	1	RGD7609168_1	uncharacterized LOC102550916	chr7	-	mRNARGD7609170_1	NonCoding	37847411	37848801	30	NA	NA	mRNARGD7609170_1	Rat Genome Database	uncharacterized LOC102550916	chr7	100	100	NA	NA	NA	NA	NA	NA	NA	NA	NA	NA	NA	NA	NA	NA	NA	NA	NA	NA	NA	NA	NA	NA	NA	NA	NonCoding	4.34799
TC0700003456.rn.1	6.44898	6.77836	-1.25647	down	0.0323698	1	MTA_TC1500001834.mm	Non-coding transcript identified by NONCODE: Linc, Non-coding transcript identified by Luo, et al.	chr7	-	MTA_TR1500005610.mm	NonCoding	119732068	119733083	30	NA	NA	MTA_TR1500005610.mm	MTA2Rn6	Non-coding transcript identified by NONCODE: Linc, Non-coding transcript identified by Luo, et al.	chr7	100	100	NA	NA	NA	NA	NA	NA	NA	NA	NA	NA	NA	NA	NA	NA	NA	NA	NA	NA	NA	NA	NA	NA	NA	NA	NonCoding	6.47461
TC0X00001586.rn.1	3.37441	3.76104	-1.30733	down	0.0325874	1	MTA_TC0X00003198.mm	Non-coding transcript identified by NONCODE: Sense No Exonic	chrX	-	MTA_TR0X00008891.mm	NonCoding	23609179	23615652	30	NA	NA	MTA_TR0X00008891.mm	MTA2Rn6	Non-coding transcript identified by NONCODE: Sense No Exonic	chrX	100	100	NA	NA	NA	NA	NA	NA	NA	NA	NA	NA	NA	NA	NA	NA	NA	NA	NA	NA	NA	NA	NA	NA	NA	NA	NonCoding	3.21514
TC1000002919.rn.1	4.86411	5.23639	-1.29439	down	0.0326935	1	RGD7720886_1	uncharacterized LOC102547016	chr10	-	mRNARGD7720887_1	NonCoding	46133505	46136923	30	NA	NA	mRNARGD7720887_1	Rat Genome Database	uncharacterized LOC102547016	chr10	100	100	NA	NA	NA	NA	NA	NA	NA	NA	NA	NA	NA	NA	NA	NA	NA	NA	NA	NA	NA	NA	NA	NA	NA	NA	NonCoding	4.88288
TC1900000165.rn.1	9.89225	10.2465	-1.27828	down	0.0332432	1	MTA_TC0800001072.mm	RNA for germline small RNA gsRNA167, complete sequence.	chr19	+	MTA_TR0800003445.mm	NonCoding	16238882	16238925	20	NA	NA	MTA_TR0800003445.mm	MTA2Rn6	RNA for germline small RNA gsRNA167, complete sequence.	chr19	100	100	NA	NA	NA	NA	NA	NA	NA	NA	NA	NA	NA	NA	NA	NA	NA	NA	NA	NA	NA	NA	NA	NA	NA	NA	NonCoding	10.3467
TC0200000008.rn.1	7.39397	6.84525	1.46279	up	0.0334825	1	MTA_TC1300000905.mm	Non-coding transcript identified by NONCODE: Linc	chr2	+	MTA_TR1300002508.mm	NonCoding	1451979	1453258	30	NA	NA	MTA_TR1300002508.mm	MTA2Rn6	Non-coding transcript identified by NONCODE: Linc	chr2	100	100	NA	NA	NA	NA	NA	NA	NA	NA	NA	NA	NA	NA	NA	NA	NA	NA	NA	NA	NA	NA	NA	NA	NA	NA	NonCoding	6.81171
TC0200003263.rn.1	9.31374	9.78006	-1.38157	down	0.0335593	1	MTA_TC0300000064.mm	Non-coding transcript identified by NONCODE: Linc	chr2	-	MTA_TR0300000123.mm	NonCoding	93824467	93827002	30	NA	NA	MTA_TR0300000123.mm	MTA2Rn6	Non-coding transcript identified by NONCODE: Linc	chr2	100	100	NA	NA	NA	NA	NA	NA	NA	NA	NA	NA	NA	NA	NA	NA	NA	NA	NA	NA	NA	NA	NA	NA	NA	NA	NonCoding	9.87546
TC0200003862.rn.1	4.3232	4.63035	-1.23726	down	0.033619	1	MTA_TC0300002149.mm	Non-coding transcript identified by NONCODE: Linc, Non-coding transcript identified by Luo, et al.	chr2	-	MTA_TR0300006907.mm	NonCoding	168867866	168869665	30	NA	NA	MTA_TR0300006907.mm	MTA2Rn6	Non-coding transcript identified by NONCODE: Linc, Non-coding transcript identified by Luo, et al.	chr2	100	100	NA	NA	NA	NA	NA	NA	NA	NA	NA	NA	NA	NA	NA	NA	NA	NA	NA	NA	NA	NA	NA	NA	NA	NA	NonCoding	4.66365
TC0300001408.rn.1	4.287	3.81556	1.3865	up	0.0337562	1	MTA_TC0600003218.mm	Non-coding transcript identified by NONCODE: Sense No Exonic	chr3	+	MTA_TR0600010623.mm	NonCoding	103614215	103616207	23	NA	NA	MTA_TR0600010623.mm	MTA2Rn6	Non-coding transcript identified by NONCODE: Sense No Exonic	chr3	100	100	NA	NA	NA	NA	NA	NA	NA	NA	NA	NA	NA	NA	NA	NA	NA	NA	NA	NA	NA	NA	NA	NA	NA	NA	NonCoding	5.22337
TC0500000294.rn.1	6.33346	5.80721	1.44018	up	0.0339599	1	RGD7593304_1	uncharacterized LOC102548306	chr5	+	mRNARGD7593306_1	NonCoding	33627924	33629312	30	NA	NA	mRNARGD7593306_1	Rat Genome Database	uncharacterized LOC102548306	chr5	100	100	NA	NA	NA	NA	NA	NA	NA	NA	NA	NA	NA	NA	NA	NA	NA	NA	NA	NA	NA	NA	NA	NA	NA	NA	NonCoding	5.61985
TC0X00001234.rn.1	3.93448	4.23407	-1.2308	down	0.0345244	1	MTA_TC0X00000593.mm	Non-coding transcript identified by NONCODE: Linc, Non-coding transcript identified by Luo, et al.	chrX	+	MTA_TR0X00001618.mm	NonCoding	149602967	149605533	30	NA	NA	MTA_TR0X00001618.mm	MTA2Rn6	Non-coding transcript identified by NONCODE: Linc, Non-coding transcript identified by Luo, et al.	chrX	100	100	NA	NA	NA	NA	NA	NA	NA	NA	NA	NA	NA	NA	NA	NA	NA	NA	NA	NA	NA	NA	NA	NA	NA	NA	NonCoding	3.74522
TC1000003061.rn.1	4.37654	4.98914	-1.52901	down	0.0347349	1	MTA_TC1100003030.mm	Non-coding transcript identified by NONCODE: Linc	chr10	-	MTA_TR1100011263.mm	NonCoding	55651840	55652853	30	NA	NA	MTA_TR1100011263.mm	MTA2Rn6	Non-coding transcript identified by NONCODE: Linc	chr10	100	100	NA	NA	NA	NA	NA	NA	NA	NA	NA	NA	NA	NA	NA	NA	NA	NA	NA	NA	NA	NA	NA	NA	NA	NA	NonCoding	4.61796
TC1400000057.rn.1	4.49025	4.76441	-1.20928	down	0.0348524	1	MTA_TC0500002929.mm	Non-coding transcript identified by NONCODE: Antisense	chr14	+	MTA_TR0500010196.mm	NonCoding	3129700	3131035	30	NA	NA	MTA_TR0500010196.mm	MTA2Rn6	Non-coding transcript identified by NONCODE: Antisense	chr14	100	100	NA	NA	NA	NA	NA	NA	NA	NA	NA	NA	NA	NA	NA	NA	NA	NA	NA	NA	NA	NA	NA	NA	NA	NA	NonCoding	4.67386
TC1400002325.rn.1	3.3651	3.7402	-1.29693	down	0.0348592	1	MTA_TC1100002309.mm	Non-coding transcript identified by NONCODE: Linc, Non-coding transcript identified by Luo, et al.	chr14	-	MTA_TR1100008960.mm	NonCoding	104895237	104901870	20	NA	NA	MTA_TR1100008960.mm	MTA2Rn6	Non-coding transcript identified by NONCODE: Linc, Non-coding transcript identified by Luo, et al.	chr14	100	100	NA	NA	NA	NA	NA	NA	NA	NA	NA	NA	NA	NA	NA	NA	NA	NA	NA	NA	NA	NA	NA	NA	NA	NA	NonCoding	3.62261
TC0100000685.rn.1	4.17256	4.53856	-1.28878	down	0.0352309	1	MTA_TC0700000106.mm	Non-coding transcript identified by NONCODE: Linc, Non-coding transcript identified by Luo, et al.	chr1	+	MTA_TR0700000415.mm	NonCoding	63350573	63352500	30	NA	NA	MTA_TR0700000415.mm	MTA2Rn6	Non-coding transcript identified by NONCODE: Linc, Non-coding transcript identified by Luo, et al.	chr1	100	100	NA	NA	NA	NA	NA	NA	NA	NA	NA	NA	NA	NA	NA	NA	NA	NA	NA	NA	NA	NA	NA	NA	NA	NA	NonCoding	4.14337
TC0200003144.rn.1	3.67104	4.10094	-1.34715	down	0.0355386	1	MTA_TC1500001277.mm	Non-coding transcript identified by NONCODE: Linc	chr2	-	MTA_TR1500003918.mm	NonCoding	76541716	76542067	30	NA	NA	MTA_TR1500003918.mm	MTA2Rn6	Non-coding transcript identified by NONCODE: Linc	chr2	100	100	NA	NA	NA	NA	NA	NA	NA	NA	NA	NA	NA	NA	NA	NA	NA	NA	NA	NA	NA	NA	NA	NA	NA	NA	NonCoding	3.39891
TC0300001192.rn.1	3.90852	3.4559	1.36852	up	0.0356221	1	MTA_TC0200001438.mm	RNA for germline small RNA gsRNA28, complete sequence.	chr3	+	MTA_TR0200004688.mm	NonCoding	81484748	81484776	5	NA	NA	MTA_TR0200004688.mm	MTA2Rn6	RNA for germline small RNA gsRNA28, complete sequence.	chr3	100	100	NA	NA	NA	NA	NA	NA	NA	NA	NA	NA	NA	NA	NA	NA	NA	NA	NA	NA	NA	NA	NA	NA	NA	NA	NonCoding	4.72167
TC0300001863.rn.1	3.64552	3.93166	-1.21937	down	0.0356221	1	blarchy	Unannotated AceView Transcript	chr3	+	blarchy.aSep08	NonCoding	136357550	136359597	32	NA	NA	blarchy.aSep08	Ace View	Unannotated AceView Transcript	chr3	100	100	NA	NA	NA	NA	NA	NA	NA	NA	NA	NA	NA	NA	NA	NA	NA	NA	NA	NA	NA	NA	NA	NA	NA	NA	NonCoding	3.80328
TC0300002424.rn.1	6.42698	6.02227	1.32383	up	0.0357097	1	MTA_TC0200002635.mm	15 days embryo male testis cDNA, RIKEN full-length enriched library, clone:8030454A11 product:unclassifiable, full insert sequence.	chr3	+	MTA_TR0200009070.mm	NonCoding	166515073	166518803	30	NA	NA	MTA_TR0200009070.mm	MTA2Rn6	15 days embryo male testis cDNA, RIKEN full-length enriched library, clone:8030454A11 product:unclassifiable, full insert sequence.	chr3	100	100	NA	NA	NA	NA	NA	NA	NA	NA	NA	NA	NA	NA	NA	NA	NA	NA	NA	NA	NA	NA	NA	NA	NA	NA	NonCoding	6.0227
TC0300004878.rn.1	7.54723	6.9594	1.50298	up	0.0357157	1	Mir466f-2	microRNA 466f-2	chr3	-	NR_030567	NonCoding	166777967	166778104	3	NA	100124445	NR_030567	RefSeq	Mus musculus microRNA 466f-2 (Mir466f-2), microRNA.	chr3	100	100	NA	NA	NA	NA	NA	NR_030567	GO:0071230	cellular response to amino acid stimulus	inferred from direct assay	NA	NA	NA	NA	NA	NA	NA	NA	NA	NA	NA	NA	NA	NA	NA	NonCoding	7.19246
TC0500000307.rn.1	3.95834	4.39928	-1.35749	down	0.0358971	1	RGD7601840_1	uncharacterized LOC102548713	chr5	+	mRNARGD7601842_1	NonCoding	35783549	35791251	30	NA	NA	mRNARGD7601842_1	Rat Genome Database	uncharacterized LOC102548713	chr5	100	100	NA	NA	NA	NA	NA	NA	NA	NA	NA	NA	NA	NA	NA	NA	NA	NA	NA	NA	NA	NA	NA	NA	NA	NA	NonCoding	4.03353
TC0900000712.rn.1	6.30046	5.73024	1.48475	up	0.0361823	1	RGD7701539_1	uncharacterized LOC102550737	chr9	+	mRNARGD7701545_1	NonCoding	65601102	65606465	60	NA	NA	mRNARGD7701545_1	Rat Genome Database	uncharacterized LOC102550737	chr9	100	100	NA	NA	NA	NA	NA	NA	NA	NA	NA	NA	NA	NA	NA	NA	NA	NA	NA	NA	NA	NA	NA	NA	NA	NA	NonCoding	5.73024
TC1100001544.rn.1	4.90423	4.4927	1.3301	up	0.0364511	1	MTA_TC1600000619.mm	Non-coding transcript identified by NONCODE: Linc	chr11	-	MTA_TR1600002364.mm	NonCoding	58060256	58064837	40	NA	NA	MTA_TR1600002364.mm	MTA2Rn6	Non-coding transcript identified by NONCODE: Linc	chr11	100	100	NA	NA	NA	NA	NA	NA	NA	NA	NA	NA	NA	NA	NA	NA	NA	NA	NA	NA	NA	NA	NA	NA	NA	NA	NonCoding	4.77964
TC1600000796.rn.1	3.9727	3.67323	1.23069	up	0.036641	1	MTA_TC0800001933.mm	Non-coding transcript identified by NONCODE: Antisense	chr16	+	MTA_TR0800006214.mm	NonCoding	70696532	70697762	30	NA	NA	MTA_TR0800006214.mm	MTA2Rn6	Non-coding transcript identified by NONCODE: Antisense	chr16	100	100	NA	NA	NA	NA	NA	NA	NA	NA	NA	NA	NA	NA	NA	NA	NA	NA	NA	NA	NA	NA	NA	NA	NA	NA	NonCoding	4.75284
TC1600001077.rn.1	5.97689	5.69502	1.21576	up	0.0367046	1	RGD6492342_1	uncharacterized LOC100911521	chr16	-	mRNARGD6492343_1	Pseudogene	445887	460887	50	NA	NA	mRNARGD6492343_1	Rat Genome Database	uncharacterized LOC100911521	chr16	100	100	NA	NA	NA	NA	NA	NA	NA	NA	NA	NA	NA	NA	NA	NA	NA	NA	NA	NA	NA	NA	NA	NA	NA	NA	Pseudogene	5.91311
TC0100004497.rn.1	6.86317	7.19912	-1.26221	down	0.0371408	1	MTA_TC1700000094.mm	Non-coding transcript identified by NONCODE: Linc	chr1	-	MTA_TR1700000363.mm	NonCoding	52714335	52715464	30	NA	NA	MTA_TR1700000363.mm	MTA2Rn6	Non-coding transcript identified by NONCODE: Linc	chr1	100	100	NA	NA	NA	NA	NA	NA	NA	NA	NA	NA	NA	NA	NA	NA	NA	NA	NA	NA	NA	NA	NA	NA	NA	NA	NonCoding	6.96147
TC0300004352.rn.1	6.35204	5.98952	1.28566	up	0.0373492	1	MTA_TC0200004784.mm	Non-coding transcript identified by NONCODE: Sense No Exonic	chr3	-	MTA_TR0200016928.mm	NonCoding	140612410	140614775	30	NA	NA	MTA_TR0200016928.mm	MTA2Rn6	Non-coding transcript identified by NONCODE: Sense No Exonic	chr3	100	100	NA	NA	NA	NA	NA	NA	NA	NA	NA	NA	NA	NA	NA	NA	NA	NA	NA	NA	NA	NA	NA	NA	NA	NA	NonCoding	5.75675
TC0600001177.rn.1	3.88396	4.21695	-1.25962	down	0.0375061	1	MTA_TC1200000821.mm	Non-coding transcript identified by Luo, et al.	chr6	+	MTA_TR1200002328.mm	NonCoding	108601974	108608709	30	NA	NA	MTA_TR1200002328.mm	MTA2Rn6	Non-coding transcript identified by Luo, et al.	chr6	100	100	NA	NA	NA	NA	NA	NA	NA	NA	NA	NA	NA	NA	NA	NA	NA	NA	NA	NA	NA	NA	NA	NA	NA	NA	NonCoding	3.95785
TC0600002157.rn.1	3.79036	4.32565	-1.44923	down	0.0375478	1	MTA_TC1200001444.mm	Non-coding transcript identified by Luo, et al., Non-coding transcript identified by NONCODE: Linc	chr6	-	MTA_TR1200004097.mm	NonCoding	39332312	39334607	30	NA	NA	MTA_TR1200004097.mm	MTA2Rn6	Non-coding transcript identified by Luo, et al., Non-coding transcript identified by NONCODE: Linc	chr6	100	100	NA	NA	NA	NA	NA	NA	NA	NA	NA	NA	NA	NA	NA	NA	NA	NA	NA	NA	NA	NA	NA	NA	NA	NA	NonCoding	4.14707
TC0700002467.rn.1	3.78538	4.07127	-1.21916	down	0.037676	1	MTA_TC1000002675.mm	Non-coding transcript identified by NONCODE: Linc	chr7	-	MTA_TR1000008604.mm	NonCoding	31914733	31938940	30	NA	NA	MTA_TR1000008604.mm	MTA2Rn6	Non-coding transcript identified by NONCODE: Linc	chr7	100	100	NA	NA	NA	NA	NA	NA	NA	NA	NA	NA	NA	NA	NA	NA	NA	NA	NA	NA	NA	NA	NA	NA	NA	NA	NonCoding	4.10769
TC0700003118.rn.1	4.73169	5.04807	-1.2452	down	0.0377282	1	MTA_TC1500001503.mm	Non-coding transcript identified by NONCODE: Linc, Non-coding transcript identified by Luo, et al.	chr7	-	MTA_TR1500004492.mm	NonCoding	91182798	91184187	17	NA	NA	MTA_TR1500004492.mm	MTA2Rn6	Non-coding transcript identified by NONCODE: Linc, Non-coding transcript identified by Luo, et al.	chr7	100	100	NA	NA	NA	NA	NA	NA	NA	NA	NA	NA	NA	NA	NA	NA	NA	NA	NA	NA	NA	NA	NA	NA	NA	NA	NonCoding	4.89184
TC0800002043.rn.1	3.42232	3.83906	-1.3349	down	0.0377736	1	MTA_TC0900001842.mm	Non-coding transcript identified by NONCODE: Linc	chr8	-	MTA_TR0900005964.mm	NonCoding	21630269	21631738	30	NA	NA	MTA_TR0900005964.mm	MTA2Rn6	Non-coding transcript identified by NONCODE: Linc	chr8	100	100	NA	NA	NA	NA	NA	NA	NA	NA	NA	NA	NA	NA	NA	NA	NA	NA	NA	NA	NA	NA	NA	NA	NA	NA	NonCoding	3.28236
TC0800002695.rn.1	4.22561	4.52923	-1.23423	down	0.0377784	1	RGD7529408_1	uncharacterized LOC102551726	chr8	-	mRNARGD7529410_1	NonCoding	66311830	66313899	30	NA	NA	mRNARGD7529410_1	Rat Genome Database	uncharacterized LOC102551726	chr8	100	100	NA	NA	NA	NA	NA	NA	NA	NA	NA	NA	NA	NA	NA	NA	NA	NA	NA	NA	NA	NA	NA	NA	NA	NA	NonCoding	4.33022
TC1000002663.rn.1	3.76332	4.07551	-1.24159	down	0.0381245	1	MTA_TC1100002625.mm	Non-coding transcript identified by NONCODE: Linc	chr10	-	MTA_TR1100009869.mm	NonCoding	32990640	32993463	30	NA	NA	MTA_TR1100009869.mm	MTA2Rn6	Non-coding transcript identified by NONCODE: Linc	chr10	100	100	NA	NA	NA	NA	NA	NA	NA	NA	NA	NA	NA	NA	NA	NA	NA	NA	NA	NA	NA	NA	NA	NA	NA	NA	NonCoding	3.65454
TC1300001508.rn.1	3.91233	4.22623	-1.24306	down	0.038317	1	MTA_TC0100003164.mm	predicted gene, 26979, Non-coding transcript identified by NONCODE: Linc, novel transcript	chr13	-	MTA_TR0100010048.mm	NonCoding	54904244	54907896	30	NA	NA	MTA_TR0100010048.mm	MTA2Rn6	predicted gene, 26979, Non-coding transcript identified by NONCODE: Linc, novel transcript	chr13	100	100	NA	NA	NA	NA	NA	NA	NA	NA	NA	NA	NA	NA	NA	NA	NA	NA	NA	NA	NA	NA	NA	NA	NA	NA	NonCoding	3.88928
TC1600001219.rn.1	5.18538	4.89322	1.22447	up	0.0384626	1	MTA_TC1400001712.mm	Non-coding transcript identified by NONCODE: Sense No Exonic	chr16	-	MTA_TR1400005444.mm	NonCoding	9677864	9678932	30	NA	NA	MTA_TR1400005444.mm	MTA2Rn6	Non-coding transcript identified by NONCODE: Sense No Exonic	chr16	100	100	NA	NA	NA	NA	NA	NA	NA	NA	NA	NA	NA	NA	NA	NA	NA	NA	NA	NA	NA	NA	NA	NA	NA	NA	NonCoding	5.13004
TC0100000636.rn.1	4.37379	4.65696	-1.21687	down	0.0388013	1	MTA_TC1700000213.mm	Non-coding transcript identified by NONCODE: Antisense	chr1	+	MTA_TR1700000734.mm	NonCoding	59730332	59740633	30	NA	NA	MTA_TR1700000734.mm	MTA2Rn6	Non-coding transcript identified by NONCODE: Antisense	chr1	100	100	NA	NA	NA	NA	NA	NA	NA	NA	NA	NA	NA	NA	NA	NA	NA	NA	NA	NA	NA	NA	NA	NA	NA	NA	NonCoding	4.39666
TC0100002009.rn.1	5.56644	5.84796	-1.21547	down	0.0388949	1	MTA_TC0700001291.mm	predicted gene, 24552	chr1	+	MTA_TR0700004591.mm	NonCoding	155288744	155288779	12	NA	NA	MTA_TR0700004591.mm	MTA2Rn6	predicted gene, 24552	chr1	100	100	NA	NA	NA	NA	NA	NA	NA	NA	NA	NA	NA	NA	NA	NA	NA	NA	NA	NA	NA	NA	NA	NA	NA	NA	NonCoding	5.87921
TC0100003434.rn.1	12.7445	11.5789	2.24331	up	0.0388949	1	MTA_TC1900000429.mm	Non-coding transcript identified by NONCODE: Antisense	chr1	+	MTA_TR1900001599.mm	NonCoding	247149938	247152108	30	NA	NA	MTA_TR1900001599.mm	MTA2Rn6	Non-coding transcript identified by NONCODE: Antisense	chr1	100	100	NA	NA	NA	NA	NA	NA	NA	NA	NA	NA	NA	NA	NA	NA	NA	NA	NA	NA	NA	NA	NA	NA	NA	NA	NonCoding	11.1834
TC0100004134.rn.1	7.94655	7.51678	1.34702	up	0.0389484	1	MTA_TC1000000247.mm	Non-coding transcript identified by NONCODE: Sense No Exonic	chr1	-	MTA_TR1000000794.mm	NonCoding	17911085	17912704	30	NA	NA	MTA_TR1000000794.mm	MTA2Rn6	Non-coding transcript identified by NONCODE: Sense No Exonic	chr1	100	100	NA	NA	NA	NA	NA	NA	NA	NA	NA	NA	NA	NA	NA	NA	NA	NA	NA	NA	NA	NA	NA	NA	NA	NA	NonCoding	6.85563
TC0100006120.rn.1	9.30251	10.0877	-1.72329	down	0.0389854	1	MTA_TC0700003802.mm	microRNA 3965, microRNA 3965 (Mir3965), microRNA.	chr1	-	MTA_TR0700012988.mm	NonCoding	164606431	164606456	2	NA	NA	MTA_TR0700012988.mm	MTA2Rn6	microRNA 3965, microRNA 3965 (Mir3965), microRNA.	chr1	100	100	NA	NA	NA	NA	NA	NA	NA	NA	NA	NA	NA	NA	NA	NA	NA	NA	NA	NA	NA	NA	NA	NA	NA	NA	NonCoding	9.86809
TC0300000006.rn.1	5.89913	5.46991	1.34651	up	0.0392949	1	RGD7555748_1	uncharacterized LOC102546737	chr3	+	mRNARGD7555750_1	NonCoding	910060	972685	30	NA	NA	mRNARGD7555750_1	Rat Genome Database	uncharacterized LOC102546737	chr3	100	100	NA	NA	NA	NA	NA	NA	NA	NA	NA	NA	NA	NA	NA	NA	NA	NA	NA	NA	NA	NA	NA	NA	NA	NA	NonCoding	7.09361
TC0300004105.rn.1	7.08242	7.41066	-1.25548	down	0.0393201	1	cheychy	Unannotated AceView Transcript	chr3	-	cheychy.aSep08	NonCoding	119840132	120955465	61	NA	NA	cheychy.aSep08	Ace View	Unannotated AceView Transcript	chr3	100	100	NA	NA	NA	NA	NA	NA	NA	NA	NA	NA	NA	NA	NA	NA	NA	NA	NA	NA	NA	NA	NA	NA	NA	NA	NonCoding	7.06702
TC0M00000030.rn.1	14.376	13.2212	2.22653	up	0.0398492	1	NA	NA	chrM	-	NA	NonCoding	5185	5252	30	NA	NA	ENSRNOT00000045310	ENSEMBL	mt_genbank_import:novel chromosome:Rnor_5.0:MT:5185:5252:-1 gene:ENSRNOG00000031333 gene_biotype:Mt_tRNA transcript_biotype:Mt_tRNA	chrM	100	100	NA	NA	NA	NA	NA	NA	NA	NA	NA	NA	NA	NA	NA	NA	NA	NA	NA	NA	NA	NA	NA	NA	NA	NA	NonCoding	15.5187
TC1600000404.rn.1	4.29601	3.97952	1.2453	up	0.0403403	1	NA	NA	chr16	+	NA	Pseudogene	30255508	30256215	30	NA	NA	ENSRNOT00000075428	ENSEMBL	ensembl:novel chromosome:Rnor_5.0:16:30116986:30117695:1 gene:ENSRNOG00000049080 gene_biotype:pseudogene transcript_biotype:pseudogene	chr16	100	100	NA	NA	NA	NA	NA	NA	NA	NA	NA	NA	NA	NA	NA	NA	NA	NA	NA	NA	NA	NA	NA	NA	NA	NA	Pseudogene	5.07654
TC1600000793.rn.1	3.82796	4.18676	-1.28236	down	0.0403966	1	RGD7750371_1	uncharacterized LOC102548774	chr16	+	mRNARGD7750373_1	NonCoding	70617177	70627970	40	NA	NA	mRNARGD7750373_1	Rat Genome Database	uncharacterized LOC102548774	chr16	100	100	NA	NA	NA	NA	NA	NA	NA	NA	NA	NA	NA	NA	NA	NA	NA	NA	NA	NA	NA	NA	NA	NA	NA	NA	NonCoding	3.86618
TC1600001444.rn.1	4.36349	4.63053	-1.20334	down	0.0404041	1	MTA_TC0800000710.mm	predicted gene 15716, Non-coding transcript identified by NONCODE: Antisense, Novel transcript	chr16	-	MTA_TR0800002047.mm	NonCoding	22376297	22388625	30	NA	NA	MTA_TR0800002047.mm	MTA2Rn6	predicted gene 15716, Non-coding transcript identified by NONCODE: Antisense, Novel transcript	chr16	100	100	NA	NA	NA	NA	NA	NA	NA	NA	NA	NA	NA	NA	NA	NA	NA	NA	NA	NA	NA	NA	NA	NA	NA	NA	NonCoding	4.02677
TC0100000262.rn.1	4.0327	4.74312	-1.63628	down	0.0405211	1	MTA_TC1000001867.mm	Non-coding transcript identified by NONCODE: Linc, Non-coding transcript identified by Luo, et al.	chr1	+	MTA_TR1000005868.mm	NonCoding	23639504	23643075	30	NA	NA	MTA_TR1000005868.mm	MTA2Rn6	Non-coding transcript identified by NONCODE: Linc, Non-coding transcript identified by Luo, et al.	chr1	100	100	NA	NA	NA	NA	NA	NA	NA	NA	NA	NA	NA	NA	NA	NA	NA	NA	NA	NA	NA	NA	NA	NA	NA	NA	NonCoding	4.58677
TC0100004021.rn.1	6.24179	5.7516	1.40463	up	0.0405723	1	MTA_TC1000001765.mm	Non-coding transcript identified by NONCODE: Antisense	chr1	-	MTA_TR1000005592.mm	NonCoding	7257389	7259535	30	NA	NA	MTA_TR1000005592.mm	MTA2Rn6	Non-coding transcript identified by NONCODE: Antisense	chr1	100	100	NA	NA	NA	NA	NA	NA	NA	NA	NA	NA	NA	NA	NA	NA	NA	NA	NA	NA	NA	NA	NA	NA	NA	NA	NonCoding	6.07675
TC0200002788.rn.1	4.26099	4.63797	-1.29862	down	0.0407256	1	MTA_TC1300002593.mm	Non-coding transcript identified by NONCODE: Linc, Non-coding transcript identified by Luo, et al.	chr2	-	MTA_TR1300007488.mm	NonCoding	34083675	34086363	30	NA	NA	MTA_TR1300007488.mm	MTA2Rn6	Non-coding transcript identified by NONCODE: Linc, Non-coding transcript identified by Luo, et al.	chr2	100	100	NA	NA	NA	NA	NA	NA	NA	NA	NA	NA	NA	NA	NA	NA	NA	NA	NA	NA	NA	NA	NA	NA	NA	NA	NonCoding	4.21126
TC0200003306.rn.1	5.62394	6.0018	-1.29941	down	0.0407697	1	MTA_TC0300000020.mm	Non-coding transcript identified by NONCODE: Antisense, Non-coding transcript identified by Luo, et al.	chr2	-	MTA_TR0300000038.mm	NonCoding	98217130	98230888	28	NA	NA	MTA_TR0300000038.mm	MTA2Rn6	Non-coding transcript identified by NONCODE: Antisense, Non-coding transcript identified by Luo, et al.	chr2	100	100	NA	NA	NA	NA	NA	NA	NA	NA	NA	NA	NA	NA	NA	NA	NA	NA	NA	NA	NA	NA	NA	NA	NA	NA	NonCoding	5.90334
TC0200003769.rn.1	6.00028	5.2671	1.6623	up	0.0408252	1	RGD6496547_1	uncharacterized LOC100910776	chr2	-	mRNARGD6496548_1	NonCoding	150880513	150882771	30	NA	NA	mRNARGD6496548_1	Rat Genome Database	uncharacterized LOC100910776	chr2	100	100	NA	NA	NA	NA	NA	NA	NA	NA	NA	NA	NA	NA	NA	NA	NA	NA	NA	NA	NA	NA	NA	NA	NA	NA	NonCoding	6.05028
TC0300003185.rn.1	11.677	12.873	-2.29112	down	0.0410185	1	MTA_TC0200003621.mm	predicted gene, 22403	chr3	-	MTA_TR0200012921.mm	NonCoding	47636958	47636993	12	NA	NA	MTA_TR0200012921.mm	MTA2Rn6	predicted gene, 22403	chr3	100	100	NA	NA	NA	NA	NA	NA	NA	NA	NA	NA	NA	NA	NA	NA	NA	NA	NA	NA	NA	NA	NA	NA	NA	NA	NonCoding	12.1208
TC0500002977.rn.1	5.75477	5.30822	1.36277	up	0.0413071	1	MTA_TC0400002880.mm	Non-coding transcript identified by NONCODE: Sense No Exonic	chr5	-	MTA_TR0400009895.mm	NonCoding	93126629	93129579	30	NA	NA	MTA_TR0400009895.mm	MTA2Rn6	Non-coding transcript identified by NONCODE: Sense No Exonic	chr5	100	100	NA	NA	NA	NA	NA	NA	NA	NA	NA	NA	NA	NA	NA	NA	NA	NA	NA	NA	NA	NA	NA	NA	NA	NA	NonCoding	5.19054
TC0700003129.rn.1	5.78027	6.11314	-1.25952	down	0.0416089	1	MTA_TC1500001519.mm	Non-coding transcript identified by NONCODE: Linc, Non-coding transcript identified by Luo, et al.	chr7	-	MTA_TR1500004525.mm	NonCoding	92933345	92934686	30	NA	NA	MTA_TR1500004525.mm	MTA2Rn6	Non-coding transcript identified by NONCODE: Linc, Non-coding transcript identified by Luo, et al.	chr7	100	100	NA	NA	NA	NA	NA	NA	NA	NA	NA	NA	NA	NA	NA	NA	NA	NA	NA	NA	NA	NA	NA	NA	NA	NA	NonCoding	6.01912
TC0X00001894.rn.1	4.01195	4.27888	-1.20324	down	0.0418387	1	RGD7570644_1	uncharacterized LOC102550969	chrX	-	mRNARGD7570646_1	NonCoding	65107082	65111630	40	NA	NA	mRNARGD7570646_1	Rat Genome Database	uncharacterized LOC102550969	chrX	100	100	NA	NA	NA	NA	NA	NA	NA	NA	NA	NA	NA	NA	NA	NA	NA	NA	NA	NA	NA	NA	NA	NA	NA	NA	NonCoding	3.94746
TC1000004166.rn.1	4.43324	4.87057	-1.3541	down	0.0421217	1	NA	NA	chr10	-	NA	NonCoding	105498627	105499916	30	NA	NA	Khps1a	lncRNA Db	Rat: AB116666.1rn4 chr10:106,639,811-106,641,100	chr10	100	100	NA	NA	NA	NA	NA	NA	NA	NA	NA	NA	NA	NA	NA	NA	NA	NA	NA	NA	NA	NA	NA	NA	NA	NA	NonCoding	4.45391
TC1600000599.rn.1	3.20797	3.50602	-1.22948	down	0.0425649	1	Gm6329	predicted gene 6329	chr16	+	NR_040690	NonCoding	50275605	50276148	30	8 B1.1|8	622523	NR_040690	RefSeq	Mus musculus predicted gene 6329 (Gm6329), long non-coding RNA.	chr16	100	100	NA	NA	NR_040690	Mm.390032	blood| embryonic tissue| thymus	NA	NA	NA	NA	NA	NA	NA	NA	NA	NA	NA	NA	NA	NA	NA	NA	NA	NA	NA	NonCoding	3.2848
TC1800001152.rn.1	4.35443	3.73164	1.53985	up	0.0426624	1	MTA_TC1800001098.mm	Non-coding transcript identified by NONCODE: Linc, Non-coding transcript identified by Luo, et al.	chr18	-	MTA_TR1800003417.mm	NonCoding	19670227	19714484	16	NA	NA	MTA_TR1800003417.mm	MTA2Rn6	Non-coding transcript identified by NONCODE: Linc, Non-coding transcript identified by Luo, et al.	chr18	100	100	NA	NA	NA	NA	NA	NA	NA	NA	NA	NA	NA	NA	NA	NA	NA	NA	NA	NA	NA	NA	NA	NA	NA	NA	NonCoding	4.97041
TC1800001208.rn.1	4.77946	5.22236	-1.35934	down	0.0426634	1	MTA_TC1800001137.mm	predicted gene, 22814	chr18	-	MTA_TR1800003500.mm	NonCoding	25820792	25820893	30	NA	NA	MTA_TR1800003500.mm	MTA2Rn6	predicted gene, 22814	chr18	100	100	NA	NA	NA	NA	NA	NA	NA	NA	NA	NA	NA	NA	NA	NA	NA	NA	NA	NA	NA	NA	NA	NA	NA	NA	NonCoding	5.28374
TC0200001731.rn.1	5.92999	5.33324	1.51231	up	0.0432493	1	MTA_TC0300000911.mm	Non-coding transcript identified by Luo, et al., Non-coding transcript identified by NONCODE: Linc	chr2	+	MTA_TR0300003063.mm	NonCoding	197838579	197841763	30	NA	NA	MTA_TR0300003063.mm	MTA2Rn6	Non-coding transcript identified by Luo, et al., Non-coding transcript identified by NONCODE: Linc	chr2	100	100	NA	NA	NA	NA	NA	NA	NA	NA	NA	NA	NA	NA	NA	NA	NA	NA	NA	NA	NA	NA	NA	NA	NA	NA	NonCoding	5.96923
TC0200003163.rn.1	3.39775	3.81569	-1.33602	down	0.0432881	1	RGD7707242_1	uncharacterized LOC102549577	chr2	-	mRNARGD7707243_1	NonCoding	79736950	79741043	21	NA	NA	mRNARGD7707243_1	Rat Genome Database	uncharacterized LOC102549577	chr2	100	100	NA	NA	NA	NA	NA	NA	NA	NA	NA	NA	NA	NA	NA	NA	NA	NA	NA	NA	NA	NA	NA	NA	NA	NA	NonCoding	3.26994
TC0200003166.rn.1	3.39775	3.81569	-1.33602	down	0.0433082	1	RGD7599945_1	uncharacterized LOC102550074	chr2	-	mRNARGD7599947_1	NonCoding	79815679	79819772	21	NA	NA	mRNARGD7599947_1	Rat Genome Database	uncharacterized LOC102550074	chr2	100	100	NA	NA	NA	NA	NA	NA	NA	NA	NA	NA	NA	NA	NA	NA	NA	NA	NA	NA	NA	NA	NA	NA	NA	NA	NonCoding	3.26994
TC0200003801.rn.1	5.22414	4.68611	1.45199	up	0.043373	1	RGD7576172_1	uncharacterized LOC102551128	chr2	-	mRNARGD7576173_1	NonCoding	156381066	156386069	30	NA	NA	mRNARGD7576173_1	Rat Genome Database	uncharacterized LOC102551128	chr2	100	100	NA	NA	NA	NA	NA	NA	NA	NA	NA	NA	NA	NA	NA	NA	NA	NA	NA	NA	NA	NA	NA	NA	NA	NA	NonCoding	5.74735
TC0300000323.rn.1	4.42327	4.71037	-1.22018	down	0.0434964	1	MTA_TC0200000652.mm	Non-coding transcript identified by Luo, et al.	chr3	+	MTA_TR0200002456.mm	NonCoding	15586315	15587912	30	NA	NA	MTA_TR0200002456.mm	MTA2Rn6	Non-coding transcript identified by Luo, et al.	chr3	100	100	NA	NA	NA	NA	NA	NA	NA	NA	NA	NA	NA	NA	NA	NA	NA	NA	NA	NA	NA	NA	NA	NA	NA	NA	NonCoding	4.35073
TC0500001424.rn.1	5.71503	5.17156	1.45747	up	0.0438789	1	Mir6364	microRNA mir-6364	chr5	+	NR_105783	NonCoding	142477065	142477112	24	NA	102465188	NR_105783	RefSeq	Mus musculus microRNA mir-6364 (Mir6364), microRNA.	chr5	100	100	NA	NA	NA	NA	NA	NA	NA	NA	NA	NA	NA	NA	NA	NA	NA	NA	NA	NA	NA	NA	NA	NA	NA	NA	NonCoding	5.98204
TC0600003064.rn.1	4.06446	4.51626	-1.36775	down	0.044008	1	MTA_TC1200002265.mm	Non-coding transcript identified by NONCODE: Antisense	chr6	-	MTA_TR1200006388.mm	NonCoding	127297671	127301287	30	NA	NA	MTA_TR1200006388.mm	MTA2Rn6	Non-coding transcript identified by NONCODE: Antisense	chr6	100	100	NA	NA	NA	NA	NA	NA	NA	NA	NA	NA	NA	NA	NA	NA	NA	NA	NA	NA	NA	NA	NA	NA	NA	NA	NonCoding	4.05227
TC0600003085.rn.1	5.80053	6.12989	-1.25646	down	0.0440462	1	MTA_TC1200002293.mm	predicted gene, 24334	chr6	-	MTA_TR1200006493.mm	NonCoding	128083983	128084163	30	NA	NA	MTA_TR1200006493.mm	MTA2Rn6	predicted gene, 24334	chr6	100	100	NA	NA	NA	NA	NA	NA	NA	NA	NA	NA	NA	NA	NA	NA	NA	NA	NA	NA	NA	NA	NA	NA	NA	NA	NonCoding	6.2378
TC0800000617.rn.1	8.55026	8.08448	1.38106	up	0.0442245	1	MTA_TC0900000555.mm	Non-coding transcript identified by NONCODE: Sense No Exonic	chr8	+	MTA_TR0900001664.mm	NonCoding	50427440	50428334	30	NA	NA	MTA_TR0900001664.mm	MTA2Rn6	Non-coding transcript identified by NONCODE: Sense No Exonic	chr8	100	100	NA	NA	NA	NA	NA	NA	NA	NA	NA	NA	NA	NA	NA	NA	NA	NA	NA	NA	NA	NA	NA	NA	NA	NA	NonCoding	8.75632
TC1100000861.rn.1	4.16788	4.46475	-1.22848	down	0.0445505	1	MTA_TC1600001410.mm	predicted gene, 24440	chr11	+	MTA_TR1600004906.mm	NonCoding	79815294	79815358	30	NA	NA	MTA_TR1600004906.mm	MTA2Rn6	predicted gene, 24440	chr11	100	100	NA	NA	NA	NA	NA	NA	NA	NA	NA	NA	NA	NA	NA	NA	NA	NA	NA	NA	NA	NA	NA	NA	NA	NA	NonCoding	4.29429
TC1200000480.rn.1	6.49532	5.95364	1.45567	up	0.044609	1	MTA_TC0500003348.mm	Non-coding transcript identified by NONCODE: Sense No Exonic	chr12	+	MTA_TR0500011933.mm	NonCoding	27655687	27665951	30	NA	NA	MTA_TR0500011933.mm	MTA2Rn6	Non-coding transcript identified by NONCODE: Sense No Exonic	chr12	100	100	NA	NA	NA	NA	NA	NA	NA	NA	NA	NA	NA	NA	NA	NA	NA	NA	NA	NA	NA	NA	NA	NA	NA	NA	NonCoding	5.85276
TC1400002222.rn.1	4.08169	4.4375	-1.2797	down	0.0448093	1	MTA_TC1100002200.mm	U7 small nuclear RNA	chr14	-	MTA_TR1100008676.mm	NonCoding	88141837	88141898	30	NA	NA	MTA_TR1100008676.mm	MTA2Rn6	U7 small nuclear RNA	chr14	100	100	NA	NA	NA	NA	NA	NA	NA	NA	NA	NA	NA	NA	NA	NA	NA	NA	NA	NA	NA	NA	NA	NA	NA	NA	NonCoding	3.74679
TC1600001723.rn.1	3.94414	4.3423	-1.31783	down	0.0450259	1	MTA_TC0800002100.mm	predicted gene, 23128	chr16	-	MTA_TR0800006527.mm	NonCoding	56235499	56237045	30	NA	NA	MTA_TR0800006527.mm	MTA2Rn6	predicted gene, 23128	chr16	100	100	NA	NA	NA	NA	NA	NA	NA	NA	NA	NA	NA	NA	NA	NA	NA	NA	NA	NA	NA	NA	NA	NA	NA	NA	NonCoding	4.08434
TC1600001774.rn.1	4.12055	4.76906	-1.56755	down	0.0450389	1	RGD7620441_1	uncharacterized LOC102554053	chr16	-	mRNARGD7620443_1	NonCoding	61359909	61366276	30	NA	NA	mRNARGD7620443_1	Rat Genome Database	uncharacterized LOC102554053	chr16	100	100	NA	NA	NA	NA	NA	NA	NA	NA	NA	NA	NA	NA	NA	NA	NA	NA	NA	NA	NA	NA	NA	NA	NA	NA	NonCoding	4.19669
TC1700002109.rn.1	7.25071	7.68587	-1.35206	down	0.0453552	1	NA	NA	chr17	-	NA	NonCoding	71793995	71794086	30	NA	NA	ENSRNOT00000074585	ENSEMBL	ncrna:novel chromosome:Rnor_5.0:17:73484690:73484781:-1 gene:ENSRNOG00000047238 gene_biotype:miRNA transcript_biotype:miRNA	chr17	100	100	NA	NA	NA	NA	NA	NA	NA	NA	NA	NA	NA	NA	NA	NA	NA	NA	NA	NA	NA	NA	NA	NA	NA	NA	NonCoding	7.69244
TC0100002444.rn.1	6.42581	6.76858	-1.26819	down	0.0459124	1	MTA_TC0700004158.mm	Non-coding transcript identified by NONCODE: Sense No Exonic	chr1	+	MTA_TR0700014119.mm	NonCoding	185256580	185256906	30	NA	NA	MTA_TR0700014119.mm	MTA2Rn6	Non-coding transcript identified by NONCODE: Sense No Exonic	chr1	100	100	NA	NA	NA	NA	NA	NA	NA	NA	NA	NA	NA	NA	NA	NA	NA	NA	NA	NA	NA	NA	NA	NA	NA	NA	NonCoding	6.65658
TC0200000772.rn.1	4.70095	5.05242	-1.27586	down	0.0460392	1	RGD7749577_1	uncharacterized LOC102556266	chr2	+	mRNARGD7749579_1	NonCoding	93639774	93640644	30	NA	NA	mRNARGD7749579_1	Rat Genome Database	uncharacterized LOC102556266	chr2	100	100	NA	NA	NA	NA	NA	NA	NA	NA	NA	NA	NA	NA	NA	NA	NA	NA	NA	NA	NA	NA	NA	NA	NA	NA	NonCoding	4.89051
TC0300002380.rn.1	4.2035	4.60491	-1.3208	down	0.0461959	1	MTA_TC0200002601.mm	Non-coding transcript identified by NONCODE: Linc, Non-coding transcript identified by Luo, et al.	chr3	+	MTA_TR0200008995.mm	NonCoding	164621083	164626638	30	NA	NA	MTA_TR0200008995.mm	MTA2Rn6	Non-coding transcript identified by NONCODE: Linc, Non-coding transcript identified by Luo, et al.	chr3	100	100	NA	NA	NA	NA	NA	NA	NA	NA	NA	NA	NA	NA	NA	NA	NA	NA	NA	NA	NA	NA	NA	NA	NA	NA	NonCoding	4.1823
TC0400000585.rn.1	3.64119	3.97886	-1.26372	down	0.0462673	1	MTA_TC0600000296.mm	Non-coding transcript identified by NONCODE: Linc	chr4	+	MTA_TR0600001020.mm	NonCoding	58904324	58906164	30	NA	NA	MTA_TR0600001020.mm	MTA2Rn6	Non-coding transcript identified by NONCODE: Linc	chr4	100	100	NA	NA	NA	NA	NA	NA	NA	NA	NA	NA	NA	NA	NA	NA	NA	NA	NA	NA	NA	NA	NA	NA	NA	NA	NonCoding	3.78748
TC0400002051.rn.1	3.40159	4.04432	-1.56128	down	0.0462748	1	MTA_TC0400000708.mm	predicted gene, 24117	chr4	+	MTA_TR0400002142.mm	NonCoding	179738547	179738663	30	NA	NA	MTA_TR0400002142.mm	MTA2Rn6	predicted gene, 24117	chr4	100	100	NA	NA	NA	NA	NA	NA	NA	NA	NA	NA	NA	NA	NA	NA	NA	NA	NA	NA	NA	NA	NA	NA	NA	NA	NonCoding	3.0249
TC0500002976.rn.1	5.82345	5.32336	1.41429	up	0.0464051	1	MTA_TC0400002879.mm	Non-coding transcript identified by NONCODE: Sense No Exonic	chr5	-	MTA_TR0400009893.mm	NonCoding	93117671	93121760	30	NA	NA	MTA_TR0400009893.mm	MTA2Rn6	Non-coding transcript identified by NONCODE: Sense No Exonic	chr5	100	100	NA	NA	NA	NA	NA	NA	NA	NA	NA	NA	NA	NA	NA	NA	NA	NA	NA	NA	NA	NA	NA	NA	NA	NA	NonCoding	5.33722
TC0600001311.rn.1	5.33414	4.85886	1.39019	up	0.0464738	1	MTA_TC1200000960.mm	Non-coding transcript identified by Luo, et al., Non-coding transcript identified by NONCODE: Linc	chr6	+	MTA_TR1200002701.mm	NonCoding	122256899	122260660	30	NA	NA	MTA_TR1200002701.mm	MTA2Rn6	Non-coding transcript identified by Luo, et al., Non-coding transcript identified by NONCODE: Linc	chr6	100	100	NA	NA	NA	NA	NA	NA	NA	NA	NA	NA	NA	NA	NA	NA	NA	NA	NA	NA	NA	NA	NA	NA	NA	NA	NonCoding	5.16026
TC0800000059.rn.1	4.1583	4.49414	-1.26211	down	0.0466156	1	MTA_TC0900000065.mm	Non-coding transcript identified by Luo, et al., Non-coding transcript identified by NONCODE: Linc	chr8	+	MTA_TR0900000189.mm	NonCoding	6757937	6758582	30	NA	NA	MTA_TR0900000189.mm	MTA2Rn6	Non-coding transcript identified by Luo, et al., Non-coding transcript identified by NONCODE: Linc	chr8	100	100	NA	NA	NA	NA	NA	NA	NA	NA	NA	NA	NA	NA	NA	NA	NA	NA	NA	NA	NA	NA	NA	NA	NA	NA	NonCoding	4.35678
TC0800001415.rn.1	4.97989	5.42561	-1.362	down	0.0466694	1	MTA_TC0900001289.mm	predicted gene, 25669	chr8	+	MTA_TR0900004015.mm	NonCoding	111024212	111024319	30	NA	NA	MTA_TR0900004015.mm	MTA2Rn6	predicted gene, 25669	chr8	100	100	NA	NA	NA	NA	NA	NA	NA	NA	NA	NA	NA	NA	NA	NA	NA	NA	NA	NA	NA	NA	NA	NA	NA	NA	NonCoding	5.25528
TC0800002152.rn.1	3.6526	4.08486	-1.34934	down	0.0466933	1	MTA_TC0900001955.mm	Non-coding transcript identified by NONCODE: Sense No Exonic	chr8	-	MTA_TR0900006334.mm	NonCoding	30083325	30087056	30	NA	NA	MTA_TR0900006334.mm	MTA2Rn6	Non-coding transcript identified by NONCODE: Sense No Exonic	chr8	100	100	NA	NA	NA	NA	NA	NA	NA	NA	NA	NA	NA	NA	NA	NA	NA	NA	NA	NA	NA	NA	NA	NA	NA	NA	NonCoding	3.87432
TC0900000431.rn.1	7.55825	7.19387	1.28733	up	0.0467266	1	MTA_TC1100000064.mm	Non-coding transcript identified by NONCODE: Linc	chr9	+	MTA_TR1100000302.mm	NonCoding	37980583	37982170	23	NA	NA	MTA_TR1100000302.mm	MTA2Rn6	Non-coding transcript identified by NONCODE: Linc	chr9	100	100	NA	NA	NA	NA	NA	NA	NA	NA	NA	NA	NA	NA	NA	NA	NA	NA	NA	NA	NA	NA	NA	NA	NA	NA	NonCoding	7.94579
TC0X00002134.rn.1	3.09501	3.38708	-1.22439	down	0.0468438	1	MTA_TC0X00001186.mm	predicted gene, 22590	chrX	-	MTA_TR0X00003296.mm	NonCoding	93516353	93516456	30	NA	NA	MTA_TR0X00003296.mm	MTA2Rn6	predicted gene, 22590	chrX	100	100	NA	NA	NA	NA	NA	NA	NA	NA	NA	NA	NA	NA	NA	NA	NA	NA	NA	NA	NA	NA	NA	NA	NA	NA	NonCoding	3.1883
TC1000001881.rn.1	9.77207	10.0527	-1.21469	down	0.0469204	1	MTA_TC1100001856.mm	predicted gene, 26052	chr10	+	MTA_TR1100007091.mm	NonCoding	101849767	101849871	30	NA	NA	MTA_TR1100007091.mm	MTA2Rn6	predicted gene, 26052	chr10	100	100	NA	NA	NA	NA	NA	NA	NA	NA	NA	NA	NA	NA	NA	NA	NA	NA	NA	NA	NA	NA	NA	NA	NA	NA	NonCoding	10.2243
TC1100000687.rn.1	5.12	5.39572	-1.2106	down	0.0470586	1	MTA_TC1600000519.mm	predicted gene, 22263	chr11	+	MTA_TR1600002039.mm	NonCoding	67489943	67490047	30	NA	NA	MTA_TR1600002039.mm	MTA2Rn6	predicted gene, 22263	chr11	100	100	NA	NA	NA	NA	NA	NA	NA	NA	NA	NA	NA	NA	NA	NA	NA	NA	NA	NA	NA	NA	NA	NA	NA	NA	NonCoding	5.51971
TC1200001415.rn.1	3.96883	4.28556	-1.2455	down	0.0470957	1	NA	NA	chr12	-	NA	NonCoding	28056772	28057243	30	NA	NA	NONRATT015727	NONCODE	Non-coding transcript identified by NONCODE	chr12	100	100	NA	NA	NA	NA	NA	NA	NA	NA	NA	NA	NA	NA	NA	NA	NA	NA	NA	NA	NA	NA	NA	NA	NA	NA	NonCoding	3.93314
TC1400000262.rn.1	3.99283	3.71172	1.21513	up	0.0471663	1	RGD7610104_1	uncharacterized LOC102546334	chr14	+	mRNARGD7610105_1	NonCoding	17595114	17606381	30	NA	NA	mRNARGD7610105_1	Rat Genome Database	uncharacterized LOC102546334	chr14	100	100	NA	NA	NA	NA	NA	NA	NA	NA	NA	NA	NA	NA	NA	NA	NA	NA	NA	NA	NA	NA	NA	NA	NA	NA	NonCoding	3.71434
TC1400000558.rn.1	4.26436	4.63913	-1.29664	down	0.0471874	1	MTA_TC0500002462.mm	predicted gene, 25608	chr14	+	MTA_TR0500008618.mm	NonCoding	45942009	45942140	30	NA	NA	MTA_TR0500008618.mm	MTA2Rn6	predicted gene, 25608	chr14	100	100	NA	NA	NA	NA	NA	NA	NA	NA	NA	NA	NA	NA	NA	NA	NA	NA	NA	NA	NA	NA	NA	NA	NA	NA	NonCoding	4.35834
TC1400001222.rn.1	5.2339	4.76794	1.38124	up	0.0472119	1	RGD2319385_1	rCG57257-like	chr14	-	mRNARGD6579827_1	NonCoding	1467666	1469982	30	NA	NA	mRNARGD6579827_1	Rat Genome Database	rCG57257-like	chr14	100	100	NA	NA	NA	NA	NA	NA	NA	NA	NA	NA	NA	NA	NA	NA	NA	NA	NA	NA	NA	NA	NA	NA	NA	NA	NonCoding	5.13428
TC1400001733.rn.1	4.16503	4.56607	-1.32046	down	0.0472324	1	MTA_TC0500000654.mm	predicted gene 15478, Non-coding transcript identified by NONCODE: Antisense, novel transcript	chr14	-	MTA_TR0500002217.mm	NonCoding	42181772	42186794	30	NA	NA	MTA_TR0500002217.mm	MTA2Rn6	predicted gene 15478, Non-coding transcript identified by NONCODE: Antisense, novel transcript	chr14	100	100	NA	NA	NA	NA	NA	NA	NA	NA	NA	NA	NA	NA	NA	NA	NA	NA	NA	NA	NA	NA	NA	NA	NA	NA	NonCoding	4.31595
TC1800001502.rn.1	4.02216	4.29862	-1.21122	down	0.0475235	1	MTA_TC1800001406.mm	Non-coding transcript identified by Luo, et al., Non-coding transcript identified by NONCODE: Linc	chr18	-	MTA_TR1800004278.mm	NonCoding	56036426	56038372	30	NA	NA	MTA_TR1800004278.mm	MTA2Rn6	Non-coding transcript identified by Luo, et al., Non-coding transcript identified by NONCODE: Linc	chr18	100	100	NA	NA	NA	NA	NA	NA	NA	NA	NA	NA	NA	NA	NA	NA	NA	NA	NA	NA	NA	NA	NA	NA	NA	NA	NonCoding	4.24309
TC0100005626.rn.1	3.72232	3.9925	-1.20596	down	0.0479127	1	NA	NA	chr1	-	NA	NonCoding	121240116	121240183	30	NA	NA	ENSRNOT00000075157	ENSEMBL	ncrna:novel chromosome:Rnor_5.0:1:122369840:122369907:-1 gene:ENSRNOG00000046737 gene_biotype:miRNA transcript_biotype:miRNA	chr1	100	100	NA	NA	NA	NA	NA	NA	NA	NA	NA	NA	NA	NA	NA	NA	NA	NA	NA	NA	NA	NA	NA	NA	NA	NA	NonCoding	3.83381
TC0100005756.rn.1	4.96988	5.3274	-1.28122	down	0.0479128	1	RGD7727226_1	uncharacterized LOC102553926	chr1	-	mRNARGD7727228_1	NonCoding	134228047	134234203	30	NA	NA	mRNARGD7727228_1	Rat Genome Database	uncharacterized LOC102553926	chr1	100	100	NA	NA	NA	NA	NA	NA	NA	NA	NA	NA	NA	NA	NA	NA	NA	NA	NA	NA	NA	NA	NA	NA	NA	NA	NonCoding	4.78429
TC0100006827.rn.1	3.5223	3.78668	-1.20112	down	0.047995	1	MTA_TC0700004439.mm	Non-coding transcript identified by NONCODE: Sense No Exonic	chr1	-	MTA_TR0700015257.mm	NonCoding	206261575	206266269	30	NA	NA	MTA_TR0700015257.mm	MTA2Rn6	Non-coding transcript identified by NONCODE: Sense No Exonic	chr1	100	100	NA	NA	NA	NA	NA	NA	NA	NA	NA	NA	NA	NA	NA	NA	NA	NA	NA	NA	NA	NA	NA	NA	NA	NA	NonCoding	3.55261
TC0300000560.rn.1	4.05179	4.35523	-1.23408	down	0.0481496	1	MTA_TC0200000806.mm	Non-coding transcript identified by NONCODE: Linc	chr3	+	MTA_TR0200002777.mm	NonCoding	35842713	35844583	30	NA	NA	MTA_TR0200002777.mm	MTA2Rn6	Non-coding transcript identified by NONCODE: Linc	chr3	100	100	NA	NA	NA	NA	NA	NA	NA	NA	NA	NA	NA	NA	NA	NA	NA	NA	NA	NA	NA	NA	NA	NA	NA	NA	NonCoding	4.20183
TC0500000341.rn.1	4.95173	5.40734	-1.37136	down	0.0484723	1	MTA_TC0400000219.mm	predicted gene, 24965	chr5	+	MTA_TR0400000639.mm	NonCoding	40436956	40437014	30	NA	NA	MTA_TR0400000639.mm	MTA2Rn6	predicted gene, 24965	chr5	100	100	NA	NA	NA	NA	NA	NA	NA	NA	NA	NA	NA	NA	NA	NA	NA	NA	NA	NA	NA	NA	NA	NA	NA	NA	NonCoding	5.06914
TC0500002347.rn.1	4.03314	3.74532	1.2208	up	0.0485494	1	MTA_TC0400002235.mm	Non-coding transcript identified by Luo, et al., Non-coding transcript identified by NONCODE: Linc	chr5	-	MTA_TR0400007747.mm	NonCoding	28322144	28323121	30	NA	NA	MTA_TR0400007747.mm	MTA2Rn6	Non-coding transcript identified by Luo, et al., Non-coding transcript identified by NONCODE: Linc	chr5	100	100	NA	NA	NA	NA	NA	NA	NA	NA	NA	NA	NA	NA	NA	NA	NA	NA	NA	NA	NA	NA	NA	NA	NA	NA	NonCoding	4.17222
TC0600002567.rn.1	4.64548	5.05282	-1.32624	down	0.0487823	1	MTA_TC1200001836.mm	predicted gene, 26015	chr6	-	MTA_TR1200005061.mm	NonCoding	87210061	87210189	30	NA	NA	MTA_TR1200005061.mm	MTA2Rn6	predicted gene, 26015	chr6	100	100	NA	NA	NA	NA	NA	NA	NA	NA	NA	NA	NA	NA	NA	NA	NA	NA	NA	NA	NA	NA	NA	NA	NA	NA	NonCoding	4.8179
TC0900000370.rn.1	9.29183	8.79894	1.40726	up	0.0491787	1	MTA_TC0100000155.mm	Non-coding transcript identified by Luo, et al., Non-coding transcript identified by NONCODE: Linc	chr9	+	MTA_TR0100000443.mm	NonCoding	29548557	29549714	30	NA	NA	MTA_TR0100000443.mm	MTA2Rn6	Non-coding transcript identified by Luo, et al., Non-coding transcript identified by NONCODE: Linc	chr9	100	100	NA	NA	NA	NA	NA	NA	NA	NA	NA	NA	NA	NA	NA	NA	NA	NA	NA	NA	NA	NA	NA	NA	NA	NA	NonCoding	8.23966
TC0X00000031.rn.1	4.75134	5.03057	-1.21355	down	0.0492772	1	Mir221	microRNA 221	chrX	+	NR_031934	NonCoding	3684206	3685524	40	NA	100314163	NR_031934	RefSeq	Rattus norvegicus microRNA 221 (Mir221), microRNA.	chrX	100	100	NA	NA	NA	NA	NA	NR_031934	GO:0016055	Wnt signaling pathway	not recorded	NA	NA	NA	NA	NA	NA	NA	NA	NA	NA	NA	NA	NA	NA	NA	NonCoding	5.04213
TC1000004362.rn.1	4.86372	4.49684	1.28956	up	0.0494293	1	RGD7660262_1	uncharacterized LOC102546598	chr10	+	mRNARGD7660264_1	NonCoding	83128654	83136336	50	NA	NA	mRNARGD7660264_1	Rat Genome Database	uncharacterized LOC102546598	chr10	100	100	NA	NA	NA	NA	NA	NA	NA	NA	NA	NA	NA	NA	NA	NA	NA	NA	NA	NA	NA	NA	NA	NA	NA	NA	NonCoding	4.68837
TC1200000529.rn.1	4.28324	3.77445	1.42286	up	0.0495738	1	MTA_TC0500003299.mm	Non-coding transcript identified by NONCODE: Antisense	chr12	+	MTA_TR0500011798.mm	NonCoding	31232063	31234853	30	NA	NA	MTA_TR0500011798.mm	MTA2Rn6	Non-coding transcript identified by NONCODE: Antisense	chr12	100	100	NA	NA	NA	NA	NA	NA	NA	NA	NA	NA	NA	NA	NA	NA	NA	NA	NA	NA	NA	NA	NA	NA	NA	NA	NonCoding	4.46749
TC1400001462.rn.1	7.30626	6.81735	1.40339	up	0.0496608	1	MTA_TC0500000890.mm	Non-coding transcript identified by NONCODE: Linc	chr14	-	MTA_TR0500003036.mm	NonCoding	16366623	16368666	30	NA	NA	MTA_TR0500003036.mm	MTA2Rn6	Non-coding transcript identified by NONCODE: Linc	chr14	100	100	NA	NA	NA	NA	NA	NA	NA	NA	NA	NA	NA	NA	NA	NA	NA	NA	NA	NA	NA	NA	NA	NA	NA	NA	NonCoding	7.02547
[truncated: 5 more columns]

## Sheet: others
probe_set	test2_average	test1_average	FC	Regulation	P.Value	adj.P.Val	Gene.Symbol	Description	Chromosome	Strand	Public.Gene.IDs	Group	Start	Stop	total_probes	Cytoband	Entrez.ID	mRNA.Accession	mRNA.Source	mRNA.Description	mRNA.SeqName	mRNA.Assignment.Score	mRNA.Assignment.Coverage	SwissProt.mRNA.Accession	SwissProt.Accession	UniGene.Accession	UniGene.ID	UniGene.Expression.Information	GO.Biological.Process.Accession	GO.Biological.Process.ID	GO.Biological.Process.Term	GO.Biological.Process.Evidence	GO.Cellular.Component.Accession	GO.Cellular.Component.ID	GO.Cellular.Component.Term	GO.Cellular.Component.Evidence	GO.Melecular.Function.Accession	GO.Molecular.Function.ID	GO.Molecular.Function.Term	GO.Molecular.Function.Evidence	Pathway.Accession	Pathway.Source	Pathway.Name	Protein.Domains.mRNA.Accession	Protein.Domains.Source	Protein.Domains.Accession	Protein.Domains.Description	locus.type	RpostC_IRI1_expression
TC0300001599.rn.1	7.69077	7.38688	1.23447	up	5.10953e-05	0.449516	MGC105649	hypothetical LOC302884	chr3	+	NM_001008518	Complex	114772603	114776156	63	3q35	302884	NM_001008518	RefSeq	Rattus norvegicus hypothetical LOC302884 (MGC105649), mRNA.	chr3	100	100	NM_001008518	Q5RK28	NM_001008518	Rn.106101	connective tissue| eye| heart| kidney| lung| ovary| pancreas| placenta| small intestine| adult	NR_032264	GO:0030509	BMP signaling pathway	not recorded	NM_001008518	GO:0005634	nucleus	inferred from electronic annotation	NA	NA	NA	NA	NA	NA	NA	NA	NA	NA	NA	Complex	8.20178
TC0400001995.rn.1	8.31361	8.58073	-1.2034	down	0.000417664	0.68089	smoyzoy	Unannotated AceView Transcript	chr4	+	smoyzoy.aSep08-unspliced	Unassigned	175701004	175702499	30	NA	NA	smoyzoy.aSep08-unspliced	Ace View	Unannotated AceView Transcript	chr4	100	100	NA	NA	NA	NA	NA	NA	NA	NA	NA	NA	NA	NA	NA	NA	NA	NA	NA	NA	NA	NA	NA	NA	NA	NA	Unassigned	8.09704
TC0400003727.rn.1	4.58446	4.12311	1.37683	up	0.000445078	0.68089	nuzor	Unannotated AceView Transcript	chr4	-	nuzor.aSep08-unspliced	Unassigned	157148929	157149529	30	NA	NA	nuzor.aSep08-unspliced	Ace View	Unannotated AceView Transcript	chr4	100	100	NA	NA	NA	NA	NA	NA	NA	NA	NA	NA	NA	NA	NA	NA	NA	NA	NA	NA	NA	NA	NA	NA	NA	NA	Unassigned	4.86351
TC2000001091.rn.1	6.4234	5.56537	1.81255	up	0.000458043	0.685491	taboy	Unannotated AceView Transcript	chr20	-	taboy.aSep08-unspliced	Unassigned	4911182	4911890	30	NA	NA	taboy.aSep08-unspliced	Ace View	Unannotated AceView Transcript	chr20	100	100	NA	NA	NA	NA	NA	NA	NA	NA	NA	NA	NA	NA	NA	NA	NA	NA	NA	NA	NA	NA	NA	NA	NA	NA	Unassigned	6.31557
TC0400000851.rn.1	4.39233	4.6895	-1.22873	down	0.000879923	0.775926	sparzu	Unannotated AceView Transcript	chr4	+	sparzu.aSep08-unspliced	Unassigned	78178000	78178828	30	NA	NA	sparzu.aSep08-unspliced	Ace View	Unannotated AceView Transcript	chr4	100	100	NA	NA	NA	NA	NA	NA	NA	NA	NA	NA	NA	NA	NA	NA	NA	NA	NA	NA	NA	NA	NA	NA	NA	NA	Unassigned	4.31309
TC0100003076.rn.1	8.45793	7.62377	1.78282	up	0.00104913	0.793669	jarkla	Unannotated AceView Transcript	chr1	+	jarkla.aSep08-unspliced	Unassigned	221192906	221193530	30	NA	NA	jarkla.aSep08-unspliced	Ace View	Unannotated AceView Transcript	chr1	100	100	NA	NA	NA	NA	NA	NA	NA	NA	NA	NA	NA	NA	NA	NA	NA	NA	NA	NA	NA	NA	NA	NA	NA	NA	Unassigned	7.54542
TC0100000144.rn.1	6.43369	6.72729	-1.2257	down	0.0013633	0.867084	veeflar	Unannotated AceView Transcript	chr1	+	veeflar.aSep08-unspliced	Unassigned	13705762	13706749	30	NA	NA	veeflar.aSep08-unspliced	Ace View	Unannotated AceView Transcript	chr1	100	100	NA	NA	NA	NA	NA	NA	NA	NA	NA	NA	NA	NA	NA	NA	NA	NA	NA	NA	NA	NA	NA	NA	NA	NA	Unassigned	6.68304
TC0600003286.rn.1	3.51131	5.196	-3.21473	down	0.00156388	0.919287	MTA_TC1200002547.mm	immunoglobulin heavy diversity 2-5	chr6	-	MTA_TR1200007021.mm	Complex	138312637	138312663	3	NA	NA	MTA_TR1200007021.mm	MTA2Rn6	immunoglobulin heavy diversity 2-5	chr6	100	100	NA	NA	NA	NA	NA	NA	NA	NA	NA	NA	NA	NA	NA	NA	NA	NA	NA	NA	NA	NA	NA	NA	NA	NA	Complex	2.72005
TC0700003825.rn.1	4.17089	4.502	-1.25798	down	0.00200038	0.973871	buty	Unannotated AceView Transcript	chr7	-	buty.aSep08-unspliced	Unassigned	139342147	139342859	30	NA	NA	buty.aSep08-unspliced	Ace View	Unannotated AceView Transcript	chr7	100	100	NA	NA	NA	NA	NA	NA	NA	NA	NA	NA	NA	NA	NA	NA	NA	NA	NA	NA	NA	NA	NA	NA	NA	NA	Unassigned	4.07167
TC0800000014.rn.1	6.70972	6.13307	1.49139	up	0.00271182	1	steypor	Unannotated AceView Transcript	chr8	+	steypor.aSep08-unspliced	Unassigned	2654005	2655214	30	NA	NA	steypor.aSep08-unspliced	Ace View	Unannotated AceView Transcript	chr8	100	100	NA	NA	NA	NA	NA	NA	NA	NA	NA	NA	NA	NA	NA	NA	NA	NA	NA	NA	NA	NA	NA	NA	NA	NA	Unassigned	6.39314
TC0300004453.rn.1	5.29541	4.97181	1.25146	up	0.00300251	1	nawshu	Unannotated AceView Transcript	chr3	-	nawshu.aSep08-unspliced	Unassigned	147236553	147236979	30	NA	NA	nawshu.aSep08-unspliced	Ace View	Unannotated AceView Transcript	chr3	100	100	NA	NA	NA	NA	NA	NA	NA	NA	NA	NA	NA	NA	NA	NA	NA	NA	NA	NA	NA	NA	NA	NA	NA	NA	Unassigned	4.95603
TC0500000197.rn.1	10.1149	9.31717	1.73831	up	0.00399223	1	loyvee	Unannotated AceView Transcript	chr5	+	loyvee.aSep08-unspliced	Unassigned	24418894	24420295	30	NA	NA	loyvee.aSep08-unspliced	Ace View	Unannotated AceView Transcript	chr5	100	100	NA	NA	NA	NA	NA	NA	NA	NA	NA	NA	NA	NA	NA	NA	NA	NA	NA	NA	NA	NA	NA	NA	NA	NA	Unassigned	9.57502
TC1100001839.rn.1	6.66698	6.22783	1.3558	up	0.00409199	1	slamar	Unannotated AceView Transcript	chr11	-	slamar.aSep08-unspliced	Unassigned	77470050	77470867	30	NA	NA	slamar.aSep08-unspliced	Ace View	Unannotated AceView Transcript	chr11	100	100	NA	NA	NA	NA	NA	NA	NA	NA	NA	NA	NA	NA	NA	NA	NA	NA	NA	NA	NA	NA	NA	NA	NA	NA	Unassigned	6.06534
TC1800000608.rn.1	9.68096	8.93284	1.6796	up	0.00439743	1	smofo	Unannotated AceView Transcript	chr18	+	smofo.aSep08-unspliced	Unassigned	55585582	55587010	30	NA	NA	smofo.aSep08-unspliced	Ace View	Unannotated AceView Transcript	chr18	100	100	NA	NA	NA	NA	NA	NA	NA	NA	NA	NA	NA	NA	NA	NA	NA	NA	NA	NA	NA	NA	NA	NA	NA	NA	Unassigned	9.87674
TC1100000641.rn.1	5.41392	5.08851	1.25302	up	0.00492904	1	roymo	Unannotated AceView Transcript	chr11	+	roymo.aSep08-unspliced	Unassigned	65064602	65064933	30	NA	NA	roymo.aSep08-unspliced	Ace View	Unannotated AceView Transcript	chr11	100	100	NA	NA	NA	NA	NA	NA	NA	NA	NA	NA	NA	NA	NA	NA	NA	NA	NA	NA	NA	NA	NA	NA	NA	NA	Unassigned	5.69616
TC1700002000.rn.1	9.42735	8.25567	2.25275	up	0.0051106	1	larfer	Unannotated AceView Transcript	chr17	-	larfer.aSep08	Unassigned	61452777	61456613	30	NA	NA	larfer.aSep08	Ace View	Unannotated AceView Transcript	chr17	100	100	NA	NA	NA	NA	NA	NA	NA	NA	NA	NA	NA	NA	NA	NA	NA	NA	NA	NA	NA	NA	NA	NA	NA	NA	Unassigned	9.57118
TC0200004821.rn.1	4.30172	4.58211	-1.21452	down	0.00549704	1	LOC685116	similar to guanylate binding protein family, member 6	chr2	-	LOC685116.aSep08-unspliced	Unassigned	248458173	248458718	30	NA	NA	LOC685116.aSep08-unspliced	Ace View	similar to guanylate binding protein family, member 6	chr2	100	100	NA	NA	NA	NA	NA	NA	NA	NA	NA	NA	NA	NA	NA	NA	NA	NA	NA	NA	NA	NA	NA	NA	NA	NA	Unassigned	4.46259
TC2000001090.rn.1	8.20567	6.9469	2.39291	up	0.00599456	1	sorboy	Unannotated AceView Transcript	chr20	-	sorboy.aSep08-unspliced	Unassigned	4908498	4908944	30	NA	NA	sorboy.aSep08-unspliced	Ace View	Unannotated AceView Transcript	chr20	100	100	NA	NA	NA	NA	NA	NA	NA	NA	NA	NA	NA	NA	NA	NA	NA	NA	NA	NA	NA	NA	NA	NA	NA	NA	Unassigned	8.09173
TC1100001838.rn.1	5.61977	5.14384	1.39082	up	0.00678908	1	slamar	Unannotated AceView Transcript	chr11	-	slamar.bSep08-unspliced	Unassigned	77469036	77469763	30	NA	NA	slamar.bSep08-unspliced	Ace View	Unannotated AceView Transcript	chr11	100	100	NA	NA	NA	NA	NA	NA	NA	NA	NA	NA	NA	NA	NA	NA	NA	NA	NA	NA	NA	NA	NA	NA	NA	NA	Unassigned	5.59603
TC0100007141.rn.1	19.2314	18.4999	1.66036	up	0.0078327	1	jokla	Unannotated AceView Transcript	chr1	-	jokla.aSep08-unspliced	Unassigned	221191924	221192632	30	NA	NA	jokla.aSep08-unspliced	Ace View	Unannotated AceView Transcript	chr1	100	100	NA	NA	NA	NA	NA	NA	NA	NA	NA	NA	NA	NA	NA	NA	NA	NA	NA	NA	NA	NA	NA	NA	NA	NA	Unassigned	18.6661
TC0200000475.rn.1	5.81419	5.01411	1.7412	up	0.00839567	1	stershaw	Unannotated AceView Transcript	chr2	+	stershaw.aSep08-unspliced	Unassigned	52828886	52829605	30	NA	NA	stershaw.aSep08-unspliced	Ace View	Unannotated AceView Transcript	chr2	100	100	NA	NA	NA	NA	NA	NA	NA	NA	NA	NA	NA	NA	NA	NA	NA	NA	NA	NA	NA	NA	NA	NA	NA	NA	Unassigned	5.87123
TC1600000554.rn.1	4.37301	4.08614	1.21999	up	0.0092448	1	lagey	Unannotated AceView Transcript	chr16	+	lagey.aSep08-unspliced	Unassigned	48231704	48232776	30	NA	NA	lagey.aSep08-unspliced	Ace View	Unannotated AceView Transcript	chr16	100	100	NA	NA	NA	NA	NA	NA	NA	NA	NA	NA	NA	NA	NA	NA	NA	NA	NA	NA	NA	NA	NA	NA	NA	NA	Unassigned	4.64064
TC1800000989.rn.1	4.30457	4.58337	-1.21318	down	0.00928944	1	blerfee	Unannotated AceView Transcript	chr18	+	blerfee.aSep08-unspliced	Unassigned	87304051	87304648	30	NA	NA	blerfee.aSep08-unspliced	Ace View	Unannotated AceView Transcript	chr18	100	100	NA	NA	NA	NA	NA	NA	NA	NA	NA	NA	NA	NA	NA	NA	NA	NA	NA	NA	NA	NA	NA	NA	NA	NA	Unassigned	4.20806
TC0200003385.rn.1	5.32326	5.67617	-1.27713	down	0.00944595	1	NA	NA	chr2	-	NA	Ribosomal	113091260	113091365	30	NA	NA	ENSRNOT00000070087	ENSEMBL	ncrna:novel chromosome:Rnor_5.0:2:132809244:132809349:-1 gene:ENSRNOG00000044820 gene_biotype:rRNA transcript_biotype:rRNA	chr2	100	100	NA	NA	NA	NA	NA	NA	NA	NA	NA	NA	NA	NA	NA	NA	NA	NA	NA	NA	NA	NA	NA	NA	NA	NA	Ribosomal	5.34872
TC0600002156.rn.1	7.75315	7.02988	1.65091	up	0.00986904	1	gotee	Unannotated AceView Transcript	chr6	-	gotee.aSep08-unspliced	Unassigned	39237660	39238209	30	NA	NA	gotee.aSep08-unspliced	Ace View	Unannotated AceView Transcript	chr6	100	100	NA	NA	NA	NA	NA	NA	NA	NA	NA	NA	NA	NA	NA	NA	NA	NA	NA	NA	NA	NA	NA	NA	NA	NA	Unassigned	7.69731
TC0200003092.rn.1	8.13784	7.57003	1.48228	up	0.0103982	1	marbla	Unannotated AceView Transcript	chr2	-	marbla.aSep08-unspliced	Unassigned	62397337	62399007	30	NA	NA	marbla.aSep08-unspliced	Ace View	Unannotated AceView Transcript	chr2	100	100	NA	NA	NA	NA	NA	NA	NA	NA	NA	NA	NA	NA	NA	NA	NA	NA	NA	NA	NA	NA	NA	NA	NA	NA	Unassigned	7.93515
TC0500002975.rn.1	6.16391	5.70999	1.36975	up	0.0114818	1	cheyvoy	Unannotated AceView Transcript	chr5	-	cheyvoy.aSep08-unspliced	Unassigned	93068722	93069203	30	NA	NA	cheyvoy.aSep08-unspliced	Ace View	Unannotated AceView Transcript	chr5	100	100	NA	NA	NA	NA	NA	NA	NA	NA	NA	NA	NA	NA	NA	NA	NA	NA	NA	NA	NA	NA	NA	NA	NA	NA	Unassigned	5.49247
TC1500000941.rn.1	4.33547	4.8287	-1.4076	down	0.0117438	1	pujee	Unannotated AceView Transcript	chr15	+	pujee.aSep08-unspliced	Unassigned	71097123	71097646	30	NA	NA	pujee.aSep08-unspliced	Ace View	Unannotated AceView Transcript	chr15	100	100	NA	NA	NA	NA	NA	NA	NA	NA	NA	NA	NA	NA	NA	NA	NA	NA	NA	NA	NA	NA	NA	NA	NA	NA	Unassigned	4.03716
TC0900000427.rn.1	4.7164	4.42912	1.22034	up	0.0125959	1	smawpy	Unannotated AceView Transcript	chr9	+	smawpy.aSep08-unspliced	Unassigned	37789640	37790405	30	NA	NA	smawpy.aSep08-unspliced	Ace View	Unannotated AceView Transcript	chr9	100	100	NA	NA	NA	NA	NA	NA	NA	NA	NA	NA	NA	NA	NA	NA	NA	NA	NA	NA	NA	NA	NA	NA	NA	NA	Unassigned	4.54542
TC0200004898.rn.1	6.8293	6.42955	1.31928	up	0.0142488	1	flarfla	Unannotated AceView Transcript	chr2	-	flarfla.aSep08-unspliced	Unassigned	256903424	256904141	30	NA	NA	flarfla.aSep08-unspliced	Ace View	Unannotated AceView Transcript	chr2	100	100	NA	NA	NA	NA	NA	NA	NA	NA	NA	NA	NA	NA	NA	NA	NA	NA	NA	NA	NA	NA	NA	NA	NA	NA	Unassigned	7.12544
TC1000003012.rn.1	6.47009	6.91128	-1.35772	down	0.0153038	1	slorny	Unannotated AceView Transcript	chr10	-	slorny.aSep08-unspliced	Unassigned	51680122	51681287	30	NA	NA	slorny.aSep08-unspliced	Ace View	Unannotated AceView Transcript	chr10	100	100	NA	NA	NA	NA	NA	NA	NA	NA	NA	NA	NA	NA	NA	NA	NA	NA	NA	NA	NA	NA	NA	NA	NA	NA	Unassigned	6.32459
TC1500002040.rn.1	6.28204	5.88573	1.31614	up	0.0155935	1	woyjaw	Unannotated AceView Transcript	chr15	-	woyjaw.aSep08-unspliced	Unassigned	55262100	55262851	30	NA	NA	woyjaw.aSep08-unspliced	Ace View	Unannotated AceView Transcript	chr15	100	100	NA	NA	NA	NA	NA	NA	NA	NA	NA	NA	NA	NA	NA	NA	NA	NA	NA	NA	NA	NA	NA	NA	NA	NA	Unassigned	5.78844
TC1500002053.rn.1	9.69725	8.3407	2.56072	up	0.0165063	1	sheyjaw	Unannotated AceView Transcript	chr15	-	sheyjaw.aSep08-unspliced	Unassigned	56955735	56956424	30	NA	NA	sheyjaw.aSep08-unspliced	Ace View	Unannotated AceView Transcript	chr15	100	100	NA	NA	NA	NA	NA	NA	NA	NA	NA	NA	NA	NA	NA	NA	NA	NA	NA	NA	NA	NA	NA	NA	NA	NA	Unassigned	8.19968
TC0400004118.rn.1	11.7689	11.2561	1.42685	up	0.0171215	1	zercha	Unannotated AceView Transcript	chr4	-	zercha.aSep08-unspliced	Unassigned	182620132	182622047	30	NA	NA	zercha.aSep08-unspliced	Ace View	Unannotated AceView Transcript	chr4	100	100	NA	NA	NA	NA	NA	NA	NA	NA	NA	NA	NA	NA	NA	NA	NA	NA	NA	NA	NA	NA	NA	NA	NA	NA	Unassigned	10.7496
TC1600001706.rn.1	5.04847	4.63116	1.33543	up	0.0174659	1	floygey	Unannotated AceView Transcript	chr16	-	floygey.aSep08-unspliced	Unassigned	54455038	54457355	30	NA	NA	floygey.aSep08-unspliced	Ace View	Unannotated AceView Transcript	chr16	100	100	NA	NA	NA	NA	NA	NA	NA	NA	NA	NA	NA	NA	NA	NA	NA	NA	NA	NA	NA	NA	NA	NA	NA	NA	Unassigned	5.37228
TC1700001923.rn.1	8.70598	7.48076	2.3379	up	0.017539	1	jeefer	Unannotated AceView Transcript	chr17	-	jeefer.aSep08	Unassigned	53756913	53758307	30	NA	NA	jeefer.aSep08	Ace View	Unannotated AceView Transcript	chr17	100	100	NA	NA	NA	NA	NA	NA	NA	NA	NA	NA	NA	NA	NA	NA	NA	NA	NA	NA	NA	NA	NA	NA	NA	NA	Unassigned	9.02156
TC1800000873.rn.1	3.91327	4.25478	-1.26709	down	0.0175413	1	sleydoy	Unannotated AceView Transcript	chr18	+	sleydoy.aSep08	Unassigned	74452608	74456296	30	NA	NA	sleydoy.aSep08	Ace View	Unannotated AceView Transcript	chr18	100	100	NA	NA	NA	NA	NA	NA	NA	NA	NA	NA	NA	NA	NA	NA	NA	NA	NA	NA	NA	NA	NA	NA	NA	NA	Unassigned	3.7146
TC0500003504.rn.1	8.58881	8.981	-1.31239	down	0.0180351	1	smywu	Unannotated AceView Transcript	chr5	-	smywu.aSep08-unspliced	Unassigned	138525462	138525953	29	NA	NA	smywu.aSep08-unspliced	Ace View	Unannotated AceView Transcript	chr5	100	100	NA	NA	NA	NA	NA	NA	NA	NA	NA	NA	NA	NA	NA	NA	NA	NA	NA	NA	NA	NA	NA	NA	NA	NA	Unassigned	8.981
TC0X00001932.rn.1	3.50795	3.78097	-1.20833	down	0.0183342	1	swybaw	Unannotated AceView Transcript	chrX	-	swybaw.aSep08-unspliced	Unassigned	70422467	70423271	30	NA	NA	swybaw.aSep08-unspliced	Ace View	Unannotated AceView Transcript	chrX	100	100	NA	NA	NA	NA	NA	NA	NA	NA	NA	NA	NA	NA	NA	NA	NA	NA	NA	NA	NA	NA	NA	NA	NA	NA	Unassigned	3.45215
TC1600001247.rn.1	4.9451	4.65715	1.2209	up	0.0186165	1	sweygaw	Unannotated AceView Transcript	chr16	-	sweygaw.aSep08-unspliced	Unassigned	11108088	11108867	30	NA	NA	sweygaw.aSep08-unspliced	Ace View	Unannotated AceView Transcript	chr16	100	100	NA	NA	NA	NA	NA	NA	NA	NA	NA	NA	NA	NA	NA	NA	NA	NA	NA	NA	NA	NA	NA	NA	NA	NA	Unassigned	5.41272
TC1500000658.rn.1	3.59923	3.88702	-1.22077	down	0.0198414	1	blyja	Unannotated AceView Transcript	chr15	+	blyja.aSep08	Unassigned	43768413	43769453	30	NA	NA	blyja.aSep08	Ace View	Unannotated AceView Transcript	chr15	100	100	NA	NA	NA	NA	NA	NA	NA	NA	NA	NA	NA	NA	NA	NA	NA	NA	NA	NA	NA	NA	NA	NA	NA	NA	Unassigned	3.5406
TC0200003944.rn.1	4.03389	4.3289	-1.22689	down	0.0202987	1	klawblaw	Unannotated AceView Transcript	chr2	-	klawblaw.aSep08-unspliced	Unassigned	182334439	182335121	30	NA	NA	klawblaw.aSep08-unspliced	Ace View	Unannotated AceView Transcript	chr2	100	100	NA	NA	NA	NA	NA	NA	NA	NA	NA	NA	NA	NA	NA	NA	NA	NA	NA	NA	NA	NA	NA	NA	NA	NA	Unassigned	4.25303
TC0500002523.rn.1	3.52868	3.84507	-1.24522	down	0.0205625	1	glorvo	Unannotated AceView Transcript	chr5	-	glorvo.aSep08	Unassigned	52451082	52456888	30	NA	NA	glorvo.aSep08	Ace View	Unannotated AceView Transcript	chr5	100	100	NA	NA	NA	NA	NA	NA	NA	NA	NA	NA	NA	NA	NA	NA	NA	NA	NA	NA	NA	NA	NA	NA	NA	NA	Unassigned	3.36375
TC0X00000630.rn.1	6.36585	6.06948	1.22805	up	0.0213982	1	jeybee	Unannotated AceView Transcript	chrX	+	jeybee.aSep08-unspliced	Unassigned	71980672	71981948	30	NA	NA	jeybee.aSep08-unspliced	Ace View	Unannotated AceView Transcript	chrX	100	100	NA	NA	NA	NA	NA	NA	NA	NA	NA	NA	NA	NA	NA	NA	NA	NA	NA	NA	NA	NA	NA	NA	NA	NA	Unassigned	6.27573
TC0100003092.rn.1	6.38781	6.07613	1.24115	up	0.0219329	1	stoyflu	Unannotated AceView Transcript	chr1	+	stoyflu.aSep08	Unassigned	221508159	221512116	40	NA	NA	stoyflu.aSep08	Ace View	Unannotated AceView Transcript	chr1	100	100	NA	NA	NA	NA	NA	NA	NA	NA	NA	NA	NA	NA	NA	NA	NA	NA	NA	NA	NA	NA	NA	NA	NA	NA	Unassigned	6.82506
TC0400002823.rn.1	7.53646	7.82189	-1.21878	down	0.0222233	1	skuzu	Unannotated AceView Transcript	chr4	-	skuzu.aSep08-unspliced	Unassigned	77403168	77403572	30	NA	NA	skuzu.aSep08-unspliced	Ace View	Unannotated AceView Transcript	chr4	100	100	NA	NA	NA	NA	NA	NA	NA	NA	NA	NA	NA	NA	NA	NA	NA	NA	NA	NA	NA	NA	NA	NA	NA	NA	Unassigned	9.21114
TC0200001183.rn.1	3.87018	4.24047	-1.29261	down	0.0233181	1	poshee	Unannotated AceView Transcript	chr2	+	poshee.aSep08-unspliced	Unassigned	145296259	145399494	30	NA	NA	poshee.aSep08-unspliced	Ace View	Unannotated AceView Transcript	chr2	100	100	NA	NA	NA	NA	NA	NA	NA	NA	NA	NA	NA	NA	NA	NA	NA	NA	NA	NA	NA	NA	NA	NA	NA	NA	Unassigned	3.75965
TC1600000102.rn.1	7.00178	5.95775	2.06198	up	0.0241833	1	pargar	Unannotated AceView Transcript	chr16	+	pargar.aSep08	Unassigned	7647159	7651030	30	NA	NA	pargar.aSep08	Ace View	Unannotated AceView Transcript	chr16	100	100	NA	NA	NA	NA	NA	NA	NA	NA	NA	NA	NA	NA	NA	NA	NA	NA	NA	NA	NA	NA	NA	NA	NA	NA	Unassigned	5.66781
TC1600001874.rn.1	4.42929	4.15337	1.21076	up	0.0243161	1	klorgor	Unannotated AceView Transcript	chr16	-	klorgor.aSep08-unspliced	Unassigned	71264137	71265353	30	NA	NA	klorgor.aSep08-unspliced	Ace View	Unannotated AceView Transcript	chr16	100	100	NA	NA	NA	NA	NA	NA	NA	NA	NA	NA	NA	NA	NA	NA	NA	NA	NA	NA	NA	NA	NA	NA	NA	NA	Unassigned	4.11255
TC0600000549.rn.1	3.47358	3.88048	-1.32584	down	0.0250972	1	zatu	Unannotated AceView Transcript	chr6	+	zatu.aSep08	Unassigned	49195297	49201096	30	NA	NA	zatu.aSep08	Ace View	Unannotated AceView Transcript	chr6	100	100	NA	NA	NA	NA	NA	NA	NA	NA	NA	NA	NA	NA	NA	NA	NA	NA	NA	NA	NA	NA	NA	NA	NA	NA	Unassigned	3.32594
TC0100000696.rn.1	4.04642	4.43654	-1.3105	down	0.0256837	1	RGD1562311	similar to PIRA5	chr1	+	RGD1562311.aSep08	Unassigned	63763816	63766461	19	NA	NA	RGD1562311.aSep08	Ace View	similar to PIRA5	chr1	100	100	NA	NA	NA	NA	NA	NA	NA	NA	NA	NA	NA	NA	NA	NA	NA	NA	NA	NA	NA	NA	NA	NA	NA	NA	Unassigned	4.20985
TC0900000711.rn.1	8.68935	7.89566	1.7335	up	0.0263178	1	skorpo	Unannotated AceView Transcript	chr9	+	skorpo.aSep08-unspliced	Unassigned	65583392	65585162	30	NA	NA	skorpo.aSep08-unspliced	Ace View	Unannotated AceView Transcript	chr9	100	100	NA	NA	NA	NA	NA	NA	NA	NA	NA	NA	NA	NA	NA	NA	NA	NA	NA	NA	NA	NA	NA	NA	NA	NA	Unassigned	8.11948
TC0900000822.rn.1	6.05273	5.41826	1.55236	up	0.0263263	1	chorpar	Unannotated AceView Transcript	chr9	+	chorpar.aSep08-unspliced	Unassigned	73708584	73709589	30	NA	NA	chorpar.aSep08-unspliced	Ace View	Unannotated AceView Transcript	chr9	100	100	NA	NA	NA	NA	NA	NA	NA	NA	NA	NA	NA	NA	NA	NA	NA	NA	NA	NA	NA	NA	NA	NA	NA	NA	Unassigned	5.74804
TC0400003350.rn.1	5.74696	5.15155	1.5109	up	0.0274872	1	jerwey	Unannotated AceView Transcript	chr4	-	jerwey.aSep08	Unassigned	123981547	123987099	30	NA	NA	jerwey.aSep08	Ace View	Unannotated AceView Transcript	chr4	100	100	NA	NA	NA	NA	NA	NA	NA	NA	NA	NA	NA	NA	NA	NA	NA	NA	NA	NA	NA	NA	NA	NA	NA	NA	Unassigned	5.63575
TC0100005431.rn.1	6.05269	5.21981	1.78124	up	0.028357	1	kleegly	Unannotated AceView Transcript	chr1	-	kleegly.aSep08-unspliced	Unassigned	102743599	102753098	30	NA	NA	kleegly.aSep08-unspliced	Ace View	Unannotated AceView Transcript	chr1	100	100	NA	NA	NA	NA	NA	NA	NA	NA	NA	NA	NA	NA	NA	NA	NA	NA	NA	NA	NA	NA	NA	NA	NA	NA	Unassigned	5.42134
TC0200003177.rn.1	5.41919	5.05096	1.29077	up	0.0284395	1	skubla	Unannotated AceView Transcript	chr2	-	skubla.aSep08-unspliced	Unassigned	80479648	80480408	30	NA	NA	skubla.aSep08-unspliced	Ace View	Unannotated AceView Transcript	chr2	100	100	NA	NA	NA	NA	NA	NA	NA	NA	NA	NA	NA	NA	NA	NA	NA	NA	NA	NA	NA	NA	NA	NA	NA	NA	Unassigned	5.19711
TC0700001908.rn.1	3.74705	3.47614	1.20657	up	0.0290882	1	florsa	Unannotated AceView Transcript	chr7	+	florsa.aSep08	Unassigned	144281569	144293742	30	NA	NA	florsa.aSep08	Ace View	Unannotated AceView Transcript	chr7	100	100	NA	NA	NA	NA	NA	NA	NA	NA	NA	NA	NA	NA	NA	NA	NA	NA	NA	NA	NA	NA	NA	NA	NA	NA	Unassigned	4.10241
TC1400002354.rn.1	5.84322	6.17847	-1.26159	down	0.0296247	1	MTA_TC1100002350.mm	predicted gene 12054, Non-coding transcript identified by NONCODE: Linc, novel pseudogene	chr14	-	MTA_TR1100009066.mm	Complex	107474815	107475007	30	NA	NA	MTA_TR1100009066.mm	MTA2Rn6	predicted gene 12054, Non-coding transcript identified by NONCODE: Linc, novel pseudogene	chr14	100	100	NA	NA	NA	NA	NA	NA	NA	NA	NA	NA	NA	NA	NA	NA	NA	NA	NA	NA	NA	NA	NA	NA	NA	NA	Complex	6.05339
TC0100007676.rn.1	12.4208	11.1806	2.36226	up	0.0301538	1	darklar	Unannotated AceView Transcript	chr1	-	darklar.aSep08-unspliced	Unassigned	259431488	259432171	30	NA	NA	darklar.aSep08-unspliced	Ace View	Unannotated AceView Transcript	chr1	100	100	NA	NA	NA	NA	NA	NA	NA	NA	NA	NA	NA	NA	NA	NA	NA	NA	NA	NA	NA	NA	NA	NA	NA	NA	Unassigned	9.91178
TC0200002941.rn.1	13.573	13.2124	1.28392	up	0.0301863	1	gershoy	Unannotated AceView Transcript	chr2	-	gershoy.aSep08-unspliced	Unassigned	47123673	47125905	30	NA	NA	gershoy.aSep08-unspliced	Ace View	Unannotated AceView Transcript	chr2	100	100	NA	NA	NA	NA	NA	NA	NA	NA	NA	NA	NA	NA	NA	NA	NA	NA	NA	NA	NA	NA	NA	NA	NA	NA	Unassigned	12.9965
TC0400001915.rn.1	6.65314	6.25406	1.31866	up	0.0304337	1	mawzoy	Unannotated AceView Transcript	chr4	+	mawzoy.aSep08-unspliced	Unassigned	167993399	167995665	30	NA	NA	mawzoy.aSep08-unspliced	Ace View	Unannotated AceView Transcript	chr4	100	100	NA	NA	NA	NA	NA	NA	NA	NA	NA	NA	NA	NA	NA	NA	NA	NA	NA	NA	NA	NA	NA	NA	NA	NA	Unassigned	6.24012
TC0400003325.rn.1	3.41679	3.84263	-1.34336	down	0.0305313	1	ruzee	Unannotated AceView Transcript	chr4	-	ruzee.aSep08-unspliced	Unassigned	122223846	122224314	30	NA	NA	ruzee.aSep08-unspliced	Ace View	Unannotated AceView Transcript	chr4	100	100	NA	NA	NA	NA	NA	NA	NA	NA	NA	NA	NA	NA	NA	NA	NA	NA	NA	NA	NA	NA	NA	NA	NA	NA	Unassigned	3.58974
TC0600003294.rn.1	4.68603	5.37104	-1.60772	down	0.0306659	1	MTA_TC1200002550.mm	immunoglobulin heavy diversity 1-1	chr6	-	MTA_TR1200007024.mm	Complex	138404812	138404837	2	NA	NA	MTA_TR1200007024.mm	MTA2Rn6	immunoglobulin heavy diversity 1-1	chr6	100	100	NA	NA	NA	NA	NA	NA	NA	NA	NA	NA	NA	NA	NA	NA	NA	NA	NA	NA	NA	NA	NA	NA	NA	NA	Complex	5.28587
TC0800001109.rn.1	6.13116	5.25324	1.83772	up	0.0307324	1	buree	Unannotated AceView Transcript	chr8	+	buree.aSep08-unspliced	Unassigned	81931730	81933458	30	NA	NA	buree.aSep08-unspliced	Ace View	Unannotated AceView Transcript	chr8	100	100	NA	NA	NA	NA	NA	NA	NA	NA	NA	NA	NA	NA	NA	NA	NA	NA	NA	NA	NA	NA	NA	NA	NA	NA	Unassigned	5.39587
TC0900000777.rn.1	4.72189	4.45691	1.20162	up	0.030842	1	jawpar	Unannotated AceView Transcript	chr9	+	jawpar.aSep08-unspliced	Unassigned	68933066	68934163	30	NA	NA	jawpar.aSep08-unspliced	Ace View	Unannotated AceView Transcript	chr9	100	100	NA	NA	NA	NA	NA	NA	NA	NA	NA	NA	NA	NA	NA	NA	NA	NA	NA	NA	NA	NA	NA	NA	NA	NA	Unassigned	4.65729
TC0200003730.rn.1	10.8112	10.4354	1.29757	up	0.031846	1	kerblar	Unannotated AceView Transcript	chr2	-	kerblar.aSep08-unspliced	Unassigned	147574094	147576787	30	NA	NA	kerblar.aSep08-unspliced	Ace View	Unannotated AceView Transcript	chr2	100	100	NA	NA	NA	NA	NA	NA	NA	NA	NA	NA	NA	NA	NA	NA	NA	NA	NA	NA	NA	NA	NA	NA	NA	NA	Unassigned	11.1211
TC0400000723.rn.1	3.62043	3.30448	1.24483	up	0.0319351	1	Tcrb	T-cell receptor beta chain	chr4	+	Tcrb.eSep08	Unassigned	69477464	69477971	30	NA	NA	Tcrb.eSep08	Ace View	T-cell receptor beta chain	chr4	100	100	NA	NA	NA	NA	NA	NA	NA	NA	NA	NA	NA	NA	NA	NA	NA	NA	NA	NA	NA	NA	NA	NA	NA	NA	Unassigned	3.55136
TC0100003808.rn.1	13.4342	11.4937	3.8383	up	0.0334429	1	smeeklaw	Unannotated AceView Transcript	chr1	+	smeeklaw.aSep08-unspliced	Unassigned	273144513	273145395	30	NA	NA	smeeklaw.aSep08-unspliced	Ace View	Unannotated AceView Transcript	chr1	100	100	NA	NA	NA	NA	NA	NA	NA	NA	NA	NA	NA	NA	NA	NA	NA	NA	NA	NA	NA	NA	NA	NA	NA	NA	Unassigned	12.6005
TC0400000326.rn.1	6.81022	7.25801	-1.36395	down	0.0337926	1	plawoy	Unannotated AceView Transcript	chr4	+	plawoy.aSep08-unspliced	Unassigned	31231796	31232407	30	NA	NA	plawoy.aSep08-unspliced	Ace View	Unannotated AceView Transcript	chr4	100	100	NA	NA	NA	NA	NA	NA	NA	NA	NA	NA	NA	NA	NA	NA	NA	NA	NA	NA	NA	NA	NA	NA	NA	NA	Unassigned	7.01834
TC0400000687.rn.1	17.1237	16.4495	1.59568	up	0.0338095	1	rozu	Unannotated AceView Transcript	chr4	+	rozu.aSep08-unspliced	Unassigned	67585724	67585974	30	NA	NA	rozu.aSep08-unspliced	Ace View	Unannotated AceView Transcript	chr4	100	100	NA	NA	NA	NA	NA	NA	NA	NA	NA	NA	NA	NA	NA	NA	NA	NA	NA	NA	NA	NA	NA	NA	NA	NA	Unassigned	17.0928
TC0500003038.rn.1	6.47546	6.20767	1.20396	up	0.0341293	1	snervoy	Unannotated AceView Transcript	chr5	-	snervoy.aSep08-unspliced	Unassigned	101298921	101300575	30	NA	NA	snervoy.aSep08-unspliced	Ace View	Unannotated AceView Transcript	chr5	100	100	NA	NA	NA	NA	NA	NA	NA	NA	NA	NA	NA	NA	NA	NA	NA	NA	NA	NA	NA	NA	NA	NA	NA	NA	Unassigned	6.29779
TC0900001174.rn.1	5.36503	5.63684	-1.20732	down	0.0345029	1	stoypee	Unannotated AceView Transcript	chr9	+	stoypee.aSep08-unspliced	Unassigned	100510411	100511236	30	NA	NA	stoypee.aSep08-unspliced	Ace View	Unannotated AceView Transcript	chr9	100	100	NA	NA	NA	NA	NA	NA	NA	NA	NA	NA	NA	NA	NA	NA	NA	NA	NA	NA	NA	NA	NA	NA	NA	NA	Unassigned	5.33361
TC1000001668.rn.1	6.18573	6.47021	-1.21797	down	0.0345656	1	stonee	Unannotated AceView Transcript	chr10	+	stonee.aSep08-unspliced	Unassigned	89558308	89558741	30	NA	NA	stonee.aSep08-unspliced	Ace View	Unannotated AceView Transcript	chr10	100	100	NA	NA	NA	NA	NA	NA	NA	NA	NA	NA	NA	NA	NA	NA	NA	NA	NA	NA	NA	NA	NA	NA	NA	NA	Unassigned	6.40597
TC1800001648.rn.1	4.57339	4.27336	1.23117	up	0.0351203	1	borfaw	Unannotated AceView Transcript	chr18	-	borfaw.aSep08-unspliced	Unassigned	65511502	65512767	30	NA	NA	borfaw.aSep08-unspliced	Ace View	Unannotated AceView Transcript	chr18	100	100	NA	NA	NA	NA	NA	NA	NA	NA	NA	NA	NA	NA	NA	NA	NA	NA	NA	NA	NA	NA	NA	NA	NA	NA	Unassigned	4.64701
TC0600002140.rn.1	4.39371	4.08992	1.23438	up	0.0360205	1	dawtee	Unannotated AceView Transcript	chr6	-	dawtee.aSep08-unspliced	Unassigned	37943722	37944281	30	NA	NA	dawtee.aSep08-unspliced	Ace View	Unannotated AceView Transcript	chr6	100	100	NA	NA	NA	NA	NA	NA	NA	NA	NA	NA	NA	NA	NA	NA	NA	NA	NA	NA	NA	NA	NA	NA	NA	NA	Unassigned	4.83486
TC0X00001003.rn.1	9.37249	8.82955	1.45693	up	0.0362101	1	larbo	Unannotated AceView Transcript	chrX	+	larbo.aSep08-unspliced	Unassigned	118066463	118066932	30	NA	NA	larbo.aSep08-unspliced	Ace View	Unannotated AceView Transcript	chrX	100	100	NA	NA	NA	NA	NA	NA	NA	NA	NA	NA	NA	NA	NA	NA	NA	NA	NA	NA	NA	NA	NA	NA	NA	NA	Unassigned	9.92442
TC0X00001252.rn.1	5.31904	4.90238	1.33483	up	0.0362431	1	NA	NA	chrX	+	NA	Complex	152889288	152889539	30	NA	NA	ENSRNOT00000074408	ENSEMBL	ensembl:novel chromosome:Rnor_5.0:1:148620093:148620344:1 gene:ENSRNOG00000046626 gene_biotype:processed_pseudogene transcript_biotype:processed_pseudogene	chrX	100	100	NA	NA	NA	NA	NA	NA	NA	NA	NA	NA	NA	NA	NA	NA	NA	NA	NA	NA	NA	NA	NA	NA	NA	NA	Complex	5.28646
TC0100000660.rn.1	4.94667	5.21383	-1.20343	down	0.0371114	1	norfley	Unannotated AceView Transcript	chr1	+	norfley.aSep08-unspliced	Unassigned	61469483	61469939	30	NA	NA	norfley.aSep08-unspliced	Ace View	Unannotated AceView Transcript	chr1	100	100	NA	NA	NA	NA	NA	NA	NA	NA	NA	NA	NA	NA	NA	NA	NA	NA	NA	NA	NA	NA	NA	NA	NA	NA	Unassigned	4.91932
TC0100004104.rn.1	6.45254	6.1074	1.27027	up	0.0371319	1	pleeflar	Unannotated AceView Transcript	chr1	-	pleeflar.aSep08-unspliced	Unassigned	16080070	16081163	30	NA	NA	pleeflar.aSep08-unspliced	Ace View	Unannotated AceView Transcript	chr1	100	100	NA	NA	NA	NA	NA	NA	NA	NA	NA	NA	NA	NA	NA	NA	NA	NA	NA	NA	NA	NA	NA	NA	NA	NA	Unassigned	5.90372
TC0100007065.rn.1	4.01058	4.44386	-1.3503	down	0.0371698	1	klergloy	Unannotated AceView Transcript	chr1	-	klergloy.aSep08-unspliced	Unassigned	219472534	219473109	30	NA	NA	klergloy.aSep08-unspliced	Ace View	Unannotated AceView Transcript	chr1	100	100	NA	NA	NA	NA	NA	NA	NA	NA	NA	NA	NA	NA	NA	NA	NA	NA	NA	NA	NA	NA	NA	NA	NA	NA	Unassigned	3.85425
TC0200003203.rn.1	4.56236	4.12406	1.35501	up	0.0372508	1	stybla	Unannotated AceView Transcript	chr2	-	stybla.aSep08-unspliced	Unassigned	84355593	84357390	30	NA	NA	stybla.aSep08-unspliced	Ace View	Unannotated AceView Transcript	chr2	100	100	NA	NA	NA	NA	NA	NA	NA	NA	NA	NA	NA	NA	NA	NA	NA	NA	NA	NA	NA	NA	NA	NA	NA	NA	Unassigned	4.36708
TC0X00001735.rn.1	8.68817	8.14162	1.46059	up	0.0379046	1	smeebar	Unannotated AceView Transcript	chrX	-	smeebar.aSep08-unspliced	Unassigned	43610548	43610913	30	NA	NA	smeebar.aSep08-unspliced	Ace View	Unannotated AceView Transcript	chrX	100	100	NA	NA	NA	NA	NA	NA	NA	NA	NA	NA	NA	NA	NA	NA	NA	NA	NA	NA	NA	NA	NA	NA	NA	NA	Unassigned	10.2707
TC1000000361.rn.1	4.11711	4.38728	-1.20595	down	0.0379426	1	stumor	Unannotated AceView Transcript	chr10	+	stumor.aSep08-unspliced	Unassigned	20430289	20430827	30	NA	NA	stumor.aSep08-unspliced	Ace View	Unannotated AceView Transcript	chr10	100	100	NA	NA	NA	NA	NA	NA	NA	NA	NA	NA	NA	NA	NA	NA	NA	NA	NA	NA	NA	NA	NA	NA	NA	NA	Unassigned	4.31259
TC1700001988.rn.1	3.94768	4.33024	-1.30365	down	0.0385573	1	plargy	Unannotated AceView Transcript	chr17	-	plargy.aSep08-unspliced	Unassigned	59953366	59953927	30	NA	NA	plargy.aSep08-unspliced	Ace View	Unannotated AceView Transcript	chr17	100	100	NA	NA	NA	NA	NA	NA	NA	NA	NA	NA	NA	NA	NA	NA	NA	NA	NA	NA	NA	NA	NA	NA	NA	NA	Unassigned	4.25481
TC2000000855.rn.1	6.23308	6.65102	-1.33602	down	0.038702	1	blydo	Unannotated AceView Transcript	chr20	+	blydo.aSep08-unspliced	Unassigned	47969743	47970598	30	NA	NA	blydo.aSep08-unspliced	Ace View	Unannotated AceView Transcript	chr20	100	100	NA	NA	NA	NA	NA	NA	NA	NA	NA	NA	NA	NA	NA	NA	NA	NA	NA	NA	NA	NA	NA	NA	NA	NA	Unassigned	5.94627
TC0200004655.rn.1	4.88511	5.31305	-1.34531	down	0.0392572	1	foybloy	Unannotated AceView Transcript	chr2	-	foybloy.aSep08-unspliced	Unassigned	232006826	232007256	30	NA	NA	foybloy.aSep08-unspliced	Ace View	Unannotated AceView Transcript	chr2	100	100	NA	NA	NA	NA	NA	NA	NA	NA	NA	NA	NA	NA	NA	NA	NA	NA	NA	NA	NA	NA	NA	NA	NA	NA	Unassigned	5.74767
TC0200004817.rn.1	6.73801	7.0858	-1.27261	down	0.0392898	1	keefla	Unannotated AceView Transcript	chr2	-	keefla.aSep08-unspliced	Unassigned	247827938	247828920	30	NA	NA	keefla.aSep08-unspliced	Ace View	Unannotated AceView Transcript	chr2	100	100	NA	NA	NA	NA	NA	NA	NA	NA	NA	NA	NA	NA	NA	NA	NA	NA	NA	NA	NA	NA	NA	NA	NA	NA	Unassigned	6.20618
TC0800002166.rn.1	6.20323	5.34212	1.81643	up	0.039762	1	gloyfer	Unannotated AceView Transcript	chr8	-	gloyfer.aSep08-unspliced	Unassigned	31559991	31567636	40	NA	NA	gloyfer.aSep08-unspliced	Ace View	Unannotated AceView Transcript	chr8	100	100	NA	NA	NA	NA	NA	NA	NA	NA	NA	NA	NA	NA	NA	NA	NA	NA	NA	NA	NA	NA	NA	NA	NA	NA	Unassigned	6.75203
TC1500000300.rn.1	4.39885	4.71246	-1.24281	down	0.0402105	1	LOC690201	similar to 60S ribosomal protein L23a	chr15	+	LOC690201.aSep08-unspliced	Unassigned	27906639	27907207	30	NA	NA	LOC690201.aSep08-unspliced	Ace View	similar to 60S ribosomal protein L23a	chr15	100	100	NA	NA	NA	NA	NA	NA	NA	NA	NA	NA	NA	NA	NA	NA	NA	NA	NA	NA	NA	NA	NA	NA	NA	NA	Unassigned	4.32218
TC0100002762.rn.1	4.14798	4.62154	-1.38853	down	0.0405403	1	RGD7622122_1	uncharacterized LOC102552773	chr1	+	mRNARGD7622124_1	Complex	205346386	205347268	43	NA	NA	mRNARGD7622124_1	Rat Genome Database	uncharacterized LOC102552773	chr1	100	100	NA	NA	NA	NA	NA	NA	NA	NA	NA	NA	NA	NA	NA	NA	NA	NA	NA	NA	NA	NA	NA	NA	NA	NA	Complex	4.19391
TC0800002451.rn.1	4.36184	4.0004	1.2847	up	0.0416714	1	taru	Unannotated AceView Transcript	chr8	-	taru.aSep08-unspliced	Unassigned	50254785	50255385	30	NA	NA	taru.aSep08-unspliced	Ace View	Unannotated AceView Transcript	chr8	100	100	NA	NA	NA	NA	NA	NA	NA	NA	NA	NA	NA	NA	NA	NA	NA	NA	NA	NA	NA	NA	NA	NA	NA	NA	Unassigned	4.32445
TC1100000544.rn.1	9.66644	8.86807	1.73914	up	0.042227	1	zomu	Unannotated AceView Transcript	chr11	+	zomu.aSep08-unspliced	Unassigned	54256379	54256817	30	NA	NA	zomu.aSep08-unspliced	Ace View	Unannotated AceView Transcript	chr11	100	100	NA	NA	NA	NA	NA	NA	NA	NA	NA	NA	NA	NA	NA	NA	NA	NA	NA	NA	NA	NA	NA	NA	NA	NA	Unassigned	9.35516
TC0100003918.rn.1	7.73399	6.8803	1.80712	up	0.0428687	1	skeeklee	Unannotated AceView Transcript	chr1	+	skeeklee.aSep08-unspliced	Unassigned	282463948	282466154	30	NA	NA	skeeklee.aSep08-unspliced	Ace View	Unannotated AceView Transcript	chr1	100	100	NA	NA	NA	NA	NA	NA	NA	NA	NA	NA	NA	NA	NA	NA	NA	NA	NA	NA	NA	NA	NA	NA	NA	NA	Unassigned	7.81329
TC0100005762.rn.1	9.79882	9.02666	1.70782	up	0.0429664	1	sharglo	Unannotated AceView Transcript	chr1	-	sharglo.aSep08-unspliced	Unassigned	134869209	134870116	30	NA	NA	sharglo.aSep08-unspliced	Ace View	Unannotated AceView Transcript	chr1	100	100	NA	NA	NA	NA	NA	NA	NA	NA	NA	NA	NA	NA	NA	NA	NA	NA	NA	NA	NA	NA	NA	NA	NA	NA	Unassigned	9.37448
TC0200001324.rn.1	4.78756	5.18473	-1.31692	down	0.0431555	1	MTA_TC0Y00000377.mm	predicted gene, 21920	chr2	+	MTA_TR0Y00000995.mm	Complex	162801847	162802862	30	NA	NA	MTA_TR0Y00000995.mm	MTA2Rn6	predicted gene, 21920	chr2	100	100	NA	NA	NA	NA	NA	NA	NA	NA	NA	NA	NA	NA	NA	NA	NA	NA	NA	NA	NA	NA	NA	NA	NA	NA	Complex	5.07509
TC0300001740.rn.1	4.48333	4.76342	-1.21427	down	0.0435157	1	glasha	Unannotated AceView Transcript	chr3	+	glasha.aSep08-unspliced	Unassigned	123757889	123758793	30	NA	NA	glasha.aSep08-unspliced	Ace View	Unannotated AceView Transcript	chr3	100	100	NA	NA	NA	NA	NA	NA	NA	NA	NA	NA	NA	NA	NA	NA	NA	NA	NA	NA	NA	NA	NA	NA	NA	NA	Unassigned	4.44818
TC0500001060.rn.1	4.18894	3.81139	1.29913	up	0.0437381	1	bawwy	Unannotated AceView Transcript	chr5	+	bawwy.aSep08-unspliced	Unassigned	119834487	119835242	30	NA	NA	bawwy.aSep08-unspliced	Ace View	Unannotated AceView Transcript	chr5	100	100	NA	NA	NA	NA	NA	NA	NA	NA	NA	NA	NA	NA	NA	NA	NA	NA	NA	NA	NA	NA	NA	NA	NA	NA	Unassigned	4.56159
TC0700003180.rn.1	7.08115	6.72606	1.27907	up	0.0441683	1	sparser	Unannotated AceView Transcript	chr7	-	sparser.aSep08-unspliced	Unassigned	98061620	98062280	30	NA	NA	sparser.aSep08-unspliced	Ace View	Unannotated AceView Transcript	chr7	100	100	NA	NA	NA	NA	NA	NA	NA	NA	NA	NA	NA	NA	NA	NA	NA	NA	NA	NA	NA	NA	NA	NA	NA	NA	Unassigned	6.97842
TC0800001654.rn.1	4.61256	4.95051	-1.26397	down	0.044227	1	noyror	Unannotated AceView Transcript	chr8	+	noyror.aSep08-unspliced	Unassigned	122448856	122449744	30	NA	NA	noyror.aSep08-unspliced	Ace View	Unannotated AceView Transcript	chr8	100	100	NA	NA	NA	NA	NA	NA	NA	NA	NA	NA	NA	NA	NA	NA	NA	NA	NA	NA	NA	NA	NA	NA	NA	NA	Unassigned	4.32
TC0800003133.rn.1	4.25584	4.64072	-1.30575	down	0.0442953	1	korrer	Unannotated AceView Transcript	chr8	-	korrer.aSep08-unspliced	Unassigned	99968660	99969187	30	NA	NA	korrer.aSep08-unspliced	Ace View	Unannotated AceView Transcript	chr8	100	100	NA	NA	NA	NA	NA	NA	NA	NA	NA	NA	NA	NA	NA	NA	NA	NA	NA	NA	NA	NA	NA	NA	NA	NA	Unassigned	4.30064
TC0900001412.rn.1	4.01166	4.39581	-1.30509	down	0.044328	1	kleynoy	Unannotated AceView Transcript	chr9	-	kleynoy.aSep08-unspliced	Unassigned	4496413	4497201	30	NA	NA	kleynoy.aSep08-unspliced	Ace View	Unannotated AceView Transcript	chr9	100	100	NA	NA	NA	NA	NA	NA	NA	NA	NA	NA	NA	NA	NA	NA	NA	NA	NA	NA	NA	NA	NA	NA	NA	NA	Unassigned	4.3309
TC0900002355.rn.1	8.64753	8.18646	1.37657	up	0.0443386	1	rypaw	Unannotated AceView Transcript	chr9	-	rypaw.aSep08-unspliced	Unassigned	89386681	89387259	30	NA	NA	rypaw.aSep08-unspliced	Ace View	Unannotated AceView Transcript	chr9	100	100	NA	NA	NA	NA	NA	NA	NA	NA	NA	NA	NA	NA	NA	NA	NA	NA	NA	NA	NA	NA	NA	NA	NA	NA	Unassigned	10.6306
TC1900001429.rn.1	10.4309	9.33082	2.14373	up	0.0455302	1	mordey	Unannotated AceView Transcript	chr19	-	mordey.aSep08-unspliced	Unassigned	41666215	41666752	30	NA	NA	mordey.aSep08-unspliced	Ace View	Unannotated AceView Transcript	chr19	100	100	NA	NA	NA	NA	NA	NA	NA	NA	NA	NA	NA	NA	NA	NA	NA	NA	NA	NA	NA	NA	NA	NA	NA	NA	Unassigned	9.61207
TC0200001102.rn.1	4.10002	3.83173	1.20438	up	0.0460866	1	floyblo	Unannotated AceView Transcript	chr2	+	floyblo.aSep08-unspliced	Unassigned	139963813	139964220	30	NA	NA	floyblo.aSep08-unspliced	Ace View	Unannotated AceView Transcript	chr2	100	100	NA	NA	NA	NA	NA	NA	NA	NA	NA	NA	NA	NA	NA	NA	NA	NA	NA	NA	NA	NA	NA	NA	NA	NA	Unassigned	4.22609
TC0300001563.rn.1	4.13637	4.40023	-1.20069	down	0.046135	1	shorchoy	Unannotated AceView Transcript	chr3	+	shorchoy.aSep08-unspliced	Unassigned	113395600	113396411	30	NA	NA	shorchoy.aSep08-unspliced	Ace View	Unannotated AceView Transcript	chr3	100	100	NA	NA	NA	NA	NA	NA	NA	NA	NA	NA	NA	NA	NA	NA	NA	NA	NA	NA	NA	NA	NA	NA	NA	NA	Unassigned	4.09364
TC1000002474.rn.1	10.5948	9.85147	1.67398	up	0.0469696	1	voymor	Unannotated AceView Transcript	chr10	-	voymor.aSep08-unspliced	Unassigned	16024643	16025150	30	NA	NA	voymor.aSep08-unspliced	Ace View	Unannotated AceView Transcript	chr10	100	100	NA	NA	NA	NA	NA	NA	NA	NA	NA	NA	NA	NA	NA	NA	NA	NA	NA	NA	NA	NA	NA	NA	NA	NA	Unassigned	10.3555
TC1200000151.rn.1	5.01718	5.39774	-1.30184	down	0.0470952	1	terlo	Unannotated AceView Transcript	chr12	+	terlo.aSep08	Unassigned	9018002	9020122	30	NA	NA	terlo.aSep08	Ace View	Unannotated AceView Transcript	chr12	100	100	NA	NA	NA	NA	NA	NA	NA	NA	NA	NA	NA	NA	NA	NA	NA	NA	NA	NA	NA	NA	NA	NA	NA	NA	Unassigned	5.43161
TC1500002377.rn.1	4.58722	4.90198	-1.2438	down	0.0474089	1	teejer	Unannotated AceView Transcript	chr15	-	teejer.aSep08-unspliced	Unassigned	103237691	103238117	30	NA	NA	teejer.aSep08-unspliced	Ace View	Unannotated AceView Transcript	chr15	100	100	NA	NA	NA	NA	NA	NA	NA	NA	NA	NA	NA	NA	NA	NA	NA	NA	NA	NA	NA	NA	NA	NA	NA	NA	Unassigned	4.43789
TC2000000573.rn.1	6.71012	5.53295	2.26132	up	0.0475869	1	gleedy	Unannotated AceView Transcript	chr20	+	gleedy.aSep08-unspliced	Unassigned	22084665	22085275	30	NA	NA	gleedy.aSep08-unspliced	Ace View	Unannotated AceView Transcript	chr20	100	100	NA	NA	NA	NA	NA	NA	NA	NA	NA	NA	NA	NA	NA	NA	NA	NA	NA	NA	NA	NA	NA	NA	NA	NA	Unassigned	6.0109
TC0100007678.rn.1	10.6187	9.80181	1.76157	up	0.0480189	1	fyklar	Unannotated AceView Transcript	chr1	-	fyklar.aSep08-unspliced	Unassigned	259466180	259467420	30	NA	NA	fyklar.aSep08-unspliced	Ace View	Unannotated AceView Transcript	chr1	100	100	NA	NA	NA	NA	NA	NA	NA	NA	NA	NA	NA	NA	NA	NA	NA	NA	NA	NA	NA	NA	NA	NA	NA	NA	Unassigned	10.0237
TC0800001286.rn.1	4.85843	5.17506	-1.24541	down	0.04908	1	zypor	Unannotated AceView Transcript	chr8	+	zypor.aSep08	Unassigned	99125089	99141148	30	NA	NA	zypor.aSep08	Ace View	Unannotated AceView Transcript	chr8	100	100	NA	NA	NA	NA	NA	NA	NA	NA	NA	NA	NA	NA	NA	NA	NA	NA	NA	NA	NA	NA	NA	NA	NA	NA	Unassigned	4.9078
TC0800001587.rn.1	7.12983	6.7324	1.31716	up	0.049091	1	speerey	Unannotated AceView Transcript	chr8	+	speerey.aSep08-unspliced	Unassigned	118377974	118378463	30	NA	NA	speerey.aSep08-unspliced	Ace View	Unannotated AceView Transcript	chr8	100	100	NA	NA	NA	NA	NA	NA	NA	NA	NA	NA	NA	NA	NA	NA	NA	NA	NA	NA	NA	NA	NA	NA	NA	NA	Unassigned	7.22361
TC0800001655.rn.1	4.88863	5.24691	-1.28189	down	0.0490911	1	raror	Unannotated AceView Transcript	chr8	+	raror.aSep08-unspliced	Unassigned	122552114	122553166	30	NA	NA	raror.aSep08-unspliced	Ace View	Unannotated AceView Transcript	chr8	100	100	NA	NA	NA	NA	NA	NA	NA	NA	NA	NA	NA	NA	NA	NA	NA	NA	NA	NA	NA	NA	NA	NA	NA	NA	Unassigned	4.8155
TC1600001661.rn.1	10.8638	9.47907	2.61121	up	0.0497893	1	sugey	Unannotated AceView Transcript	chr16	-	sugey.aSep08-unspliced	Unassigned	49642368	49642790	30	NA	NA	sugey.aSep08-unspliced	Ace View	Unannotated AceView Transcript	chr16	100	100	NA	NA	NA	NA	NA	NA	NA	NA	NA	NA	NA	NA	NA	NA	NA	NA	NA	NA	NA	NA	NA	NA	NA	NA	Unassigned	8.99584
TC1600001754.rn.1	3.8485	4.15115	-1.23341	down	0.0498008	1	NA	NA	chr16	-	NA	Ribosomal	60060543	60060654	30	NA	NA	ENSRNOT00000069567	ENSEMBL	ncrna:novel chromosome:Rnor_5.0:16:59735678:59735789:-1 gene:ENSRNOG00000044300 gene_biotype:rRNA transcript_biotype:rRNA	chr16	100	100	NA	NA	NA	NA	NA	NA	NA	NA	NA	NA	NA	NA	NA	NA	NA	NA	NA	NA	NA	NA	NA	NA	NA	NA	Ribosomal	4.12364
TC1900000409.rn.1	8.19159	7.53557	1.57572	up	0.0499722	1	dader	Unannotated AceView Transcript	chr19	+	dader.aSep08-unspliced	Unassigned	30795697	30796239	30	NA	NA	dader.aSep08-unspliced	Ace View	Unannotated AceView Transcript	chr19	100	100	NA	NA	NA	NA	NA	NA	NA	NA	NA	NA	NA	NA	NA	NA	NA	NA	NA	NA	NA	NA	NA	NA	NA	NA	Unassigned	8.40234
[truncated: 5 more columns]
