# Supplementary material for: Gene expression profiling analysis to investigate the role of remote ischemic postconditioning in ischemia-reperfusion injury in rats
Source: BMC Genomics. 2019 May 9;20:361. doi: 10.1186/s12864-019-5743-9 (PMC6509872; doi:10.1186/s12864-019-5743-9)
Supplement: Supplementary file 5 — Table S3. The differently expressed genes identified by IRI vs. control comparison. (XLSX 2576 kb) [file 12864_2019_5743_MOESM5_ESM.xlsx]

## Sheet: ncRNA
probe_set	test1_average	control_average	FC	Regulation	P.Value	adj.P.Val	Gene.Symbol	Description	Chromosome	Strand	Public.Gene.IDs	Group	Start	Stop	total_probes	Cytoband	Entrez.ID	mRNA.Accession	mRNA.Source	mRNA.Description	mRNA.SeqName	mRNA.Assignment.Score	mRNA.Assignment.Coverage	SwissProt.mRNA.Accession	SwissProt.Accession	UniGene.Accession	UniGene.ID	UniGene.Expression.Information	GO.Biological.Process.Accession	GO.Biological.Process.ID	GO.Biological.Process.Term	GO.Biological.Process.Evidence	GO.Cellular.Component.Accession	GO.Cellular.Component.ID	GO.Cellular.Component.Term	GO.Cellular.Component.Evidence	GO.Melecular.Function.Accession	GO.Molecular.Function.ID	GO.Molecular.Function.Term	GO.Molecular.Function.Evidence	Pathway.Accession	Pathway.Source	Pathway.Name	Protein.Domains.mRNA.Accession	Protein.Domains.Source	Protein.Domains.Accession	Protein.Domains.Description	locus.type	IRI_1_expression
TC0600000693.rn.1	8.04644	3.65684	20.9605	up	3.2533e-17	2.23964e-12	MTA_TC1200000383.mm	predicted gene, 25248	chr6	+	MTA_TR1200001088.mm	NonCoding	62211388	62211412	1	NA	NA	MTA_TR1200001088.mm	MTA2Rn6	predicted gene, 25248	chr6	100	100	NA	NA	NA	NA	NA	NA	NA	NA	NA	NA	NA	NA	NA	NA	NA	NA	NA	NA	NA	NA	NA	NA	NA	NA	NonCoding	10.7931
TC0X00001784.rn.1	3.26405	4.8473	-2.99644	down	2.05821e-16	3.54229e-12	MTA_TC0X00002551.mm	Sequence 119 from Patent WO2009144481.	chrX	-	MTA_TR0X00007112.mm	NonCoding	52105161	52105185	1	NA	NA	MTA_TR0X00007112.mm	MTA2Rn6	Sequence 119 from Patent WO2009144481.	chrX	100	100	NA	NA	NA	NA	NA	NA	NA	NA	NA	NA	NA	NA	NA	NA	NA	NA	NA	NA	NA	NA	NA	NA	NA	NA	NonCoding	2.87634
TC1800000320.rn.1	19.8384	8.32163	2930.17	up	1.20542e-15	8.29837e-12	NA	NA	chr18	+	NA	NonCoding	29647839	29647979	30	NA	NA	NONRATT025802	NONCODE	Non-coding transcript identified by NONCODE	chr18	100	100	NA	NA	NA	NA	NA	NA	NA	NA	NA	NA	NA	NA	NA	NA	NA	NA	NA	NA	NA	NA	NA	NA	NA	NA	NonCoding	19.8384
TC0200000245.rn.1	5.52703	5.1993	1.25504	up	1.85681e-15	1.06522e-11	MTA_TC1300001119.mm	predicted gene, 22698	chr2	+	MTA_TR1300003086.mm	NonCoding	28664728	28664763	12	NA	NA	MTA_TR1300003086.mm	MTA2Rn6	predicted gene, 22698	chr2	100	100	NA	NA	NA	NA	NA	NA	NA	NA	NA	NA	NA	NA	NA	NA	NA	NA	NA	NA	NA	NA	NA	NA	NA	NA	NonCoding	5.26634
TC2000000264.rn.1	4.27975	5.0875	-1.75048	down	5.15463e-15	2.08738e-11	MTA_TC1700000443.mm	RNA for germline small RNA gsRNA332, complete sequence.	chr20	+	MTA_TR1700001555.mm	NonCoding	6667904	6667936	9	NA	NA	MTA_TR1700001555.mm	MTA2Rn6	RNA for germline small RNA gsRNA332, complete sequence.	chr20	100	100	NA	NA	NA	NA	NA	NA	NA	NA	NA	NA	NA	NA	NA	NA	NA	NA	NA	NA	NA	NA	NA	NA	NA	NA	NonCoding	3.39064
TC0100003075.rn.1	10.442	5.07465	41.2781	up	1.13668e-14	3.72626e-11	MTA_TC1900000087.mm	Non-coding transcript identified by Luo, et al., Non-coding transcript identified by NONCODE: Linc	chr1	+	MTA_TR1900000411.mm	NonCoding	221189573	221193668	30	NA	NA	MTA_TR1900000411.mm	MTA2Rn6	Non-coding transcript identified by Luo, et al., Non-coding transcript identified by NONCODE: Linc	chr1	100	100	NA	NA	NA	NA	NA	NA	NA	NA	NA	NA	NA	NA	NA	NA	NA	NA	NA	NA	NA	NA	NA	NA	NA	NA	NonCoding	11.365
TC0400002518.rn.1	5.19866	5.52676	-1.25536	down	4.45662e-14	1.12511e-10	RGD7543256_1	uncharacterized LOC102551678	chr4	-	mRNARGD7543258_1	NonCoding	46664696	46680259	3	NA	NA	mRNARGD7543258_1	Rat Genome Database	uncharacterized LOC102551678	chr4	100	100	NA	NA	NA	NA	NA	NA	NA	NA	NA	NA	NA	NA	NA	NA	NA	NA	NA	NA	NA	NA	NA	NA	NA	NA	NonCoding	4.45424
TC0700003206.rn.1	4.46112	4.85315	-1.31223	down	7.86699e-14	1.64115e-10	MTA_TC1500001590.mm	RNA for germline small RNA gsRNA249, complete sequence.	chr7	-	MTA_TR1500004726.mm	NonCoding	99554797	99554821	1	NA	NA	MTA_TR1500004726.mm	MTA2Rn6	RNA for germline small RNA gsRNA249, complete sequence.	chr7	100	100	NA	NA	NA	NA	NA	NA	NA	NA	NA	NA	NA	NA	NA	NA	NA	NA	NA	NA	NA	NA	NA	NA	NA	NA	NonCoding	5.08301
TC0X00001253.rn.1	6.02314	5.26084	1.69619	up	8.87104e-14	1.79618e-10	NA	NA	chrX	+	NA	NonCoding	152889573	152889651	30	NA	NA	ENSRNOT00000054657	ENSEMBL	ncrna:novel chromosome:Rnor_5.0:1:148620378:148620456:1 gene:ENSRNOG00000036553 gene_biotype:miRNA transcript_biotype:miRNA	chrX	100	100	NA	NA	NA	NA	NA	NA	NA	NA	NA	NA	NA	NA	NA	NA	NA	NA	NA	NA	NA	NA	NA	NA	NA	NA	NonCoding	6.05219
TC1800001612.rn.1	4.2002	3.7673	1.34994	up	7.73016e-13	1.20945e-09	MTA_TC1800001494.mm	piRNA piR-1116, complete sequence.	chr18	-	MTA_TR1800004513.mm	NonCoding	62787735	62787763	5	NA	NA	MTA_TR1800004513.mm	MTA2Rn6	piRNA piR-1116, complete sequence.	chr18	100	100	NA	NA	NA	NA	NA	NA	NA	NA	NA	NA	NA	NA	NA	NA	NA	NA	NA	NA	NA	NA	NA	NA	NA	NA	NonCoding	3.9066
TC0400000325.rn.1	6.61492	5.55785	2.0807	up	1.64486e-12	2.18859e-09	kloywoy	Unannotated AceView Transcript	chr4	+	kloywoy.aSep08-unspliced	Pseudogene	31224701	31233635	50	NA	NA	kloywoy.aSep08-unspliced	Ace View	Unannotated AceView Transcript	chr4	100	100	NA	NA	NA	NA	NA	NA	NA	NA	NA	NA	NA	NA	NA	NA	NA	NA	NA	NA	NA	NA	NA	NA	NA	NA	Pseudogene	6.60626
TC0900001686.rn.1	6.57574	4.7895	3.44916	up	1.65316e-12	2.18859e-09	Rnu7	U7 small nuclear RNA	chr9	-	NR_024201	NonCoding	24953929	24954127	1	6|6 59.17 cM	19866	NR_024201	RefSeq	Mus musculus U7 small nuclear RNA (Rnu7), small nuclear RNA.	chr9	100	100	NA	NA	NA	NA	NA	NR_024201	GO:0006396	RNA processing	inferred from direct assay	NA	NA	NA	NA	NA	NA	NA	NA	NA	NA	NA	NA	NA	NA	NA	NonCoding	6.43157
TC0400000327.rn.1	6.19965	4.83772	2.57029	up	2.30919e-12	2.78501e-09	LOC500013	similar to sterile alpha motif domain containing 9-like	chr4	+	LOC500013.aSep08-unspliced	Pseudogene	31234306	31235711	30	NA	NA	LOC500013.aSep08-unspliced	Ace View	similar to sterile alpha motif domain containing 9-like	chr4	100	100	NA	NA	NA	NA	NA	NA	NA	NA	NA	NA	NA	NA	NA	NA	NA	NA	NA	NA	NA	NA	NA	NA	NA	NA	Pseudogene	6.24374
TC1000000363.rn.1	4.72061	4.32787	1.31288	up	2.31528e-12	2.78501e-09	MTA_TC1100000382.mm	Non-coding transcript identified by Luo, et al., Non-coding transcript identified by NONCODE: Linc	chr10	+	MTA_TR1100001271.mm	NonCoding	20518965	20521591	30	NA	NA	MTA_TR1100001271.mm	MTA2Rn6	Non-coding transcript identified by Luo, et al., Non-coding transcript identified by NONCODE: Linc	chr10	100	100	NA	NA	NA	NA	NA	NA	NA	NA	NA	NA	NA	NA	NA	NA	NA	NA	NA	NA	NA	NA	NA	NA	NA	NA	NonCoding	4.45901
TC0400001067.rn.1	3.6648	4.00947	-1.26986	down	2.3654e-12	2.78501e-09	MTA_TC0600000766.mm	Non-coding transcript identified by Luo, et al., Non-coding transcript identified by NONCODE: Linc	chr4	+	MTA_TR0600002555.mm	NonCoding	96569184	96571321	30	NA	NA	MTA_TR0600002555.mm	MTA2Rn6	Non-coding transcript identified by Luo, et al., Non-coding transcript identified by NONCODE: Linc	chr4	100	100	NA	NA	NA	NA	NA	NA	NA	NA	NA	NA	NA	NA	NA	NA	NA	NA	NA	NA	NA	NA	NA	NA	NA	NA	NonCoding	3.60777
TC0700003304.rn.1	4.10261	3.69319	1.32815	up	2.38685e-12	2.78501e-09	MTA_TC1500001680.mm	predicted gene, 24390	chr7	-	MTA_TR1500004962.mm	NonCoding	113882115	113882175	9	NA	NA	MTA_TR1500004962.mm	MTA2Rn6	predicted gene, 24390	chr7	100	100	NA	NA	NA	NA	NA	NA	NA	NA	NA	NA	NA	NA	NA	NA	NA	NA	NA	NA	NA	NA	NA	NA	NA	NA	NonCoding	4.31607
TC1500002217.rn.1	3.95893	3.65512	1.2344	up	2.93222e-12	2.90455e-09	MTA_TC1400002550.mm	Non-coding transcript identified by NONCODE: Sense No Exonic	chr15	-	MTA_TR1400007769.mm	NonCoding	77442352	77444749	30	NA	NA	MTA_TR1400007769.mm	MTA2Rn6	Non-coding transcript identified by NONCODE: Sense No Exonic	chr15	100	100	NA	NA	NA	NA	NA	NA	NA	NA	NA	NA	NA	NA	NA	NA	NA	NA	NA	NA	NA	NA	NA	NA	NA	NA	NonCoding	3.73004
TC2000000927.rn.1	4.79932	4.41661	1.30379	up	2.93222e-12	2.90455e-09	RGD7580254_1	uncharacterized LOC102549412	chr20	-	mRNARGD7580255_1	NonCoding	141313	143235	30	NA	NA	mRNARGD7580255_1	Rat Genome Database	uncharacterized LOC102549412	chr20	100	100	NA	NA	NA	NA	NA	NA	NA	NA	NA	NA	NA	NA	NA	NA	NA	NA	NA	NA	NA	NA	NA	NA	NA	NA	NonCoding	4.45455
TC2000001175.rn.1	5.98499	5.2054	1.71664	up	2.93222e-12	2.90455e-09	MTA_TC1700001725.mm	RNA for germline small RNA gsRNA292, complete sequence.	chr20	-	MTA_TR1700006202.mm	NonCoding	6638154	6638178	1	NA	NA	MTA_TR1700006202.mm	MTA2Rn6	RNA for germline small RNA gsRNA292, complete sequence.	chr20	100	100	NA	NA	NA	NA	NA	NA	NA	NA	NA	NA	NA	NA	NA	NA	NA	NA	NA	NA	NA	NA	NA	NA	NA	NA	NonCoding	4.55415
TC1500001326.rn.1	5.56318	4.10104	2.75517	up	3.80383e-12	3.53869e-09	MTA_TC1400000136.mm	Non-coding transcript identified by NONCODE: Sense No Exonic	chr15	-	MTA_TR1400000437.mm	NonCoding	9232209	9238541	30	NA	NA	MTA_TR1400000437.mm	MTA2Rn6	Non-coding transcript identified by NONCODE: Sense No Exonic	chr15	100	100	NA	NA	NA	NA	NA	NA	NA	NA	NA	NA	NA	NA	NA	NA	NA	NA	NA	NA	NA	NA	NA	NA	NA	NA	NonCoding	5.82848
TC0200004896.rn.1	5.62775	5.94995	-1.25024	down	4.4621e-12	3.93821e-09	MTA_TC0300003132.mm	Non-coding transcript identified by NONCODE: Linc, Non-coding transcript identified by Luo, et al.	chr2	-	MTA_TR0300010374.mm	NonCoding	256880179	256880637	19	NA	NA	MTA_TR0300010374.mm	MTA2Rn6	Non-coding transcript identified by NONCODE: Linc, Non-coding transcript identified by Luo, et al.	chr2	100	100	NA	NA	NA	NA	NA	NA	NA	NA	NA	NA	NA	NA	NA	NA	NA	NA	NA	NA	NA	NA	NA	NA	NA	NA	NonCoding	5.09842
TC0300002231.rn.1	3.20267	3.68871	-1.4006	down	4.53344e-12	3.95052e-09	MTA_TC0200002466.mm	Non-coding transcript identified by NONCODE: Linc, Non-coding transcript identified by Luo, et al.	chr3	+	MTA_TR0200008447.mm	NonCoding	157356223	157361004	30	NA	NA	MTA_TR0200008447.mm	MTA2Rn6	Non-coding transcript identified by NONCODE: Linc, Non-coding transcript identified by Luo, et al.	chr3	100	100	NA	NA	NA	NA	NA	NA	NA	NA	NA	NA	NA	NA	NA	NA	NA	NA	NA	NA	NA	NA	NA	NA	NA	NA	NonCoding	3.26912
TC0900000618.rn.1	6.58652	5.82603	1.69406	up	4.8679e-12	4.03991e-09	MTA_TC0100002326.mm	Non-coding transcript identified by NONCODE: Linc	chr9	+	MTA_TR0100007452.mm	NonCoding	53574999	53575824	30	NA	NA	MTA_TR0100007452.mm	MTA2Rn6	Non-coding transcript identified by NONCODE: Linc	chr9	100	100	NA	NA	NA	NA	NA	NA	NA	NA	NA	NA	NA	NA	NA	NA	NA	NA	NA	NA	NA	NA	NA	NA	NA	NA	NonCoding	7.01316
TC0100003074.rn.1	6.69325	5.04239	3.14021	up	4.87075e-12	4.03991e-09	MTA_TC1900000086.mm	Non-coding transcript identified by Luo, et al., Non-coding transcript identified by NONCODE: Linc	chr1	+	MTA_TR1900000410.mm	NonCoding	221188299	221189543	30	NA	NA	MTA_TR1900000410.mm	MTA2Rn6	Non-coding transcript identified by Luo, et al., Non-coding transcript identified by NONCODE: Linc	chr1	100	100	NA	NA	NA	NA	NA	NA	NA	NA	NA	NA	NA	NA	NA	NA	NA	NA	NA	NA	NA	NA	NA	NA	NA	NA	NonCoding	7.59879
TC0M00000038.rn.1	19.9315	19.6258	1.23601	up	5.34392e-12	4.25212e-09	NA	NA	chrM	-	NA	NonCoding	14062	14130	30	NA	NA	ENSRNOT00000049806	ENSEMBL	mt_genbank_import:novel chromosome:Rnor_5.0:MT:14062:14130:-1 gene:ENSRNOG00000032997 gene_biotype:Mt_tRNA transcript_biotype:Mt_tRNA	chrM	100	100	NA	NA	NA	NA	NA	NA	NA	NA	NA	NA	NA	NA	NA	NA	NA	NA	NA	NA	NA	NA	NA	NA	NA	NA	NonCoding	19.9315
TC1700001897.rn.1	3.79378	4.53861	-1.67577	down	5.77267e-12	4.51593e-09	MTA_TC1300000124.mm	microRNA 466i	chr17	-	MTA_TR1300000322.mm	NonCoding	49891628	49891656	5	NA	NA	MTA_TR1300000322.mm	MTA2Rn6	microRNA 466i	chr17	100	100	NA	NA	NA	NA	NA	NA	NA	NA	NA	NA	NA	NA	NA	NA	NA	NA	NA	NA	NA	NA	NA	NA	NA	NA	NonCoding	4.20688
TC1400001725.rn.1	5.5221	4.69735	1.77122	up	7.41296e-12	5.41079e-09	MTA_TC0500000662.mm	predicted gene, 23661	chr14	-	MTA_TR0500002244.mm	NonCoding	40821397	40821432	12	NA	NA	MTA_TR0500002244.mm	MTA2Rn6	predicted gene, 23661	chr14	100	100	NA	NA	NA	NA	NA	NA	NA	NA	NA	NA	NA	NA	NA	NA	NA	NA	NA	NA	NA	NA	NA	NA	NA	NA	NonCoding	5.12194
TC1000000836.rn.1	4.3378	5.08465	-1.67813	down	7.85766e-12	5.57667e-09	Rnu5g	RNA, U5G small nuclear	chr10	+	NR_002852	NonCoding	51158238	51158279	18	9 C|9	97418	NR_002852	RefSeq	Mus musculus RNA, U5G small nuclear (Rnu5g), small nuclear RNA.	chr10	100	100	NA	NA	NA	NA	NA	NA	NA	NA	NA	NR_002852	GO:0005634	nucleus	inferred from direct assay	NA	NA	NA	NA	NA	NA	NA	NA	NA	NA	NA	NonCoding	5.20615
TC1400000527.rn.1	6.13668	5.02675	2.15836	up	8.50142e-12	5.97199e-09	MTA_TC0500002485.mm	Non-coding transcript identified by NONCODE: Linc	chr14	+	MTA_TR0500008697.mm	NonCoding	44503038	44504854	30	NA	NA	MTA_TR0500008697.mm	MTA2Rn6	Non-coding transcript identified by NONCODE: Linc	chr14	100	100	NA	NA	NA	NA	NA	NA	NA	NA	NA	NA	NA	NA	NA	NA	NA	NA	NA	NA	NA	NA	NA	NA	NA	NA	NonCoding	5.59739
TC0300001190.rn.1	3.83339	4.46799	-1.5525	down	1.19264e-11	7.74564e-09	MTA_TC0200001436.mm	RNA for germline small RNA gsRNA26, complete sequence.	chr3	+	MTA_TR0200004686.mm	NonCoding	81483947	81484014	30	NA	NA	MTA_TR0200004686.mm	MTA2Rn6	RNA for germline small RNA gsRNA26, complete sequence.	chr3	100	100	NA	NA	NA	NA	NA	NA	NA	NA	NA	NA	NA	NA	NA	NA	NA	NA	NA	NA	NA	NA	NA	NA	NA	NA	NonCoding	3.86656
TC1400001602.rn.1	4.5348	4.85504	-1.24854	down	1.2724e-11	8.11058e-09	MTA_TC0500000748.mm	predicted gene, 24304	chr14	-	MTA_TR0500002578.mm	NonCoding	30225479	30225585	30	NA	NA	MTA_TR0500002578.mm	MTA2Rn6	predicted gene, 24304	chr14	100	100	NA	NA	NA	NA	NA	NA	NA	NA	NA	NA	NA	NA	NA	NA	NA	NA	NA	NA	NA	NA	NA	NA	NA	NA	NonCoding	4.79444
TC0500000198.rn.1	7.77062	5.50306	4.81508	up	1.29848e-11	8.12639e-09	NA	NA	chr5	+	NA	NonCoding	24420807	24421799	30	NA	NA	NONRATT042634	NONCODE	Non-coding transcript identified by NONCODE	chr5	100	100	NA	NA	NA	NA	NA	NA	NA	NA	NA	NA	NA	NA	NA	NA	NA	NA	NA	NA	NA	NA	NA	NA	NA	NA	NonCoding	8.02283
TC1400001104.rn.1	6.55632	5.75138	1.74708	up	1.35677e-11	8.39565e-09	MTA_TC1100000212.mm	Non-coding transcript identified by NONCODE: Sense No Exonic	chr14	+	MTA_TR1100000733.mm	NonCoding	106132561	106137162	50	NA	NA	MTA_TR1100000733.mm	MTA2Rn6	Non-coding transcript identified by NONCODE: Sense No Exonic	chr14	100	100	NA	NA	NA	NA	NA	NA	NA	NA	NA	NA	NA	NA	NA	NA	NA	NA	NA	NA	NA	NA	NA	NA	NA	NA	NonCoding	6.36919
TC1600000903.rn.1	5.83967	5.02676	1.75676	up	2.79585e-11	1.48345e-08	MTA_TC0800001838.mm	predicted gene, 24568	chr16	+	MTA_TR0800005905.mm	NonCoding	75541239	75541269	2	NA	NA	MTA_TR0800005905.mm	MTA2Rn6	predicted gene, 24568	chr16	100	100	NA	NA	NA	NA	NA	NA	NA	NA	NA	NA	NA	NA	NA	NA	NA	NA	NA	NA	NA	NA	NA	NA	NA	NA	NonCoding	6.66398
TC0M00000033.rn.1	19.5812	6.62603	7941.5	up	3.11875e-11	1.5936e-08	NA	NA	chrM	-	NA	NonCoding	6865	6933	30	NA	NA	ENSRNOT00000040283	ENSEMBL	mt_genbank_import:known chromosome:Rnor_5.0:MT:6865:6933:-1 gene:ENSRNOG00000032882 gene_biotype:Mt_tRNA transcript_biotype:Mt_tRNA	chrM	100	100	NA	NA	ENSRNOT00000040283	Rn.204626	adult	NA	NA	NA	NA	NA	NA	NA	NA	NA	NA	NA	NA	NA	NA	NA	NA	NA	NA	NA	NonCoding	18.8806
TC2000001643.rn.1	3.42877	4.01839	-1.50484	down	3.16771e-11	1.5936e-08	RGD7635229_1	uncharacterized LOC102555626	chr20	-	mRNARGD7635231_1	NonCoding	42350109	42356194	4	NA	NA	mRNARGD7635231_1	Rat Genome Database	uncharacterized LOC102555626	chr20	100	100	NA	NA	NA	NA	NA	NA	NA	NA	NA	NA	NA	NA	NA	NA	NA	NA	NA	NA	NA	NA	NA	NA	NA	NA	NonCoding	3.02137
TC0200004714.rn.1	4.27976	3.80377	1.39087	up	3.19451e-11	1.5936e-08	RGD7555511_1	uncharacterized LOC102553185	chr2	-	mRNARGD7555512_1	NonCoding	237494519	237509639	7	NA	NA	mRNARGD7555512_1	Rat Genome Database	uncharacterized LOC102553185	chr2	100	100	NA	NA	NA	NA	NA	NA	NA	NA	NA	NA	NA	NA	NA	NA	NA	NA	NA	NA	NA	NA	NA	NA	NA	NA	NonCoding	5.00206
TC0400001536.rn.1	5.37571	5.0193	1.28023	up	3.19451e-11	1.5936e-08	MTA_TC0600001201.mm	Non-coding transcript identified by Luo, et al., Non-coding transcript identified by NONCODE: Linc	chr4	+	MTA_TR0600004004.mm	NonCoding	140585329	140586376	30	NA	NA	MTA_TR0600004004.mm	MTA2Rn6	Non-coding transcript identified by Luo, et al., Non-coding transcript identified by NONCODE: Linc	chr4	100	100	NA	NA	NA	NA	NA	NA	NA	NA	NA	NA	NA	NA	NA	NA	NA	NA	NA	NA	NA	NA	NA	NA	NA	NA	NonCoding	5.64891
TC0700003427.rn.1	5.51046	4.42622	2.12026	up	3.60684e-11	1.73638e-08	MTA_TC1500001808.mm	predicted gene 20688, Non-coding transcript identified by NONCODE: Sense No Exonic, novel transcript	chr7	-	MTA_TR1500005502.mm	NonCoding	118475604	118476094	30	NA	NA	MTA_TR1500005502.mm	MTA2Rn6	predicted gene 20688, Non-coding transcript identified by NONCODE: Sense No Exonic, novel transcript	chr7	100	100	NA	NA	NA	NA	NA	NA	NA	NA	NA	NA	NA	NA	NA	NA	NA	NA	NA	NA	NA	NA	NA	NA	NA	NA	NonCoding	6.67686
TC0X00002631.rn.1	6.43647	6.92733	-1.40528	down	3.90767e-11	1.86814e-08	MTA_TC0X00000711.mm	microRNA mir-7092 (Mir7092), microRNA.	chrX	-	MTA_TR0X00002108.mm	NonCoding	156395570	156395636	30	NA	NA	MTA_TR0X00002108.mm	MTA2Rn6	microRNA mir-7092 (Mir7092), microRNA.	chrX	100	100	NA	NA	NA	NA	NA	NA	NA	NA	NA	NA	NA	NA	NA	NA	NA	NA	NA	NA	NA	NA	NA	NA	NA	NA	NonCoding	6.43647
TC1400001376.rn.1	4.19137	4.68677	-1.40972	down	4.04012e-11	1.905e-08	MTA_TC0500000982.mm	Non-coding transcript identified by NONCODE: Linc, Non-coding transcript identified by Luo, et al.	chr14	-	MTA_TR0500003280.mm	NonCoding	10605318	10608579	27	NA	NA	MTA_TR0500003280.mm	MTA2Rn6	Non-coding transcript identified by NONCODE: Linc, Non-coding transcript identified by Luo, et al.	chr14	100	100	NA	NA	NA	NA	NA	NA	NA	NA	NA	NA	NA	NA	NA	NA	NA	NA	NA	NA	NA	NA	NA	NA	NA	NA	NonCoding	4.2058
TC0100001615.rn.1	4.09754	3.63839	1.37473	up	4.10927e-11	1.92442e-08	MTA_TC0700000947.mm	Non-coding transcript identified by NONCODE: Sense No Exonic	chr1	+	MTA_TR0700003540.mm	NonCoding	115990392	115991055	30	NA	NA	MTA_TR0700003540.mm	MTA2Rn6	Non-coding transcript identified by NONCODE: Sense No Exonic	chr1	100	100	NA	NA	NA	NA	NA	NA	NA	NA	NA	NA	NA	NA	NA	NA	NA	NA	NA	NA	NA	NA	NA	NA	NA	NA	NonCoding	4.33316
TC0200004644.rn.1	4.77212	4.13727	1.55278	up	4.22987e-11	1.94128e-08	MTA_TC0300002904.mm	Non-coding transcript identified by NONCODE: Linc	chr2	-	MTA_TR0300009731.mm	NonCoding	231312345	231314274	30	NA	NA	MTA_TR0300009731.mm	MTA2Rn6	Non-coding transcript identified by NONCODE: Linc	chr2	100	100	NA	NA	NA	NA	NA	NA	NA	NA	NA	NA	NA	NA	NA	NA	NA	NA	NA	NA	NA	NA	NA	NA	NA	NA	NonCoding	4.83627
TC0900000641.rn.1	5.36917	6.26517	-1.8609	down	4.34124e-11	1.96377e-08	RGD7658958_1	uncharacterized LOC102551191	chr9	+	mRNARGD7658959_1	NonCoding	56167817	56186680	13	NA	NA	mRNARGD7658959_1	Rat Genome Database	uncharacterized LOC102551191	chr9	100	100	NA	NA	NA	NA	NA	NA	NA	NA	NA	NA	NA	NA	NA	NA	NA	NA	NA	NA	NA	NA	NA	NA	NA	NA	NonCoding	5.46656
TC0900001493.rn.1	4.96261	4.10884	1.80722	up	4.36445e-11	1.96377e-08	RGD7653649_1	uncharacterized LOC102546816	chr9	-	mRNARGD7653650_1	NonCoding	11778861	11785366	40	NA	NA	mRNARGD7653650_1	Rat Genome Database	uncharacterized LOC102546816	chr9	100	100	NA	NA	NA	NA	NA	NA	NA	NA	NA	NA	NA	NA	NA	NA	NA	NA	NA	NA	NA	NA	NA	NA	NA	NA	NonCoding	4.81436
TC0M00000028.rn.1	14.6756	5.45157	598.019	up	5.4843e-11	2.28818e-08	NA	NA	chrM	-	NA	NonCoding	5010	5078	30	NA	NA	ENSRNOT00000044320	ENSEMBL	mt_genbank_import:novel chromosome:Rnor_5.0:MT:5010:5078:-1 gene:ENSRNOG00000033932 gene_biotype:Mt_tRNA transcript_biotype:Mt_tRNA	chrM	100	100	NA	NA	NA	NA	NA	NA	NA	NA	NA	NA	NA	NA	NA	NA	NA	NA	NA	NA	NA	NA	NA	NA	NA	NA	NonCoding	11.7017
TC1000001430.rn.1	4.40206	5.24184	-1.78977	down	5.57959e-11	2.31116e-08	MTA_TC1100001426.mm	Non-coding transcript identified by NONCODE: Sense No Exonic	chr10	+	MTA_TR1100005389.mm	NonCoding	81707572	81709302	30	NA	NA	MTA_TR1100005389.mm	MTA2Rn6	Non-coding transcript identified by NONCODE: Sense No Exonic	chr10	100	100	NA	NA	NA	NA	NA	NA	NA	NA	NA	NA	NA	NA	NA	NA	NA	NA	NA	NA	NA	NA	NA	NA	NA	NA	NonCoding	4.18186
TC0100006983.rn.1	8.6108	7.83737	1.70934	up	5.752e-11	2.35702e-08	MTA_TC0700004570.mm	non-coding RNA, oocyte_clustered_small_RNA12939, complete sequence.	chr1	-	MTA_TR0700015732.mm	NonCoding	215750792	215750816	1	NA	NA	MTA_TR0700015732.mm	MTA2Rn6	non-coding RNA, oocyte_clustered_small_RNA12939, complete sequence.	chr1	100	100	NA	NA	NA	NA	NA	NA	NA	NA	NA	NA	NA	NA	NA	NA	NA	NA	NA	NA	NA	NA	NA	NA	NA	NA	NonCoding	8.54549
TC0400000186.rn.1	5.17699	5.57773	-1.32018	down	7.08535e-11	2.70983e-08	NA	NA	chr4	+	NA	NonCoding	13255441	13255620	30	NA	NA	ENSRNOT00000075112	ENSEMBL	ncrna:novel chromosome:Rnor_5.0:4:13238797:13238976:1 gene:ENSRNOG00000049486 gene_biotype:miRNA transcript_biotype:miRNA	chr4	100	100	NA	NA	NA	NA	NA	NA	NA	NA	NA	NA	NA	NA	NA	NA	NA	NA	NA	NA	NA	NA	NA	NA	NA	NA	NonCoding	5.43747
TC0800000469.rn.1	4.26527	4.7679	-1.4168	down	7.64305e-11	2.82883e-08	NA	NA	chr8	+	NA	Pseudogene	42484374	42485305	30	NA	NA	ENSRNOT00000047328	ENSEMBL	ensembl:novel chromosome:Rnor_5.0:8:42471904:42472835:1 gene:ENSRNOG00000033882 gene_biotype:pseudogene transcript_biotype:pseudogene	chr8	100	100	NA	NA	NA	NA	NA	NA	NA	NA	NA	NA	NA	NA	NA	NA	NA	NA	NA	NA	NA	NA	NA	NA	NA	NA	Pseudogene	4.20856
TC0400002395.rn.1	7.71199	6.81823	1.85802	up	9.59846e-11	3.37131e-08	MTA_TC0600001799.mm	PREDICTED: uncharacterized LOC100862129 (LOC100862129), miscRNA.	chr4	-	MTA_TR0600006032.mm	NonCoding	29564290	29571817	30	NA	NA	MTA_TR0600006032.mm	MTA2Rn6	PREDICTED: uncharacterized LOC100862129 (LOC100862129), miscRNA.	chr4	100	100	NA	NA	NA	NA	NA	NA	NA	NA	NA	NA	NA	NA	NA	NA	NA	NA	NA	NA	NA	NA	NA	NA	NA	NA	NonCoding	7.76191
TC0800001715.rn.1	6.46994	6.74052	-1.2063	down	1.06465e-10	3.65853e-08	RGD1589433_1	similar to MIC2 like 1	chr8	+	mRNARGD6686625_1	Pseudogene	126926272	126944014	70	NA	NA	mRNARGD6686625_1	Rat Genome Database	similar to MIC2 like 1	chr8	100	100	NA	NA	NA	NA	NA	NA	NA	NA	NA	NA	NA	NA	NA	NA	NA	NA	NA	NA	NA	NA	NA	NA	NA	NA	Pseudogene	6.32694
TC1800001702.rn.1	5.19767	4.90432	1.22548	up	1.14642e-10	3.83117e-08	RGD7521983_1	uncharacterized LOC102552501	chr18	-	mRNARGD7521984_1	NonCoding	70736132	70736914	30	NA	NA	mRNARGD7521984_1	Rat Genome Database	uncharacterized LOC102552501	chr18	100	100	NA	NA	NA	NA	NA	NA	NA	NA	NA	NA	NA	NA	NA	NA	NA	NA	NA	NA	NA	NA	NA	NA	NA	NA	NonCoding	5.02438
TC1500002141.rn.1	8.17798	4.48034	12.9749	up	1.30336e-10	4.15398e-08	MTA_TC1400002488.mm	Non-coding transcript identified by NONCODE: Sense No Exonic	chr15	-	MTA_TR1400007637.mm	NonCoding	61559933	61563480	50	NA	NA	MTA_TR1400007637.mm	MTA2Rn6	Non-coding transcript identified by NONCODE: Sense No Exonic	chr15	100	100	NA	NA	NA	NA	NA	NA	NA	NA	NA	NA	NA	NA	NA	NA	NA	NA	NA	NA	NA	NA	NA	NA	NA	NA	NonCoding	8.55202
TC0200001261.rn.1	4.07882	3.40269	1.59785	up	1.83054e-10	5.43182e-08	MTA_TC0300000509.mm	predicted gene, 22165	chr2	+	MTA_TR0300001495.mm	NonCoding	154638488	154638513	2	NA	NA	MTA_TR0300001495.mm	MTA2Rn6	predicted gene, 22165	chr2	100	100	NA	NA	NA	NA	NA	NA	NA	NA	NA	NA	NA	NA	NA	NA	NA	NA	NA	NA	NA	NA	NA	NA	NA	NA	NonCoding	2.76834
TC0200004648.rn.1	5.14178	3.92172	2.32957	up	2.07904e-10	5.9885e-08	MTA_TC0300002909.mm	Non-coding transcript identified by NONCODE: Linc	chr2	-	MTA_TR0300009739.mm	NonCoding	231564638	231570435	30	NA	NA	MTA_TR0300009739.mm	MTA2Rn6	Non-coding transcript identified by NONCODE: Linc	chr2	100	100	NA	NA	NA	NA	NA	NA	NA	NA	NA	NA	NA	NA	NA	NA	NA	NA	NA	NA	NA	NA	NA	NA	NA	NA	NonCoding	6.07296
TC0600000835.rn.1	4.74134	3.94468	1.73708	up	2.91861e-10	7.84856e-08	RGD7621655_1	uncharacterized LOC102553646	chr6	+	mRNARGD7621656_1	NonCoding	80068042	80070117	25	NA	NA	mRNARGD7621656_1	Rat Genome Database	uncharacterized LOC102553646	chr6	100	100	NA	NA	NA	NA	NA	NA	NA	NA	NA	NA	NA	NA	NA	NA	NA	NA	NA	NA	NA	NA	NA	NA	NA	NA	NonCoding	4.39246
TC0X00001344.rn.1	6.77755	5.68092	2.13854	up	3.02494e-10	8.07142e-08	MTA_TC0X00002229.mm	PREDICTED: uncharacterized LOC100861729, transcript variant 1 (LOC100861729), miscRNA.	chrX	+	MTA_TR0X00006217.mm	NonCoding	158612757	158623785	30	NA	NA	MTA_TR0X00006217.mm	MTA2Rn6	PREDICTED: uncharacterized LOC100861729, transcript variant 1 (LOC100861729), miscRNA.	chrX	100	100	NA	NA	NA	NA	NA	NA	NA	NA	NA	NA	NA	NA	NA	NA	NA	NA	NA	NA	NA	NA	NA	NA	NA	NA	NonCoding	6.65271
TC1200000831.rn.1	5.01632	6.27906	-2.3995	down	3.03813e-10	8.07532e-08	MTA_TC0500003037.mm	RNA for germline small RNA gsRNA59, complete sequence.	chr12	+	MTA_TR0500010638.mm	NonCoding	49087654	49087678	1	NA	NA	MTA_TR0500010638.mm	MTA2Rn6	RNA for germline small RNA gsRNA59, complete sequence.	chr12	100	100	NA	NA	NA	NA	NA	NA	NA	NA	NA	NA	NA	NA	NA	NA	NA	NA	NA	NA	NA	NA	NA	NA	NA	NA	NonCoding	3.26627
TC0100005777.rn.1	4.03912	4.72671	-1.61059	down	3.2775e-10	8.54657e-08	MTA_TC0700003509.mm	RNA for germline small RNA gsRNA151, complete sequence.	chr1	-	MTA_TR0700012105.mm	NonCoding	135171340	135171369	6	NA	NA	MTA_TR0700012105.mm	MTA2Rn6	RNA for germline small RNA gsRNA151, complete sequence.	chr1	100	100	NA	NA	NA	NA	NA	NA	NA	NA	NA	NA	NA	NA	NA	NA	NA	NA	NA	NA	NA	NA	NA	NA	NA	NA	NonCoding	4.43111
TC0600000134.rn.1	5.41553	5.034	1.30272	up	3.39093e-10	8.71038e-08	MTA_TC1700001293.mm	Non-coding transcript identified by NONCODE: Sense No Exonic	chr6	+	MTA_TR1700004667.mm	NonCoding	9544093	9548772	40	NA	NA	MTA_TR1700004667.mm	MTA2Rn6	Non-coding transcript identified by NONCODE: Sense No Exonic	chr6	100	100	NA	NA	NA	NA	NA	NA	NA	NA	NA	NA	NA	NA	NA	NA	NA	NA	NA	NA	NA	NA	NA	NA	NA	NA	NonCoding	5.36062
TC0900002671.rn.1	4.41901	3.9594	1.37517	up	3.71206e-10	9.45612e-08	MTA_TC1700002476.mm	Non-coding transcript identified by NONCODE: Antisense	chr9	-	MTA_TR1700008994.mm	NonCoding	119083087	119086310	30	NA	NA	MTA_TR1700008994.mm	MTA2Rn6	Non-coding transcript identified by NONCODE: Antisense	chr9	100	100	NA	NA	NA	NA	NA	NA	NA	NA	NA	NA	NA	NA	NA	NA	NA	NA	NA	NA	NA	NA	NA	NA	NA	NA	NonCoding	4.37341
TC1500001325.rn.1	7.02147	4.75917	4.79756	up	4.15421e-10	1.04374e-07	MTA_TC1400000137.mm	Non-coding transcript identified by NONCODE: Sense No Exonic	chr15	-	MTA_TR1400000438.mm	NonCoding	9227570	9230376	30	NA	NA	MTA_TR1400000438.mm	MTA2Rn6	Non-coding transcript identified by NONCODE: Sense No Exonic	chr15	100	100	NA	NA	NA	NA	NA	NA	NA	NA	NA	NA	NA	NA	NA	NA	NA	NA	NA	NA	NA	NA	NA	NA	NA	NA	NonCoding	7.09024
TC0100006594.rn.1	8.25389	4.19992	16.6098	up	4.49323e-10	1.10263e-07	MTA_TC0700003304.mm	predicted gene, 22776	chr1	-	MTA_TR0700011590.mm	NonCoding	194877097	194877189	30	NA	NA	MTA_TR0700011590.mm	MTA2Rn6	predicted gene, 22776	chr1	100	100	NA	NA	NA	NA	NA	NA	NA	NA	NA	NA	NA	NA	NA	NA	NA	NA	NA	NA	NA	NA	NA	NA	NA	NA	NonCoding	8.30657
TC0400000800.rn.1	4.51337	5.02111	-1.42182	down	4.50074e-10	1.10263e-07	MTA_TC0600000507.mm	Non-coding transcript identified by NONCODE: Sense No Exonic	chr4	+	MTA_TR0600001754.mm	NonCoding	75073727	75075661	30	NA	NA	MTA_TR0600001754.mm	MTA2Rn6	Non-coding transcript identified by NONCODE: Sense No Exonic	chr4	100	100	NA	NA	NA	NA	NA	NA	NA	NA	NA	NA	NA	NA	NA	NA	NA	NA	NA	NA	NA	NA	NA	NA	NA	NA	NonCoding	4.51584
TC1700000328.rn.1	4.19516	3.91806	1.21176	up	4.88283e-10	1.1809e-07	MTA_TC1300001913.mm	Non-coding transcript identified by NONCODE: Sense No Exonic	chr17	+	MTA_TR1300005191.mm	NonCoding	19262473	19266416	30	NA	NA	MTA_TR1300005191.mm	MTA2Rn6	Non-coding transcript identified by NONCODE: Sense No Exonic	chr17	100	100	NA	NA	NA	NA	NA	NA	NA	NA	NA	NA	NA	NA	NA	NA	NA	NA	NA	NA	NA	NA	NA	NA	NA	NA	NonCoding	4.17333
TC2000000276.rn.1	9.89964	8.93706	1.94879	up	4.88884e-10	1.1809e-07	MTA_TC1700000456.mm	RNA for germline small RNA gsRNA354, complete sequence.	chr20	+	MTA_TR1700001568.mm	NonCoding	6679001	6679026	2	NA	NA	MTA_TR1700001568.mm	MTA2Rn6	RNA for germline small RNA gsRNA354, complete sequence.	chr20	100	100	NA	NA	NA	NA	NA	NA	NA	NA	NA	NA	NA	NA	NA	NA	NA	NA	NA	NA	NA	NA	NA	NA	NA	NA	NonCoding	10.0979
TC2000000928.rn.1	5.98349	4.72686	2.38938	up	4.91484e-10	1.18303e-07	RGD7557260_1	uncharacterized LOC102549353	chr20	-	mRNARGD7557261_1	NonCoding	151564	153394	30	NA	NA	mRNARGD7557261_1	Rat Genome Database	uncharacterized LOC102549353	chr20	100	100	NA	NA	NA	NA	NA	NA	NA	NA	NA	NA	NA	NA	NA	NA	NA	NA	NA	NA	NA	NA	NA	NA	NA	NA	NonCoding	5.74721
TC0200003110.rn.1	4.4156	5.18417	-1.70358	down	5.16295e-10	1.22985e-07	MTA_TC1500001246.mm	Non-coding transcript identified by NONCODE: Linc	chr2	-	MTA_TR1500003867.mm	NonCoding	64935844	64936024	30	NA	NA	MTA_TR1500003867.mm	MTA2Rn6	Non-coding transcript identified by NONCODE: Linc	chr2	100	100	NA	NA	NA	NA	NA	NA	NA	NA	NA	NA	NA	NA	NA	NA	NA	NA	NA	NA	NA	NA	NA	NA	NA	NA	NonCoding	4.33289
TC0X00000706.rn.1	5.18562	5.50389	-1.24683	down	5.63869e-10	1.32033e-07	MTA_TC0X00001064.mm	predicted gene, 23656	chrX	+	MTA_TR0X00003011.mm	NonCoding	76682884	76682929	22	NA	NA	MTA_TR0X00003011.mm	MTA2Rn6	predicted gene, 23656	chrX	100	100	NA	NA	NA	NA	NA	NA	NA	NA	NA	NA	NA	NA	NA	NA	NA	NA	NA	NA	NA	NA	NA	NA	NA	NA	NonCoding	5.92551
TC1800000751.rn.1	5.93078	4.80511	2.18203	up	5.74167e-10	1.32775e-07	MTA_TC1800000725.mm	Non-coding transcript identified by NONCODE: Antisense	chr18	+	MTA_TR1800002168.mm	NonCoding	64065215	64067403	30	NA	NA	MTA_TR1800002168.mm	MTA2Rn6	Non-coding transcript identified by NONCODE: Antisense	chr18	100	100	NA	NA	NA	NA	NA	NA	NA	NA	NA	NA	NA	NA	NA	NA	NA	NA	NA	NA	NA	NA	NA	NA	NA	NA	NonCoding	6.51867
TC1800001226.rn.1	3.96092	4.38542	-1.34211	down	5.74751e-10	1.32775e-07	MTA_TC1800001152.mm	Non-coding transcript identified by NONCODE: Sense No Exonic	chr18	-	MTA_TR1800003555.mm	NonCoding	27383777	27385028	30	NA	NA	MTA_TR1800003555.mm	MTA2Rn6	Non-coding transcript identified by NONCODE: Sense No Exonic	chr18	100	100	NA	NA	NA	NA	NA	NA	NA	NA	NA	NA	NA	NA	NA	NA	NA	NA	NA	NA	NA	NA	NA	NA	NA	NA	NonCoding	4.22797
TC0400002713.rn.1	4.42285	4.93842	-1.42955	down	6.2765e-10	1.41205e-07	MTA_TC0600002100.mm	Non-coding transcript identified by Luo, et al., Non-coding transcript identified by NONCODE: Linc	chr4	-	MTA_TR0600007000.mm	NonCoding	66163521	66164736	30	NA	NA	MTA_TR0600007000.mm	MTA2Rn6	Non-coding transcript identified by Luo, et al., Non-coding transcript identified by NONCODE: Linc	chr4	100	100	NA	NA	NA	NA	NA	NA	NA	NA	NA	NA	NA	NA	NA	NA	NA	NA	NA	NA	NA	NA	NA	NA	NA	NA	NonCoding	4.77778
TC1500000249.rn.1	5.40067	4.79965	1.51679	up	6.38962e-10	1.42816e-07	MTA_TC1400000518.mm	Non-coding transcript identified by NONCODE: Linc	chr15	+	MTA_TR1400001652.mm	NonCoding	24553656	24555628	30	NA	NA	MTA_TR1400001652.mm	MTA2Rn6	Non-coding transcript identified by NONCODE: Linc	chr15	100	100	NA	NA	NA	NA	NA	NA	NA	NA	NA	NA	NA	NA	NA	NA	NA	NA	NA	NA	NA	NA	NA	NA	NA	NA	NonCoding	5.49926
TC1800000523.rn.1	4.04132	4.77804	-1.66639	down	6.50054e-10	1.44825e-07	MTA_TC1800000547.mm	Non-coding transcript identified by Luo, et al., Non-coding transcript identified by NONCODE: Linc	chr18	+	MTA_TR1800001628.mm	NonCoding	48977739	48979917	30	NA	NA	MTA_TR1800001628.mm	MTA2Rn6	Non-coding transcript identified by Luo, et al., Non-coding transcript identified by NONCODE: Linc	chr18	100	100	NA	NA	NA	NA	NA	NA	NA	NA	NA	NA	NA	NA	NA	NA	NA	NA	NA	NA	NA	NA	NA	NA	NA	NA	NonCoding	3.97769
TC0500000201.rn.1	4.15769	4.50763	-1.27451	down	7.22052e-10	1.57802e-07	MTA_TC0400000086.mm	Non-coding transcript identified by NONCODE: Linc	chr5	+	MTA_TR0400000265.mm	NonCoding	24502074	24504112	30	NA	NA	MTA_TR0400000265.mm	MTA2Rn6	Non-coding transcript identified by NONCODE: Linc	chr5	100	100	NA	NA	NA	NA	NA	NA	NA	NA	NA	NA	NA	NA	NA	NA	NA	NA	NA	NA	NA	NA	NA	NA	NA	NA	NonCoding	4.21047
TC0300001182.rn.1	4.13253	3.75661	1.29766	up	8.43751e-10	1.80952e-07	MTA_TC0200001428.mm	RNA for germline small RNA gsRNA18, complete sequence.	chr3	+	MTA_TR0200004678.mm	NonCoding	81465246	81465275	6	NA	NA	MTA_TR0200004678.mm	MTA2Rn6	RNA for germline small RNA gsRNA18, complete sequence.	chr3	100	100	NA	NA	NA	NA	NA	NA	NA	NA	NA	NA	NA	NA	NA	NA	NA	NA	NA	NA	NA	NA	NA	NA	NA	NA	NonCoding	4.4185
TC1100000033.rn.1	4.49052	4.77181	-1.21528	down	9.1151e-10	1.89627e-07	MTA_TC1600000814.mm	Non-coding transcript identified by Luo, et al., Non-coding transcript identified by NONCODE: Linc	chr11	+	MTA_TR1600002896.mm	NonCoding	7687329	7689570	30	NA	NA	MTA_TR1600002896.mm	MTA2Rn6	Non-coding transcript identified by Luo, et al., Non-coding transcript identified by NONCODE: Linc	chr11	100	100	NA	NA	NA	NA	NA	NA	NA	NA	NA	NA	NA	NA	NA	NA	NA	NA	NA	NA	NA	NA	NA	NA	NA	NA	NonCoding	4.26792
TC2000001170.rn.1	5.80472	4.40391	2.64049	up	9.28531e-10	1.91958e-07	MTA_TC1700001720.mm	RNA for germline small RNA gsRNA285, complete sequence.	chr20	-	MTA_TR1700006197.mm	NonCoding	6627578	6627604	3	NA	NA	MTA_TR1700006197.mm	MTA2Rn6	RNA for germline small RNA gsRNA285, complete sequence.	chr20	100	100	NA	NA	NA	NA	NA	NA	NA	NA	NA	NA	NA	NA	NA	NA	NA	NA	NA	NA	NA	NA	NA	NA	NA	NA	NonCoding	7.55623
TC1500000233.rn.1	5.51546	5.25024	1.20181	up	1.03119e-09	2.07571e-07	MTA_TC1400000506.mm	Non-coding transcript identified by NONCODE: Linc, Non-coding transcript identified by Luo, et al.	chr15	+	MTA_TR1400001578.mm	NonCoding	23659022	23660301	50	NA	NA	MTA_TR1400001578.mm	MTA2Rn6	Non-coding transcript identified by NONCODE: Linc, Non-coding transcript identified by Luo, et al.	chr15	100	100	NA	NA	NA	NA	NA	NA	NA	NA	NA	NA	NA	NA	NA	NA	NA	NA	NA	NA	NA	NA	NA	NA	NA	NA	NonCoding	5.12508
TC0300004603.rn.1	5.29864	6.18534	-1.84894	down	1.04638e-09	2.09405e-07	NA	NA	chr3	-	NA	NonCoding	153231100	153231224	30	NA	NA	ENSRNOT00000073120	ENSEMBL	ncrna:novel chromosome:Rnor_5.0:3:158483655:158483779:1 gene:ENSRNOG00000050427 gene_biotype:miRNA transcript_biotype:miRNA	chr3	100	100	NA	NA	NA	NA	NA	NA	NA	NA	NA	NA	NA	NA	NA	NA	NA	NA	NA	NA	NA	NA	NA	NA	NA	NA	NonCoding	4.97511
TC0500004196.rn.1	5.28287	4.30849	1.9648	up	1.07346e-09	2.13071e-07	MTA_TC0400004138.mm	PREDICTED: predicted gene, 19313 (Gm19313), miscRNA.	chr5	-	MTA_TR0400014451.mm	NonCoding	172611728	172613213	30	NA	NA	MTA_TR0400014451.mm	MTA2Rn6	PREDICTED: predicted gene, 19313 (Gm19313), miscRNA.	chr5	100	100	NA	NA	NA	NA	NA	NA	NA	NA	NA	NA	NA	NA	NA	NA	NA	NA	NA	NA	NA	NA	NA	NA	NA	NA	NonCoding	5.29449
TC1200000067.rn.1	5.47764	4.68961	1.72672	up	1.11038e-09	2.18403e-07	charoy	Unannotated AceView Transcript	chr12	+	charoy.aSep08-unspliced	NonCoding	3301965	3309681	90	NA	NA	charoy.aSep08-unspliced	Ace View	Unannotated AceView Transcript	chr12	100	100	NA	NA	NA	NA	NA	NA	NA	NA	NA	NA	NA	NA	NA	NA	NA	NA	NA	NA	NA	NA	NA	NA	NA	NA	NonCoding	5.46656
TC0100003508.rn.1	12.4356	10.1456	4.89032	up	1.12855e-09	2.20089e-07	MTA_TC1900000492.mm	predicted gene, 23334	chr1	+	MTA_TR1900001770.mm	NonCoding	252377463	252377489	3	NA	NA	MTA_TR1900001770.mm	MTA2Rn6	predicted gene, 23334	chr1	100	100	NA	NA	NA	NA	NA	NA	NA	NA	NA	NA	NA	NA	NA	NA	NA	NA	NA	NA	NA	NA	NA	NA	NA	NA	NonCoding	11.6387
TC0X00001609.rn.1	10.3524	9.85889	1.40783	up	1.19897e-09	2.29002e-07	MTA_TC0X00001692.mm	PREDICTED: predicted gene, 19528, transcript variant 1 (Gm19528), miscRNA.	chrX	-	MTA_TR0X00004721.mm	NonCoding	28593397	28595395	30	NA	NA	MTA_TR0X00004721.mm	MTA2Rn6	PREDICTED: predicted gene, 19528, transcript variant 1 (Gm19528), miscRNA.	chrX	100	100	NA	NA	NA	NA	NA	NA	NA	NA	NA	NA	NA	NA	NA	NA	NA	NA	NA	NA	NA	NA	NA	NA	NA	NA	NonCoding	10.4105
TC0200004647.rn.1	5.61741	4.61129	2.0085	up	1.28187e-09	2.42435e-07	MTA_TC0300002908.mm	Non-coding transcript identified by NONCODE: Linc	chr2	-	MTA_TR0300009738.mm	NonCoding	231539373	231542499	30	NA	NA	MTA_TR0300009738.mm	MTA2Rn6	Non-coding transcript identified by NONCODE: Linc	chr2	100	100	NA	NA	NA	NA	NA	NA	NA	NA	NA	NA	NA	NA	NA	NA	NA	NA	NA	NA	NA	NA	NA	NA	NA	NA	NonCoding	6.18522
TC0500003753.rn.1	5.53919	5.2342	1.23541	up	1.30555e-09	2.44895e-07	MTA_TC0400003673.mm	Non-coding transcript identified by NONCODE: Linc	chr5	-	MTA_TR0400012627.mm	NonCoding	150680568	150683600	30	NA	NA	MTA_TR0400012627.mm	MTA2Rn6	Non-coding transcript identified by NONCODE: Linc	chr5	100	100	NA	NA	NA	NA	NA	NA	NA	NA	NA	NA	NA	NA	NA	NA	NA	NA	NA	NA	NA	NA	NA	NA	NA	NA	NonCoding	5.74459
TC0600003280.rn.1	7.36108	3.25522	17.2182	up	1.31139e-09	2.45323e-07	MTA_TC1200002460.mm	immunoglobulin heavy diversity 5-8	chr6	-	MTA_TR1200007229.mm	NonCoding	138293373	138293400	4	NA	NA	MTA_TR1200007229.mm	MTA2Rn6	immunoglobulin heavy diversity 5-8	chr6	100	100	NA	NA	NA	NA	NA	NA	NA	NA	NA	NA	NA	NA	NA	NA	NA	NA	NA	NA	NA	NA	NA	NA	NA	NA	NonCoding	6.88981
TC2000000262.rn.1	12.1417	11.7544	1.30789	up	1.43671e-09	2.64454e-07	MTA_TC1700000441.mm	RNA for germline small RNA gsRNA331, complete sequence.	chr20	+	MTA_TR1700001553.mm	NonCoding	6666303	6666331	5	NA	NA	MTA_TR1700001553.mm	MTA2Rn6	RNA for germline small RNA gsRNA331, complete sequence.	chr20	100	100	NA	NA	NA	NA	NA	NA	NA	NA	NA	NA	NA	NA	NA	NA	NA	NA	NA	NA	NA	NA	NA	NA	NA	NA	NonCoding	12.5639
TC1900000955.rn.1	4.23012	4.88124	-1.57038	down	1.58916e-09	2.87141e-07	MTA_TC0800001158.mm	Non-coding transcript identified by Luo, et al., Non-coding transcript identified by NONCODE: Linc	chr19	-	MTA_TR0800003747.mm	NonCoding	6802780	6804201	22	NA	NA	MTA_TR0800003747.mm	MTA2Rn6	Non-coding transcript identified by Luo, et al., Non-coding transcript identified by NONCODE: Linc	chr19	100	100	NA	NA	NA	NA	NA	NA	NA	NA	NA	NA	NA	NA	NA	NA	NA	NA	NA	NA	NA	NA	NA	NA	NA	NA	NonCoding	4.32916
TC0200000839.rn.1	4.20153	4.67148	-1.38506	down	1.67684e-09	2.97623e-07	MTA_TC0300000114.mm	Non-coding transcript identified by Luo, et al., Non-coding transcript identified by NONCODE: Linc	chr2	+	MTA_TR0300000235.mm	NonCoding	103253190	103254545	30	NA	NA	MTA_TR0300000235.mm	MTA2Rn6	Non-coding transcript identified by Luo, et al., Non-coding transcript identified by NONCODE: Linc	chr2	100	100	NA	NA	NA	NA	NA	NA	NA	NA	NA	NA	NA	NA	NA	NA	NA	NA	NA	NA	NA	NA	NA	NA	NA	NA	NonCoding	4.27765
TC1700001434.rn.1	9.23269	6.99245	4.72476	up	1.8305e-09	3.16621e-07	XLOC_019278	Chalmel, et. al. Testis-expressed Unannotated Transcripts (TUTs)	chr17	-	TCONS_00045088	NonCoding	15245346	15247505	30	NA	NA	TCONS_00045088	Chalmel	Chalmel, et. al. Testis-expressed Unannotated Transcripts (TUTs)	chr17	100	100	NA	NA	NA	NA	NA	NA	NA	NA	NA	NA	NA	NA	NA	NA	NA	NA	NA	NA	NA	NA	NA	NA	NA	NA	NonCoding	8.73904
TC1800001848.rn.1	6.58204	6.99337	-1.32991	down	2.17355e-09	3.6563e-07	MTA_TC1800001728.mm	Non-coding transcript identified by NONCODE: Linc	chr18	-	MTA_TR1800005123.mm	NonCoding	85959628	85960285	30	NA	NA	MTA_TR1800005123.mm	MTA2Rn6	Non-coding transcript identified by NONCODE: Linc	chr18	100	100	NA	NA	NA	NA	NA	NA	NA	NA	NA	NA	NA	NA	NA	NA	NA	NA	NA	NA	NA	NA	NA	NA	NA	NA	NonCoding	6.66256
TC0300000001.rn.1	6.06347	4.81439	2.37689	up	2.20849e-09	3.69021e-07	RGD1562465_1	similar to GTPase activating protein testicular GAP1	chr3	+	mRNARGD7749345_1	NonCoding	3216	10252	40	NA	NA	mRNARGD7749345_1	Rat Genome Database	similar to GTPase activating protein testicular GAP1	chr3	100	100	NA	NA	NA	NA	NA	NA	NA	NA	NA	NA	NA	NA	NA	NA	NA	NA	NA	NA	NA	NA	NA	NA	NA	NA	NonCoding	6.09185
TC0300004318.rn.1	6.20634	5.24928	1.94134	up	2.25728e-09	3.73548e-07	RGD7592225_1	uncharacterized LOC102547277	chr3	-	mRNARGD7592227_1	NonCoding	138099424	138109499	30	NA	NA	mRNARGD7592227_1	Rat Genome Database	uncharacterized LOC102547277	chr3	100	100	NA	NA	NA	NA	NA	NA	NA	NA	NA	NA	NA	NA	NA	NA	NA	NA	NA	NA	NA	NA	NA	NA	NA	NA	NonCoding	6.01665
TC0700002473.rn.1	4.33607	4.69644	-1.28375	down	2.28324e-09	3.75899e-07	Mir135a	microRNA mir-135a	chr7	-	NR_031881	NonCoding	32894877	32894976	30	NA	100314280	NR_031881	RefSeq	Rattus norvegicus microRNA mir-135a (Mir135a), microRNA.	chr7	100	100	NA	NA	NA	NA	NA	NR_031881	GO:0010628	positive regulation of gene expression	not recorded	NA	NA	NA	NA	NA	NA	NA	NA	NA	NA	NA	NA	NA	NA	NA	NonCoding	4.46896
TC1400002349.rn.1	4.3517	4.03923	1.24182	up	2.40268e-09	3.89189e-07	MTA_TC1100002345.mm	Non-coding transcript identified by NONCODE: Sense No Exonic	chr14	-	MTA_TR1100009061.mm	NonCoding	107073394	107076316	30	NA	NA	MTA_TR1100009061.mm	MTA2Rn6	Non-coding transcript identified by NONCODE: Sense No Exonic	chr14	100	100	NA	NA	NA	NA	NA	NA	NA	NA	NA	NA	NA	NA	NA	NA	NA	NA	NA	NA	NA	NA	NA	NA	NA	NA	NonCoding	4.17626
TC0400003473.rn.1	5.25019	4.59397	1.57595	up	2.53966e-09	4.03283e-07	MTA_TC0600002864.mm	Non-coding transcript identified by NONCODE: Sense No Exonic	chr4	-	MTA_TR0600009348.mm	NonCoding	133888889	133890662	30	NA	NA	MTA_TR0600009348.mm	MTA2Rn6	Non-coding transcript identified by NONCODE: Sense No Exonic	chr4	100	100	NA	NA	NA	NA	NA	NA	NA	NA	NA	NA	NA	NA	NA	NA	NA	NA	NA	NA	NA	NA	NA	NA	NA	NA	NonCoding	4.91842
TC0900001943.rn.1	6.05054	4.54741	2.83455	up	2.56464e-09	4.04943e-07	MTA_TC0100000376.mm	Non-coding transcript identified by NONCODE: Antisense	chr9	-	MTA_TR0100001114.mm	NonCoding	54259219	54261026	30	NA	NA	MTA_TR0100001114.mm	MTA2Rn6	Non-coding transcript identified by NONCODE: Antisense	chr9	100	100	NA	NA	NA	NA	NA	NA	NA	NA	NA	NA	NA	NA	NA	NA	NA	NA	NA	NA	NA	NA	NA	NA	NA	NA	NonCoding	5.82812
TC0X00001065.rn.1	6.45136	5.08573	2.57688	up	2.59529e-09	4.08845e-07	MTA_TC0X00000333.mm	PREDICTED: predicted gene, 19899 (Gm19899), miscRNA.	chrX	+	MTA_TR0X00000930.mm	NonCoding	123705239	123707266	30	NA	NA	MTA_TR0X00000930.mm	MTA2Rn6	PREDICTED: predicted gene, 19899 (Gm19899), miscRNA.	chrX	100	100	NA	NA	NA	NA	NA	NA	NA	NA	NA	NA	NA	NA	NA	NA	NA	NA	NA	NA	NA	NA	NA	NA	NA	NA	NonCoding	6.51327
TC1000002636.rn.1	4.22237	4.59535	-1.29502	down	2.68696e-09	4.2022e-07	RGD7565160_1	uncharacterized LOC102551644	chr10	-	mRNARGD7565162_1	NonCoding	30871376	30878581	30	NA	NA	mRNARGD7565162_1	Rat Genome Database	uncharacterized LOC102551644	chr10	100	100	NA	NA	NA	NA	NA	NA	NA	NA	NA	NA	NA	NA	NA	NA	NA	NA	NA	NA	NA	NA	NA	NA	NA	NA	NonCoding	4.23554
TC1000004002.rn.1	4.09512	3.79141	1.23432	up	2.68741e-09	4.2022e-07	MTA_TC1100003971.mm	Non-coding transcript identified by NONCODE: Sense No Exonic	chr10	-	MTA_TR1100015054.mm	NonCoding	96421163	96423269	30	NA	NA	MTA_TR1100015054.mm	MTA2Rn6	Non-coding transcript identified by NONCODE: Sense No Exonic	chr10	100	100	NA	NA	NA	NA	NA	NA	NA	NA	NA	NA	NA	NA	NA	NA	NA	NA	NA	NA	NA	NA	NA	NA	NA	NA	NonCoding	4.05227
TC1800000748.rn.1	4.50431	3.93919	1.47951	up	2.84147e-09	4.38637e-07	MTA_TC1800000721.mm	Non-coding transcript identified by NONCODE: Sense No Exonic	chr18	+	MTA_TR1800002164.mm	NonCoding	63936466	63938744	30	NA	NA	MTA_TR1800002164.mm	MTA2Rn6	Non-coding transcript identified by NONCODE: Sense No Exonic	chr18	100	100	NA	NA	NA	NA	NA	NA	NA	NA	NA	NA	NA	NA	NA	NA	NA	NA	NA	NA	NA	NA	NA	NA	NA	NA	NonCoding	4.25633
TC0500002617.rn.1	4.7915	5.07181	-1.21446	down	3.0542e-09	4.63412e-07	MTA_TC0400002528.mm	predicted gene 12454, Non-coding transcript identified by NONCODE: Antisense, novel transcript	chr5	-	MTA_TR0400008623.mm	NonCoding	59007599	59010644	30	NA	NA	MTA_TR0400008623.mm	MTA2Rn6	predicted gene 12454, Non-coding transcript identified by NONCODE: Antisense, novel transcript	chr5	100	100	NA	NA	NA	NA	NA	NA	NA	NA	NA	NA	NA	NA	NA	NA	NA	NA	NA	NA	NA	NA	NA	NA	NA	NA	NonCoding	4.7593
TC0M00000007.rn.1	7.71911	5.29747	5.35779	up	3.23553e-09	4.87396e-07	NA	NA	chrM	+	NA	NonCoding	3695	3763	30	NA	NA	ENSRNOT00000051008	ENSEMBL	mt_genbank_import:novel chromosome:Rnor_5.0:MT:3695:3763:1 gene:ENSRNOG00000029301 gene_biotype:Mt_tRNA transcript_biotype:Mt_tRNA	chrM	100	100	NA	NA	NA	NA	NA	NA	NA	NA	NA	NA	NA	NA	NA	NA	NA	NA	NA	NA	NA	NA	NA	NA	NA	NA	NonCoding	5.29693
TC0200002944.rn.1	7.76122	4.26556	11.2798	up	3.46109e-09	5.131e-07	MTA_TC1300002719.mm	Non-coding transcript identified by NONCODE: Sense No Exonic	chr2	-	MTA_TR1300007878.mm	NonCoding	47275293	47277639	30	NA	NA	MTA_TR1300007878.mm	MTA2Rn6	Non-coding transcript identified by NONCODE: Sense No Exonic	chr2	100	100	NA	NA	NA	NA	NA	NA	NA	NA	NA	NA	NA	NA	NA	NA	NA	NA	NA	NA	NA	NA	NA	NA	NA	NA	NonCoding	7.61739
TC0300001248.rn.1	4.24824	4.87695	-1.54618	down	3.47324e-09	5.131e-07	MTA_TC0200001500.mm	predicted gene 13804, ribosomal protein L27a (Rpl27a) pseudogene	chr3	+	MTA_TR0200004810.mm	Pseudogene	87646126	87646292	30	NA	NA	MTA_TR0200004810.mm	MTA2Rn6	predicted gene 13804, ribosomal protein L27a (Rpl27a) pseudogene	chr3	100	100	NA	NA	NA	NA	NA	NA	NA	NA	NA	NA	NA	NA	NA	NA	NA	NA	NA	NA	NA	NA	NA	NA	NA	NA	Pseudogene	4.16341
TC0800001706.rn.1	4.18342	3.90942	1.20916	up	3.65524e-09	5.33124e-07	RGD7630481_1	uncharacterized LOC102547874	chr8	+	mRNARGD7630483_1	NonCoding	126538424	126556028	38	NA	NA	mRNARGD7630483_1	Rat Genome Database	uncharacterized LOC102547874	chr8	100	100	NA	NA	NA	NA	NA	NA	NA	NA	NA	NA	NA	NA	NA	NA	NA	NA	NA	NA	NA	NA	NA	NA	NA	NA	NonCoding	3.95391
TC0X00002008.rn.1	4.50719	3.9313	1.4906	up	3.69306e-09	5.37501e-07	RGD7557670_1	uncharacterized LOC102555069	chrX	-	mRNARGD7557672_1	NonCoding	74454873	74462779	30	NA	NA	mRNARGD7557672_1	Rat Genome Database	uncharacterized LOC102555069	chrX	100	100	NA	NA	NA	NA	NA	NA	NA	NA	NA	NA	NA	NA	NA	NA	NA	NA	NA	NA	NA	NA	NA	NA	NA	NA	NonCoding	4.28225
TC1800001078.rn.1	3.92382	4.48801	-1.47855	down	3.78556e-09	5.47153e-07	RGD7657945_1	uncharacterized LOC102552739	chr18	-	mRNARGD7657947_1	NonCoding	9316191	9360548	40	NA	NA	mRNARGD7657947_1	Rat Genome Database	uncharacterized LOC102552739	chr18	100	100	NA	NA	NA	NA	NA	NA	NA	NA	NA	NA	NA	NA	NA	NA	NA	NA	NA	NA	NA	NA	NA	NA	NA	NA	NonCoding	3.73608
TC0100000587.rn.1	5.58647	4.96667	1.53666	up	3.83728e-09	5.52648e-07	RGD7672762_1	uncharacterized LOC102556502	chr1	+	mRNARGD7672763_1	NonCoding	55623524	55639789	30	NA	NA	mRNARGD7672763_1	Rat Genome Database	uncharacterized LOC102556502	chr1	100	100	NA	NA	NA	NA	NA	NA	NA	NA	NA	NA	NA	NA	NA	NA	NA	NA	NA	NA	NA	NA	NA	NA	NA	NA	NonCoding	5.21051
TC0900000378.rn.1	4.65857	5.20828	-1.46379	down	3.96307e-09	5.60464e-07	MTA_TC0100000161.mm	Non-coding transcript identified by NONCODE: Antisense	chr9	+	MTA_TR0100000456.mm	NonCoding	30267164	30268744	30	NA	NA	MTA_TR0100000456.mm	MTA2Rn6	Non-coding transcript identified by NONCODE: Antisense	chr9	100	100	NA	NA	NA	NA	NA	NA	NA	NA	NA	NA	NA	NA	NA	NA	NA	NA	NA	NA	NA	NA	NA	NA	NA	NA	NonCoding	4.82467
TC1700002147.rn.1	6.2313	5.69224	1.45302	up	4.11435e-09	5.74524e-07	MTA_TC0200000165.mm	predicted gene, 23571	chr17	-	MTA_TR0200000361.mm	NonCoding	72063539	72063674	24	NA	NA	MTA_TR0200000361.mm	MTA2Rn6	predicted gene, 23571	chr17	100	100	NA	NA	NA	NA	NA	NA	NA	NA	NA	NA	NA	NA	NA	NA	NA	NA	NA	NA	NA	NA	NA	NA	NA	NA	NonCoding	6.07133
TC0700000976.rn.1	7.81387	9.31114	-2.82309	down	4.45206e-09	6.04742e-07	MTA_TC1500000269.mm	PREDICTED: uncharacterized LOC100505062 (LOC100505062), miscRNA.	chr7	+	MTA_TR1500000752.mm	NonCoding	75574828	75578450	30	NA	NA	MTA_TR1500000752.mm	MTA2Rn6	PREDICTED: uncharacterized LOC100505062 (LOC100505062), miscRNA.	chr7	100	100	NA	NA	NA	NA	NA	NA	NA	NA	NA	NA	NA	NA	NA	NA	NA	NA	NA	NA	NA	NA	NA	NA	NA	NA	NonCoding	7.97645
TC0800002848.rn.1	3.51328	3.82777	-1.24357	down	4.45858e-09	6.04742e-07	MTA_TC0900002573.mm	Non-coding transcript identified by NONCODE: Antisense	chr8	-	MTA_TR0900008325.mm	NonCoding	74983135	74987409	25	NA	NA	MTA_TR0900008325.mm	MTA2Rn6	Non-coding transcript identified by NONCODE: Antisense	chr8	100	100	NA	NA	NA	NA	NA	NA	NA	NA	NA	NA	NA	NA	NA	NA	NA	NA	NA	NA	NA	NA	NA	NA	NA	NA	NonCoding	3.56416
TC0X00002576.rn.1	3.54131	3.83378	-1.22473	down	4.46252e-09	6.04742e-07	Mir880	microRNA mir-880	chrX	-	NR_032261	NonCoding	151281988	151282065	30	NA	100314285	NR_032261	RefSeq	Rattus norvegicus microRNA mir-880 (Mir880), microRNA.	chrX	100	100	NA	NA	NA	NA	NA	NA	NA	NA	NA	NA	NA	NA	NA	NA	NA	NA	NA	NA	NA	NA	NA	NA	NA	NA	NonCoding	3.81982
TC1000004320.rn.1	7.32609	7.92023	-1.50957	down	4.51793e-09	6.06624e-07	MTA_TC1900001761.mm	Non-coding transcript identified by NONCODE: Linc	chr10	-	MTA_TR1900006010.mm	NonCoding	111496306	111496910	30	NA	NA	MTA_TR1900006010.mm	MTA2Rn6	Non-coding transcript identified by NONCODE: Linc	chr10	100	100	NA	NA	NA	NA	NA	NA	NA	NA	NA	NA	NA	NA	NA	NA	NA	NA	NA	NA	NA	NA	NA	NA	NA	NA	NonCoding	6.46932
TC1300002162.rn.1	3.53221	4.42168	-1.85249	down	4.60859e-09	6.06624e-07	MTA_TC0100003760.mm	Non-coding transcript identified by NONCODE: Linc	chr13	-	MTA_TR0100012035.mm	NonCoding	105487263	105488927	30	NA	NA	MTA_TR0100012035.mm	MTA2Rn6	Non-coding transcript identified by NONCODE: Linc	chr13	100	100	NA	NA	NA	NA	NA	NA	NA	NA	NA	NA	NA	NA	NA	NA	NA	NA	NA	NA	NA	NA	NA	NA	NA	NA	NonCoding	3.60329
TC1500001324.rn.1	5.34822	4.21926	2.18702	up	4.60859e-09	6.06624e-07	MTA_TC1400000138.mm	Non-coding transcript identified by NONCODE: Sense No Exonic	chr15	-	MTA_TR1400000439.mm	NonCoding	9083130	9085988	30	NA	NA	MTA_TR1400000439.mm	MTA2Rn6	Non-coding transcript identified by NONCODE: Sense No Exonic	chr15	100	100	NA	NA	NA	NA	NA	NA	NA	NA	NA	NA	NA	NA	NA	NA	NA	NA	NA	NA	NA	NA	NA	NA	NA	NA	NonCoding	5.24541
TC0100006588.rn.1	7.46674	3.81713	12.55	up	4.60859e-09	6.06624e-07	MTA_TC0700003299.mm	predicted gene, 24760	chr1	-	MTA_TR0700011584.mm	NonCoding	194848328	194848420	30	NA	NA	MTA_TR0700011584.mm	MTA2Rn6	predicted gene, 24760	chr1	100	100	NA	NA	NA	NA	NA	NA	NA	NA	NA	NA	NA	NA	NA	NA	NA	NA	NA	NA	NA	NA	NA	NA	NA	NA	NonCoding	7.7204
TC0200000294.rn.1	4.46287	4.8262	-1.28639	down	4.60859e-09	6.06624e-07	MTA_TC1300001162.mm	Non-coding transcript identified by NONCODE: Linc	chr2	+	MTA_TR1300003207.mm	NonCoding	33574451	33575286	30	NA	NA	MTA_TR1300003207.mm	MTA2Rn6	Non-coding transcript identified by NONCODE: Linc	chr2	100	100	NA	NA	NA	NA	NA	NA	NA	NA	NA	NA	NA	NA	NA	NA	NA	NA	NA	NA	NA	NA	NA	NA	NA	NA	NonCoding	4.47258
TC0300004193.rn.1	4.86247	4.4285	1.35095	up	4.60859e-09	6.06624e-07	MTA_TC0200004648.mm	microRNA 3098 (Mir3098), microRNA.	chr3	-	MTA_TR0200016496.mm	NonCoding	123684904	124193310	1	NA	NA	MTA_TR0200016496.mm	MTA2Rn6	microRNA 3098 (Mir3098), microRNA.	chr3	100	100	NA	NA	NA	NA	NA	NA	NA	NA	NA	NA	NA	NA	NA	NA	NA	NA	NA	NA	NA	NA	NA	NA	NA	NA	NonCoding	3.9066
TC0400000311.rn.1	8.00975	6.83226	2.26183	up	4.60859e-09	6.06624e-07	RGD7501072_1	uncharacterized LOC102552103	chr4	+	mRNARGD7501073_1	NonCoding	29649284	29654166	59	NA	NA	mRNARGD7501073_1	Rat Genome Database	uncharacterized LOC102552103	chr4	100	100	NA	NA	NA	NA	NA	NA	NA	NA	NA	NA	NA	NA	NA	NA	NA	NA	NA	NA	NA	NA	NA	NA	NA	NA	NonCoding	7.37641
TC0400002188.rn.1	6.68401	6.23306	1.36695	up	4.60859e-09	6.06624e-07	MTA_TC0500000208.mm	Non-coding transcript identified by NONCODE: Linc, Non-coding transcript identified by Luo, et al.	chr4	-	MTA_TR0500000567.mm	NonCoding	7461121	7461277	30	NA	NA	MTA_TR0500000567.mm	MTA2Rn6	Non-coding transcript identified by NONCODE: Linc, Non-coding transcript identified by Luo, et al.	chr4	100	100	NA	NA	NA	NA	NA	NA	NA	NA	NA	NA	NA	NA	NA	NA	NA	NA	NA	NA	NA	NA	NA	NA	NA	NA	NonCoding	6.29342
TC0X00002322.rn.1	5.59044	5.27371	1.24551	up	4.71013e-09	6.14119e-07	MTA_TC0X00001945.mm	Non-coding transcript identified by NONCODE: Linc, Non-coding transcript identified by Luo, et al.	chrX	-	MTA_TR0X00005444.mm	NonCoding	119521968	119525413	30	NA	NA	MTA_TR0X00005444.mm	MTA2Rn6	Non-coding transcript identified by NONCODE: Linc, Non-coding transcript identified by Luo, et al.	chrX	100	100	NA	NA	NA	NA	NA	NA	NA	NA	NA	NA	NA	NA	NA	NA	NA	NA	NA	NA	NA	NA	NA	NA	NA	NA	NonCoding	5.80648
TC1100001554.rn.1	5.2579	4.68158	1.49104	up	4.81541e-09	6.25477e-07	MTA_TC1600000608.mm	Non-coding transcript identified by NONCODE: Sense No Exonic	chr11	-	MTA_TR1600002308.mm	NonCoding	59404701	59406360	30	NA	NA	MTA_TR1600002308.mm	MTA2Rn6	Non-coding transcript identified by NONCODE: Sense No Exonic	chr11	100	100	NA	NA	NA	NA	NA	NA	NA	NA	NA	NA	NA	NA	NA	NA	NA	NA	NA	NA	NA	NA	NA	NA	NA	NA	NonCoding	5.19434
TC1700000128.rn.1	3.96729	4.2505	-1.21689	down	4.92975e-09	6.32762e-07	RGD7694704_1	uncharacterized LOC102555842	chr17	+	mRNARGD7694707_1	NonCoding	8462759	8466911	30	NA	NA	mRNARGD7694707_1	Rat Genome Database	uncharacterized LOC102555842	chr17	100	100	NA	NA	NA	NA	NA	NA	NA	NA	NA	NA	NA	NA	NA	NA	NA	NA	NA	NA	NA	NA	NA	NA	NA	NA	NonCoding	4.03616
TC0100006444.rn.1	5.38598	4.78723	1.51441	up	5.19734e-09	6.32762e-07	MTA_TC1800000463.mm	Non-coding transcript identified by NONCODE: Sense No Exonic	chr1	-	MTA_TR1800001411.mm	NonCoding	182117257	182119698	30	NA	NA	MTA_TR1800001411.mm	MTA2Rn6	Non-coding transcript identified by NONCODE: Sense No Exonic	chr1	100	100	NA	NA	NA	NA	NA	NA	NA	NA	NA	NA	NA	NA	NA	NA	NA	NA	NA	NA	NA	NA	NA	NA	NA	NA	NonCoding	5.76928
TC0200002956.rn.1	4.828	4.14194	1.60888	up	5.30561e-09	6.32762e-07	MTA_TC1300002727.mm	Non-coding transcript identified by NONCODE: Sense No Exonic	chr2	-	MTA_TR1300007903.mm	NonCoding	49441822	49443761	30	NA	NA	MTA_TR1300007903.mm	MTA2Rn6	Non-coding transcript identified by NONCODE: Sense No Exonic	chr2	100	100	NA	NA	NA	NA	NA	NA	NA	NA	NA	NA	NA	NA	NA	NA	NA	NA	NA	NA	NA	NA	NA	NA	NA	NA	NonCoding	4.7964
TC0900000059.rn.1	6.01124	4.36663	3.12665	up	5.48041e-09	6.32762e-07	RGD7738881_1	uncharacterized LOC102554115	chr9	+	mRNARGD7738882_1	NonCoding	7471631	7473430	30	NA	NA	mRNARGD7738882_1	Rat Genome Database	uncharacterized LOC102554115	chr9	100	100	NA	NA	NA	NA	NA	NA	NA	NA	NA	NA	NA	NA	NA	NA	NA	NA	NA	NA	NA	NA	NA	NA	NA	NA	NonCoding	3.86636
TC1000000904.rn.1	9.59585	5.52297	16.8291	up	5.48041e-09	6.32762e-07	NA	NA	chr10	+	NA	NonCoding	55656404	55656541	30	NA	NA	NONRATT008902	NONCODE	Non-coding transcript identified by NONCODE	chr10	100	100	NA	NA	NA	NA	NA	NA	NA	NA	NA	NA	NA	NA	NA	NA	NA	NA	NA	NA	NA	NA	NA	NA	NA	NA	NonCoding	10.8617
TC1400002427.rn.1	4.34525	4.62702	-1.21569	down	5.48041e-09	6.32762e-07	RGD7702613_1	uncharacterized LOC102551344	chr14	-	mRNARGD7702614_1	NonCoding	113632591	113633199	26	NA	NA	mRNARGD7702614_1	Rat Genome Database	uncharacterized LOC102551344	chr14	100	100	NA	NA	NA	NA	NA	NA	NA	NA	NA	NA	NA	NA	NA	NA	NA	NA	NA	NA	NA	NA	NA	NA	NA	NA	NonCoding	4.28183
TC1700001119.rn.1	4.27029	3.96625	1.2346	up	5.48041e-09	6.32762e-07	MTA_TC0200000331.mm	PRINS RNA	chr17	+	MTA_TR0200000788.mm	NonCoding	87426440	87426513	30	NA	NA	MTA_TR0200000788.mm	MTA2Rn6	PRINS RNA	chr17	100	100	NA	NA	NA	NA	NA	NA	NA	NA	NA	NA	NA	NA	NA	NA	NA	NA	NA	NA	NA	NA	NA	NA	NA	NA	NonCoding	4.29162
TC0300004821.rn.1	4.87135	4.38779	1.3982	up	5.76293e-09	6.32762e-07	MTA_TC0200005187.mm	Non-coding transcript identified by NONCODE: Sense No Exonic	chr3	-	MTA_TR0200018451.mm	NonCoding	164065275	164066772	30	NA	NA	MTA_TR0200018451.mm	MTA2Rn6	Non-coding transcript identified by NONCODE: Sense No Exonic	chr3	100	100	NA	NA	NA	NA	NA	NA	NA	NA	NA	NA	NA	NA	NA	NA	NA	NA	NA	NA	NA	NA	NA	NA	NA	NA	NonCoding	4.79566
TC0400003389.rn.1	5.7041	4.74115	1.94929	up	5.82723e-09	6.32762e-07	MTA_TC0600002769.mm	Non-coding transcript identified by NONCODE: Sense No Exonic	chr4	-	MTA_TR0600009103.mm	NonCoding	126049905	126052733	30	NA	NA	MTA_TR0600009103.mm	MTA2Rn6	Non-coding transcript identified by NONCODE: Sense No Exonic	chr4	100	100	NA	NA	NA	NA	NA	NA	NA	NA	NA	NA	NA	NA	NA	NA	NA	NA	NA	NA	NA	NA	NA	NA	NA	NA	NonCoding	5.32223
TC0500001170.rn.1	5.05331	4.52342	1.44382	up	5.88637e-09	6.32762e-07	MTA_TC0400001150.mm	Non-coding transcript identified by NONCODE: Linc	chr5	+	MTA_TR0400003472.mm	NonCoding	128171955	128174778	30	NA	NA	MTA_TR0400003472.mm	MTA2Rn6	Non-coding transcript identified by NONCODE: Linc	chr5	100	100	NA	NA	NA	NA	NA	NA	NA	NA	NA	NA	NA	NA	NA	NA	NA	NA	NA	NA	NA	NA	NA	NA	NA	NA	NonCoding	4.87156
TC0X00001373.rn.1	3.84789	4.51854	-1.5918	down	6.11904e-09	6.32762e-07	MTA_TC0X00000217.mm	Non-coding transcript identified by NONCODE: Linc	chrX	-	MTA_TR0X00000650.mm	NonCoding	1444713	1445486	30	NA	NA	MTA_TR0X00000650.mm	MTA2Rn6	Non-coding transcript identified by NONCODE: Linc	chrX	100	100	NA	NA	NA	NA	NA	NA	NA	NA	NA	NA	NA	NA	NA	NA	NA	NA	NA	NA	NA	NA	NA	NA	NA	NA	NonCoding	3.3441
TC1000000799.rn.1	6.73354	4.98405	3.3624	up	6.11904e-09	6.32762e-07	MTA_TC1100000796.mm	Non-coding transcript identified by NONCODE: Antisense	chr10	+	MTA_TR1100002680.mm	NonCoding	48635528	48638839	30	NA	NA	MTA_TR1100002680.mm	MTA2Rn6	Non-coding transcript identified by NONCODE: Antisense	chr10	100	100	NA	NA	NA	NA	NA	NA	NA	NA	NA	NA	NA	NA	NA	NA	NA	NA	NA	NA	NA	NA	NA	NA	NA	NA	NonCoding	7.23006
TC1800000525.rn.1	3.8595	4.16549	-1.23627	down	6.11904e-09	6.32762e-07	MTA_TC1800000548.mm	Non-coding transcript identified by NONCODE: Linc, Non-coding transcript identified by Luo, et al.	chr18	+	MTA_TR1800001629.mm	NonCoding	49221264	49223588	30	NA	NA	MTA_TR1800001629.mm	MTA2Rn6	Non-coding transcript identified by NONCODE: Linc, Non-coding transcript identified by Luo, et al.	chr18	100	100	NA	NA	NA	NA	NA	NA	NA	NA	NA	NA	NA	NA	NA	NA	NA	NA	NA	NA	NA	NA	NA	NA	NA	NA	NonCoding	3.91886
TC0300004949.rn.1	4.85332	3.89598	1.94174	up	6.11904e-09	6.32762e-07	MTA_TC0200005292.mm	Non-coding transcript identified by NONCODE: Sense No Exonic	chr3	-	MTA_TR0200018770.mm	NonCoding	171312141	171314556	30	NA	NA	MTA_TR0200018770.mm	MTA2Rn6	Non-coding transcript identified by NONCODE: Sense No Exonic	chr3	100	100	NA	NA	NA	NA	NA	NA	NA	NA	NA	NA	NA	NA	NA	NA	NA	NA	NA	NA	NA	NA	NA	NA	NA	NA	NonCoding	4.91558
TC0300004950.rn.1	5.40489	4.81041	1.50992	up	6.11904e-09	6.32762e-07	MTA_TC0200005293.mm	Non-coding transcript identified by NONCODE: Sense No Exonic	chr3	-	MTA_TR0200018771.mm	NonCoding	171325637	171329302	30	NA	NA	MTA_TR0200018771.mm	MTA2Rn6	Non-coding transcript identified by NONCODE: Sense No Exonic	chr3	100	100	NA	NA	NA	NA	NA	NA	NA	NA	NA	NA	NA	NA	NA	NA	NA	NA	NA	NA	NA	NA	NA	NA	NA	NA	NonCoding	5.82315
TC0400001723.rn.1	4.0012	4.30755	-1.23657	down	6.11904e-09	6.32762e-07	MTA_TC0600001382.mm	Non-coding transcript identified by NONCODE: Linc	chr4	+	MTA_TR0600004691.mm	NonCoding	155185263	155187973	30	NA	NA	MTA_TR0600004691.mm	MTA2Rn6	Non-coding transcript identified by NONCODE: Linc	chr4	100	100	NA	NA	NA	NA	NA	NA	NA	NA	NA	NA	NA	NA	NA	NA	NA	NA	NA	NA	NA	NA	NA	NA	NA	NA	NonCoding	3.98552
TC0600001278.rn.1	3.3214	3.72302	-1.32099	down	6.11904e-09	6.32762e-07	MTA_TC1200000928.mm	Non-coding transcript identified by NONCODE: Sense No Exonic	chr6	+	MTA_TR1200002649.mm	NonCoding	113850059	113851336	30	NA	NA	MTA_TR1200002649.mm	MTA2Rn6	Non-coding transcript identified by NONCODE: Sense No Exonic	chr6	100	100	NA	NA	NA	NA	NA	NA	NA	NA	NA	NA	NA	NA	NA	NA	NA	NA	NA	NA	NA	NA	NA	NA	NA	NA	NonCoding	3.4307
TC1500001180.rn.1	5.12619	4.72869	1.31722	up	6.17104e-09	6.32762e-07	MTA_TC1400001316.mm	Non-coding transcript identified by NONCODE: Sense No Exonic	chr15	+	MTA_TR1400004124.mm	NonCoding	106406323	106406842	30	NA	NA	MTA_TR1400004124.mm	MTA2Rn6	Non-coding transcript identified by NONCODE: Sense No Exonic	chr15	100	100	NA	NA	NA	NA	NA	NA	NA	NA	NA	NA	NA	NA	NA	NA	NA	NA	NA	NA	NA	NA	NA	NA	NA	NA	NonCoding	5.6864
TC0100000211.rn.1	8.50053	7.71953	1.71832	up	6.17104e-09	6.32762e-07	NA	NA	chr1	+	NA	Pseudogene	20177328	20177714	30	NA	NA	ENSRNOT00000074324	ENSEMBL	ensembl:novel chromosome:Rnor_5.0:1:21664677:21665063:1 gene:ENSRNOG00000047887 gene_biotype:pseudogene transcript_biotype:pseudogene	chr1	100	100	NA	NA	NA	NA	NA	NA	NA	NA	NA	NA	NA	NA	NA	NA	NA	NA	NA	NA	NA	NA	NA	NA	NA	NA	Pseudogene	8.30948
TC0100006553.rn.1	3.8985	4.38155	-1.3977	down	6.17104e-09	6.32762e-07	MTA_TC0700004216.mm	Non-coding transcript identified by Luo, et al., Non-coding transcript identified by NONCODE: Linc	chr1	-	MTA_TR0700014317.mm	NonCoding	191804647	191806202	30	NA	NA	MTA_TR0700014317.mm	MTA2Rn6	Non-coding transcript identified by Luo, et al., Non-coding transcript identified by NONCODE: Linc	chr1	100	100	NA	NA	NA	NA	NA	NA	NA	NA	NA	NA	NA	NA	NA	NA	NA	NA	NA	NA	NA	NA	NA	NA	NA	NA	NonCoding	3.59071
TC0500001711.rn.1	6.7113	4.07938	6.19852	up	6.35134e-09	6.32762e-07	MTA_TC0400001692.mm	Non-coding transcript identified by NONCODE: Antisense	chr5	+	MTA_TR0400005821.mm	NonCoding	154932896	154933199	30	NA	NA	MTA_TR0400005821.mm	MTA2Rn6	Non-coding transcript identified by NONCODE: Antisense	chr5	100	100	NA	NA	NA	NA	NA	NA	NA	NA	NA	NA	NA	NA	NA	NA	NA	NA	NA	NA	NA	NA	NA	NA	NA	NA	NonCoding	6.58966
TC0900001966.rn.1	4.18607	4.49289	-1.23697	down	6.35134e-09	6.32762e-07	RGD7672722_1	uncharacterized LOC102556208	chr9	-	mRNARGD7672726_1	NonCoding	59976907	59986182	38	NA	NA	mRNARGD7672726_1	Rat Genome Database	uncharacterized LOC102556208	chr9	100	100	NA	NA	NA	NA	NA	NA	NA	NA	NA	NA	NA	NA	NA	NA	NA	NA	NA	NA	NA	NA	NA	NA	NA	NA	NonCoding	4.14374
TC0900002319.rn.1	5.61637	5.30633	1.23974	up	6.35134e-09	6.32762e-07	MTA_TC0100002650.mm	Non-coding transcript identified by Luo, et al., Non-coding transcript identified by NONCODE: Linc	chr9	-	MTA_TR0100008514.mm	NonCoding	86032805	86033632	30	NA	NA	MTA_TR0100008514.mm	MTA2Rn6	Non-coding transcript identified by Luo, et al., Non-coding transcript identified by NONCODE: Linc	chr9	100	100	NA	NA	NA	NA	NA	NA	NA	NA	NA	NA	NA	NA	NA	NA	NA	NA	NA	NA	NA	NA	NA	NA	NA	NA	NonCoding	5.56818
TC1300000522.rn.1	3.52341	3.92106	-1.31736	down	6.35134e-09	6.32762e-07	RGD7521601_1	uncharacterized LOC102552930	chr13	+	mRNARGD7521602_1	NonCoding	72748920	72753100	30	NA	NA	mRNARGD7521602_1	Rat Genome Database	uncharacterized LOC102552930	chr13	100	100	NA	NA	NA	NA	NA	NA	NA	NA	NA	NA	NA	NA	NA	NA	NA	NA	NA	NA	NA	NA	NA	NA	NA	NA	NonCoding	3.38752
TC1700002333.rn.1	3.95945	4.28962	-1.25716	down	6.35134e-09	6.32762e-07	RGD7552368_1	uncharacterized LOC102550071	chr17	-	mRNARGD7552371_1	NonCoding	87269093	87275561	30	NA	NA	mRNARGD7552371_1	Rat Genome Database	uncharacterized LOC102550071	chr17	100	100	NA	NA	NA	NA	NA	NA	NA	NA	NA	NA	NA	NA	NA	NA	NA	NA	NA	NA	NA	NA	NA	NA	NA	NA	NonCoding	3.67177
TC0500000732.rn.1	3.66987	4.04028	-1.29272	down	6.35134e-09	6.32762e-07	RGD7540511_1	uncharacterized LOC102550849	chr5	+	mRNARGD7540513_1	NonCoding	76280872	76287523	30	NA	NA	mRNARGD7540513_1	Rat Genome Database	uncharacterized LOC102550849	chr5	100	100	NA	NA	NA	NA	NA	NA	NA	NA	NA	NA	NA	NA	NA	NA	NA	NA	NA	NA	NA	NA	NA	NA	NA	NA	NonCoding	3.47786
TC0500002212.rn.1	4.85921	5.20201	-1.26822	down	6.35134e-09	6.32762e-07	MTA_TC0100000019.mm	Non-coding transcript identified by NONCODE: Linc	chr5	-	MTA_TR0100000050.mm	NonCoding	13488475	13497702	30	NA	NA	MTA_TR0100000050.mm	MTA2Rn6	Non-coding transcript identified by NONCODE: Linc	chr5	100	100	NA	NA	NA	NA	NA	NA	NA	NA	NA	NA	NA	NA	NA	NA	NA	NA	NA	NA	NA	NA	NA	NA	NA	NA	NonCoding	4.44655
TC0500003967.rn.1	4.3065	3.95335	1.27735	up	6.35134e-09	6.32762e-07	MTA_TC0400003889.mm	Non-coding transcript identified by NONCODE: Sense No Exonic	chr5	-	MTA_TR0400013462.mm	NonCoding	160210663	160212988	30	NA	NA	MTA_TR0400013462.mm	MTA2Rn6	Non-coding transcript identified by NONCODE: Sense No Exonic	chr5	100	100	NA	NA	NA	NA	NA	NA	NA	NA	NA	NA	NA	NA	NA	NA	NA	NA	NA	NA	NA	NA	NA	NA	NA	NA	NonCoding	4.36582
TC0600003002.rn.1	5.52375	5.80175	-1.21251	down	6.35134e-09	6.32762e-07	MTA_TC1200002197.mm	Non-coding transcript identified by NONCODE: Linc	chr6	-	MTA_TR1200006169.mm	NonCoding	122901434	122902540	30	NA	NA	MTA_TR1200006169.mm	MTA2Rn6	Non-coding transcript identified by NONCODE: Linc	chr6	100	100	NA	NA	NA	NA	NA	NA	NA	NA	NA	NA	NA	NA	NA	NA	NA	NA	NA	NA	NA	NA	NA	NA	NA	NA	NonCoding	5.46656
TC0600003020.rn.1	6.26072	5.87955	1.3024	up	6.35134e-09	6.32762e-07	MTA_TC1200002223.mm	predicted gene, 26723, Non-coding transcript identified by NONCODE: Antisense	chr6	-	MTA_TR1200006220.mm	NonCoding	124226931	124227760	30	NA	NA	MTA_TR1200006220.mm	MTA2Rn6	predicted gene, 26723, Non-coding transcript identified by NONCODE: Antisense	chr6	100	100	NA	NA	NA	NA	NA	NA	NA	NA	NA	NA	NA	NA	NA	NA	NA	NA	NA	NA	NA	NA	NA	NA	NA	NA	NonCoding	6.362
TC1000000434.rn.1	4.82759	5.49351	-1.58658	down	6.35134e-09	6.32762e-07	MTA_TC1100000438.mm	predicted gene, 22121	chr10	+	MTA_TR1100001390.mm	NonCoding	30117479	30117505	3	NA	NA	MTA_TR1100001390.mm	MTA2Rn6	predicted gene, 22121	chr10	100	100	NA	NA	NA	NA	NA	NA	NA	NA	NA	NA	NA	NA	NA	NA	NA	NA	NA	NA	NA	NA	NA	NA	NA	NA	NonCoding	4.20688
TC1100000113.rn.1	6.32421	5.49472	1.77705	up	6.35134e-09	6.32762e-07	MTA_TC1600000883.mm	Non-coding transcript identified by Luo, et al., Non-coding transcript identified by NONCODE: Linc	chr11	+	MTA_TR1600003027.mm	NonCoding	16139785	16141868	30	NA	NA	MTA_TR1600003027.mm	MTA2Rn6	Non-coding transcript identified by Luo, et al., Non-coding transcript identified by NONCODE: Linc	chr11	100	100	NA	NA	NA	NA	NA	NA	NA	NA	NA	NA	NA	NA	NA	NA	NA	NA	NA	NA	NA	NA	NA	NA	NA	NA	NonCoding	6.19862
TC1400001374.rn.1	4.60008	4.87675	-1.2114	down	6.64394e-09	6.58103e-07	MTA_TC0500000984.mm	cDNA, clone:Y1G0122G08, strand:unspecified.	chr14	-	MTA_TR0500003282.mm	NonCoding	10575967	10576208	30	NA	NA	MTA_TR0500003282.mm	MTA2Rn6	cDNA, clone:Y1G0122G08, strand:unspecified.	chr14	100	100	NA	NA	NA	NA	NA	NA	NA	NA	NA	NA	NA	NA	NA	NA	NA	NA	NA	NA	NA	NA	NA	NA	NA	NA	NonCoding	4.39914
TC1900000384.rn.1	4.81623	4.04834	1.70278	up	6.81594e-09	6.70318e-07	RGD7597920_1	uncharacterized LOC102546316	chr19	+	mRNARGD7597921_1	NonCoding	28135649	28141063	40	NA	NA	mRNARGD7597921_1	Rat Genome Database	uncharacterized LOC102546316	chr19	100	100	NA	NA	NA	NA	NA	NA	NA	NA	NA	NA	NA	NA	NA	NA	NA	NA	NA	NA	NA	NA	NA	NA	NA	NA	NonCoding	4.32265
TC0300001436.rn.1	4.11617	4.44272	-1.25401	down	7.4103e-09	7.16489e-07	MTA_TC0200001692.mm	Non-coding transcript identified by NONCODE: Linc	chr3	+	MTA_TR0200005413.mm	NonCoding	105501114	105502168	30	NA	NA	MTA_TR0200005413.mm	MTA2Rn6	Non-coding transcript identified by NONCODE: Linc	chr3	100	100	NA	NA	NA	NA	NA	NA	NA	NA	NA	NA	NA	NA	NA	NA	NA	NA	NA	NA	NA	NA	NA	NA	NA	NA	NonCoding	4.30222
TC0300001917.rn.1	4.20324	4.63301	-1.34702	down	7.43672e-09	7.18035e-07	MTA_TC0200002179.mm	Non-coding transcript identified by NONCODE: Linc, Non-coding transcript identified by Luo, et al.	chr3	+	MTA_TR0200007331.mm	NonCoding	141326905	141332686	30	NA	NA	MTA_TR0200007331.mm	MTA2Rn6	Non-coding transcript identified by NONCODE: Linc, Non-coding transcript identified by Luo, et al.	chr3	100	100	NA	NA	NA	NA	NA	NA	NA	NA	NA	NA	NA	NA	NA	NA	NA	NA	NA	NA	NA	NA	NA	NA	NA	NA	NonCoding	4.11222
TC0300004654.rn.1	3.72358	4.45017	-1.65472	down	7.58753e-09	7.30546e-07	RGD7708219_1	uncharacterized LOC102550743	chr3	-	mRNARGD7708221_1	NonCoding	156269270	156271142	30	NA	NA	mRNARGD7708221_1	Rat Genome Database	uncharacterized LOC102550743	chr3	100	100	NA	NA	NA	NA	NA	NA	NA	NA	NA	NA	NA	NA	NA	NA	NA	NA	NA	NA	NA	NA	NA	NA	NA	NA	NonCoding	3.76707
TC0500000789.rn.1	3.66011	4.13863	-1.39331	down	7.74164e-09	7.40375e-07	MTA_TC0400000732.mm	Non-coding transcript identified by Luo, et al., Non-coding transcript identified by NONCODE: Linc	chr5	+	MTA_TR0400002223.mm	NonCoding	80126379	80129511	30	NA	NA	MTA_TR0400002223.mm	MTA2Rn6	Non-coding transcript identified by Luo, et al., Non-coding transcript identified by NONCODE: Linc	chr5	100	100	NA	NA	NA	NA	NA	NA	NA	NA	NA	NA	NA	NA	NA	NA	NA	NA	NA	NA	NA	NA	NA	NA	NA	NA	NonCoding	3.16525
TC0900002014.rn.1	3.68296	4.12445	-1.35801	down	8.24499e-09	7.80745e-07	MTA_TC0100002374.mm	Non-coding transcript identified by NONCODE: Linc, Non-coding transcript identified by Luo, et al.	chr9	-	MTA_TR0100007629.mm	NonCoding	64367670	64630104	18	NA	NA	MTA_TR0100007629.mm	MTA2Rn6	Non-coding transcript identified by NONCODE: Linc, Non-coding transcript identified by Luo, et al.	chr9	100	100	NA	NA	NA	NA	NA	NA	NA	NA	NA	NA	NA	NA	NA	NA	NA	NA	NA	NA	NA	NA	NA	NA	NA	NA	NonCoding	3.59811
TC1000002952.rn.1	4.17107	4.62001	-1.36504	down	8.45024e-09	7.96892e-07	MTA_TC1100002913.mm	Non-coding transcript identified by NONCODE: Linc, Non-coding transcript identified by Luo, et al.	chr10	-	MTA_TR1100010847.mm	NonCoding	47759880	47761312	30	NA	NA	MTA_TR1100010847.mm	MTA2Rn6	Non-coding transcript identified by NONCODE: Linc, Non-coding transcript identified by Luo, et al.	chr10	100	100	NA	NA	NA	NA	NA	NA	NA	NA	NA	NA	NA	NA	NA	NA	NA	NA	NA	NA	NA	NA	NA	NA	NA	NA	NonCoding	3.95102
TC1100001521.rn.1	4.06852	4.89386	-1.77195	down	8.5483e-09	8.03938e-07	MTA_TC1600000696.mm	Non-coding transcript identified by NONCODE: Linc	chr11	-	MTA_TR1600002572.mm	NonCoding	54759934	54761751	30	NA	NA	MTA_TR1600002572.mm	MTA2Rn6	Non-coding transcript identified by NONCODE: Linc	chr11	100	100	NA	NA	NA	NA	NA	NA	NA	NA	NA	NA	NA	NA	NA	NA	NA	NA	NA	NA	NA	NA	NA	NA	NA	NA	NonCoding	3.93398
TC0100002560.rn.1	5.38454	3.90327	2.79194	up	8.72066e-09	8.12556e-07	RGD7660686_1	uncharacterized LOC102546656	chr1	+	mRNARGD7660687_1	NonCoding	194926277	194929055	30	NA	NA	mRNARGD7660687_1	Rat Genome Database	uncharacterized LOC102546656	chr1	100	100	NA	NA	NA	NA	NA	NA	NA	NA	NA	NA	NA	NA	NA	NA	NA	NA	NA	NA	NA	NA	NA	NA	NA	NA	NonCoding	4.03688
TC0100002770.rn.1	4.01224	4.29446	-1.21606	down	8.73056e-09	8.12556e-07	RGD7510661_1	uncharacterized LOC102553142	chr1	+	mRNARGD7510663_1	NonCoding	206080559	206105275	48	NA	NA	mRNARGD7510663_1	Rat Genome Database	uncharacterized LOC102553142	chr1	100	100	NA	NA	NA	NA	NA	NA	NA	NA	NA	NA	NA	NA	NA	NA	NA	NA	NA	NA	NA	NA	NA	NA	NA	NA	NonCoding	3.78883
TC0100005690.rn.1	4.87071	4.24337	1.54471	up	9.08368e-09	8.33914e-07	MTA_TC0700003423.mm	Non-coding transcript identified by NONCODE: Sense No Exonic	chr1	-	MTA_TR0700011863.mm	NonCoding	126218044	126220850	30	NA	NA	MTA_TR0700011863.mm	MTA2Rn6	Non-coding transcript identified by NONCODE: Sense No Exonic	chr1	100	100	NA	NA	NA	NA	NA	NA	NA	NA	NA	NA	NA	NA	NA	NA	NA	NA	NA	NA	NA	NA	NA	NA	NA	NA	NonCoding	5.03684
TC0400001446.rn.1	5.07357	5.49275	-1.33716	down	9.28553e-09	8.33914e-07	MTA_TC0600001110.mm	predicted gene, 22840	chr4	+	MTA_TR0600003781.mm	NonCoding	125904824	125904954	30	NA	NA	MTA_TR0600003781.mm	MTA2Rn6	predicted gene, 22840	chr4	100	100	NA	NA	NA	NA	NA	NA	NA	NA	NA	NA	NA	NA	NA	NA	NA	NA	NA	NA	NA	NA	NA	NA	NA	NA	NonCoding	5.10579
TC0400002989.rn.1	7.35807	5.6557	3.25436	up	9.28553e-09	8.33914e-07	MTA_TC0600002383.mm	Non-coding transcript identified by Luo, et al., Non-coding transcript identified by NONCODE: Linc	chr4	-	MTA_TR0600007844.mm	NonCoding	89687860	89688828	30	NA	NA	MTA_TR0600007844.mm	MTA2Rn6	Non-coding transcript identified by Luo, et al., Non-coding transcript identified by NONCODE: Linc	chr4	100	100	NA	NA	NA	NA	NA	NA	NA	NA	NA	NA	NA	NA	NA	NA	NA	NA	NA	NA	NA	NA	NA	NA	NA	NA	NonCoding	7.67628
TC1300000383.rn.1	4.82283	5.30585	-1.39766	down	9.58173e-09	8.33914e-07	Mir181b1	microRNA 181b-1	chr13	+	NR_031899	NonCoding	54952903	54953012	30	NA	100314040	NR_031899	RefSeq	Rattus norvegicus microRNA 181b-1 (Mir181b1), microRNA.	chr13	100	100	NA	NA	NA	NA	NA	NR_031899	GO:0010629	negative regulation of gene expression	not recorded	NA	NA	NA	NA	NA	NA	NA	NA	NA	NA	NA	NA	NA	NA	NA	NonCoding	4.59807
TC1300000425.rn.1	5.58518	4.26425	2.49827	up	9.58173e-09	8.33914e-07	MTA_TC0100001320.mm	Non-coding transcript identified by NONCODE: Linc, Non-coding transcript identified by Luo, et al.	chr13	+	MTA_TR0100004348.mm	NonCoding	60925704	60927009	30	NA	NA	MTA_TR0100004348.mm	MTA2Rn6	Non-coding transcript identified by NONCODE: Linc, Non-coding transcript identified by Luo, et al.	chr13	100	100	NA	NA	NA	NA	NA	NA	NA	NA	NA	NA	NA	NA	NA	NA	NA	NA	NA	NA	NA	NA	NA	NA	NA	NA	NonCoding	6.11369
TC1300000971.rn.1	7.65424	6.6273	2.03769	up	9.58173e-09	8.33914e-07	Mir664-2	microRNA mir-664-2	chr13	+	NR_032143	NonCoding	103192581	103192639	30	NA	100314092	NR_032143	RefSeq	Rattus norvegicus microRNA mir-664-2 (Mir664-2), microRNA.	chr13	100	100	NA	NA	NA	NA	NA	NA	NA	NA	NA	NA	NA	NA	NA	NA	NA	NA	NA	NA	NA	NA	NA	NA	NA	NA	NonCoding	7.34139
TC1700001689.rn.1	6.38136	5.55588	1.77213	up	9.58173e-09	8.33914e-07	MTA_TC1300000346.mm	predicted gene, 23351	chr17	-	MTA_TR1300000905.mm	NonCoding	34360660	34360781	30	NA	NA	MTA_TR1300000905.mm	MTA2Rn6	predicted gene, 23351	chr17	100	100	NA	NA	NA	NA	NA	NA	NA	NA	NA	NA	NA	NA	NA	NA	NA	NA	NA	NA	NA	NA	NA	NA	NA	NA	NonCoding	5.93132
TC0100000657.rn.1	4.64476	3.90799	1.66644	up	9.58173e-09	8.33914e-07	MTA_TC1700000273.mm	Non-coding transcript identified by NONCODE: Linc	chr1	+	MTA_TR1700000845.mm	NonCoding	61379108	61381536	30	NA	NA	MTA_TR1700000845.mm	MTA2Rn6	Non-coding transcript identified by NONCODE: Linc	chr1	100	100	NA	NA	NA	NA	NA	NA	NA	NA	NA	NA	NA	NA	NA	NA	NA	NA	NA	NA	NA	NA	NA	NA	NA	NA	NonCoding	4.99858
TC0100005544.rn.1	4.65825	5.2295	-1.4858	down	9.58173e-09	8.33914e-07	MTA_TC0700003128.mm	predicted gene, 25499	chr1	-	MTA_TR0700011369.mm	NonCoding	116699082	116699159	30	NA	NA	MTA_TR0700011369.mm	MTA2Rn6	predicted gene, 25499	chr1	100	100	NA	NA	NA	NA	NA	NA	NA	NA	NA	NA	NA	NA	NA	NA	NA	NA	NA	NA	NA	NA	NA	NA	NA	NA	NonCoding	4.68026
TC0100006545.rn.1	3.51564	3.85765	-1.26752	down	9.58173e-09	8.33914e-07	MTA_TC0700004209.mm	Non-coding transcript identified by NONCODE: Linc	chr1	-	MTA_TR0700014301.mm	NonCoding	191257328	191259759	30	NA	NA	MTA_TR0700014301.mm	MTA2Rn6	Non-coding transcript identified by NONCODE: Linc	chr1	100	100	NA	NA	NA	NA	NA	NA	NA	NA	NA	NA	NA	NA	NA	NA	NA	NA	NA	NA	NA	NA	NA	NA	NA	NA	NonCoding	3.58263
TC0100006602.rn.1	4.59945	4.25021	1.27389	up	9.58173e-09	8.33914e-07	MTA_TC0700003313.mm	predicted gene, 22941	chr1	-	MTA_TR0700011599.mm	NonCoding	194929283	194929375	30	NA	NA	MTA_TR0700011599.mm	MTA2Rn6	predicted gene, 22941	chr1	100	100	NA	NA	NA	NA	NA	NA	NA	NA	NA	NA	NA	NA	NA	NA	NA	NA	NA	NA	NA	NA	NA	NA	NA	NA	NonCoding	4.87573
TC0100006607.rn.1	4.59945	4.25021	1.27389	up	9.58173e-09	8.33914e-07	MTA_TC0700003291.mm	predicted gene, 25944	chr1	-	MTA_TR0700011576.mm	NonCoding	194968886	194968978	30	NA	NA	MTA_TR0700011576.mm	MTA2Rn6	predicted gene, 25944	chr1	100	100	NA	NA	NA	NA	NA	NA	NA	NA	NA	NA	NA	NA	NA	NA	NA	NA	NA	NA	NA	NA	NA	NA	NA	NA	NonCoding	4.87573
TC0200002571.rn.1	5.17137	4.23122	1.91873	up	9.58173e-09	8.33914e-07	MTA_TC1300002394.mm	Non-coding transcript identified by NONCODE: Sense No Exonic	chr2	-	MTA_TR1300006853.mm	NonCoding	18578516	18582619	30	NA	NA	MTA_TR1300006853.mm	MTA2Rn6	Non-coding transcript identified by NONCODE: Sense No Exonic	chr2	100	100	NA	NA	NA	NA	NA	NA	NA	NA	NA	NA	NA	NA	NA	NA	NA	NA	NA	NA	NA	NA	NA	NA	NA	NA	NonCoding	5.08755
TC0200003814.rn.1	4.9598	4.31169	1.56712	up	9.58173e-09	8.33914e-07	MTA_TC0300002099.mm	PREDICTED: uncharacterized LOC100861877 (LOC100861877), miscRNA.	chr2	-	MTA_TR0300006778.mm	NonCoding	157342439	157350367	30	NA	NA	MTA_TR0300006778.mm	MTA2Rn6	PREDICTED: uncharacterized LOC100861877 (LOC100861877), miscRNA.	chr2	100	100	NA	NA	NA	NA	NA	NA	NA	NA	NA	NA	NA	NA	NA	NA	NA	NA	NA	NA	NA	NA	NA	NA	NA	NA	NonCoding	4.74394
TC0200004777.rn.1	4.09906	4.38768	-1.22147	down	9.63808e-09	8.37759e-07	MTA_TC0300003019.mm	predicted gene 16559, Non-coding transcript identified by NONCODE: Antisense, Novel transcript	chr2	-	MTA_TR0300010078.mm	NonCoding	243554386	243571213	30	NA	NA	MTA_TR0300010078.mm	MTA2Rn6	predicted gene 16559, Non-coding transcript identified by NONCODE: Antisense, Novel transcript	chr2	100	100	NA	NA	NA	NA	NA	NA	NA	NA	NA	NA	NA	NA	NA	NA	NA	NA	NA	NA	NA	NA	NA	NA	NA	NA	NonCoding	4.00373
TC0300001442.rn.1	3.67579	4.0687	-1.31304	down	9.69314e-09	8.39563e-07	MTA_TC0200001698.mm	predicted gene 13976, Non-coding transcript identified by NONCODE: Linc, putative novel transcript	chr3	+	MTA_TR0200005419.mm	NonCoding	106891257	106894786	30	NA	NA	MTA_TR0200005419.mm	MTA2Rn6	predicted gene 13976, Non-coding transcript identified by NONCODE: Linc, putative novel transcript	chr3	100	100	NA	NA	NA	NA	NA	NA	NA	NA	NA	NA	NA	NA	NA	NA	NA	NA	NA	NA	NA	NA	NA	NA	NA	NA	NonCoding	3.49672
TC0500003878.rn.1	4.61322	4.17868	1.35148	up	1.01272e-08	8.68453e-07	MTA_TC0400003802.mm	Non-coding transcript identified by NONCODE: Linc, Non-coding transcript identified by Luo, et al.	chr5	-	MTA_TR0400013127.mm	NonCoding	155628729	155630407	19	NA	NA	MTA_TR0400013127.mm	MTA2Rn6	Non-coding transcript identified by NONCODE: Linc, Non-coding transcript identified by Luo, et al.	chr5	100	100	NA	NA	NA	NA	NA	NA	NA	NA	NA	NA	NA	NA	NA	NA	NA	NA	NA	NA	NA	NA	NA	NA	NA	NA	NonCoding	4.67315
TC0600003151.rn.1	3.94521	4.46395	-1.4327	down	1.02792e-08	8.79056e-07	MTA_TC1600001678.mm	Non-coding transcript identified by Luo, et al., Non-coding transcript identified by NONCODE: Linc	chr6	-	MTA_TR1600005761.mm	NonCoding	132690172	132690465	30	NA	NA	MTA_TR1600005761.mm	MTA2Rn6	Non-coding transcript identified by Luo, et al., Non-coding transcript identified by NONCODE: Linc	chr6	100	100	NA	NA	NA	NA	NA	NA	NA	NA	NA	NA	NA	NA	NA	NA	NA	NA	NA	NA	NA	NA	NA	NA	NA	NA	NonCoding	3.8799
TC0700000659.rn.1	3.96587	4.26184	-1.22771	down	1.04678e-08	8.91862e-07	MTA_TC1000002827.mm	Non-coding transcript identified by Luo, et al., Non-coding transcript identified by NONCODE: Linc	chr7	+	MTA_TR1000009014.mm	NonCoding	51195936	51197215	30	NA	NA	MTA_TR1000009014.mm	MTA2Rn6	Non-coding transcript identified by Luo, et al., Non-coding transcript identified by NONCODE: Linc	chr7	100	100	NA	NA	NA	NA	NA	NA	NA	NA	NA	NA	NA	NA	NA	NA	NA	NA	NA	NA	NA	NA	NA	NA	NA	NA	NonCoding	3.96587
TC0800001118.rn.1	3.79123	4.31021	-1.43294	down	1.06666e-08	9.06554e-07	RGD7701876_1	uncharacterized LOC102551227	chr8	+	mRNARGD7701878_1	NonCoding	82359688	82362773	24	NA	NA	mRNARGD7701878_1	Rat Genome Database	uncharacterized LOC102551227	chr8	100	100	NA	NA	NA	NA	NA	NA	NA	NA	NA	NA	NA	NA	NA	NA	NA	NA	NA	NA	NA	NA	NA	NA	NA	NA	NonCoding	3.90975
TC1500001169.rn.1	4.46187	4.8641	-1.32155	down	1.1261e-08	9.40814e-07	RGD7622495_1	uncharacterized LOC102549713	chr15	+	mRNARGD7622497_1	NonCoding	105845542	105849549	30	NA	NA	mRNARGD7622497_1	Rat Genome Database	uncharacterized LOC102549713	chr15	100	100	NA	NA	NA	NA	NA	NA	NA	NA	NA	NA	NA	NA	NA	NA	NA	NA	NA	NA	NA	NA	NA	NA	NA	NA	NonCoding	4.26876
TC1800001836.rn.1	3.52409	3.90862	-1.30544	down	1.13065e-08	9.42324e-07	MTA_TC1800001720.mm	Non-coding transcript identified by Luo, et al., Non-coding transcript identified by NONCODE: Linc	chr18	-	MTA_TR1800005106.mm	NonCoding	82734290	82737690	30	NA	NA	MTA_TR1800005106.mm	MTA2Rn6	Non-coding transcript identified by Luo, et al., Non-coding transcript identified by NONCODE: Linc	chr18	100	100	NA	NA	NA	NA	NA	NA	NA	NA	NA	NA	NA	NA	NA	NA	NA	NA	NA	NA	NA	NA	NA	NA	NA	NA	NonCoding	3.3373
TC0100004101.rn.1	5.1611	4.61668	1.45843	up	1.15699e-08	9.58477e-07	MTA_TC1000001832.mm	Non-coding transcript identified by NONCODE: Sense No Exonic	chr1	-	MTA_TR1000005791.mm	NonCoding	15999563	16001528	30	NA	NA	MTA_TR1000005791.mm	MTA2Rn6	Non-coding transcript identified by NONCODE: Sense No Exonic	chr1	100	100	NA	NA	NA	NA	NA	NA	NA	NA	NA	NA	NA	NA	NA	NA	NA	NA	NA	NA	NA	NA	NA	NA	NA	NA	NonCoding	5.60376
TC0100006196.rn.1	5.09418	5.66808	-1.48855	down	1.17938e-08	9.7468e-07	NA	NA	chr1	-	NA	Pseudogene	167917771	167918714	30	NA	NA	ENSRNOT00000025109	ENSEMBL	ensembl:novel chromosome:Rnor_5.0:1:174093913:174094856:-1 gene:ENSRNOG00000018612 gene_biotype:pseudogene transcript_biotype:pseudogene	chr1	100	100	NA	NA	NA	NA	NA	NA	NA	NA	NA	NA	NA	NA	NA	NA	NA	NA	NA	NA	NA	NA	NA	NA	NA	NA	Pseudogene	5.23194
TC0500000895.rn.1	4.48537	4.93129	-1.36218	down	1.36021e-08	1.10555e-06	MTA_TC0400000848.mm	predicted gene 12415, Non-coding transcript identified by NONCODE: Linc, novel transcript	chr5	+	MTA_TR0400002466.mm	NonCoding	102878056	102878884	30	NA	NA	MTA_TR0400002466.mm	MTA2Rn6	predicted gene 12415, Non-coding transcript identified by NONCODE: Linc, novel transcript	chr5	100	100	NA	NA	NA	NA	NA	NA	NA	NA	NA	NA	NA	NA	NA	NA	NA	NA	NA	NA	NA	NA	NA	NA	NA	NA	NonCoding	4.12495
TC0600003386.rn.1	4.78723	5.19257	-1.32441	down	1.38375e-08	1.12071e-06	MTA_TC1200002597.mm	Ighv6-7 immunoglobulin heavy variable V6-7	chr6	-	MTA_TR1200007108.mm	NonCoding	142287449	142287909	30	NA	NA	MTA_TR1200007108.mm	MTA2Rn6	Ighv6-7 immunoglobulin heavy variable V6-7	chr6	100	100	NA	NA	NA	NA	NA	NA	NA	NA	NA	NA	NA	NA	NA	NA	NA	NA	NA	NA	NA	NA	NA	NA	NA	NA	NonCoding	4.64785
TC0700002672.rn.1	5.83275	4.90748	1.89903	up	1.38751e-08	1.12243e-06	MTA_TC1000002851.mm	Non-coding transcript identified by NONCODE: Sense No Exonic	chr7	-	MTA_TR1000009060.mm	NonCoding	52484291	52486281	30	NA	NA	MTA_TR1000009060.mm	MTA2Rn6	Non-coding transcript identified by NONCODE: Sense No Exonic	chr7	100	100	NA	NA	NA	NA	NA	NA	NA	NA	NA	NA	NA	NA	NA	NA	NA	NA	NA	NA	NA	NA	NA	NA	NA	NA	NonCoding	5.84485
TC0800001735.rn.1	6.15391	5.70175	1.36809	up	1.39759e-08	1.12926e-06	MTA_TC0900001577.mm	Non-coding transcript identified by NONCODE: Linc	chr8	+	MTA_TR0900005131.mm	NonCoding	128037906	128039585	30	NA	NA	MTA_TR0900005131.mm	MTA2Rn6	Non-coding transcript identified by NONCODE: Linc	chr8	100	100	NA	NA	NA	NA	NA	NA	NA	NA	NA	NA	NA	NA	NA	NA	NA	NA	NA	NA	NA	NA	NA	NA	NA	NA	NonCoding	6.09217
TC0M00000039.rn.1	19.9315	9.57164	1314.12	up	1.44381e-08	1.15987e-06	NA	NA	chrM	-	NA	NonCoding	15348	15415	30	NA	NA	ENSRNOT00000044639	ENSEMBL	mt_genbank_import:known chromosome:Rnor_5.0:MT:15348:15415:-1 gene:ENSRNOG00000029145 gene_biotype:Mt_tRNA transcript_biotype:Mt_tRNA	chrM	100	100	NA	NA	ENSRNOT00000044639	Rn.215881	brain| eye| heart| kidney| liver| lung| muscle| ovary| pancreas| spleen| metamorphosing embryo| juvenile| adult	NA	NA	NA	NA	NA	NA	NA	NA	NA	NA	NA	NA	NA	NA	NA	NA	NA	NA	NA	NonCoding	19.9315
TC1000000522.rn.1	3.99448	4.37328	-1.30026	down	1.45661e-08	1.166e-06	MTA_TC1100000540.mm	Non-coding transcript identified by NONCODE: Antisense	chr10	+	MTA_TR1100001736.mm	NonCoding	35786048	35787370	30	NA	NA	MTA_TR1100001736.mm	MTA2Rn6	Non-coding transcript identified by NONCODE: Antisense	chr10	100	100	NA	NA	NA	NA	NA	NA	NA	NA	NA	NA	NA	NA	NA	NA	NA	NA	NA	NA	NA	NA	NA	NA	NA	NA	NonCoding	3.9821
TC1000002754.rn.1	4.70877	8.66466	-15.5182	down	1.50339e-08	1.20205e-06	MTA_TC1100002701.mm	PREDICTED: uncharacterized LOC100861762 (LOC100861762), miscRNA.	chr10	-	MTA_TR1100010125.mm	NonCoding	37245068	37255441	30	NA	NA	MTA_TR1100010125.mm	MTA2Rn6	PREDICTED: uncharacterized LOC100861762 (LOC100861762), miscRNA.	chr10	100	100	NA	NA	NA	NA	NA	NA	NA	NA	NA	NA	NA	NA	NA	NA	NA	NA	NA	NA	NA	NA	NA	NA	NA	NA	NonCoding	4.70683
TC1300001196.rn.1	4.6237	4.16854	1.37093	up	1.533e-08	1.22045e-06	RGD7514956_1	uncharacterized LOC102550458	chr13	-	mRNARGD7514958_1	NonCoding	25927265	25958763	40	NA	NA	mRNARGD7514958_1	Rat Genome Database	uncharacterized LOC102550458	chr13	100	100	NA	NA	NA	NA	NA	NA	NA	NA	NA	NA	NA	NA	NA	NA	NA	NA	NA	NA	NA	NA	NA	NA	NA	NA	NonCoding	4.53448
TC1500002102.rn.1	3.92524	4.26278	-1.26359	down	1.54578e-08	1.22328e-06	MTA_TC1400002450.mm	Non-coding transcript identified by NONCODE: Linc, Non-coding transcript identified by Luo, et al.	chr15	-	MTA_TR1400007563.mm	NonCoding	58806145	58821909	30	NA	NA	MTA_TR1400007563.mm	MTA2Rn6	Non-coding transcript identified by NONCODE: Linc, Non-coding transcript identified by Luo, et al.	chr15	100	100	NA	NA	NA	NA	NA	NA	NA	NA	NA	NA	NA	NA	NA	NA	NA	NA	NA	NA	NA	NA	NA	NA	NA	NA	NonCoding	3.78786
TC1800001395.rn.1	5.72563	7.0319	-2.47301	down	1.5495e-08	1.22328e-06	MTA_TC1800001309.mm	PREDICTED: uncharacterized LOC100505012 (LOC100505012), miscRNA.	chr18	-	MTA_TR1800004038.mm	NonCoding	40787982	40824401	30	NA	NA	MTA_TR1800004038.mm	MTA2Rn6	PREDICTED: uncharacterized LOC100505012 (LOC100505012), miscRNA.	chr18	100	100	NA	NA	NA	NA	NA	NA	NA	NA	NA	NA	NA	NA	NA	NA	NA	NA	NA	NA	NA	NA	NA	NA	NA	NA	NonCoding	5.78898
TC2000001323.rn.1	5.23352	4.80718	1.34382	up	1.56731e-08	1.23593e-06	MTA_TC1000000749.mm	PREDICTED: uncharacterized LOC100861980 (LOC100861980), miscRNA.	chr20	-	MTA_TR1000002354.mm	NonCoding	12661898	12676366	30	NA	NA	MTA_TR1000002354.mm	MTA2Rn6	PREDICTED: uncharacterized LOC100861980 (LOC100861980), miscRNA.	chr20	100	100	NA	NA	NA	NA	NA	NA	NA	NA	NA	NA	NA	NA	NA	NA	NA	NA	NA	NA	NA	NA	NA	NA	NA	NA	NonCoding	5.53936
TC0100007567.rn.1	4.5654	4.23227	1.25974	up	1.65619e-08	1.29711e-06	MTA_TC1900001383.mm	Non-coding transcript identified by NONCODE: Sense No Exonic	chr1	-	MTA_TR1900004735.mm	NonCoding	250132913	250136369	30	NA	NA	MTA_TR1900004735.mm	MTA2Rn6	Non-coding transcript identified by NONCODE: Sense No Exonic	chr1	100	100	NA	NA	NA	NA	NA	NA	NA	NA	NA	NA	NA	NA	NA	NA	NA	NA	NA	NA	NA	NA	NA	NA	NA	NA	NonCoding	4.83411
TC0200001056.rn.1	3.70844	4.0952	-1.30745	down	1.66809e-08	1.30345e-06	RGD7531649_1	uncharacterized LOC102553627	chr2	+	mRNARGD7531651_1	NonCoding	128144900	128153322	30	NA	NA	mRNARGD7531651_1	Rat Genome Database	uncharacterized LOC102553627	chr2	100	100	NA	NA	NA	NA	NA	NA	NA	NA	NA	NA	NA	NA	NA	NA	NA	NA	NA	NA	NA	NA	NA	NA	NA	NA	NonCoding	3.88231
TC0300000090.rn.1	4.4814	4.78733	-1.23622	down	1.68554e-08	1.31114e-06	MTA_TC0200000440.mm	predicted gene 13554, Non-coding transcript identified by NONCODE: Antisense, putative novel transcript	chr3	+	MTA_TR0200001263.mm	NonCoding	3511583	3512784	30	NA	NA	MTA_TR0200001263.mm	MTA2Rn6	predicted gene 13554, Non-coding transcript identified by NONCODE: Antisense, putative novel transcript	chr3	100	100	NA	NA	NA	NA	NA	NA	NA	NA	NA	NA	NA	NA	NA	NA	NA	NA	NA	NA	NA	NA	NA	NA	NA	NA	NonCoding	4.44363
TC0400003475.rn.1	5.81907	5.16489	1.57371	up	1.70399e-08	1.31953e-06	MTA_TC0600002866.mm	Non-coding transcript identified by NONCODE: Sense No Exonic	chr4	-	MTA_TR0600009351.mm	NonCoding	133918125	133919091	30	NA	NA	MTA_TR0600009351.mm	MTA2Rn6	Non-coding transcript identified by NONCODE: Sense No Exonic	chr4	100	100	NA	NA	NA	NA	NA	NA	NA	NA	NA	NA	NA	NA	NA	NA	NA	NA	NA	NA	NA	NA	NA	NA	NA	NA	NonCoding	5.73148
TC0700003436.rn.1	5.78474	4.90335	1.84214	up	1.83467e-08	1.4089e-06	MTA_TC1500000633.mm	Non-coding transcript identified by Luo, et al., Non-coding transcript identified by NONCODE: Linc	chr7	-	MTA_TR1500001800.mm	NonCoding	118923623	118924888	30	NA	NA	MTA_TR1500001800.mm	MTA2Rn6	Non-coding transcript identified by Luo, et al., Non-coding transcript identified by NONCODE: Linc	chr7	100	100	NA	NA	NA	NA	NA	NA	NA	NA	NA	NA	NA	NA	NA	NA	NA	NA	NA	NA	NA	NA	NA	NA	NA	NA	NonCoding	6.20234
TC1600000616.rn.1	3.26706	3.67374	-1.32563	down	1.86663e-08	1.41824e-06	MTA_TC0800002127.mm	predicted gene, 23531	chr16	+	MTA_TR0800006632.mm	NonCoding	52791244	52791274	7	NA	NA	MTA_TR0800006632.mm	MTA2Rn6	predicted gene, 23531	chr16	100	100	NA	NA	NA	NA	NA	NA	NA	NA	NA	NA	NA	NA	NA	NA	NA	NA	NA	NA	NA	NA	NA	NA	NA	NA	NonCoding	2.963
TC0200003993.rn.1	3.25549	3.54995	-1.22643	down	1.95397e-08	1.47011e-06	MTA_TC0300002271.mm	Non-coding transcript identified by NONCODE: Antisense	chr2	-	MTA_TR0300007267.mm	NonCoding	186075253	186078171	30	NA	NA	MTA_TR0300007267.mm	MTA2Rn6	Non-coding transcript identified by NONCODE: Antisense	chr2	100	100	NA	NA	NA	NA	NA	NA	NA	NA	NA	NA	NA	NA	NA	NA	NA	NA	NA	NA	NA	NA	NA	NA	NA	NA	NonCoding	3.31353
TC0400001897.rn.1	5.44934	4.51543	1.91044	up	1.99993e-08	1.4857e-06	MTA_TC0600001556.mm	nuclear encoded rRNA 5S 166	chr4	+	MTA_TR0600005313.mm	NonCoding	166159796	166159829	10	NA	NA	MTA_TR0600005313.mm	MTA2Rn6	nuclear encoded rRNA 5S 166	chr4	100	100	NA	NA	NA	NA	NA	NA	NA	NA	NA	NA	NA	NA	NA	NA	NA	NA	NA	NA	NA	NA	NA	NA	NA	NA	NonCoding	5.65243
TC0600000463.rn.1	4.28011	4.69554	-1.3337	down	2.02433e-08	1.4857e-06	MTA_TC1200000124.mm	Non-coding transcript identified by Luo, et al., Non-coding transcript identified by NONCODE: Linc	chr6	+	MTA_TR1200000417.mm	NonCoding	41247865	41250745	30	NA	NA	MTA_TR1200000417.mm	MTA2Rn6	Non-coding transcript identified by Luo, et al., Non-coding transcript identified by NONCODE: Linc	chr6	100	100	NA	NA	NA	NA	NA	NA	NA	NA	NA	NA	NA	NA	NA	NA	NA	NA	NA	NA	NA	NA	NA	NA	NA	NA	NonCoding	3.84883
TC1000003515.rn.1	5.2315	4.7118	1.43366	up	2.02433e-08	1.4857e-06	MTA_TC1100003501.mm	Non-coding transcript identified by NONCODE: Sense No Exonic	chr10	-	MTA_TR1100013066.mm	NonCoding	75943433	75944973	30	NA	NA	MTA_TR1100013066.mm	MTA2Rn6	Non-coding transcript identified by NONCODE: Sense No Exonic	chr10	100	100	NA	NA	NA	NA	NA	NA	NA	NA	NA	NA	NA	NA	NA	NA	NA	NA	NA	NA	NA	NA	NA	NA	NA	NA	NonCoding	5.32584
TC1400001459.rn.1	4.705	4.31505	1.31034	up	2.05475e-08	1.50482e-06	MTA_TC0500000893.mm	Non-coding transcript identified by NONCODE: Antisense	chr14	-	MTA_TR0500003039.mm	NonCoding	16353530	16355847	30	NA	NA	MTA_TR0500003039.mm	MTA2Rn6	Non-coding transcript identified by NONCODE: Antisense	chr14	100	100	NA	NA	NA	NA	NA	NA	NA	NA	NA	NA	NA	NA	NA	NA	NA	NA	NA	NA	NA	NA	NA	NA	NA	NA	NonCoding	4.68657
TC1400001743.rn.1	6.57017	6.21586	1.27838	up	2.05962e-08	1.50678e-06	NA	NA	chr14	-	NA	NonCoding	42525300	42525365	30	NA	NA	ENSRNOT00000063359	ENSEMBL	ncrna:novel chromosome:Rnor_5.0:14:42321156:42321221:-1 gene:ENSRNOG00000041606 gene_biotype:miRNA transcript_biotype:miRNA	chr14	100	100	NA	NA	NA	NA	NA	NA	NA	NA	NA	NA	NA	NA	NA	NA	NA	NA	NA	NA	NA	NA	NA	NA	NA	NA	NonCoding	6.29287
TC1400002018.rn.1	3.90253	4.93502	-2.04555	down	2.06601e-08	1.50848e-06	MTA_TC0500000441.mm	predicted gene, 22249	chr14	-	MTA_TR0500001629.mm	NonCoding	77004823	77004894	30	NA	NA	MTA_TR0500001629.mm	MTA2Rn6	predicted gene, 22249	chr14	100	100	NA	NA	NA	NA	NA	NA	NA	NA	NA	NA	NA	NA	NA	NA	NA	NA	NA	NA	NA	NA	NA	NA	NA	NA	NonCoding	3.99091
TC1600000815.rn.1	7.01117	6.51668	1.40883	up	2.10762e-08	1.53537e-06	NA	NA	chr16	+	NA	NonCoding	71152385	71152451	30	NA	NA	ENSRNOT00000062189	ENSEMBL	ncrna:novel chromosome:Rnor_5.0:16:70812907:70812973:1 gene:ENSRNOG00000040436 gene_biotype:miRNA transcript_biotype:miRNA	chr16	100	100	NA	NA	NA	NA	NA	NA	NA	NA	NA	NA	NA	NA	NA	NA	NA	NA	NA	NA	NA	NA	NA	NA	NA	NA	NonCoding	6.99573
TC1700000444.rn.1	6.63598	4.98228	3.1464	up	2.13423e-08	1.5484e-06	NA	NA	chr17	+	NA	NonCoding	27518165	27519729	30	NA	NA	NONRATT024104	NONCODE	Non-coding transcript identified by NONCODE	chr17	100	100	NA	NA	NA	NA	NA	NA	NA	NA	NA	NA	NA	NA	NA	NA	NA	NA	NA	NA	NA	NA	NA	NA	NA	NA	NonCoding	7.3365
TC1700000475.rn.1	3.76773	4.08846	-1.24897	down	2.1345e-08	1.5484e-06	MTA_TC1300001796.mm	Non-coding transcript identified by NONCODE: Linc	chr17	+	MTA_TR1300004916.mm	NonCoding	30393515	30394489	30	NA	NA	MTA_TR1300004916.mm	MTA2Rn6	Non-coding transcript identified by NONCODE: Linc	chr17	100	100	NA	NA	NA	NA	NA	NA	NA	NA	NA	NA	NA	NA	NA	NA	NA	NA	NA	NA	NA	NA	NA	NA	NA	NA	NonCoding	3.71216
TC2000000948.rn.1	4.14244	2.62511	2.86261	up	2.15108e-08	1.55714e-06	MTA_TC1000001004.mm	non-coding RNA, oocyte_clustered_small_RNA4900, complete sequence.	chr20	-	MTA_TR1000003240.mm	NonCoding	846050	846076	3	NA	NA	MTA_TR1000003240.mm	MTA2Rn6	non-coding RNA, oocyte_clustered_small_RNA4900, complete sequence.	chr20	100	100	NA	NA	NA	NA	NA	NA	NA	NA	NA	NA	NA	NA	NA	NA	NA	NA	NA	NA	NA	NA	NA	NA	NA	NA	NonCoding	3.9066
TC0100004122.rn.1	4.20395	3.92159	1.21618	up	2.20628e-08	1.5842e-06	MTA_TC1000000258.mm	Non-coding transcript identified by NONCODE: Sense No Exonic	chr1	-	MTA_TR1000000818.mm	NonCoding	17173479	17183249	30	NA	NA	MTA_TR1000000818.mm	MTA2Rn6	Non-coding transcript identified by NONCODE: Sense No Exonic	chr1	100	100	NA	NA	NA	NA	NA	NA	NA	NA	NA	NA	NA	NA	NA	NA	NA	NA	NA	NA	NA	NA	NA	NA	NA	NA	NonCoding	4.15654
TC0100005673.rn.1	3.30103	3.64672	-1.27076	down	2.21811e-08	1.5842e-06	RGD7625624_1	uncharacterized LOC102548601	chr1	-	mRNARGD7625626_1	NonCoding	124865943	124872435	30	NA	NA	mRNARGD7625626_1	Rat Genome Database	uncharacterized LOC102548601	chr1	100	100	NA	NA	NA	NA	NA	NA	NA	NA	NA	NA	NA	NA	NA	NA	NA	NA	NA	NA	NA	NA	NA	NA	NA	NA	NonCoding	3.23664
TC0100006137.rn.1	3.77365	4.09458	-1.24914	down	2.22091e-08	1.5842e-06	RGD7528337_1	uncharacterized LOC102548166	chr1	-	mRNARGD7528339_1	NonCoding	165404667	165408161	30	NA	NA	mRNARGD7528339_1	Rat Genome Database	uncharacterized LOC102548166	chr1	100	100	NA	NA	NA	NA	NA	NA	NA	NA	NA	NA	NA	NA	NA	NA	NA	NA	NA	NA	NA	NA	NA	NA	NA	NA	NonCoding	3.75768
TC0200003552.rn.1	3.57861	4.19474	-1.53276	down	2.26091e-08	1.5842e-06	5430434I15Rik	RIKEN cDNA 5430434I15 gene	chr2	-	NR_040541	NonCoding	125023600	125024542	30	3|3	71342	NR_040541	RefSeq	Mus musculus RIKEN cDNA 5430434I15 gene (5430434I15Rik), long non-coding RNA.	chr2	100	100	NA	NA	NR_040541	Mm.410782	NA	NA	NA	NA	NA	NA	NA	NA	NA	NA	NA	NA	NA	NA	NA	NA	NA	NA	NA	NA	NonCoding	3.34433
TC0300003301.rn.1	3.74231	4.11212	-1.29218	down	2.29891e-08	1.5842e-06	MTA_TC0200003739.mm	Non-coding transcript identified by NONCODE: Linc, Non-coding transcript identified by Luo, et al.	chr3	-	MTA_TR0200013308.mm	NonCoding	59199785	59201066	17	NA	NA	MTA_TR0200013308.mm	MTA2Rn6	Non-coding transcript identified by NONCODE: Linc, Non-coding transcript identified by Luo, et al.	chr3	100	100	NA	NA	NA	NA	NA	NA	NA	NA	NA	NA	NA	NA	NA	NA	NA	NA	NA	NA	NA	NA	NA	NA	NA	NA	NonCoding	3.27348
TC0500002802.rn.1	4.47522	5.07851	-1.51917	down	2.29891e-08	1.5842e-06	Mir32	microRNA mir-32	chr5	-	NR_031846	NonCoding	73934255	73934324	30	NA	100314013	NR_031846	RefSeq	Rattus norvegicus microRNA mir-32 (Mir32), microRNA.	chr5	100	100	NA	NA	NA	NA	NA	NA	NA	NA	NA	NA	NA	NA	NA	NA	NA	NA	NA	NA	NA	NA	NA	NA	NA	NA	NonCoding	4.21429
TC0800003117.rn.1	4.32164	4.70901	-1.30801	down	2.29891e-08	1.5842e-06	MTA_TC0900002830.mm	Non-coding transcript identified by Luo, et al., Non-coding transcript identified by NONCODE: Linc	chr8	-	MTA_TR0900009170.mm	NonCoding	98635877	98638376	30	NA	NA	MTA_TR0900009170.mm	MTA2Rn6	Non-coding transcript identified by Luo, et al., Non-coding transcript identified by NONCODE: Linc	chr8	100	100	NA	NA	NA	NA	NA	NA	NA	NA	NA	NA	NA	NA	NA	NA	NA	NA	NA	NA	NA	NA	NA	NA	NA	NA	NonCoding	3.94043
TC0900000371.rn.1	5.65933	5.95989	-1.23162	down	2.29891e-08	1.5842e-06	Mir30c2	microRNA 30c-2	chr9	+	NR_031844	NonCoding	29562376	29562459	30	NA	100314012	NR_031844	RefSeq	Rattus norvegicus microRNA 30c-2 (Mir30c2), microRNA.	chr9	100	100	NA	NA	NA	NA	NA	NR_031844	GO:0010629	negative regulation of gene expression	not recorded	NA	NA	NA	NA	NA	NA	NA	NA	NA	NA	NA	NA	NA	NA	NA	NonCoding	5.30334
TC0X00001439.rn.1	6.06934	5.27434	1.73507	up	2.29891e-08	1.5842e-06	MTA_TC0X00000161.mm	Non-coding transcript identified by NONCODE: Sense No Exonic	chrX	-	MTA_TR0X00000458.mm	NonCoding	10622790	10625568	30	NA	NA	MTA_TR0X00000458.mm	MTA2Rn6	Non-coding transcript identified by NONCODE: Sense No Exonic	chrX	100	100	NA	NA	NA	NA	NA	NA	NA	NA	NA	NA	NA	NA	NA	NA	NA	NA	NA	NA	NA	NA	NA	NA	NA	NA	NonCoding	6.19056
TC1000001323.rn.1	3.59738	3.94294	-1.27064	down	2.29891e-08	1.5842e-06	MTA_TC1100001328.mm	Non-coding transcript identified by NONCODE: Antisense	chr10	+	MTA_TR1100004979.mm	NonCoding	74381003	74384243	26	NA	NA	MTA_TR1100004979.mm	MTA2Rn6	Non-coding transcript identified by NONCODE: Antisense	chr10	100	100	NA	NA	NA	NA	NA	NA	NA	NA	NA	NA	NA	NA	NA	NA	NA	NA	NA	NA	NA	NA	NA	NA	NA	NA	NonCoding	3.33826
TC1400001006.rn.1	3.95442	4.32456	-1.29248	down	2.29891e-08	1.5842e-06	MTA_TC1100000138.mm	Non-coding transcript identified by NONCODE: Linc	chr14	+	MTA_TR1100000543.mm	NonCoding	92136572	92137631	30	NA	NA	MTA_TR1100000543.mm	MTA2Rn6	Non-coding transcript identified by NONCODE: Linc	chr14	100	100	NA	NA	NA	NA	NA	NA	NA	NA	NA	NA	NA	NA	NA	NA	NA	NA	NA	NA	NA	NA	NA	NA	NA	NA	NonCoding	3.65924
TC1600000911.rn.1	4.94764	5.24794	-1.2314	down	2.29891e-08	1.5842e-06	MTA_TC0800001800.mm	Non-coding transcript identified by NONCODE: Linc	chr16	+	MTA_TR0800005810.mm	NonCoding	75802729	75805959	17	NA	NA	MTA_TR0800005810.mm	MTA2Rn6	Non-coding transcript identified by NONCODE: Linc	chr16	100	100	NA	NA	NA	NA	NA	NA	NA	NA	NA	NA	NA	NA	NA	NA	NA	NA	NA	NA	NA	NA	NA	NA	NA	NA	NonCoding	4.49578
TC1900000166.rn.1	12.7598	12.0702	1.61285	up	2.29891e-08	1.5842e-06	MTA_TC0800001073.mm	RNA for germline small RNA gsRNA168, complete sequence.	chr19	+	MTA_TR0800003446.mm	NonCoding	16239379	16239406	4	NA	NA	MTA_TR0800003446.mm	MTA2Rn6	RNA for germline small RNA gsRNA168, complete sequence.	chr19	100	100	NA	NA	NA	NA	NA	NA	NA	NA	NA	NA	NA	NA	NA	NA	NA	NA	NA	NA	NA	NA	NA	NA	NA	NA	NonCoding	11.3462
TC2000000258.rn.1	3.83619	4.20642	-1.29256	down	2.29891e-08	1.5842e-06	MTA_TC1700000436.mm	RNA for germline small RNA gsRNA325, complete sequence.	chr20	+	MTA_TR1700001548.mm	NonCoding	6654551	6654585	11	NA	NA	MTA_TR1700001548.mm	MTA2Rn6	RNA for germline small RNA gsRNA325, complete sequence.	chr20	100	100	NA	NA	NA	NA	NA	NA	NA	NA	NA	NA	NA	NA	NA	NA	NA	NA	NA	NA	NA	NA	NA	NA	NA	NA	NonCoding	3.68335
TC0100002917.rn.1	5.17061	5.72788	-1.47148	down	2.30989e-08	1.58585e-06	MTA_TC0700002074.mm	predicted gene, 26143	chr1	+	MTA_TR0700007469.mm	NonCoding	215591531	215591639	30	NA	NA	MTA_TR0700007469.mm	MTA2Rn6	predicted gene, 26143	chr1	100	100	NA	NA	NA	NA	NA	NA	NA	NA	NA	NA	NA	NA	NA	NA	NA	NA	NA	NA	NA	NA	NA	NA	NA	NA	NonCoding	5.15927
TC0200003809.rn.1	5.31309	4.96789	1.27033	up	2.35634e-08	1.59504e-06	RGD1595712_1	similar to RalA binding protein 1	chr2	-	mRNARGD6748381_1	Pseudogene	157056003	157058194	30	NA	NA	mRNARGD6748381_1	Rat Genome Database	similar to RalA binding protein 1	chr2	100	100	NA	NA	NA	NA	NA	NA	NA	NA	NA	NA	NA	NA	NA	NA	NA	NA	NA	NA	NA	NA	NA	NA	NA	NA	Pseudogene	5.25602
TC0200003910.rn.1	5.17508	4.01947	2.22779	up	2.35634e-08	1.59504e-06	MTA_TC0300002197.mm	Non-coding transcript identified by NONCODE: Sense No Exonic	chr2	-	MTA_TR0300007028.mm	NonCoding	178266091	178266977	30	NA	NA	MTA_TR0300007028.mm	MTA2Rn6	Non-coding transcript identified by NONCODE: Sense No Exonic	chr2	100	100	NA	NA	NA	NA	NA	NA	NA	NA	NA	NA	NA	NA	NA	NA	NA	NA	NA	NA	NA	NA	NA	NA	NA	NA	NonCoding	5.17739
TC0300003889.rn.1	4.22517	4.55096	-1.25335	down	2.36279e-08	1.59654e-06	XLOC_030847	Chalmel, et. al. Testis-expressed Unannotated Transcripts (TUTs)	chr3	-	TCONS_00076914	NonCoding	103858013	103861794	30	NA	NA	TCONS_00076914	Chalmel	Chalmel, et. al. Testis-expressed Unannotated Transcripts (TUTs)	chr3	100	100	NA	NA	NA	NA	NA	NA	NA	NA	NA	NA	NA	NA	NA	NA	NA	NA	NA	NA	NA	NA	NA	NA	NA	NA	NonCoding	4.23148
TC0400002520.rn.1	4.18452	4.6204	-1.35274	down	2.41278e-08	1.62402e-06	MTA_TC0600001915.mm	Non-coding transcript identified by NONCODE: Linc	chr4	-	MTA_TR0600006363.mm	NonCoding	48022222	48041572	30	NA	NA	MTA_TR0600006363.mm	MTA2Rn6	Non-coding transcript identified by NONCODE: Linc	chr4	100	100	NA	NA	NA	NA	NA	NA	NA	NA	NA	NA	NA	NA	NA	NA	NA	NA	NA	NA	NA	NA	NA	NA	NA	NA	NonCoding	4.21646
TC0500002355.rn.1	3.95452	4.42433	-1.38492	down	2.42334e-08	1.62759e-06	RGD7730534_1	uncharacterized LOC102547334	chr5	-	mRNARGD7730536_1	NonCoding	29181072	29194947	30	NA	NA	mRNARGD7730536_1	Rat Genome Database	uncharacterized LOC102547334	chr5	100	100	NA	NA	NA	NA	NA	NA	NA	NA	NA	NA	NA	NA	NA	NA	NA	NA	NA	NA	NA	NA	NA	NA	NA	NA	NonCoding	3.99743
TC0700000375.rn.1	5.39659	5.1101	1.21967	up	2.49901e-08	1.64525e-06	RGD7696385_1	uncharacterized LOC102551119	chr7	+	mRNARGD7696386_1	NonCoding	23322030	23326460	30	NA	NA	mRNARGD7696386_1	Rat Genome Database	uncharacterized LOC102551119	chr7	100	100	NA	NA	NA	NA	NA	NA	NA	NA	NA	NA	NA	NA	NA	NA	NA	NA	NA	NA	NA	NA	NA	NA	NA	NA	NonCoding	5.00167
TC1000000623.rn.1	8.2804	5.29121	7.94029	up	2.51105e-08	1.64525e-06	MTA_TC1100000646.mm	PREDICTED: uncharacterized LOC100862216, transcript variant 2 (LOC100862216), miscRNA.	chr10	+	MTA_TR1100002189.mm	NonCoding	40742390	40743338	36	NA	NA	MTA_TR1100002189.mm	MTA2Rn6	PREDICTED: uncharacterized LOC100862216, transcript variant 2 (LOC100862216), miscRNA.	chr10	100	100	NA	NA	NA	NA	NA	NA	NA	NA	NA	NA	NA	NA	NA	NA	NA	NA	NA	NA	NA	NA	NA	NA	NA	NA	NonCoding	8.77967
TC1000001764.rn.1	7.8449	7.51305	1.25863	up	2.51105e-08	1.64525e-06	MTA_TC1100001757.mm	predicted gene, 23990	chr10	+	MTA_TR1100006766.mm	NonCoding	93818959	93819001	19	NA	NA	MTA_TR1100006766.mm	MTA2Rn6	predicted gene, 23990	chr10	100	100	NA	NA	NA	NA	NA	NA	NA	NA	NA	NA	NA	NA	NA	NA	NA	NA	NA	NA	NA	NA	NA	NA	NA	NA	NonCoding	7.16991
TC1400002420.rn.1	5.24256	4.22482	2.02474	up	2.5187e-08	1.64525e-06	MTA_TC1100002409.mm	Non-coding transcript identified by NONCODE: Sense No Exonic	chr14	-	MTA_TR1100009241.mm	NonCoding	112932833	112936394	30	NA	NA	MTA_TR1100009241.mm	MTA2Rn6	Non-coding transcript identified by NONCODE: Sense No Exonic	chr14	100	100	NA	NA	NA	NA	NA	NA	NA	NA	NA	NA	NA	NA	NA	NA	NA	NA	NA	NA	NA	NA	NA	NA	NA	NA	NonCoding	5.27828
TC1500000821.rn.1	8.45102	6.91934	2.89123	up	2.5187e-08	1.64525e-06	MTA_TC1400001034.mm	cDNA, clone:Y2G0101F01, strand:unspecified.	chr15	+	MTA_TR1400003423.mm	NonCoding	55254699	55255225	30	NA	NA	MTA_TR1400003423.mm	MTA2Rn6	cDNA, clone:Y2G0101F01, strand:unspecified.	chr15	100	100	NA	NA	NA	NA	NA	NA	NA	NA	NA	NA	NA	NA	NA	NA	NA	NA	NA	NA	NA	NA	NA	NA	NA	NA	NonCoding	9.27538
TC1600001289.rn.1	4.27455	4.80961	-1.44901	down	2.5187e-08	1.64525e-06	MTA_TC1400001751.mm	Non-coding transcript identified by NONCODE: Linc	chr16	-	MTA_TR1400005558.mm	NonCoding	14832729	14837670	30	NA	NA	MTA_TR1400005558.mm	MTA2Rn6	Non-coding transcript identified by NONCODE: Linc	chr16	100	100	NA	NA	NA	NA	NA	NA	NA	NA	NA	NA	NA	NA	NA	NA	NA	NA	NA	NA	NA	NA	NA	NA	NA	NA	NonCoding	4.37927
TC1700001740.rn.1	5.02306	6.46796	-2.72243	down	2.52347e-08	1.64525e-06	MTA_TC1300000313.mm	predicted gene, 26735, Non-coding transcript identified by NONCODE: Antisense	chr17	-	MTA_TR1300000832.mm	NonCoding	37617028	37625529	21	NA	NA	MTA_TR1300000832.mm	MTA2Rn6	predicted gene, 26735, Non-coding transcript identified by NONCODE: Antisense	chr17	100	100	NA	NA	NA	NA	NA	NA	NA	NA	NA	NA	NA	NA	NA	NA	NA	NA	NA	NA	NA	NA	NA	NA	NA	NA	NonCoding	4.67173
TC1700001952.rn.1	4.48082	4.03148	1.36541	up	2.52347e-08	1.64525e-06	MTA_TC1800000023.mm	Non-coding transcript identified by NONCODE: Linc	chr17	-	MTA_TR1800000078.mm	NonCoding	55328229	55330927	30	NA	NA	MTA_TR1800000078.mm	MTA2Rn6	Non-coding transcript identified by NONCODE: Linc	chr17	100	100	NA	NA	NA	NA	NA	NA	NA	NA	NA	NA	NA	NA	NA	NA	NA	NA	NA	NA	NA	NA	NA	NA	NA	NA	NonCoding	4.42712
TC0100005605.rn.1	4.1033	4.90242	-1.74004	down	2.62263e-08	1.70007e-06	NA	NA	chr1	-	NA	NonCoding	121175450	121175526	30	NA	NA	ENSRNOT00000072164	ENSEMBL	ncrna:novel chromosome:Rnor_5.0:1:122305174:122305250:-1 gene:ENSRNOG00000050219 gene_biotype:miRNA transcript_biotype:miRNA	chr1	100	100	NA	NA	NA	NA	NA	NA	NA	NA	NA	NA	NA	NA	NA	NA	NA	NA	NA	NA	NA	NA	NA	NA	NA	NA	NonCoding	3.99467
TC0200000662.rn.1	5.07138	5.40002	-1.25583	down	2.6324e-08	1.70319e-06	MTA_TC1500000156.mm	PREDICTED: uncharacterized LOC100862086 (LOC100862086), miscRNA.	chr2	+	MTA_TR1500000456.mm	NonCoding	77584353	77586092	30	NA	NA	MTA_TR1500000456.mm	MTA2Rn6	PREDICTED: uncharacterized LOC100862086 (LOC100862086), miscRNA.	chr2	100	100	NA	NA	NA	NA	NA	NA	NA	NA	NA	NA	NA	NA	NA	NA	NA	NA	NA	NA	NA	NA	NA	NA	NA	NA	NonCoding	4.64665
TC0400001092.rn.1	4.45672	4.13301	1.25155	up	2.68324e-08	1.72207e-06	RGD7582711_1	uncharacterized LOC102549425	chr4	+	mRNARGD7582713_1	NonCoding	98628810	98634317	70	NA	NA	mRNARGD7582713_1	Rat Genome Database	uncharacterized LOC102549425	chr4	100	100	NA	NA	NA	NA	NA	NA	NA	NA	NA	NA	NA	NA	NA	NA	NA	NA	NA	NA	NA	NA	NA	NA	NA	NA	NonCoding	4.95447
TC0400002825.rn.1	6.01444	4.30905	3.26119	up	2.69225e-08	1.72409e-06	MTA_TC0600002209.mm	Non-coding transcript identified by NONCODE: Linc, Non-coding transcript identified by Luo, et al.	chr4	-	MTA_TR0600007317.mm	NonCoding	77408242	77408926	30	NA	NA	MTA_TR0600007317.mm	MTA2Rn6	Non-coding transcript identified by NONCODE: Linc, Non-coding transcript identified by Luo, et al.	chr4	100	100	NA	NA	NA	NA	NA	NA	NA	NA	NA	NA	NA	NA	NA	NA	NA	NA	NA	NA	NA	NA	NA	NA	NA	NA	NonCoding	4.91244
TC0400003472.rn.1	5.95673	5.37671	1.49487	up	2.75356e-08	1.75845e-06	MTA_TC0600002863.mm	Non-coding transcript identified by NONCODE: Sense No Exonic	chr4	-	MTA_TR0600009347.mm	NonCoding	133860923	133863749	30	NA	NA	MTA_TR0600009347.mm	MTA2Rn6	Non-coding transcript identified by NONCODE: Sense No Exonic	chr4	100	100	NA	NA	NA	NA	NA	NA	NA	NA	NA	NA	NA	NA	NA	NA	NA	NA	NA	NA	NA	NA	NA	NA	NA	NA	NonCoding	5.98516
TC0400003476.rn.1	6.2654	4.68725	2.98586	up	2.75706e-08	1.75905e-06	MTA_TC0600002867.mm	Non-coding transcript identified by NONCODE: Sense No Exonic	chr4	-	MTA_TR0600009352.mm	NonCoding	133920822	133924263	30	NA	NA	MTA_TR0600009352.mm	MTA2Rn6	Non-coding transcript identified by NONCODE: Sense No Exonic	chr4	100	100	NA	NA	NA	NA	NA	NA	NA	NA	NA	NA	NA	NA	NA	NA	NA	NA	NA	NA	NA	NA	NA	NA	NA	NA	NonCoding	6.3179
TC0800000977.rn.1	4.71282	5.33369	-1.5378	down	2.88227e-08	1.82038e-06	MTA_TC0900000874.mm	predicted gene 17098, Non-coding transcript identified by NONCODE: Antisense, novel transcript	chr8	+	MTA_TR0900002752.mm	NonCoding	72629220	72630937	40	NA	NA	MTA_TR0900002752.mm	MTA2Rn6	predicted gene 17098, Non-coding transcript identified by NONCODE: Antisense, novel transcript	chr8	100	100	NA	NA	NA	NA	NA	NA	NA	NA	NA	NA	NA	NA	NA	NA	NA	NA	NA	NA	NA	NA	NA	NA	NA	NA	NonCoding	4.508
TC0800003028.rn.1	5.30261	4.24876	2.07607	up	2.9321e-08	1.84339e-06	MTA_TC0900002759.mm	Non-coding transcript identified by NONCODE: Sense No Exonic	chr8	-	MTA_TR0900008905.mm	NonCoding	90479095	90482738	30	NA	NA	MTA_TR0900008905.mm	MTA2Rn6	Non-coding transcript identified by NONCODE: Sense No Exonic	chr8	100	100	NA	NA	NA	NA	NA	NA	NA	NA	NA	NA	NA	NA	NA	NA	NA	NA	NA	NA	NA	NA	NA	NA	NA	NA	NonCoding	5.13608
TC0X00000809.rn.1	3.74892	4.23758	-1.40314	down	2.9321e-08	1.84339e-06	NA	NA	chrX	+	NA	NonCoding	87730917	87731000	30	NA	NA	ENSRNOT00000074714	ENSEMBL	ncrna:novel chromosome:Rnor_5.0:X:87657698:87657781:1 gene:ENSRNOG00000050334 gene_biotype:miRNA transcript_biotype:miRNA	chrX	100	100	NA	NA	NA	NA	NA	NA	NA	NA	NA	NA	NA	NA	NA	NA	NA	NA	NA	NA	NA	NA	NA	NA	NA	NA	NonCoding	3.85019
TC0X00000810.rn.1	3.74892	4.23758	-1.40314	down	2.9321e-08	1.84339e-06	NA	NA	chrX	+	NA	NonCoding	87792907	87792990	30	NA	NA	ENSRNOT00000074164	ENSEMBL	ncrna:novel chromosome:Rnor_5.0:X:87719688:87719771:1 gene:ENSRNOG00000046525 gene_biotype:miRNA transcript_biotype:miRNA	chrX	100	100	NA	NA	NA	NA	NA	NA	NA	NA	NA	NA	NA	NA	NA	NA	NA	NA	NA	NA	NA	NA	NA	NA	NA	NA	NonCoding	3.85019
TC0X00002010.rn.1	3.6098	3.9195	-1.23945	down	2.9622e-08	1.86062e-06	NA	NA	chrX	-	NA	Pseudogene	74533015	74534812	27	NA	NA	ENSRNOT00000032806	ENSEMBL	ensembl:novel chromosome:Rnor_5.0:X:75334423:75336220:-1 gene:ENSRNOG00000021998 gene_biotype:pseudogene transcript_biotype:pseudogene	chrX	100	100	NA	NA	NA	NA	NA	NA	NA	NA	NA	NA	NA	NA	NA	NA	NA	NA	NA	NA	NA	NA	NA	NA	NA	NA	Pseudogene	3.26627
TC1000001640.rn.1	6.73622	4.69548	4.11456	up	2.98661e-08	1.87254e-06	RGD6501522_1	uncharacterized LOC100909788	chr10	+	mRNARGD6501523_1	NonCoding	88857699	88862493	30	NA	NA	mRNARGD6501523_1	Rat Genome Database	uncharacterized LOC100909788	chr10	100	100	NA	NA	NA	NA	NA	NA	NA	NA	NA	NA	NA	NA	NA	NA	NA	NA	NA	NA	NA	NA	NA	NA	NA	NA	NonCoding	6.86143
TC1400001461.rn.1	6.56506	4.37491	4.56353	up	3.08201e-08	1.91837e-06	MTA_TC0500000891.mm	Non-coding transcript identified by NONCODE: Antisense	chr14	-	MTA_TR0500003037.mm	NonCoding	16363925	16365622	30	NA	NA	MTA_TR0500003037.mm	MTA2Rn6	Non-coding transcript identified by NONCODE: Antisense	chr14	100	100	NA	NA	NA	NA	NA	NA	NA	NA	NA	NA	NA	NA	NA	NA	NA	NA	NA	NA	NA	NA	NA	NA	NA	NA	NonCoding	6.96758
TC1400002356.rn.1	4.83775	4.56919	1.2046	up	3.08202e-08	1.91837e-06	RGD7607934_1	uncharacterized LOC102552178	chr14	-	mRNARGD7607935_1	NonCoding	107578793	107584063	30	NA	NA	mRNARGD7607935_1	Rat Genome Database	uncharacterized LOC102552178	chr14	100	100	NA	NA	NA	NA	NA	NA	NA	NA	NA	NA	NA	NA	NA	NA	NA	NA	NA	NA	NA	NA	NA	NA	NA	NA	NonCoding	5.34167
TC1900001092.rn.1	3.59113	3.21248	1.30012	up	3.1808e-08	1.95645e-06	XLOC_023295	cylindromatosis (turban tumor syndrome) (Cyld), mRNA. Chalmel, et. al. Testis-expressed Unannotated Transcripts (TUTs)	chr19	-	TCONS_00056098	NonCoding	19318278	19323553	30	NA	NA	TCONS_00056098	Chalmel	cylindromatosis (turban tumor syndrome) (Cyld), mRNA. Chalmel, et. al. Testis-expressed Unannotated Transcripts (TUTs)	chr19	100	100	NA	NA	NA	NA	NA	NA	NA	NA	NA	NA	NA	NA	NA	NA	NA	NA	NA	NA	NA	NA	NA	NA	NA	NA	NonCoding	3.37428
TC1900001525.rn.1	4.25432	4.52366	-1.20526	down	3.18219e-08	1.95645e-06	MTA_TC0800002991.mm	Non-coding transcript identified by Luo, et al., Non-coding transcript identified by NONCODE: Linc	chr19	-	MTA_TR0800009213.mm	NonCoding	48151495	48153919	30	NA	NA	MTA_TR0800009213.mm	MTA2Rn6	Non-coding transcript identified by Luo, et al., Non-coding transcript identified by NONCODE: Linc	chr19	100	100	NA	NA	NA	NA	NA	NA	NA	NA	NA	NA	NA	NA	NA	NA	NA	NA	NA	NA	NA	NA	NA	NA	NA	NA	NonCoding	4.2534
TC0100004007.rn.1	3.84855	4.14444	-1.22764	down	3.2312e-08	1.97551e-06	RGD7654508_1	uncharacterized LOC102547285	chr1	-	mRNARGD7654510_1	NonCoding	5848102	5861289	40	NA	NA	mRNARGD7654510_1	Rat Genome Database	uncharacterized LOC102547285	chr1	100	100	NA	NA	NA	NA	NA	NA	NA	NA	NA	NA	NA	NA	NA	NA	NA	NA	NA	NA	NA	NA	NA	NA	NA	NA	NonCoding	3.59034
TC0100007571.rn.1	6.25851	5.75614	1.41654	up	3.23833e-08	1.97811e-06	MTA_TC1900001387.mm	Non-coding transcript identified by NONCODE: Sense No Exonic	chr1	-	MTA_TR1900004739.mm	NonCoding	250250884	250254453	30	NA	NA	MTA_TR1900004739.mm	MTA2Rn6	Non-coding transcript identified by NONCODE: Sense No Exonic	chr1	100	100	NA	NA	NA	NA	NA	NA	NA	NA	NA	NA	NA	NA	NA	NA	NA	NA	NA	NA	NA	NA	NA	NA	NA	NA	NonCoding	6.24137
TC0300004801.rn.1	4.51774	4.9004	-1.30374	down	3.3094e-08	2.00961e-06	MTA_TC0200005167.mm	predicted gene 11466, Non-coding transcript identified by NONCODE: Linc, putative novel transcript	chr3	-	MTA_TR0200018363.mm	NonCoding	162906628	162907643	30	NA	NA	MTA_TR0200018363.mm	MTA2Rn6	predicted gene 11466, Non-coding transcript identified by NONCODE: Linc, putative novel transcript	chr3	100	100	NA	NA	NA	NA	NA	NA	NA	NA	NA	NA	NA	NA	NA	NA	NA	NA	NA	NA	NA	NA	NA	NA	NA	NA	NonCoding	4.22033
TC0300004826.rn.1	3.94555	4.48545	-1.45387	down	3.31033e-08	2.00961e-06	RGD7568026_1	uncharacterized LOC102552589	chr3	-	mRNARGD7568028_1	NonCoding	164312436	164314655	30	NA	NA	mRNARGD7568028_1	Rat Genome Database	uncharacterized LOC102552589	chr3	100	100	NA	NA	NA	NA	NA	NA	NA	NA	NA	NA	NA	NA	NA	NA	NA	NA	NA	NA	NA	NA	NA	NA	NA	NA	NonCoding	3.61003
TC0400000890.rn.1	3.80285	4.16024	-1.2811	down	3.36502e-08	2.03742e-06	MTA_TC0600000590.mm	Non-coding transcript identified by Luo, et al., Non-coding transcript identified by NONCODE: Linc	chr4	+	MTA_TR0600002047.mm	NonCoding	79799075	79843925	30	NA	NA	MTA_TR0600002047.mm	MTA2Rn6	Non-coding transcript identified by Luo, et al., Non-coding transcript identified by NONCODE: Linc	chr4	100	100	NA	NA	NA	NA	NA	NA	NA	NA	NA	NA	NA	NA	NA	NA	NA	NA	NA	NA	NA	NA	NA	NA	NA	NA	NonCoding	3.57664
TC0600000131.rn.1	7.80541	4.83994	7.8108	up	3.51295e-08	2.1025e-06	MTA_TC1700001290.mm	Non-coding transcript identified by NONCODE: Sense No Exonic	chr6	+	MTA_TR1700004664.mm	NonCoding	9494073	9496095	30	NA	NA	MTA_TR1700004664.mm	MTA2Rn6	Non-coding transcript identified by NONCODE: Sense No Exonic	chr6	100	100	NA	NA	NA	NA	NA	NA	NA	NA	NA	NA	NA	NA	NA	NA	NA	NA	NA	NA	NA	NA	NA	NA	NA	NA	NonCoding	7.53928
TC0800002571.rn.1	3.94652	4.41718	-1.38574	down	3.55191e-08	2.1025e-06	MTA_TC0900002316.mm	RNA for germline small RNA gsRNA178, complete sequence.	chr8	-	MTA_TR0900007454.mm	NonCoding	58797653	58797723	23	NA	NA	MTA_TR0900007454.mm	MTA2Rn6	RNA for germline small RNA gsRNA178, complete sequence.	chr8	100	100	NA	NA	NA	NA	NA	NA	NA	NA	NA	NA	NA	NA	NA	NA	NA	NA	NA	NA	NA	NA	NA	NA	NA	NA	NonCoding	3.6464
TC0900001615.rn.1	5.61635	3.37556	4.72658	up	3.55191e-08	2.1025e-06	MTA_TC1000001396.mm	non-coding RNA, oocyte_clustered_small_RNA5114, complete sequence.	chr9	-	MTA_TR1000004367.mm	NonCoding	17954218	17954244	3	NA	NA	MTA_TR1000004367.mm	MTA2Rn6	non-coding RNA, oocyte_clustered_small_RNA5114, complete sequence.	chr9	100	100	NA	NA	NA	NA	NA	NA	NA	NA	NA	NA	NA	NA	NA	NA	NA	NA	NA	NA	NA	NA	NA	NA	NA	NA	NonCoding	6.22991
TC1100001051.rn.1	3.86686	4.27545	-1.32739	down	3.64997e-08	2.14578e-06	MTA_TC1600001828.mm	Non-coding transcript identified by NONCODE: Sense No Exonic	chr11	-	MTA_TR1600006170.mm	NonCoding	462246	464135	30	NA	NA	MTA_TR1600006170.mm	MTA2Rn6	Non-coding transcript identified by NONCODE: Sense No Exonic	chr11	100	100	NA	NA	NA	NA	NA	NA	NA	NA	NA	NA	NA	NA	NA	NA	NA	NA	NA	NA	NA	NA	NA	NA	NA	NA	NonCoding	3.97889
TC1100002008.rn.1	4.18257	3.88456	1.22945	up	3.67255e-08	2.15514e-06	MTA_TC1600001298.mm	Non-coding transcript identified by NONCODE: Linc, Non-coding transcript identified by Luo, et al.	chr11	-	MTA_TR1600004457.mm	NonCoding	87673983	87677805	22	NA	NA	MTA_TR1600004457.mm	MTA2Rn6	Non-coding transcript identified by NONCODE: Linc, Non-coding transcript identified by Luo, et al.	chr11	100	100	NA	NA	NA	NA	NA	NA	NA	NA	NA	NA	NA	NA	NA	NA	NA	NA	NA	NA	NA	NA	NA	NA	NA	NA	NonCoding	3.94548
TC1400001307.rn.1	3.58827	3.9853	-1.3168	down	3.69218e-08	2.16321e-06	MTA_TC0600002772.mm	non-coding RNA, oocyte_clustered_small_RNA12319, complete sequence.	chr14	-	MTA_TR0600009108.mm	NonCoding	5837984	5838013	6	NA	NA	MTA_TR0600009108.mm	MTA2Rn6	non-coding RNA, oocyte_clustered_small_RNA12319, complete sequence.	chr14	100	100	NA	NA	NA	NA	NA	NA	NA	NA	NA	NA	NA	NA	NA	NA	NA	NA	NA	NA	NA	NA	NA	NA	NA	NA	NonCoding	2.67214
TC1500000932.rn.1	5.26982	5.7558	-1.40054	down	3.7051e-08	2.16709e-06	MTA_TC1400001117.mm	Non-coding transcript identified by NONCODE: Linc	chr15	+	MTA_TR1400003684.mm	NonCoding	69542132	69542945	30	NA	NA	MTA_TR1400003684.mm	MTA2Rn6	Non-coding transcript identified by NONCODE: Linc	chr15	100	100	NA	NA	NA	NA	NA	NA	NA	NA	NA	NA	NA	NA	NA	NA	NA	NA	NA	NA	NA	NA	NA	NA	NA	NA	NonCoding	5.15366
TC1500001377.rn.1	6.32192	4.52842	3.46655	up	3.72882e-08	2.17768e-06	MTA_TC1400000097.mm	Non-coding transcript identified by NONCODE: Sense No Exonic	chr15	-	MTA_TR1400000315.mm	NonCoding	13406669	13409611	30	NA	NA	MTA_TR1400000315.mm	MTA2Rn6	Non-coding transcript identified by NONCODE: Sense No Exonic	chr15	100	100	NA	NA	NA	NA	NA	NA	NA	NA	NA	NA	NA	NA	NA	NA	NA	NA	NA	NA	NA	NA	NA	NA	NA	NA	NonCoding	6.89548
TC1500002048.rn.1	3.58972	3.91304	-1.25121	down	3.72953e-08	2.17768e-06	RGD7599070_1	uncharacterized LOC102546539	chr15	-	mRNARGD7599072_1	NonCoding	56548075	56563501	40	NA	NA	mRNARGD7599072_1	Rat Genome Database	uncharacterized LOC102546539	chr15	100	100	NA	NA	NA	NA	NA	NA	NA	NA	NA	NA	NA	NA	NA	NA	NA	NA	NA	NA	NA	NA	NA	NA	NA	NA	NonCoding	3.61358
TC1800000457.rn.1	4.9969	4.02328	1.96376	up	3.87139e-08	2.25097e-06	MTA_TC1800000481.mm	Non-coding transcript identified by NONCODE: Linc	chr18	+	MTA_TR1800001445.mm	NonCoding	40604887	40605472	30	NA	NA	MTA_TR1800001445.mm	MTA2Rn6	Non-coding transcript identified by NONCODE: Linc	chr18	100	100	NA	NA	NA	NA	NA	NA	NA	NA	NA	NA	NA	NA	NA	NA	NA	NA	NA	NA	NA	NA	NA	NA	NA	NA	NonCoding	4.8206
TC1900000439.rn.1	3.75451	4.29814	-1.45763	down	3.88391e-08	2.25634e-06	MTA_TC0800002502.mm	predicted gene, 23468	chr19	+	MTA_TR0800007703.mm	NonCoding	34084623	34084756	30	NA	NA	MTA_TR0800007703.mm	MTA2Rn6	predicted gene, 23468	chr19	100	100	NA	NA	NA	NA	NA	NA	NA	NA	NA	NA	NA	NA	NA	NA	NA	NA	NA	NA	NA	NA	NA	NA	NA	NA	NonCoding	3.94659
TC0100005844.rn.1	4.74361	4.40666	1.26308	up	4.13029e-08	2.38939e-06	MTA_TC0700003562.mm	Non-coding transcript identified by NONCODE: Linc, Non-coding transcript identified by Luo, et al.	chr1	-	MTA_TR0700012247.mm	NonCoding	141271972	141275299	18	NA	NA	MTA_TR0700012247.mm	MTA2Rn6	Non-coding transcript identified by NONCODE: Linc, Non-coding transcript identified by Luo, et al.	chr1	100	100	NA	NA	NA	NA	NA	NA	NA	NA	NA	NA	NA	NA	NA	NA	NA	NA	NA	NA	NA	NA	NA	NA	NA	NA	NonCoding	4.43921
TC0100007559.rn.1	5.46539	4.61369	1.80462	up	4.16003e-08	2.39853e-06	MTA_TC1900001376.mm	Non-coding transcript identified by NONCODE: Sense No Exonic	chr1	-	MTA_TR1900004726.mm	NonCoding	249935125	249937782	30	NA	NA	MTA_TR1900004726.mm	MTA2Rn6	Non-coding transcript identified by NONCODE: Sense No Exonic	chr1	100	100	NA	NA	NA	NA	NA	NA	NA	NA	NA	NA	NA	NA	NA	NA	NA	NA	NA	NA	NA	NA	NA	NA	NA	NA	NonCoding	5.13205
TC0200002192.rn.1	3.75301	4.08768	-1.26109	down	4.20917e-08	2.42483e-06	MTA_TC0300001309.mm	Non-coding transcript identified by Luo, et al., Non-coding transcript identified by NONCODE: Linc	chr2	+	MTA_TR0300004416.mm	NonCoding	234515512	234518283	30	NA	NA	MTA_TR0300004416.mm	MTA2Rn6	Non-coding transcript identified by Luo, et al., Non-coding transcript identified by NONCODE: Linc	chr2	100	100	NA	NA	NA	NA	NA	NA	NA	NA	NA	NA	NA	NA	NA	NA	NA	NA	NA	NA	NA	NA	NA	NA	NA	NA	NonCoding	3.89917
TC0400000838.rn.1	4.30064	4.75247	-1.36777	down	4.27559e-08	2.44469e-06	RGD7750398_1	uncharacterized LOC102550085	chr4	+	mRNARGD7750400_1	NonCoding	77664479	77669065	19	NA	NA	mRNARGD7750400_1	Rat Genome Database	uncharacterized LOC102550085	chr4	100	100	NA	NA	NA	NA	NA	NA	NA	NA	NA	NA	NA	NA	NA	NA	NA	NA	NA	NA	NA	NA	NA	NA	NA	NA	NonCoding	4.30064
TC0500002335.rn.1	9.21503	7.38495	3.55556	up	4.32919e-08	2.46918e-06	MTA_TC0400002223.mm	predicted gene, 26250	chr5	-	MTA_TR0400007726.mm	NonCoding	26829003	26829060	30	NA	NA	MTA_TR0400007726.mm	MTA2Rn6	predicted gene, 26250	chr5	100	100	NA	NA	NA	NA	NA	NA	NA	NA	NA	NA	NA	NA	NA	NA	NA	NA	NA	NA	NA	NA	NA	NA	NA	NA	NonCoding	9.08609
TC0500002394.rn.1	4.27768	5.02722	-1.68126	down	4.33663e-08	2.47138e-06	MTA_TC0400002283.mm	Non-coding transcript identified by NONCODE: Sense No Exonic	chr5	-	MTA_TR0400007854.mm	NonCoding	34508979	34510143	30	NA	NA	MTA_TR0400007854.mm	MTA2Rn6	Non-coding transcript identified by NONCODE: Sense No Exonic	chr5	100	100	NA	NA	NA	NA	NA	NA	NA	NA	NA	NA	NA	NA	NA	NA	NA	NA	NA	NA	NA	NA	NA	NA	NA	NA	NonCoding	4.32551
TC0600000135.rn.1	8.22994	4.5607	12.7219	up	4.42217e-08	2.50974e-06	MTA_TC1700001294.mm	Non-coding transcript identified by NONCODE: Sense No Exonic	chr6	+	MTA_TR1700004669.mm	NonCoding	9570103	9570633	30	NA	NA	MTA_TR1700004669.mm	MTA2Rn6	Non-coding transcript identified by NONCODE: Sense No Exonic	chr6	100	100	NA	NA	NA	NA	NA	NA	NA	NA	NA	NA	NA	NA	NA	NA	NA	NA	NA	NA	NA	NA	NA	NA	NA	NA	NonCoding	9.0634
TC0600002989.rn.1	3.54133	3.88374	-1.26787	down	4.5503e-08	2.5782e-06	MTA_TC1200002184.mm	RNA for germline small RNA gsRNA222, complete sequence.	chr6	-	MTA_TR1200006142.mm	NonCoding	122384742	122384799	30	NA	NA	MTA_TR1200006142.mm	MTA2Rn6	RNA for germline small RNA gsRNA222, complete sequence.	chr6	100	100	NA	NA	NA	NA	NA	NA	NA	NA	NA	NA	NA	NA	NA	NA	NA	NA	NA	NA	NA	NA	NA	NA	NA	NA	NonCoding	3.66884
TC0700002562.rn.1	3.65401	3.92406	-1.20585	down	4.56271e-08	2.57876e-06	MTA_TC1000002743.mm	Non-coding transcript identified by NONCODE: Linc, Non-coding transcript identified by Luo, et al.	chr7	-	MTA_TR1000008840.mm	NonCoding	37776246	37789657	30	NA	NA	MTA_TR1000008840.mm	MTA2Rn6	Non-coding transcript identified by NONCODE: Linc, Non-coding transcript identified by Luo, et al.	chr7	100	100	NA	NA	NA	NA	NA	NA	NA	NA	NA	NA	NA	NA	NA	NA	NA	NA	NA	NA	NA	NA	NA	NA	NA	NA	NonCoding	3.64857
TC0900001600.rn.1	3.47531	4.05085	-1.49024	down	4.67318e-08	2.57876e-06	MTA_TC1700000870.mm	Non-coding transcript identified by NONCODE: Linc, Non-coding transcript identified by Luo, et al.	chr9	-	MTA_TR1700003299.mm	NonCoding	17679892	17686564	18	NA	NA	MTA_TR1700003299.mm	MTA2Rn6	Non-coding transcript identified by NONCODE: Linc, Non-coding transcript identified by Luo, et al.	chr9	100	100	NA	NA	NA	NA	NA	NA	NA	NA	NA	NA	NA	NA	NA	NA	NA	NA	NA	NA	NA	NA	NA	NA	NA	NA	NonCoding	3.36116
TC1000000400.rn.1	4.30064	4.59088	-1.22284	down	4.6786e-08	2.57876e-06	RGD7615022_1	uncharacterized LOC102548672	chr10	+	mRNARGD7615025_1	NonCoding	27119834	27142541	30	NA	NA	mRNARGD7615025_1	Rat Genome Database	uncharacterized LOC102548672	chr10	100	100	NA	NA	NA	NA	NA	NA	NA	NA	NA	NA	NA	NA	NA	NA	NA	NA	NA	NA	NA	NA	NA	NA	NA	NA	NonCoding	4.30064
TC1300000073.rn.1	4.49967	4.95745	-1.37343	down	4.6786e-08	2.57876e-06	RGD7513213_1	uncharacterized LOC102550269	chr13	+	mRNARGD7513215_1	NonCoding	25865770	25873875	30	NA	NA	mRNARGD7513215_1	Rat Genome Database	uncharacterized LOC102550269	chr13	100	100	NA	NA	NA	NA	NA	NA	NA	NA	NA	NA	NA	NA	NA	NA	NA	NA	NA	NA	NA	NA	NA	NA	NA	NA	NonCoding	4.60524
TC1300001541.rn.1	4.42337	4.72081	-1.22896	down	4.6786e-08	2.57876e-06	MTA_TC0100003199.mm	Non-coding transcript identified by Luo, et al., Non-coding transcript identified by NONCODE: Linc	chr13	-	MTA_TR0100010162.mm	NonCoding	58513025	58513622	30	NA	NA	MTA_TR0100010162.mm	MTA2Rn6	Non-coding transcript identified by Luo, et al., Non-coding transcript identified by NONCODE: Linc	chr13	100	100	NA	NA	NA	NA	NA	NA	NA	NA	NA	NA	NA	NA	NA	NA	NA	NA	NA	NA	NA	NA	NA	NA	NA	NA	NonCoding	4.42602
TC1500000799.rn.1	4.11688	4.52213	-1.32432	down	4.6786e-08	2.57876e-06	MTA_TC1400001018.mm	Non-coding transcript identified by NONCODE: Linc, Non-coding transcript identified by Luo, et al.	chr15	+	MTA_TR1400003357.mm	NonCoding	53463151	53483256	30	NA	NA	MTA_TR1400003357.mm	MTA2Rn6	Non-coding transcript identified by NONCODE: Linc, Non-coding transcript identified by Luo, et al.	chr15	100	100	NA	NA	NA	NA	NA	NA	NA	NA	NA	NA	NA	NA	NA	NA	NA	NA	NA	NA	NA	NA	NA	NA	NA	NA	NonCoding	4.07625
TC2000000620.rn.1	4.17823	4.92607	-1.67928	down	4.6786e-08	2.57876e-06	MTA_TC1000002272.mm	predicted gene, 26479	chr20	+	MTA_TR1000007039.mm	NonCoding	27354149	27354256	30	NA	NA	MTA_TR1000007039.mm	MTA2Rn6	predicted gene, 26479	chr20	100	100	NA	NA	NA	NA	NA	NA	NA	NA	NA	NA	NA	NA	NA	NA	NA	NA	NA	NA	NA	NA	NA	NA	NA	NA	NonCoding	4.27265
TC0100002950.rn.1	16.3932	13.9009	5.62647	up	4.6786e-08	2.57876e-06	MTA_TC0700002101.mm	predicted gene, 22064	chr1	+	MTA_TR0700007662.mm	NonCoding	216969568	216969621	13	NA	NA	MTA_TR0700007662.mm	MTA2Rn6	predicted gene, 22064	chr1	100	100	NA	NA	NA	NA	NA	NA	NA	NA	NA	NA	NA	NA	NA	NA	NA	NA	NA	NA	NA	NA	NA	NA	NA	NA	NonCoding	15.8522
TC0200002828.rn.1	3.7604	4.03289	-1.20788	down	4.73691e-08	2.58932e-06	MTA_TC1300002616.mm	predicted gene, 24527	chr2	-	MTA_TR1300007547.mm	NonCoding	37943192	37943278	30	NA	NA	MTA_TR1300007547.mm	MTA2Rn6	predicted gene, 24527	chr2	100	100	NA	NA	NA	NA	NA	NA	NA	NA	NA	NA	NA	NA	NA	NA	NA	NA	NA	NA	NA	NA	NA	NA	NA	NA	NonCoding	3.79512
TC0300004057.rn.1	3.74881	4.05179	-1.23369	down	4.78432e-08	2.58932e-06	MTA_TC0200004513.mm	Non-coding transcript identified by NONCODE: Linc	chr3	-	MTA_TR0200015938.mm	NonCoding	114829024	114829601	30	NA	NA	MTA_TR0200015938.mm	MTA2Rn6	Non-coding transcript identified by NONCODE: Linc	chr3	100	100	NA	NA	NA	NA	NA	NA	NA	NA	NA	NA	NA	NA	NA	NA	NA	NA	NA	NA	NA	NA	NA	NA	NA	NA	NonCoding	3.70755
TC0400000457.rn.1	4.36602	3.50636	1.81461	up	4.78432e-08	2.58932e-06	MTA_TC0600000183.mm	Non-coding transcript identified by NONCODE: Sense No Exonic	chr4	+	MTA_TR0600000559.mm	NonCoding	49062980	49067087	30	NA	NA	MTA_TR0600000559.mm	MTA2Rn6	Non-coding transcript identified by NONCODE: Sense No Exonic	chr4	100	100	NA	NA	NA	NA	NA	NA	NA	NA	NA	NA	NA	NA	NA	NA	NA	NA	NA	NA	NA	NA	NA	NA	NA	NA	NonCoding	5.15413
TC0400002864.rn.1	4.54729	4.26376	1.21717	up	4.78432e-08	2.58932e-06	NA	NA	chr4	-	NA	NonCoding	79612764	79612860	30	NA	NA	ENSRNOT00000063214	ENSEMBL	ncrna:novel chromosome:Rnor_5.0:4:144285833:144285929:-1 gene:ENSRNOG00000041461 gene_biotype:miRNA transcript_biotype:miRNA	chr4	100	100	NA	NA	NA	NA	NA	NA	NA	NA	NA	NA	NA	NA	NA	NA	NA	NA	NA	NA	NA	NA	NA	NA	NA	NA	NonCoding	4.50844
TC0600000526.rn.1	3.95499	4.22597	-1.20663	down	4.82284e-08	2.59792e-06	MTA_TC1200000230.mm	Non-coding transcript identified by Luo, et al., Non-coding transcript identified by NONCODE: Linc	chr6	+	MTA_TR1200000712.mm	NonCoding	46873369	46907318	50	NA	NA	MTA_TR1200000712.mm	MTA2Rn6	Non-coding transcript identified by Luo, et al., Non-coding transcript identified by NONCODE: Linc	chr6	100	100	NA	NA	NA	NA	NA	NA	NA	NA	NA	NA	NA	NA	NA	NA	NA	NA	NA	NA	NA	NA	NA	NA	NA	NA	NonCoding	3.78619
TC0600001728.rn.1	4.6944	4.23019	1.37957	up	4.8316e-08	2.59857e-06	MTA_TC1700002555.mm	Non-coding transcript identified by Luo, et al., Non-coding transcript identified by NONCODE: Linc	chr6	-	MTA_TR1700009310.mm	NonCoding	1322104	1322216	30	NA	NA	MTA_TR1700009310.mm	MTA2Rn6	Non-coding transcript identified by Luo, et al., Non-coding transcript identified by NONCODE: Linc	chr6	100	100	NA	NA	NA	NA	NA	NA	NA	NA	NA	NA	NA	NA	NA	NA	NA	NA	NA	NA	NA	NA	NA	NA	NA	NA	NonCoding	4.37896
TC0600001992.rn.1	4.49629	4.13184	1.28739	up	4.88038e-08	2.62275e-06	MTA_TC1700002525.mm	Non-coding transcript identified by Luo, et al., Non-coding transcript identified by NONCODE: Linc	chr6	-	MTA_TR1700009127.mm	NonCoding	25141533	25144864	30	NA	NA	MTA_TR1700009127.mm	MTA2Rn6	Non-coding transcript identified by Luo, et al., Non-coding transcript identified by NONCODE: Linc	chr6	100	100	NA	NA	NA	NA	NA	NA	NA	NA	NA	NA	NA	NA	NA	NA	NA	NA	NA	NA	NA	NA	NA	NA	NA	NA	NonCoding	4.70861
TC0900000876.rn.1	3.93032	4.97461	-2.06234	down	5.11644e-08	2.6542e-06	MTA_TC0100000613.mm	Non-coding transcript identified by NONCODE: Linc	chr9	+	MTA_TR0100001882.mm	NonCoding	80222905	80228702	30	NA	NA	MTA_TR0100001882.mm	MTA2Rn6	Non-coding transcript identified by NONCODE: Linc	chr9	100	100	NA	NA	NA	NA	NA	NA	NA	NA	NA	NA	NA	NA	NA	NA	NA	NA	NA	NA	NA	NA	NA	NA	NA	NA	NonCoding	3.57992
TC0X00000349.rn.1	4.82389	4.44746	1.29812	up	5.14506e-08	2.6542e-06	MTA_TC0X00003295.mm	Non-coding transcript identified by NONCODE: Sense No Exonic	chrX	+	MTA_TR0X00009093.mm	NonCoding	34380394	34382768	30	NA	NA	MTA_TR0X00009093.mm	MTA2Rn6	Non-coding transcript identified by NONCODE: Sense No Exonic	chrX	100	100	NA	NA	NA	NA	NA	NA	NA	NA	NA	NA	NA	NA	NA	NA	NA	NA	NA	NA	NA	NA	NA	NA	NA	NA	NonCoding	4.53156
TC1000004114.rn.1	6.09089	5.35683	1.66331	up	5.22356e-08	2.6542e-06	NA	NA	chr10	-	NA	NonCoding	104003745	104003844	30	NA	NA	ENSRNOT00000074339	ENSEMBL	ncrna:novel chromosome:Rnor_5.0:10:104275595:104275694:1 gene:ENSRNOG00000047029 gene_biotype:miRNA transcript_biotype:miRNA	chr10	100	100	NA	NA	NA	NA	NA	NA	NA	NA	NA	NA	NA	NA	NA	NA	NA	NA	NA	NA	NA	NA	NA	NA	NA	NA	NonCoding	6.06562
TC1100001436.rn.1	3.51302	4.10375	-1.506	down	5.22356e-08	2.6542e-06	MTA_TC1600000769.mm	Non-coding transcript identified by NONCODE: Antisense	chr11	-	MTA_TR1600002793.mm	NonCoding	43281883	43310585	30	NA	NA	MTA_TR1600002793.mm	MTA2Rn6	Non-coding transcript identified by NONCODE: Antisense	chr11	100	100	NA	NA	NA	NA	NA	NA	NA	NA	NA	NA	NA	NA	NA	NA	NA	NA	NA	NA	NA	NA	NA	NA	NA	NA	NonCoding	3.59807
TC1300001450.rn.1	4.9159	4.56489	1.27546	up	5.22356e-08	2.6542e-06	MTA_TC0100003114.mm	Non-coding transcript identified by NONCODE: Sense No Exonic	chr13	-	MTA_TR0100009878.mm	NonCoding	51618383	51620029	30	NA	NA	MTA_TR0100009878.mm	MTA2Rn6	Non-coding transcript identified by NONCODE: Sense No Exonic	chr13	100	100	NA	NA	NA	NA	NA	NA	NA	NA	NA	NA	NA	NA	NA	NA	NA	NA	NA	NA	NA	NA	NA	NA	NA	NA	NonCoding	5.28857
TC1400002259.rn.1	3.48352	3.94631	-1.3782	down	5.22356e-08	2.6542e-06	MTA_TC1100002236.mm	Non-coding transcript identified by NONCODE: Linc	chr14	-	MTA_TR1100008802.mm	NonCoding	94165772	94166549	30	NA	NA	MTA_TR1100008802.mm	MTA2Rn6	Non-coding transcript identified by NONCODE: Linc	chr14	100	100	NA	NA	NA	NA	NA	NA	NA	NA	NA	NA	NA	NA	NA	NA	NA	NA	NA	NA	NA	NA	NA	NA	NA	NA	NonCoding	3.52961
TC1500002058.rn.1	5.40795	5.68583	-1.21241	down	5.22356e-08	2.6542e-06	MTA_TC1400002416.mm	predicted gene 15628, Non-coding transcript identified by NONCODE: Antisense, Novel transcript	chr15	-	MTA_TR1400007497.mm	NonCoding	57175997	57176658	30	NA	NA	MTA_TR1400007497.mm	MTA2Rn6	predicted gene 15628, Non-coding transcript identified by NONCODE: Antisense, Novel transcript	chr15	100	100	NA	NA	NA	NA	NA	NA	NA	NA	NA	NA	NA	NA	NA	NA	NA	NA	NA	NA	NA	NA	NA	NA	NA	NA	NonCoding	5.44954
TC1600000496.rn.1	3.92171	4.3555	-1.35077	down	5.22356e-08	2.6542e-06	MTA_TC0800002223.mm	Non-coding transcript identified by Luo, et al., Non-coding transcript identified by NONCODE: Linc	chr16	+	MTA_TR0800006876.mm	NonCoding	44180024	44182841	30	NA	NA	MTA_TR0800006876.mm	MTA2Rn6	Non-coding transcript identified by Luo, et al., Non-coding transcript identified by NONCODE: Linc	chr16	100	100	NA	NA	NA	NA	NA	NA	NA	NA	NA	NA	NA	NA	NA	NA	NA	NA	NA	NA	NA	NA	NA	NA	NA	NA	NonCoding	3.92171
TC1600001014.rn.1	4.76713	4.42314	1.26926	up	5.22356e-08	2.6542e-06	MTA_TC0800001693.mm	Non-coding transcript identified by NONCODE: Linc, Non-coding transcript identified by Luo, et al.	chr16	+	MTA_TR0800005559.mm	NonCoding	83862477	83868824	30	NA	NA	MTA_TR0800005559.mm	MTA2Rn6	Non-coding transcript identified by NONCODE: Linc, Non-coding transcript identified by Luo, et al.	chr16	100	100	NA	NA	NA	NA	NA	NA	NA	NA	NA	NA	NA	NA	NA	NA	NA	NA	NA	NA	NA	NA	NA	NA	NA	NA	NonCoding	4.62325
TC1900000664.rn.1	3.90575	4.2732	-1.29007	down	5.22356e-08	2.6542e-06	MTA_TC0800001382.mm	Non-coding transcript identified by NONCODE: Linc, Non-coding transcript identified by Luo, et al.	chr19	+	MTA_TR0800004569.mm	NonCoding	48322861	48328331	30	NA	NA	MTA_TR0800004569.mm	MTA2Rn6	Non-coding transcript identified by NONCODE: Linc, Non-coding transcript identified by Luo, et al.	chr19	100	100	NA	NA	NA	NA	NA	NA	NA	NA	NA	NA	NA	NA	NA	NA	NA	NA	NA	NA	NA	NA	NA	NA	NA	NA	NonCoding	3.24539
TC2000001635.rn.1	5.8003	5.06989	1.65911	up	5.22356e-08	2.6542e-06	NA	NA	chr20	-	NA	NonCoding	40827314	40827816	30	NA	NA	NONRATT034135	NONCODE	Non-coding transcript identified by NONCODE	chr20	100	100	NA	NA	NA	NA	NA	NA	NA	NA	NA	NA	NA	NA	NA	NA	NA	NA	NA	NA	NA	NA	NA	NA	NA	NA	NonCoding	5.55204
TC0100003736.rn.1	5.21129	4.74149	1.38491	up	5.22356e-08	2.6542e-06	MTA_TC1900000697.mm	Non-coding transcript identified by NONCODE: Linc	chr1	+	MTA_TR1900002440.mm	NonCoding	266092202	266094980	30	NA	NA	MTA_TR1900002440.mm	MTA2Rn6	Non-coding transcript identified by NONCODE: Linc	chr1	100	100	NA	NA	NA	NA	NA	NA	NA	NA	NA	NA	NA	NA	NA	NA	NA	NA	NA	NA	NA	NA	NA	NA	NA	NA	NonCoding	5.08683
TC0100007409.rn.1	4.8897	5.20538	-1.24459	down	5.22356e-08	2.6542e-06	MTA_TC1900001258.mm	predicted gene, 22506	chr1	-	MTA_TR1900004414.mm	NonCoding	239841629	239841726	30	NA	NA	MTA_TR1900004414.mm	MTA2Rn6	predicted gene, 22506	chr1	100	100	NA	NA	NA	NA	NA	NA	NA	NA	NA	NA	NA	NA	NA	NA	NA	NA	NA	NA	NA	NA	NA	NA	NA	NA	NonCoding	5.04683
TC0200000416.rn.1	5.72972	5.43016	1.23077	up	5.22356e-08	2.6542e-06	MTA_TC1300001290.mm	PREDICTED: uncharacterized LOC100861641 (LOC100861641), miscRNA.	chr2	+	MTA_TR1300003546.mm	NonCoding	45438536	45455340	30	NA	NA	MTA_TR1300003546.mm	MTA2Rn6	PREDICTED: uncharacterized LOC100861641 (LOC100861641), miscRNA.	chr2	100	100	NA	NA	NA	NA	NA	NA	NA	NA	NA	NA	NA	NA	NA	NA	NA	NA	NA	NA	NA	NA	NA	NA	NA	NA	NonCoding	6.22061
TC0300000008.rn.1	3.90008	4.17312	-1.20835	down	5.22356e-08	2.6542e-06	RGD7693834_1	uncharacterized LOC102546940	chr3	+	mRNARGD7693836_1	NonCoding	1167714	1170196	30	NA	NA	mRNARGD7693836_1	Rat Genome Database	uncharacterized LOC102546940	chr3	100	100	NA	NA	NA	NA	NA	NA	NA	NA	NA	NA	NA	NA	NA	NA	NA	NA	NA	NA	NA	NA	NA	NA	NA	NA	NonCoding	3.62358
TC0300002771.rn.1	5.44595	5.90226	-1.37203	down	5.22356e-08	2.6542e-06	MTA_TC0200003221.mm	Non-coding transcript identified by NONCODE: Antisense	chr3	-	MTA_TR0200011421.mm	NonCoding	6234177	6244032	30	NA	NA	MTA_TR0200011421.mm	MTA2Rn6	Non-coding transcript identified by NONCODE: Antisense	chr3	100	100	NA	NA	NA	NA	NA	NA	NA	NA	NA	NA	NA	NA	NA	NA	NA	NA	NA	NA	NA	NA	NA	NA	NA	NA	NonCoding	5.47568
TC0400002060.rn.1	10.601	9.50853	2.13244	up	5.26328e-08	2.67209e-06	NA	NA	chr4	+	NA	NonCoding	180357710	180357769	30	NA	NA	ENSRNOT00000063381	ENSEMBL	ncrna:novel chromosome:Rnor_5.0:4:244519944:244520003:1 gene:ENSRNOG00000041628 gene_biotype:miRNA transcript_biotype:miRNA	chr4	100	100	NA	NA	NA	NA	NA	NA	NA	NA	NA	NA	NA	NA	NA	NA	NA	NA	NA	NA	NA	NA	NA	NA	NA	NA	NonCoding	9.93561
TC0500000530.rn.1	4.41444	4.11174	1.23346	up	5.36382e-08	2.71312e-06	RGD7649534_1	uncharacterized LOC102546703	chr5	+	mRNARGD7649536_1	NonCoding	59057758	59060649	30	NA	NA	mRNARGD7649536_1	Rat Genome Database	uncharacterized LOC102546703	chr5	100	100	NA	NA	NA	NA	NA	NA	NA	NA	NA	NA	NA	NA	NA	NA	NA	NA	NA	NA	NA	NA	NA	NA	NA	NA	NonCoding	4.15706
TC1500000664.rn.1	5.09288	4.80771	1.21855	up	5.79655e-08	2.8729e-06	MTA_TC0200001966.mm	predicted gene, 22424	chr15	+	MTA_TR0200006562.mm	NonCoding	44254156	44254286	22	NA	NA	MTA_TR0200006562.mm	MTA2Rn6	predicted gene, 22424	chr15	100	100	NA	NA	NA	NA	NA	NA	NA	NA	NA	NA	NA	NA	NA	NA	NA	NA	NA	NA	NA	NA	NA	NA	NA	NA	NonCoding	4.74219
TC1500002275.rn.1	5.58411	4.80624	1.7146	up	5.80588e-08	2.87545e-06	MTA_TC1400002617.mm	predicted gene, 23538	chr15	-	MTA_TR1400007863.mm	NonCoding	85236646	85236767	30	NA	NA	MTA_TR1400007863.mm	MTA2Rn6	predicted gene, 23538	chr15	100	100	NA	NA	NA	NA	NA	NA	NA	NA	NA	NA	NA	NA	NA	NA	NA	NA	NA	NA	NA	NA	NA	NA	NA	NA	NonCoding	5.14311
TC1600000422.rn.1	3.85619	4.32329	-1.38232	down	5.82724e-08	2.88012e-06	MTA_TC0800002288.mm	Non-coding transcript identified by NONCODE: Linc, Non-coding transcript identified by Luo, et al.	chr16	+	MTA_TR0800007024.mm	NonCoding	32556248	32557414	30	NA	NA	MTA_TR0800007024.mm	MTA2Rn6	Non-coding transcript identified by NONCODE: Linc, Non-coding transcript identified by Luo, et al.	chr16	100	100	NA	NA	NA	NA	NA	NA	NA	NA	NA	NA	NA	NA	NA	NA	NA	NA	NA	NA	NA	NA	NA	NA	NA	NA	NonCoding	4.0567
TC1600001666.rn.1	3.93863	4.41882	-1.39492	down	5.83622e-08	2.88012e-06	MTA_TC0800000515.mm	PREDICTED: predicted gene, 19634 (Gm19634), miscRNA.	chr16	-	MTA_TR0800001488.mm	NonCoding	50016312	50017012	30	NA	NA	MTA_TR0800001488.mm	MTA2Rn6	PREDICTED: predicted gene, 19634 (Gm19634), miscRNA.	chr16	100	100	NA	NA	NA	NA	NA	NA	NA	NA	NA	NA	NA	NA	NA	NA	NA	NA	NA	NA	NA	NA	NA	NA	NA	NA	NonCoding	3.90049
TC1700000472.rn.1	4.52148	4.90196	-1.30178	down	5.85629e-08	2.88796e-06	MTA_TC1300001800.mm	predicted gene, 22674	chr17	+	MTA_TR1300004922.mm	NonCoding	30252400	30252532	30	NA	NA	MTA_TR1300004922.mm	MTA2Rn6	predicted gene, 22674	chr17	100	100	NA	NA	NA	NA	NA	NA	NA	NA	NA	NA	NA	NA	NA	NA	NA	NA	NA	NA	NA	NA	NA	NA	NA	NA	NonCoding	4.57369
TC1700000958.rn.1	3.82439	4.78691	-1.9487	down	5.95941e-08	2.93041e-06	MTA_TC0200002925.mm	predicted gene, 24534, Non-coding transcript identified by NONCODE: Linc	chr17	+	MTA_TR0200010230.mm	NonCoding	73822244	73822537	30	NA	NA	MTA_TR0200010230.mm	MTA2Rn6	predicted gene, 24534, Non-coding transcript identified by NONCODE: Linc	chr17	100	100	NA	NA	NA	NA	NA	NA	NA	NA	NA	NA	NA	NA	NA	NA	NA	NA	NA	NA	NA	NA	NA	NA	NA	NA	NonCoding	3.58631
TC0200003108.rn.1	4.15163	4.43595	-1.21784	down	6.38435e-08	3.08203e-06	MTA_TC1500001244.mm	Non-coding transcript identified by NONCODE: Linc, Non-coding transcript identified by Luo, et al.	chr2	-	MTA_TR1500003865.mm	NonCoding	64581616	64583122	30	NA	NA	MTA_TR1500003865.mm	MTA2Rn6	Non-coding transcript identified by NONCODE: Linc, Non-coding transcript identified by Luo, et al.	chr2	100	100	NA	NA	NA	NA	NA	NA	NA	NA	NA	NA	NA	NA	NA	NA	NA	NA	NA	NA	NA	NA	NA	NA	NA	NA	NonCoding	4.18217
TC0200004893.rn.1	5.31155	5.74184	-1.3475	down	6.40052e-08	3.08203e-06	MTA_TC0300003129.mm	microRNA 3963	chr2	-	MTA_TR0300010371.mm	NonCoding	256199058	256199128	30	NA	NA	MTA_TR0300010371.mm	MTA2Rn6	microRNA 3963	chr2	100	100	NA	NA	NA	NA	NA	NA	NA	NA	NA	NA	NA	NA	NA	NA	NA	NA	NA	NA	NA	NA	NA	NA	NA	NA	NonCoding	5.29431
TC0300000703.rn.1	4.19246	4.55305	-1.28395	down	6.46445e-08	3.10989e-06	RGD7524143_1	uncharacterized LOC102553383	chr3	+	mRNARGD7524145_1	NonCoding	51490516	51580986	30	NA	NA	mRNARGD7524145_1	Rat Genome Database	uncharacterized LOC102553383	chr3	100	100	NA	NA	NA	NA	NA	NA	NA	NA	NA	NA	NA	NA	NA	NA	NA	NA	NA	NA	NA	NA	NA	NA	NA	NA	NonCoding	3.79437
TC0400000403.rn.1	4.47076	4.79969	-1.25609	down	6.72395e-08	3.22585e-06	MTA_TC0600000109.mm	Non-coding transcript identified by NONCODE: Sense No Exonic	chr4	+	MTA_TR0600000330.mm	NonCoding	41661550	41662067	30	NA	NA	MTA_TR0600000330.mm	MTA2Rn6	Non-coding transcript identified by NONCODE: Sense No Exonic	chr4	100	100	NA	NA	NA	NA	NA	NA	NA	NA	NA	NA	NA	NA	NA	NA	NA	NA	NA	NA	NA	NA	NA	NA	NA	NA	NonCoding	3.99232
TC0400001997.rn.1	6.57597	4.54151	4.09668	up	6.81601e-08	3.26434e-06	MTA_TC0600001670.mm	Non-coding transcript identified by Luo, et al., Non-coding transcript identified by NONCODE: Linc	chr4	+	MTA_TR0600005626.mm	NonCoding	175707093	175708537	30	NA	NA	MTA_TR0600005626.mm	MTA2Rn6	Non-coding transcript identified by Luo, et al., Non-coding transcript identified by NONCODE: Linc	chr4	100	100	NA	NA	NA	NA	NA	NA	NA	NA	NA	NA	NA	NA	NA	NA	NA	NA	NA	NA	NA	NA	NA	NA	NA	NA	NonCoding	6.91393
TC0500003411.rn.1	7.45963	5.30681	4.44694	up	6.88139e-08	3.2875e-06	MTA_TC0400003338.mm	Non-coding transcript identified by NONCODE: Sense No Exonic	chr5	-	MTA_TR0400011217.mm	NonCoding	135203441	135204226	30	NA	NA	MTA_TR0400011217.mm	MTA2Rn6	Non-coding transcript identified by NONCODE: Sense No Exonic	chr5	100	100	NA	NA	NA	NA	NA	NA	NA	NA	NA	NA	NA	NA	NA	NA	NA	NA	NA	NA	NA	NA	NA	NA	NA	NA	NonCoding	7.73971
TC0600000381.rn.1	3.86845	4.45969	-1.50655	down	6.91543e-08	3.30147e-06	MTA_TC1200000049.mm	Non-coding transcript identified by NONCODE: Linc, Non-coding transcript identified by Luo, et al.	chr6	+	MTA_TR1200000217.mm	NonCoding	31310622	31311121	30	NA	NA	MTA_TR1200000217.mm	MTA2Rn6	Non-coding transcript identified by NONCODE: Linc, Non-coding transcript identified by Luo, et al.	chr6	100	100	NA	NA	NA	NA	NA	NA	NA	NA	NA	NA	NA	NA	NA	NA	NA	NA	NA	NA	NA	NA	NA	NA	NA	NA	NonCoding	4.09329
TC0600001997.rn.1	8.32984	4.52323	13.9928	up	6.96532e-08	3.32068e-06	MTA_TC0500000335.mm	Non-coding transcript identified by NONCODE: Sense No Exonic	chr6	-	MTA_TR0500001143.mm	NonCoding	25614279	25616787	30	NA	NA	MTA_TR0500001143.mm	MTA2Rn6	Non-coding transcript identified by NONCODE: Sense No Exonic	chr6	100	100	NA	NA	NA	NA	NA	NA	NA	NA	NA	NA	NA	NA	NA	NA	NA	NA	NA	NA	NA	NA	NA	NA	NA	NA	NonCoding	8.27017
TC0700002565.rn.1	3.77893	4.39771	-1.53558	down	7.10728e-08	3.37434e-06	RGD7609168_1	uncharacterized LOC102550916	chr7	-	mRNARGD7609170_1	NonCoding	37847411	37848801	30	NA	NA	mRNARGD7609170_1	Rat Genome Database	uncharacterized LOC102550916	chr7	100	100	NA	NA	NA	NA	NA	NA	NA	NA	NA	NA	NA	NA	NA	NA	NA	NA	NA	NA	NA	NA	NA	NA	NA	NA	NonCoding	3.3042
TC0700003456.rn.1	6.77836	6.35223	1.34363	up	7.23026e-08	3.428e-06	MTA_TC1500001834.mm	Non-coding transcript identified by NONCODE: Linc, Non-coding transcript identified by Luo, et al.	chr7	-	MTA_TR1500005610.mm	NonCoding	119732068	119733083	30	NA	NA	MTA_TR1500005610.mm	MTA2Rn6	Non-coding transcript identified by NONCODE: Linc, Non-coding transcript identified by Luo, et al.	chr7	100	100	NA	NA	NA	NA	NA	NA	NA	NA	NA	NA	NA	NA	NA	NA	NA	NA	NA	NA	NA	NA	NA	NA	NA	NA	NonCoding	6.84139
TC0700003961.rn.1	5.98727	4.75018	2.35722	up	7.27134e-08	3.4451e-06	RGD7644366_1	uncharacterized LOC102551902	chr7	-	mRNARGD7644368_1	NonCoding	143702973	143704420	30	NA	NA	mRNARGD7644368_1	Rat Genome Database	uncharacterized LOC102551902	chr7	100	100	NA	NA	NA	NA	NA	NA	NA	NA	NA	NA	NA	NA	NA	NA	NA	NA	NA	NA	NA	NA	NA	NA	NA	NA	NonCoding	6.47408
TC0800000655.rn.1	4.20227	3.92439	1.21241	up	7.28106e-08	3.44734e-06	MTA_TC0900000583.mm	Non-coding transcript identified by NONCODE: Linc, Non-coding transcript identified by Luo, et al.	chr8	+	MTA_TR0900001758.mm	NonCoding	52777050	52779971	30	NA	NA	MTA_TR0900001758.mm	MTA2Rn6	Non-coding transcript identified by NONCODE: Linc, Non-coding transcript identified by Luo, et al.	chr8	100	100	NA	NA	NA	NA	NA	NA	NA	NA	NA	NA	NA	NA	NA	NA	NA	NA	NA	NA	NA	NA	NA	NA	NA	NA	NonCoding	3.76118
TC0800002344.rn.1	5.58903	6.06308	-1.38901	down	7.31805e-08	3.46247e-06	LOC688977	hypothetical protein LOC688977	chr8	-	LOC688977.aSep08-unspliced	Pseudogene	45052452	45052964	30	NA	NA	LOC688977.aSep08-unspliced	Ace View	hypothetical protein LOC688977	chr8	100	100	NA	NA	NA	NA	NA	NA	NA	NA	NA	NA	NA	NA	NA	NA	NA	NA	NA	NA	NA	NA	NA	NA	NA	NA	Pseudogene	5.58653
TC1000001535.rn.1	5.24554	5.84321	-1.51327	down	7.42839e-08	3.50024e-06	MTA_TC1100001533.mm	predicted gene 11583	chr10	+	MTA_TR1100005749.mm	NonCoding	85094976	85096385	50	NA	NA	MTA_TR1100005749.mm	MTA2Rn6	predicted gene 11583	chr10	100	100	NA	NA	NA	NA	NA	NA	NA	NA	NA	NA	NA	NA	NA	NA	NA	NA	NA	NA	NA	NA	NA	NA	NA	NA	NonCoding	5.05615
TC1000002919.rn.1	5.23639	4.84379	1.31276	up	7.50391e-08	3.53341e-06	RGD7720886_1	uncharacterized LOC102547016	chr10	-	mRNARGD7720887_1	NonCoding	46133505	46136923	30	NA	NA	mRNARGD7720887_1	Rat Genome Database	uncharacterized LOC102547016	chr10	100	100	NA	NA	NA	NA	NA	NA	NA	NA	NA	NA	NA	NA	NA	NA	NA	NA	NA	NA	NA	NA	NA	NA	NA	NA	NonCoding	5.27672
TC1700000354.rn.1	4.55851	4.96311	-1.32372	down	8.07762e-08	3.76748e-06	MTA_TC1300000508.mm	Non-coding transcript identified by NONCODE: Linc, Non-coding transcript identified by Luo, et al.	chr17	+	MTA_TR1300001358.mm	NonCoding	21054024	21054532	30	NA	NA	MTA_TR1300001358.mm	MTA2Rn6	Non-coding transcript identified by NONCODE: Linc, Non-coding transcript identified by Luo, et al.	chr17	100	100	NA	NA	NA	NA	NA	NA	NA	NA	NA	NA	NA	NA	NA	NA	NA	NA	NA	NA	NA	NA	NA	NA	NA	NA	NonCoding	4.62265
TC1700000721.rn.1	4.13875	4.44626	-1.23757	down	8.09103e-08	3.77118e-06	MTA_TC1300001516.mm	Non-coding transcript identified by NONCODE: Antisense	chr17	+	MTA_TR1300004141.mm	NonCoding	48396938	48398305	30	NA	NA	MTA_TR1300004141.mm	MTA2Rn6	Non-coding transcript identified by NONCODE: Antisense	chr17	100	100	NA	NA	NA	NA	NA	NA	NA	NA	NA	NA	NA	NA	NA	NA	NA	NA	NA	NA	NA	NA	NA	NA	NA	NA	NonCoding	4.01442
TC1700001951.rn.1	4.87943	4.48852	1.31122	up	8.20252e-08	3.81539e-06	MTA_TC1800000024.mm	Non-coding transcript identified by NONCODE: Sense No Exonic	chr17	-	MTA_TR1800000079.mm	NonCoding	55272198	55273717	30	NA	NA	MTA_TR1800000079.mm	MTA2Rn6	Non-coding transcript identified by NONCODE: Sense No Exonic	chr17	100	100	NA	NA	NA	NA	NA	NA	NA	NA	NA	NA	NA	NA	NA	NA	NA	NA	NA	NA	NA	NA	NA	NA	NA	NA	NonCoding	5.08003
TC1900000165.rn.1	10.2465	9.66454	1.49684	up	8.25709e-08	3.83294e-06	MTA_TC0800001072.mm	RNA for germline small RNA gsRNA167, complete sequence.	chr19	+	MTA_TR0800003445.mm	NonCoding	16238882	16238925	20	NA	NA	MTA_TR0800003445.mm	MTA2Rn6	RNA for germline small RNA gsRNA167, complete sequence.	chr19	100	100	NA	NA	NA	NA	NA	NA	NA	NA	NA	NA	NA	NA	NA	NA	NA	NA	NA	NA	NA	NA	NA	NA	NA	NA	NonCoding	10.0969
TC0100000433.rn.1	5.06387	5.58997	-1.44003	down	8.33763e-08	3.85739e-06	RGD7511239_1	uncharacterized LOC102546606	chr1	+	mRNARGD7511241_1	NonCoding	43011771	43015158	30	NA	NA	mRNARGD7511241_1	Rat Genome Database	uncharacterized LOC102546606	chr1	100	100	NA	NA	NA	NA	NA	NA	NA	NA	NA	NA	NA	NA	NA	NA	NA	NA	NA	NA	NA	NA	NA	NA	NA	NA	NonCoding	4.84344
TC0100000972.rn.1	4.35413	4.8964	-1.45627	down	8.4722e-08	3.91438e-06	MTA_TC0700000272.mm	Non-coding transcript identified by NONCODE: Linc	chr1	+	MTA_TR0700000851.mm	NonCoding	79776814	79777266	30	NA	NA	MTA_TR0700000851.mm	MTA2Rn6	Non-coding transcript identified by NONCODE: Linc	chr1	100	100	NA	NA	NA	NA	NA	NA	NA	NA	NA	NA	NA	NA	NA	NA	NA	NA	NA	NA	NA	NA	NA	NA	NA	NA	NonCoding	4.4577
TC0200000008.rn.1	6.84525	5.54199	2.46785	up	8.63432e-08	3.93814e-06	MTA_TC1300000905.mm	Non-coding transcript identified by NONCODE: Linc	chr2	+	MTA_TR1300002508.mm	NonCoding	1451979	1453258	30	NA	NA	MTA_TR1300002508.mm	MTA2Rn6	Non-coding transcript identified by NONCODE: Linc	chr2	100	100	NA	NA	NA	NA	NA	NA	NA	NA	NA	NA	NA	NA	NA	NA	NA	NA	NA	NA	NA	NA	NA	NA	NA	NA	NonCoding	7.01026
TC0200003263.rn.1	9.78006	10.0725	-1.22469	down	8.63432e-08	3.93814e-06	MTA_TC0300000064.mm	Non-coding transcript identified by NONCODE: Linc	chr2	-	MTA_TR0300000123.mm	NonCoding	93824467	93827002	30	NA	NA	MTA_TR0300000123.mm	MTA2Rn6	Non-coding transcript identified by NONCODE: Linc	chr2	100	100	NA	NA	NA	NA	NA	NA	NA	NA	NA	NA	NA	NA	NA	NA	NA	NA	NA	NA	NA	NA	NA	NA	NA	NA	NonCoding	9.5405
TC0200003862.rn.1	4.63035	4.92417	-1.22588	down	8.63432e-08	3.93814e-06	MTA_TC0300002149.mm	Non-coding transcript identified by NONCODE: Linc, Non-coding transcript identified by Luo, et al.	chr2	-	MTA_TR0300006907.mm	NonCoding	168867866	168869665	30	NA	NA	MTA_TR0300006907.mm	MTA2Rn6	Non-coding transcript identified by NONCODE: Linc, Non-coding transcript identified by Luo, et al.	chr2	100	100	NA	NA	NA	NA	NA	NA	NA	NA	NA	NA	NA	NA	NA	NA	NA	NA	NA	NA	NA	NA	NA	NA	NA	NA	NonCoding	4.61703
TC0300000597.rn.1	3.72821	4.02246	-1.22625	down	8.63432e-08	3.93814e-06	MTA_TC0200000840.mm	Non-coding transcript identified by NONCODE: Sense No Exonic	chr3	+	MTA_TR0200002847.mm	NonCoding	38519575	38520770	30	NA	NA	MTA_TR0200002847.mm	MTA2Rn6	Non-coding transcript identified by NONCODE: Sense No Exonic	chr3	100	100	NA	NA	NA	NA	NA	NA	NA	NA	NA	NA	NA	NA	NA	NA	NA	NA	NA	NA	NA	NA	NA	NA	NA	NA	NonCoding	3.63449
TC0300001129.rn.1	3.90697	4.53526	-1.54574	down	8.63432e-08	3.93814e-06	MTA_TC0200001370.mm	predicted gene, 23390	chr3	+	MTA_TR0200004459.mm	NonCoding	80018736	80018840	30	NA	NA	MTA_TR0200004459.mm	MTA2Rn6	predicted gene, 23390	chr3	100	100	NA	NA	NA	NA	NA	NA	NA	NA	NA	NA	NA	NA	NA	NA	NA	NA	NA	NA	NA	NA	NA	NA	NA	NA	NonCoding	3.7056
TC0300001408.rn.1	3.81556	4.92892	-2.1635	down	8.63804e-08	3.93814e-06	MTA_TC0600003218.mm	Non-coding transcript identified by NONCODE: Sense No Exonic	chr3	+	MTA_TR0600010623.mm	NonCoding	103614215	103616207	23	NA	NA	MTA_TR0600010623.mm	MTA2Rn6	Non-coding transcript identified by NONCODE: Sense No Exonic	chr3	100	100	NA	NA	NA	NA	NA	NA	NA	NA	NA	NA	NA	NA	NA	NA	NA	NA	NA	NA	NA	NA	NA	NA	NA	NA	NonCoding	3.66066
TC0400003126.rn.1	4.02036	4.55762	-1.45121	down	9.07539e-08	4.12388e-06	RGD7513236_1	uncharacterized LOC102554824	chr4	-	mRNARGD7513237_1	NonCoding	106366344	106370692	30	NA	NA	mRNARGD7513237_1	Rat Genome Database	uncharacterized LOC102554824	chr4	100	100	NA	NA	NA	NA	NA	NA	NA	NA	NA	NA	NA	NA	NA	NA	NA	NA	NA	NA	NA	NA	NA	NA	NA	NA	NonCoding	4.2148
TC0500000294.rn.1	5.80721	4.60934	2.29402	up	9.23037e-08	4.18326e-06	RGD7593304_1	uncharacterized LOC102548306	chr5	+	mRNARGD7593306_1	NonCoding	33627924	33629312	30	NA	NA	mRNARGD7593306_1	Rat Genome Database	uncharacterized LOC102548306	chr5	100	100	NA	NA	NA	NA	NA	NA	NA	NA	NA	NA	NA	NA	NA	NA	NA	NA	NA	NA	NA	NA	NA	NA	NA	NA	NonCoding	5.83503
TC0500002829.rn.1	4.26877	4.61224	-1.2688	down	9.36417e-08	4.23275e-06	MTA_TC0400002734.mm	Non-coding transcript identified by NONCODE: Sense No Exonic	chr5	-	MTA_TR0400009261.mm	NonCoding	75288371	75289600	30	NA	NA	MTA_TR0400009261.mm	MTA2Rn6	Non-coding transcript identified by NONCODE: Sense No Exonic	chr5	100	100	NA	NA	NA	NA	NA	NA	NA	NA	NA	NA	NA	NA	NA	NA	NA	NA	NA	NA	NA	NA	NA	NA	NA	NA	NonCoding	4.32644
TC0600002206.rn.1	4.22679	4.50098	-1.20931	down	9.59089e-08	4.31822e-06	MTA_TC1200001604.mm	PREDICTED: RIKEN cDNA 5430401H09 gene (5430401H09Rik), miscRNA.	chr6	-	MTA_TR1200004531.mm	NonCoding	43189519	51414166	30	NA	NA	MTA_TR1200004531.mm	MTA2Rn6	PREDICTED: RIKEN cDNA 5430401H09 gene (5430401H09Rik), miscRNA.	chr6	100	100	NA	NA	NA	NA	NA	NA	NA	NA	NA	NA	NA	NA	NA	NA	NA	NA	NA	NA	NA	NA	NA	NA	NA	NA	NonCoding	4.45925
TC1000002124.rn.1	4.87351	5.35133	-1.39263	down	1.04956e-07	4.66756e-06	MTA_TC1100001080.mm	Non-coding transcript identified by Luo, et al., Non-coding transcript identified by NONCODE: Linc	chr10	+	MTA_TR1100004007.mm	NonCoding	111099162	111099454	30	NA	NA	MTA_TR1100004007.mm	MTA2Rn6	Non-coding transcript identified by Luo, et al., Non-coding transcript identified by NONCODE: Linc	chr10	100	100	NA	NA	NA	NA	NA	NA	NA	NA	NA	NA	NA	NA	NA	NA	NA	NA	NA	NA	NA	NA	NA	NA	NA	NA	NonCoding	4.87917
TC1000002601.rn.1	4.11865	4.40012	-1.21543	down	1.05753e-07	4.6939e-06	RGD7612936_1	uncharacterized LOC102548764	chr10	-	mRNARGD7612938_1	NonCoding	27397378	27411484	30	NA	NA	mRNARGD7612938_1	Rat Genome Database	uncharacterized LOC102548764	chr10	100	100	NA	NA	NA	NA	NA	NA	NA	NA	NA	NA	NA	NA	NA	NA	NA	NA	NA	NA	NA	NA	NA	NA	NA	NA	NonCoding	3.92318
TC1000003061.rn.1	4.98914	4.61158	1.29914	up	1.06206e-07	4.71096e-06	MTA_TC1100003030.mm	Non-coding transcript identified by NONCODE: Linc	chr10	-	MTA_TR1100011263.mm	NonCoding	55651840	55652853	30	NA	NA	MTA_TR1100011263.mm	MTA2Rn6	Non-coding transcript identified by NONCODE: Linc	chr10	100	100	NA	NA	NA	NA	NA	NA	NA	NA	NA	NA	NA	NA	NA	NA	NA	NA	NA	NA	NA	NA	NA	NA	NA	NA	NonCoding	4.98256
TC1300000784.rn.1	4.13677	3.77723	1.28302	up	1.06843e-07	4.73227e-06	RGD7588755_1	uncharacterized LOC102555042	chr13	+	mRNARGD7588757_1	NonCoding	90669537	90670568	30	NA	NA	mRNARGD7588757_1	Rat Genome Database	uncharacterized LOC102555042	chr13	100	100	NA	NA	NA	NA	NA	NA	NA	NA	NA	NA	NA	NA	NA	NA	NA	NA	NA	NA	NA	NA	NA	NA	NA	NA	NonCoding	4.0021
TC1400002325.rn.1	3.7402	3.3729	1.28994	up	1.0713e-07	4.73669e-06	MTA_TC1100002309.mm	Non-coding transcript identified by NONCODE: Linc, Non-coding transcript identified by Luo, et al.	chr14	-	MTA_TR1100008960.mm	NonCoding	104895237	104901870	20	NA	NA	MTA_TR1100008960.mm	MTA2Rn6	Non-coding transcript identified by NONCODE: Linc, Non-coding transcript identified by Luo, et al.	chr14	100	100	NA	NA	NA	NA	NA	NA	NA	NA	NA	NA	NA	NA	NA	NA	NA	NA	NA	NA	NA	NA	NA	NA	NA	NA	NonCoding	3.65211
TC1500000820.rn.1	4.42037	4.72256	-1.23302	down	1.07466e-07	4.74546e-06	MTA_TC1400001033.mm	Non-coding transcript identified by Luo, et al., Non-coding transcript identified by NONCODE: Linc	chr15	+	MTA_TR1400003422.mm	NonCoding	55215523	55216291	30	NA	NA	MTA_TR1400003422.mm	MTA2Rn6	Non-coding transcript identified by Luo, et al., Non-coding transcript identified by NONCODE: Linc	chr15	100	100	NA	NA	NA	NA	NA	NA	NA	NA	NA	NA	NA	NA	NA	NA	NA	NA	NA	NA	NA	NA	NA	NA	NA	NA	NonCoding	3.87965
TC1600001096.rn.1	7.48923	7.96899	-1.3945	down	1.09167e-07	4.80517e-06	RGD7627458_1	uncharacterized LOC102553231	chr16	-	mRNARGD7627459_1	NonCoding	1719296	1750954	30	NA	NA	mRNARGD7627459_1	Rat Genome Database	uncharacterized LOC102553231	chr16	100	100	NA	NA	NA	NA	NA	NA	NA	NA	NA	NA	NA	NA	NA	NA	NA	NA	NA	NA	NA	NA	NA	NA	NA	NA	NonCoding	7.51075
TC0100000685.rn.1	4.53856	4.84991	-1.24087	down	1.13078e-07	4.93629e-06	MTA_TC0700000106.mm	Non-coding transcript identified by NONCODE: Linc, Non-coding transcript identified by Luo, et al.	chr1	+	MTA_TR0700000415.mm	NonCoding	63350573	63352500	30	NA	NA	MTA_TR0700000415.mm	MTA2Rn6	Non-coding transcript identified by NONCODE: Linc, Non-coding transcript identified by Luo, et al.	chr1	100	100	NA	NA	NA	NA	NA	NA	NA	NA	NA	NA	NA	NA	NA	NA	NA	NA	NA	NA	NA	NA	NA	NA	NA	NA	NonCoding	4.2032
TC0200001217.rn.1	5.68629	5.37279	1.24273	up	1.18188e-07	5.13215e-06	MTA_TC0300000469.mm	Non-coding transcript identified by NONCODE: Antisense,Sense No Exonic	chr2	+	MTA_TR0300001400.mm	NonCoding	149321179	149321972	30	NA	NA	MTA_TR0300001400.mm	MTA2Rn6	Non-coding transcript identified by NONCODE: Antisense,Sense No Exonic	chr2	100	100	NA	NA	NA	NA	NA	NA	NA	NA	NA	NA	NA	NA	NA	NA	NA	NA	NA	NA	NA	NA	NA	NA	NA	NA	NonCoding	5.96939
TC0200004649.rn.1	4.41824	3.95951	1.37432	up	1.20481e-07	5.20988e-06	MTA_TC0300002910.mm	Non-coding transcript identified by NONCODE: Linc	chr2	-	MTA_TR0300009740.mm	NonCoding	231585567	231587588	30	NA	NA	MTA_TR0300009740.mm	MTA2Rn6	Non-coding transcript identified by NONCODE: Linc	chr2	100	100	NA	NA	NA	NA	NA	NA	NA	NA	NA	NA	NA	NA	NA	NA	NA	NA	NA	NA	NA	NA	NA	NA	NA	NA	NonCoding	4.52488
TC0200004886.rn.1	4.07408	4.39477	-1.24893	down	1.21138e-07	5.22868e-06	MTA_TC0300003125.mm	Non-coding transcript identified by Luo, et al., Non-coding transcript identified by NONCODE: Linc	chr2	-	MTA_TR0300010367.mm	NonCoding	254526313	254530587	30	NA	NA	MTA_TR0300010367.mm	MTA2Rn6	Non-coding transcript identified by Luo, et al., Non-coding transcript identified by NONCODE: Linc	chr2	100	100	NA	NA	NA	NA	NA	NA	NA	NA	NA	NA	NA	NA	NA	NA	NA	NA	NA	NA	NA	NA	NA	NA	NA	NA	NonCoding	3.94071
TC0300000668.rn.1	3.85582	4.22891	-1.29513	down	1.21143e-07	5.22868e-06	MTA_TC0200000922.mm	Non-coding transcript identified by NONCODE: Linc	chr3	+	MTA_TR0200003065.mm	NonCoding	47404250	47405867	30	NA	NA	MTA_TR0200003065.mm	MTA2Rn6	Non-coding transcript identified by NONCODE: Linc	chr3	100	100	NA	NA	NA	NA	NA	NA	NA	NA	NA	NA	NA	NA	NA	NA	NA	NA	NA	NA	NA	NA	NA	NA	NA	NA	NonCoding	3.57328
TC0300001192.rn.1	3.4559	4.6122	-2.22885	down	1.21514e-07	5.23813e-06	MTA_TC0200001438.mm	RNA for germline small RNA gsRNA28, complete sequence.	chr3	+	MTA_TR0200004688.mm	NonCoding	81484748	81484776	5	NA	NA	MTA_TR0200004688.mm	MTA2Rn6	RNA for germline small RNA gsRNA28, complete sequence.	chr3	100	100	NA	NA	NA	NA	NA	NA	NA	NA	NA	NA	NA	NA	NA	NA	NA	NA	NA	NA	NA	NA	NA	NA	NA	NA	NonCoding	2.83931
TC0300002424.rn.1	6.02227	4.81767	2.30474	up	1.24826e-07	5.36409e-06	MTA_TC0200002635.mm	15 days embryo male testis cDNA, RIKEN full-length enriched library, clone:8030454A11 product:unclassifiable, full insert sequence.	chr3	+	MTA_TR0200009070.mm	NonCoding	166515073	166518803	30	NA	NA	MTA_TR0200009070.mm	MTA2Rn6	15 days embryo male testis cDNA, RIKEN full-length enriched library, clone:8030454A11 product:unclassifiable, full insert sequence.	chr3	100	100	NA	NA	NA	NA	NA	NA	NA	NA	NA	NA	NA	NA	NA	NA	NA	NA	NA	NA	NA	NA	NA	NA	NA	NA	NonCoding	6.05591
TC0400000054.rn.1	3.81801	4.44643	-1.54587	down	1.25993e-07	5.4041e-06	MTA_TC0500000276.mm	predicted gene, 26346, Non-coding transcript identified by NONCODE: Linc	chr4	+	MTA_TR0500000793.mm	NonCoding	2660450	2660790	30	NA	NA	MTA_TR0500000793.mm	MTA2Rn6	predicted gene, 26346, Non-coding transcript identified by NONCODE: Linc	chr4	100	100	NA	NA	NA	NA	NA	NA	NA	NA	NA	NA	NA	NA	NA	NA	NA	NA	NA	NA	NA	NA	NA	NA	NA	NA	NonCoding	3.79117
TC0400002444.rn.1	3.8305	4.2617	-1.34835	down	1.283e-07	5.48937e-06	MTA_TC0600001845.mm	predicted gene 16055, Non-coding transcript identified by NONCODE: Linc, Novel transcript	chr4	-	MTA_TR0600006180.mm	NonCoding	34381967	34394430	30	NA	NA	MTA_TR0600006180.mm	MTA2Rn6	predicted gene 16055, Non-coding transcript identified by NONCODE: Linc, Novel transcript	chr4	100	100	NA	NA	NA	NA	NA	NA	NA	NA	NA	NA	NA	NA	NA	NA	NA	NA	NA	NA	NA	NA	NA	NA	NA	NA	NonCoding	3.81782
TC0400002795.rn.1	4.03356	4.51447	-1.39562	down	1.28736e-07	5.50328e-06	MTA_TC0600002184.mm	Non-coding transcript identified by NONCODE: Antisense, adult male testis cDNA, RIKEN full-length enriched library, clone:1700024N05 product:unclassifiable, full insert sequence.	chr4	-	MTA_TR0600007245.mm	NonCoding	72584320	72601306	40	NA	NA	MTA_TR0600007245.mm	MTA2Rn6	Non-coding transcript identified by NONCODE: Antisense, adult male testis cDNA, RIKEN full-length enriched library, clone:1700024N05 product:unclassifiable, full insert sequence.	chr4	100	100	NA	NA	NA	NA	NA	NA	NA	NA	NA	NA	NA	NA	NA	NA	NA	NA	NA	NA	NA	NA	NA	NA	NA	NA	NonCoding	4.17821
TC0500000245.rn.1	3.4367	3.70996	-1.20853	down	1.29979e-07	5.54981e-06	MTA_TC0400000125.mm	Non-coding transcript identified by NONCODE: Antisense	chr5	+	MTA_TR0400000384.mm	NonCoding	28019040	28019364	30	NA	NA	MTA_TR0400000384.mm	MTA2Rn6	Non-coding transcript identified by NONCODE: Antisense	chr5	100	100	NA	NA	NA	NA	NA	NA	NA	NA	NA	NA	NA	NA	NA	NA	NA	NA	NA	NA	NA	NA	NA	NA	NA	NA	NonCoding	3.27588
TC0500000307.rn.1	4.39928	4.78894	-1.31008	down	1.30035e-07	5.54981e-06	RGD7601840_1	uncharacterized LOC102548713	chr5	+	mRNARGD7601842_1	NonCoding	35783549	35791251	30	NA	NA	mRNARGD7601842_1	Rat Genome Database	uncharacterized LOC102548713	chr5	100	100	NA	NA	NA	NA	NA	NA	NA	NA	NA	NA	NA	NA	NA	NA	NA	NA	NA	NA	NA	NA	NA	NA	NA	NA	NonCoding	4.57282
TC0500001417.rn.1	3.65605	4.00625	-1.27474	down	1.30232e-07	5.55478e-06	RGD7515706_1	uncharacterized LOC102547862	chr5	+	mRNARGD7515708_1	NonCoding	141823191	141825136	30	NA	NA	mRNARGD7515708_1	Rat Genome Database	uncharacterized LOC102547862	chr5	100	100	NA	NA	NA	NA	NA	NA	NA	NA	NA	NA	NA	NA	NA	NA	NA	NA	NA	NA	NA	NA	NA	NA	NA	NA	NonCoding	3.8404
TC0500003090.rn.1	6.43518	5.04906	2.61375	up	1.3152e-07	5.59932e-06	RGD7715317_1	uncharacterized LOC102549336	chr5	-	mRNARGD7715318_1	NonCoding	106633678	106634140	21	NA	NA	mRNARGD7715318_1	Rat Genome Database	uncharacterized LOC102549336	chr5	100	100	NA	NA	NA	NA	NA	NA	NA	NA	NA	NA	NA	NA	NA	NA	NA	NA	NA	NA	NA	NA	NA	NA	NA	NA	NonCoding	6.50597
TC0900000712.rn.1	5.73024	4.86313	1.824	up	1.39047e-07	5.87979e-06	RGD7701539_1	uncharacterized LOC102550737	chr9	+	mRNARGD7701545_1	NonCoding	65601102	65606465	60	NA	NA	mRNARGD7701545_1	Rat Genome Database	uncharacterized LOC102550737	chr9	100	100	NA	NA	NA	NA	NA	NA	NA	NA	NA	NA	NA	NA	NA	NA	NA	NA	NA	NA	NA	NA	NA	NA	NA	NA	NonCoding	5.73024
TC0900001735.rn.1	6.35958	5.05997	2.46163	up	1.39223e-07	5.88361e-06	MTA_TC0100002068.mm	Non-coding transcript identified by NONCODE: Sense No Exonic	chr9	-	MTA_TR0100006692.mm	NonCoding	30088805	30091923	30	NA	NA	MTA_TR0100006692.mm	MTA2Rn6	Non-coding transcript identified by NONCODE: Sense No Exonic	chr9	100	100	NA	NA	NA	NA	NA	NA	NA	NA	NA	NA	NA	NA	NA	NA	NA	NA	NA	NA	NA	NA	NA	NA	NA	NA	NonCoding	6.19871
TC0900002404.rn.1	3.55815	3.97134	-1.33163	down	1.39618e-07	5.89669e-06	MTA_TC0100002754.mm	Non-coding transcript identified by NONCODE: Antisense	chr9	-	MTA_TR0100008766.mm	NonCoding	94013582	94021999	40	NA	NA	MTA_TR0100008766.mm	MTA2Rn6	Non-coding transcript identified by NONCODE: Antisense	chr9	100	100	NA	NA	NA	NA	NA	NA	NA	NA	NA	NA	NA	NA	NA	NA	NA	NA	NA	NA	NA	NA	NA	NA	NA	NA	NonCoding	3.54022
TC0M00000035.rn.1	19.9315	11.2978	397.191	up	1.39956e-07	5.90732e-06	MTA_TC0100000168.mm	Non-coding transcript identified by NONCODE: Linc	chrM	-	MTA_TR0100000470.mm	NonCoding	8238	8604	30	NA	NA	MTA_TR0100000470.mm	MTA2Rn6	Non-coding transcript identified by NONCODE: Linc	chrM	100	100	NA	NA	NA	NA	NA	NA	NA	NA	NA	NA	NA	NA	NA	NA	NA	NA	NA	NA	NA	NA	NA	NA	NA	NA	NonCoding	19.9315
TC1100000397.rn.1	4.02522	4.31859	-1.2255	down	1.48057e-07	6.18624e-06	MTA_TC1600001816.mm	Non-coding transcript identified by NONCODE: Sense No Exonic	chr11	+	MTA_TR1600006136.mm	NonCoding	42096348	42099459	30	NA	NA	MTA_TR1600006136.mm	MTA2Rn6	Non-coding transcript identified by NONCODE: Sense No Exonic	chr11	100	100	NA	NA	NA	NA	NA	NA	NA	NA	NA	NA	NA	NA	NA	NA	NA	NA	NA	NA	NA	NA	NA	NA	NA	NA	NonCoding	4.11506
TC1100000650.rn.1	4.14153	4.47547	-1.26045	down	1.48057e-07	6.18624e-06	MTA_TC1600000574.mm	Non-coding transcript identified by NONCODE: Linc	chr11	+	MTA_TR1600002271.mm	NonCoding	65403806	65406716	30	NA	NA	MTA_TR1600002271.mm	MTA2Rn6	Non-coding transcript identified by NONCODE: Linc	chr11	100	100	NA	NA	NA	NA	NA	NA	NA	NA	NA	NA	NA	NA	NA	NA	NA	NA	NA	NA	NA	NA	NA	NA	NA	NA	NonCoding	4.18715
TC1200000074.rn.1	4.27777	4.68479	-1.32594	down	1.48057e-07	6.18624e-06	RGD6486756_1	vomeronasal type-2 receptor 26-like	chr12	+	mRNARGD6486757_1	Pseudogene	3964636	3965481	30	NA	NA	mRNARGD6486757_1	Rat Genome Database	vomeronasal type-2 receptor 26-like	chr12	100	100	NA	NA	NA	NA	NA	NA	NA	NA	NA	NA	NA	NA	NA	NA	NA	NA	NA	NA	NA	NA	NA	NA	NA	NA	Pseudogene	3.83055
TC1300000049.rn.1	4.26007	3.84687	1.33163	up	1.4949e-07	6.23257e-06	RGD7721006_1	uncharacterized LOC102555155	chr13	+	mRNARGD7721007_1	NonCoding	19402973	19405926	40	NA	NA	mRNARGD7721007_1	Rat Genome Database	uncharacterized LOC102555155	chr13	100	100	NA	NA	NA	NA	NA	NA	NA	NA	NA	NA	NA	NA	NA	NA	NA	NA	NA	NA	NA	NA	NA	NA	NA	NA	NonCoding	3.60902
TC1400000093.rn.1	4.11024	4.46761	-1.28109	down	1.50048e-07	6.24002e-06	RGD7550109_1	uncharacterized LOC102548395	chr14	+	mRNARGD7550111_1	NonCoding	5507632	5510446	30	NA	NA	mRNARGD7550111_1	Rat Genome Database	uncharacterized LOC102548395	chr14	100	100	NA	NA	NA	NA	NA	NA	NA	NA	NA	NA	NA	NA	NA	NA	NA	NA	NA	NA	NA	NA	NA	NA	NA	NA	NonCoding	4.06609
TC1600001077.rn.1	5.69502	4.40898	2.43858	up	1.50527e-07	6.25005e-06	RGD6492342_1	uncharacterized LOC100911521	chr16	-	mRNARGD6492343_1	Pseudogene	445887	460887	50	NA	NA	mRNARGD6492343_1	Rat Genome Database	uncharacterized LOC100911521	chr16	100	100	NA	NA	NA	NA	NA	NA	NA	NA	NA	NA	NA	NA	NA	NA	NA	NA	NA	NA	NA	NA	NA	NA	NA	NA	Pseudogene	6.08159
TC1700001009.rn.1	5.84989	5.37576	1.38908	up	1.52573e-07	6.32739e-06	MTA_TC0200002861.mm	predicted gene 13179, Non-coding transcript identified by NONCODE: Antisense, novel transcript	chr17	+	MTA_TR0200010012.mm	NonCoding	77664832	77666043	30	NA	NA	MTA_TR0200010012.mm	MTA2Rn6	predicted gene 13179, Non-coding transcript identified by NONCODE: Antisense, novel transcript	chr17	100	100	NA	NA	NA	NA	NA	NA	NA	NA	NA	NA	NA	NA	NA	NA	NA	NA	NA	NA	NA	NA	NA	NA	NA	NA	NonCoding	5.72863
TC2000001579.rn.1	3.95655	4.26108	-1.23501	down	1.5986e-07	6.54038e-06	MTA_TC1000002152.mm	Non-coding transcript identified by NONCODE: Linc	chr20	-	MTA_TR1000006572.mm	NonCoding	32887462	33015059	30	NA	NA	MTA_TR1000006572.mm	MTA2Rn6	Non-coding transcript identified by NONCODE: Linc	chr20	100	100	NA	NA	NA	NA	NA	NA	NA	NA	NA	NA	NA	NA	NA	NA	NA	NA	NA	NA	NA	NA	NA	NA	NA	NA	NonCoding	3.80748
TC0100001304.rn.1	14.201	12.6908	2.84853	up	1.6094e-07	6.54038e-06	MTA_TC0700000649.mm	predicted gene, 25033	chr1	+	MTA_TR0700002274.mm	NonCoding	91321541	91321567	3	NA	NA	MTA_TR0700002274.mm	MTA2Rn6	predicted gene, 25033	chr1	100	100	NA	NA	NA	NA	NA	NA	NA	NA	NA	NA	NA	NA	NA	NA	NA	NA	NA	NA	NA	NA	NA	NA	NA	NA	NonCoding	13.1651
TC0100004497.rn.1	7.19912	6.74408	1.37083	up	1.6094e-07	6.54038e-06	MTA_TC1700000094.mm	Non-coding transcript identified by NONCODE: Linc	chr1	-	MTA_TR1700000363.mm	NonCoding	52714335	52715464	30	NA	NA	MTA_TR1700000363.mm	MTA2Rn6	Non-coding transcript identified by NONCODE: Linc	chr1	100	100	NA	NA	NA	NA	NA	NA	NA	NA	NA	NA	NA	NA	NA	NA	NA	NA	NA	NA	NA	NA	NA	NA	NA	NA	NonCoding	7.24483
TC0200000570.rn.1	4.98013	5.71826	-1.66801	down	1.6094e-07	6.54038e-06	RGD7655658_1	uncharacterized LOC102547646	chr2	+	mRNARGD7655660_1	NonCoding	60780794	60781368	30	NA	NA	mRNARGD7655660_1	Rat Genome Database	uncharacterized LOC102547646	chr2	100	100	NA	NA	NA	NA	NA	NA	NA	NA	NA	NA	NA	NA	NA	NA	NA	NA	NA	NA	NA	NA	NA	NA	NA	NA	NonCoding	5.03219
TC0200002724.rn.1	3.80429	4.16825	-1.28696	down	1.6094e-07	6.54038e-06	RGD7685910_1	uncharacterized LOC102553934	chr2	-	mRNARGD7685912_1	NonCoding	30037765	30070553	30	NA	NA	mRNARGD7685912_1	Rat Genome Database	uncharacterized LOC102553934	chr2	100	100	NA	NA	NA	NA	NA	NA	NA	NA	NA	NA	NA	NA	NA	NA	NA	NA	NA	NA	NA	NA	NA	NA	NA	NA	NonCoding	3.61539
TC0300003074.rn.1	4.79042	5.15923	-1.29129	down	1.61942e-07	6.55019e-06	MTA_TC0200003491.mm	Non-coding transcript identified by NONCODE: Antisense	chr3	-	MTA_TR0200012512.mm	NonCoding	33024540	33027204	30	NA	NA	MTA_TR0200012512.mm	MTA2Rn6	Non-coding transcript identified by NONCODE: Antisense	chr3	100	100	NA	NA	NA	NA	NA	NA	NA	NA	NA	NA	NA	NA	NA	NA	NA	NA	NA	NA	NA	NA	NA	NA	NA	NA	NonCoding	4.58777
TC0300003218.rn.1	3.38919	3.82328	-1.35106	down	1.61942e-07	6.55019e-06	MTA_TC0200003665.mm	Non-coding transcript identified by NONCODE: Linc	chr3	-	MTA_TR0200013058.mm	NonCoding	51479628	51493162	30	NA	NA	MTA_TR0200013058.mm	MTA2Rn6	Non-coding transcript identified by NONCODE: Linc	chr3	100	100	NA	NA	NA	NA	NA	NA	NA	NA	NA	NA	NA	NA	NA	NA	NA	NA	NA	NA	NA	NA	NA	NA	NA	NA	NonCoding	3.3563
TC0300004352.rn.1	5.98952	4.8735	2.16748	up	1.61942e-07	6.55019e-06	MTA_TC0200004784.mm	Non-coding transcript identified by NONCODE: Sense No Exonic	chr3	-	MTA_TR0200016928.mm	NonCoding	140612410	140614775	30	NA	NA	MTA_TR0200016928.mm	MTA2Rn6	Non-coding transcript identified by NONCODE: Sense No Exonic	chr3	100	100	NA	NA	NA	NA	NA	NA	NA	NA	NA	NA	NA	NA	NA	NA	NA	NA	NA	NA	NA	NA	NA	NA	NA	NA	NonCoding	5.8389
TC0400000570.rn.1	4.15747	4.52226	-1.28769	down	1.64433e-07	6.64315e-06	Mir3587	microRNA mir-3587	chr4	+	NR_037383	NonCoding	58344283	58344345	30	NA	100526602	NR_037383	RefSeq	Rattus norvegicus microRNA mir-3587 (Mir3587), microRNA.	chr4	100	100	NA	NA	NA	NA	NA	NA	NA	NA	NA	NA	NA	NA	NA	NA	NA	NA	NA	NA	NA	NA	NA	NA	NA	NA	NonCoding	4.07531
TC0600000471.rn.1	3.28281	3.60584	-1.25096	down	1.681e-07	6.76746e-06	MTA_TC1200000131.mm	Non-coding transcript identified by NONCODE: Antisense	chr6	+	MTA_TR1200000431.mm	NonCoding	41933932	41939132	30	NA	NA	MTA_TR1200000431.mm	MTA2Rn6	Non-coding transcript identified by NONCODE: Antisense	chr6	100	100	NA	NA	NA	NA	NA	NA	NA	NA	NA	NA	NA	NA	NA	NA	NA	NA	NA	NA	NA	NA	NA	NA	NA	NA	NonCoding	3.20846
TC0700001719.rn.1	3.81843	4.32759	-1.42323	down	1.72537e-07	6.92179e-06	RGD7532254_1	uncharacterized LOC102546720	chr7	+	mRNARGD7532256_1	NonCoding	136668859	136675396	30	NA	NA	mRNARGD7532256_1	Rat Genome Database	uncharacterized LOC102546720	chr7	100	100	NA	NA	NA	NA	NA	NA	NA	NA	NA	NA	NA	NA	NA	NA	NA	NA	NA	NA	NA	NA	NA	NA	NA	NA	NonCoding	3.70112
TC0800003458.rn.1	5.66769	5.3498	1.2465	up	1.82058e-07	7.24883e-06	MTA_TC0900003149.mm	Non-coding transcript identified by NONCODE: Linc	chr8	-	MTA_TR0900010345.mm	NonCoding	120975594	120982632	30	NA	NA	MTA_TR0900010345.mm	MTA2Rn6	Non-coding transcript identified by NONCODE: Linc	chr8	100	100	NA	NA	NA	NA	NA	NA	NA	NA	NA	NA	NA	NA	NA	NA	NA	NA	NA	NA	NA	NA	NA	NA	NA	NA	NonCoding	5.43371
TC1000000007.rn.1	4.49765	4.1367	1.28427	up	1.91033e-07	7.54941e-06	RGD7688737_1	uncharacterized LOC102554157	chr10	+	mRNARGD7688738_1	NonCoding	400000	404820	30	NA	NA	mRNARGD7688738_1	Rat Genome Database	uncharacterized LOC102554157	chr10	100	100	NA	NA	NA	NA	NA	NA	NA	NA	NA	NA	NA	NA	NA	NA	NA	NA	NA	NA	NA	NA	NA	NA	NA	NA	NonCoding	4.30669
TC1000002492.rn.1	9.08538	6.22752	7.24939	up	1.92737e-07	7.60804e-06	MTA_TC1700000413.mm	PREDICTED: uncharacterized LOC100862171 (LOC100862171), miscRNA.	chr10	-	MTA_TR1700001448.mm	NonCoding	16965434	16973423	30	NA	NA	MTA_TR1700001448.mm	MTA2Rn6	PREDICTED: uncharacterized LOC100862171 (LOC100862171), miscRNA.	chr10	100	100	NA	NA	NA	NA	NA	NA	NA	NA	NA	NA	NA	NA	NA	NA	NA	NA	NA	NA	NA	NA	NA	NA	NA	NA	NonCoding	8.66421
TC1000002663.rn.1	4.07551	3.77792	1.22909	up	1.9358e-07	7.63257e-06	MTA_TC1100002625.mm	Non-coding transcript identified by NONCODE: Linc	chr10	-	MTA_TR1100009869.mm	NonCoding	32990640	32993463	30	NA	NA	MTA_TR1100009869.mm	MTA2Rn6	Non-coding transcript identified by NONCODE: Linc	chr10	100	100	NA	NA	NA	NA	NA	NA	NA	NA	NA	NA	NA	NA	NA	NA	NA	NA	NA	NA	NA	NA	NA	NA	NA	NA	NonCoding	4.16926
TC1000004236.rn.1	3.5797	3.94065	-1.28427	down	1.96767e-07	7.73605e-06	MTA_TC1100004186.mm	Non-coding transcript identified by NONCODE: Linc	chr10	-	MTA_TR1100016002.mm	NonCoding	108614160	108618886	30	NA	NA	MTA_TR1100016002.mm	MTA2Rn6	Non-coding transcript identified by NONCODE: Linc	chr10	100	100	NA	NA	NA	NA	NA	NA	NA	NA	NA	NA	NA	NA	NA	NA	NA	NA	NA	NA	NA	NA	NA	NA	NA	NA	NonCoding	3.57384
TC1400000452.rn.1	4.98877	4.58946	1.31888	up	2.04569e-07	7.99097e-06	MTA_TC0500002575.mm	Non-coding transcript identified by NONCODE: Sense No Exonic	chr14	+	MTA_TR0500008962.mm	NonCoding	38196869	38197889	30	NA	NA	MTA_TR0500008962.mm	MTA2Rn6	Non-coding transcript identified by NONCODE: Sense No Exonic	chr14	100	100	NA	NA	NA	NA	NA	NA	NA	NA	NA	NA	NA	NA	NA	NA	NA	NA	NA	NA	NA	NA	NA	NA	NA	NA	NonCoding	4.95876
TC1600001219.rn.1	4.89322	4.42219	1.3861	up	2.07593e-07	8.08778e-06	MTA_TC1400001712.mm	Non-coding transcript identified by NONCODE: Sense No Exonic	chr16	-	MTA_TR1400005444.mm	NonCoding	9677864	9678932	30	NA	NA	MTA_TR1400005444.mm	MTA2Rn6	Non-coding transcript identified by NONCODE: Sense No Exonic	chr16	100	100	NA	NA	NA	NA	NA	NA	NA	NA	NA	NA	NA	NA	NA	NA	NA	NA	NA	NA	NA	NA	NA	NA	NA	NA	NonCoding	4.87663
TC0100000472.rn.1	5.27796	4.70785	1.48464	up	2.18572e-07	8.42021e-06	MTA_TC1700000031.mm	Non-coding transcript identified by NONCODE: Sense No Exonic	chr1	+	MTA_TR1700000075.mm	NonCoding	46095523	46097918	30	NA	NA	MTA_TR1700000075.mm	MTA2Rn6	Non-coding transcript identified by NONCODE: Sense No Exonic	chr1	100	100	NA	NA	NA	NA	NA	NA	NA	NA	NA	NA	NA	NA	NA	NA	NA	NA	NA	NA	NA	NA	NA	NA	NA	NA	NonCoding	5.2729
TC0100002009.rn.1	5.84796	6.41794	-1.48451	down	2.226e-07	8.55624e-06	MTA_TC0700001291.mm	predicted gene, 24552	chr1	+	MTA_TR0700004591.mm	NonCoding	155288744	155288779	12	NA	NA	MTA_TR0700004591.mm	MTA2Rn6	predicted gene, 24552	chr1	100	100	NA	NA	NA	NA	NA	NA	NA	NA	NA	NA	NA	NA	NA	NA	NA	NA	NA	NA	NA	NA	NA	NA	NA	NA	NonCoding	5.40634
TC0100002911.rn.1	5.00498	5.35305	-1.27286	down	2.24007e-07	8.60551e-06	MTA_TC0700002067.mm	Non-coding transcript identified by NONCODE: Linc, Non-coding transcript identified by Luo, et al.	chr1	+	MTA_TR0700007460.mm	NonCoding	215059527	215074746	30	NA	NA	MTA_TR0700007460.mm	MTA2Rn6	Non-coding transcript identified by NONCODE: Linc, Non-coding transcript identified by Luo, et al.	chr1	100	100	NA	NA	NA	NA	NA	NA	NA	NA	NA	NA	NA	NA	NA	NA	NA	NA	NA	NA	NA	NA	NA	NA	NA	NA	NonCoding	4.98441
TC0100003434.rn.1	11.5789	5.7787	55.7218	up	2.24419e-07	8.61655e-06	MTA_TC1900000429.mm	Non-coding transcript identified by NONCODE: Antisense	chr1	+	MTA_TR1900001599.mm	NonCoding	247149938	247152108	30	NA	NA	MTA_TR1900001599.mm	MTA2Rn6	Non-coding transcript identified by NONCODE: Antisense	chr1	100	100	NA	NA	NA	NA	NA	NA	NA	NA	NA	NA	NA	NA	NA	NA	NA	NA	NA	NA	NA	NA	NA	NA	NA	NA	NonCoding	11.6379
TC0100004134.rn.1	7.51678	5.52637	3.97348	up	2.28034e-07	8.7407e-06	MTA_TC1000000247.mm	Non-coding transcript identified by NONCODE: Sense No Exonic	chr1	-	MTA_TR1000000794.mm	NonCoding	17911085	17912704	30	NA	NA	MTA_TR1000000794.mm	MTA2Rn6	Non-coding transcript identified by NONCODE: Sense No Exonic	chr1	100	100	NA	NA	NA	NA	NA	NA	NA	NA	NA	NA	NA	NA	NA	NA	NA	NA	NA	NA	NA	NA	NA	NA	NA	NA	NonCoding	7.26701
TC0100005203.rn.1	4.54193	5.02502	-1.39773	down	2.28257e-07	8.7444e-06	MTA_TC0700002834.mm	Non-coding transcript identified by NONCODE: Linc	chr1	-	MTA_TR0700010211.mm	NonCoding	90314589	90321429	30	NA	NA	MTA_TR0700010211.mm	MTA2Rn6	Non-coding transcript identified by NONCODE: Linc	chr1	100	100	NA	NA	NA	NA	NA	NA	NA	NA	NA	NA	NA	NA	NA	NA	NA	NA	NA	NA	NA	NA	NA	NA	NA	NA	NonCoding	4.54645
TC0100006120.rn.1	10.0877	8.44909	3.1136	up	2.28485e-07	8.74825e-06	MTA_TC0700003802.mm	microRNA 3965, microRNA 3965 (Mir3965), microRNA.	chr1	-	MTA_TR0700012988.mm	NonCoding	164606431	164606456	2	NA	NA	MTA_TR0700012988.mm	MTA2Rn6	microRNA 3965, microRNA 3965 (Mir3965), microRNA.	chr1	100	100	NA	NA	NA	NA	NA	NA	NA	NA	NA	NA	NA	NA	NA	NA	NA	NA	NA	NA	NA	NA	NA	NA	NA	NA	NonCoding	10.2605
TC0100006280.rn.1	4.19277	4.50363	-1.24044	down	2.29153e-07	8.76409e-06	RGD1559839_1	similar to fetal globin inducing factor	chr1	-	mRNARGD6737620_1	Pseudogene	169982583	169983406	30	NA	NA	mRNARGD6737620_1	Rat Genome Database	similar to fetal globin inducing factor	chr1	100	100	NA	NA	NA	NA	NA	NA	NA	NA	NA	NA	NA	NA	NA	NA	NA	NA	NA	NA	NA	NA	NA	NA	NA	NA	Pseudogene	4.06257
TC0200000610.rn.1	3.50661	4.02879	-1.43613	down	2.3094e-07	8.81775e-06	MTA_TC1500000121.mm	Non-coding transcript identified by Luo, et al., Non-coding transcript identified by NONCODE: Linc	chr2	+	MTA_TR1500000398.mm	NonCoding	67157704	67160087	30	NA	NA	MTA_TR1500000398.mm	MTA2Rn6	Non-coding transcript identified by Luo, et al., Non-coding transcript identified by NONCODE: Linc	chr2	100	100	NA	NA	NA	NA	NA	NA	NA	NA	NA	NA	NA	NA	NA	NA	NA	NA	NA	NA	NA	NA	NA	NA	NA	NA	NonCoding	3.39338
TC0200000856.rn.1	3.784	4.48751	-1.62847	down	2.31444e-07	8.83209e-06	MTA_TC0300000138.mm	Non-coding transcript identified by NONCODE: Antisense	chr2	+	MTA_TR0300000309.mm	NonCoding	104804460	104805080	30	NA	NA	MTA_TR0300000309.mm	MTA2Rn6	Non-coding transcript identified by NONCODE: Antisense	chr2	100	100	NA	NA	NA	NA	NA	NA	NA	NA	NA	NA	NA	NA	NA	NA	NA	NA	NA	NA	NA	NA	NA	NA	NA	NA	NonCoding	3.76247
TC0300000006.rn.1	5.46991	4.33123	2.2018	up	2.38466e-07	9.06988e-06	RGD7555748_1	uncharacterized LOC102546737	chr3	+	mRNARGD7555750_1	NonCoding	910060	972685	30	NA	NA	mRNARGD7555750_1	Rat Genome Database	uncharacterized LOC102546737	chr3	100	100	NA	NA	NA	NA	NA	NA	NA	NA	NA	NA	NA	NA	NA	NA	NA	NA	NA	NA	NA	NA	NA	NA	NA	NA	NonCoding	4.75022
TC0300001458.rn.1	5.18474	4.50722	1.59939	up	2.39271e-07	9.09046e-06	RGD7544371_1	uncharacterized LOC102555456	chr3	+	mRNARGD7544373_1	NonCoding	107777339	107788970	40	NA	NA	mRNARGD7544373_1	Rat Genome Database	uncharacterized LOC102555456	chr3	100	100	NA	NA	NA	NA	NA	NA	NA	NA	NA	NA	NA	NA	NA	NA	NA	NA	NA	NA	NA	NA	NA	NA	NA	NA	NonCoding	4.90866
TC0300002308.rn.1	4.19203	4.51805	-1.25355	down	2.39271e-07	9.09046e-06	MTA_TC0200002539.mm	Non-coding transcript identified by NONCODE: Antisense	chr3	+	MTA_TR0200008763.mm	NonCoding	161379068	161385900	30	NA	NA	MTA_TR0200008763.mm	MTA2Rn6	Non-coding transcript identified by NONCODE: Antisense	chr3	100	100	NA	NA	NA	NA	NA	NA	NA	NA	NA	NA	NA	NA	NA	NA	NA	NA	NA	NA	NA	NA	NA	NA	NA	NA	NonCoding	4.43833
TC0300004105.rn.1	7.41066	6.62755	1.72084	up	2.41075e-07	9.14891e-06	cheychy	Unannotated AceView Transcript	chr3	-	cheychy.aSep08	NonCoding	119840132	120955465	61	NA	NA	cheychy.aSep08	Ace View	Unannotated AceView Transcript	chr3	100	100	NA	NA	NA	NA	NA	NA	NA	NA	NA	NA	NA	NA	NA	NA	NA	NA	NA	NA	NA	NA	NA	NA	NA	NA	NonCoding	7.06702
TC0400002844.rn.1	3.97404	4.57582	-1.51758	down	2.53354e-07	9.56743e-06	MTA_TC0600002228.mm	Non-coding transcript identified by NONCODE: Antisense	chr4	-	MTA_TR0600007387.mm	NonCoding	78371776	78373386	30	NA	NA	MTA_TR0600007387.mm	MTA2Rn6	Non-coding transcript identified by NONCODE: Antisense	chr4	100	100	NA	NA	NA	NA	NA	NA	NA	NA	NA	NA	NA	NA	NA	NA	NA	NA	NA	NA	NA	NA	NA	NA	NA	NA	NonCoding	3.7345
TC0400003768.rn.1	3.93613	4.22691	-1.2233	down	2.53354e-07	9.56743e-06	MTA_TC0600003151.mm	Non-coding transcript identified by NONCODE: Antisense	chr4	-	MTA_TR0600010416.mm	NonCoding	158216762	158219275	30	NA	NA	MTA_TR0600010416.mm	MTA2Rn6	Non-coding transcript identified by NONCODE: Antisense	chr4	100	100	NA	NA	NA	NA	NA	NA	NA	NA	NA	NA	NA	NA	NA	NA	NA	NA	NA	NA	NA	NA	NA	NA	NA	NA	NonCoding	3.84608
TC0500000126.rn.1	4.29617	4.79854	-1.41654	down	2.54345e-07	9.59956e-06	MTA_TC0100000005.mm	Non-coding transcript identified by Luo, et al., Non-coding transcript identified by NONCODE: Linc, PREDICTED: predicted gene 10568 (Gm10568), miscRNA.	chr5	+	MTA_TR0100000005.mm	NonCoding	16154084	16154395	30	NA	NA	MTA_TR0100000005.mm	MTA2Rn6	Non-coding transcript identified by Luo, et al., Non-coding transcript identified by NONCODE: Linc, PREDICTED: predicted gene 10568 (Gm10568), miscRNA.	chr5	100	100	NA	NA	NA	NA	NA	NA	NA	NA	NA	NA	NA	NA	NA	NA	NA	NA	NA	NA	NA	NA	NA	NA	NA	NA	NonCoding	4.34966
TC0500003138.rn.1	4.24863	4.51721	-1.20462	down	2.60867e-07	9.81346e-06	MTA_TC0400003053.mm	predicted gene, 22605	chr5	-	MTA_TR0400010364.mm	NonCoding	111649846	111649950	30	NA	NA	MTA_TR0400010364.mm	MTA2Rn6	predicted gene, 22605	chr5	100	100	NA	NA	NA	NA	NA	NA	NA	NA	NA	NA	NA	NA	NA	NA	NA	NA	NA	NA	NA	NA	NA	NA	NA	NA	NonCoding	4.13759
TC0600000950.rn.1	5.00848	4.54	1.38365	up	2.62663e-07	9.87023e-06	MTA_TC1200000615.mm	Non-coding transcript identified by NONCODE: Sense No Exonic	chr6	+	MTA_TR1200001685.mm	NonCoding	94603316	94604619	30	NA	NA	MTA_TR1200001685.mm	MTA2Rn6	Non-coding transcript identified by NONCODE: Sense No Exonic	chr6	100	100	NA	NA	NA	NA	NA	NA	NA	NA	NA	NA	NA	NA	NA	NA	NA	NA	NA	NA	NA	NA	NA	NA	NA	NA	NonCoding	4.96467
TC0600002152.rn.1	4.37852	4.67606	-1.22905	down	2.68241e-07	1.00524e-05	RGD7608225_1	uncharacterized LOC102548653	chr6	-	mRNARGD7608227_1	NonCoding	38637314	38640582	40	NA	NA	mRNARGD7608227_1	Rat Genome Database	uncharacterized LOC102548653	chr6	100	100	NA	NA	NA	NA	NA	NA	NA	NA	NA	NA	NA	NA	NA	NA	NA	NA	NA	NA	NA	NA	NA	NA	NA	NA	NonCoding	4.36704
TC0900001020.rn.1	4.33531	4.6024	-1.20338	down	2.78302e-07	1.03842e-05	NA	NA	chr9	+	NA	Pseudogene	91134783	91135608	30	NA	NA	ENSRNOT00000071003	ENSEMBL	ensembl:known chromosome:Rnor_5.0:9:90871696:90872521:1 gene:ENSRNOG00000047087 gene_biotype:pseudogene transcript_biotype:pseudogene	chr9	100	100	NA	NA	ENSRNOT00000071003	Rn.214238	NA	NA	NA	NA	NA	NA	NA	NA	NA	NA	NA	NA	NA	NA	NA	NA	NA	NA	NA	NA	Pseudogene	4.13097
TC0M00000030.rn.1	13.2212	6.41341	112.034	up	2.79997e-07	1.04362e-05	NA	NA	chrM	-	NA	NonCoding	5185	5252	30	NA	NA	ENSRNOT00000045310	ENSEMBL	mt_genbank_import:novel chromosome:Rnor_5.0:MT:5185:5252:-1 gene:ENSRNOG00000031333 gene_biotype:Mt_tRNA transcript_biotype:Mt_tRNA	chrM	100	100	NA	NA	NA	NA	NA	NA	NA	NA	NA	NA	NA	NA	NA	NA	NA	NA	NA	NA	NA	NA	NA	NA	NA	NA	NonCoding	8.77945
TC0X00000136.rn.1	3.57606	4.03818	-1.37757	down	2.8031e-07	1.04422e-05	RGD6495009_1	40S ribosomal protein S19-like	chrX	+	mRNARGD6495010_1	Pseudogene	15337391	15338491	30	NA	NA	mRNARGD6495010_1	Rat Genome Database	40S ribosomal protein S19-like	chrX	100	100	NA	NA	NA	NA	NA	NA	NA	NA	NA	NA	NA	NA	NA	NA	NA	NA	NA	NA	NA	NA	NA	NA	NA	NA	Pseudogene	3.67076
TC1300001473.rn.1	5.46246	5.08248	1.30133	up	2.91835e-07	1.0813e-05	MTA_TC0100003134.mm	Non-coding transcript identified by NONCODE: Sense No Exonic	chr13	-	MTA_TR0100009977.mm	NonCoding	52350295	52352814	30	NA	NA	MTA_TR0100009977.mm	MTA2Rn6	Non-coding transcript identified by NONCODE: Sense No Exonic	chr13	100	100	NA	NA	NA	NA	NA	NA	NA	NA	NA	NA	NA	NA	NA	NA	NA	NA	NA	NA	NA	NA	NA	NA	NA	NA	NonCoding	5.22778
TC1400000216.rn.1	3.86747	4.14436	-1.21158	down	2.94193e-07	1.08944e-05	MTA_TC0500002796.mm	Non-coding transcript identified by NONCODE: Antisense	chr14	+	MTA_TR0500009689.mm	NonCoding	14496003	14500325	30	NA	NA	MTA_TR0500009689.mm	MTA2Rn6	Non-coding transcript identified by NONCODE: Antisense	chr14	100	100	NA	NA	NA	NA	NA	NA	NA	NA	NA	NA	NA	NA	NA	NA	NA	NA	NA	NA	NA	NA	NA	NA	NA	NA	NonCoding	3.61834
TC1500001112.rn.1	4.69856	4.28465	1.33229	up	2.9991e-07	1.10483e-05	MTA_TC1400001264.mm	Non-coding transcript identified by NONCODE: Sense No Exonic	chr15	+	MTA_TR1400004010.mm	NonCoding	102540751	102543582	30	NA	NA	MTA_TR1400004010.mm	MTA2Rn6	Non-coding transcript identified by NONCODE: Sense No Exonic	chr15	100	100	NA	NA	NA	NA	NA	NA	NA	NA	NA	NA	NA	NA	NA	NA	NA	NA	NA	NA	NA	NA	NA	NA	NA	NA	NonCoding	4.41821
TC1600000744.rn.1	4.152	4.46684	-1.24387	down	3.05406e-07	1.12013e-05	MTA_TC0800001981.mm	predicted gene, 24184	chr16	+	MTA_TR0800006296.mm	NonCoding	64206148	64206247	30	NA	NA	MTA_TR0800006296.mm	MTA2Rn6	predicted gene, 24184	chr16	100	100	NA	NA	NA	NA	NA	NA	NA	NA	NA	NA	NA	NA	NA	NA	NA	NA	NA	NA	NA	NA	NA	NA	NA	NA	NonCoding	4.19969
TC1600001444.rn.1	4.63053	4.91894	-1.2213	down	3.05406e-07	1.12013e-05	MTA_TC0800000710.mm	predicted gene 15716, Non-coding transcript identified by NONCODE: Antisense, Novel transcript	chr16	-	MTA_TR0800002047.mm	NonCoding	22376297	22388625	30	NA	NA	MTA_TR0800002047.mm	MTA2Rn6	predicted gene 15716, Non-coding transcript identified by NONCODE: Antisense, Novel transcript	chr16	100	100	NA	NA	NA	NA	NA	NA	NA	NA	NA	NA	NA	NA	NA	NA	NA	NA	NA	NA	NA	NA	NA	NA	NA	NA	NonCoding	4.63998
TC0100002905.rn.1	6.83654	5.19963	3.11	up	3.24442e-07	1.18176e-05	MTA_TC0700002060.mm	Non-coding transcript identified by NONCODE: Antisense	chr1	+	MTA_TR0700007410.mm	NonCoding	214612220	214615693	30	NA	NA	MTA_TR0700007410.mm	MTA2Rn6	Non-coding transcript identified by NONCODE: Antisense	chr1	100	100	NA	NA	NA	NA	NA	NA	NA	NA	NA	NA	NA	NA	NA	NA	NA	NA	NA	NA	NA	NA	NA	NA	NA	NA	NonCoding	6.47856
TC0100004021.rn.1	5.7516	4.63458	2.16898	up	3.27332e-07	1.19039e-05	MTA_TC1000001765.mm	Non-coding transcript identified by NONCODE: Antisense	chr1	-	MTA_TR1000005592.mm	NonCoding	7257389	7259535	30	NA	NA	MTA_TR1000005592.mm	MTA2Rn6	Non-coding transcript identified by NONCODE: Antisense	chr1	100	100	NA	NA	NA	NA	NA	NA	NA	NA	NA	NA	NA	NA	NA	NA	NA	NA	NA	NA	NA	NA	NA	NA	NA	NA	NonCoding	4.7316
TC0200002145.rn.1	4.55884	3.8107	1.67963	up	3.43281e-07	1.24091e-05	MTA_TC0300001276.mm	Non-coding transcript identified by NONCODE: Sense No Exonic	chr2	+	MTA_TR0300004328.mm	NonCoding	230876754	230877324	30	NA	NA	MTA_TR0300004328.mm	MTA2Rn6	Non-coding transcript identified by NONCODE: Sense No Exonic	chr2	100	100	NA	NA	NA	NA	NA	NA	NA	NA	NA	NA	NA	NA	NA	NA	NA	NA	NA	NA	NA	NA	NA	NA	NA	NA	NonCoding	4.39766
TC0200003306.rn.1	6.0018	5.58617	1.33388	up	3.49295e-07	1.26028e-05	MTA_TC0300000020.mm	Non-coding transcript identified by NONCODE: Antisense, Non-coding transcript identified by Luo, et al.	chr2	-	MTA_TR0300000038.mm	NonCoding	98217130	98230888	28	NA	NA	MTA_TR0300000038.mm	MTA2Rn6	Non-coding transcript identified by NONCODE: Antisense, Non-coding transcript identified by Luo, et al.	chr2	100	100	NA	NA	NA	NA	NA	NA	NA	NA	NA	NA	NA	NA	NA	NA	NA	NA	NA	NA	NA	NA	NA	NA	NA	NA	NonCoding	5.90334
TC0200003769.rn.1	5.2671	7.30771	-4.11421	down	3.55274e-07	1.28051e-05	RGD6496547_1	uncharacterized LOC100910776	chr2	-	mRNARGD6496548_1	NonCoding	150880513	150882771	30	NA	NA	mRNARGD6496548_1	Rat Genome Database	uncharacterized LOC100910776	chr2	100	100	NA	NA	NA	NA	NA	NA	NA	NA	NA	NA	NA	NA	NA	NA	NA	NA	NA	NA	NA	NA	NA	NA	NA	NA	NonCoding	5.44379
TC0300000458.rn.1	3.549	3.88841	-1.26524	down	3.56765e-07	1.28521e-05	MTA_TC0200000701.mm	Non-coding transcript identified by Luo, et al., Non-coding transcript identified by NONCODE: Linc	chr3	+	MTA_TR0200002546.mm	NonCoding	22800200	22805175	30	NA	NA	MTA_TR0200002546.mm	MTA2Rn6	Non-coding transcript identified by Luo, et al., Non-coding transcript identified by NONCODE: Linc	chr3	100	100	NA	NA	NA	NA	NA	NA	NA	NA	NA	NA	NA	NA	NA	NA	NA	NA	NA	NA	NA	NA	NA	NA	NA	NA	NonCoding	3.50713
TC0300003185.rn.1	12.873	10.4376	5.40909	up	3.68291e-07	1.32189e-05	MTA_TC0200003621.mm	predicted gene, 22403	chr3	-	MTA_TR0200012921.mm	NonCoding	47636958	47636993	12	NA	NA	MTA_TR0200012921.mm	MTA2Rn6	predicted gene, 22403	chr3	100	100	NA	NA	NA	NA	NA	NA	NA	NA	NA	NA	NA	NA	NA	NA	NA	NA	NA	NA	NA	NA	NA	NA	NA	NA	NonCoding	11.861
TC0400000137.rn.1	3.46329	3.73072	-1.20366	down	3.80883e-07	1.36353e-05	MTA_TC0500002047.mm	Non-coding transcript identified by Luo, et al.	chr4	+	MTA_TR0500007305.mm	NonCoding	8294943	8295732	30	NA	NA	MTA_TR0500007305.mm	MTA2Rn6	Non-coding transcript identified by Luo, et al.	chr4	100	100	NA	NA	NA	NA	NA	NA	NA	NA	NA	NA	NA	NA	NA	NA	NA	NA	NA	NA	NA	NA	NA	NA	NA	NA	NonCoding	3.28208
TC0400003351.rn.1	4.04101	3.60697	1.35101	up	3.83549e-07	1.37165e-05	MTA_TC0600002737.mm	Non-coding transcript identified by NONCODE: Antisense	chr4	-	MTA_TR0600009000.mm	NonCoding	124006649	124009443	30	NA	NA	MTA_TR0600009000.mm	MTA2Rn6	Non-coding transcript identified by NONCODE: Antisense	chr4	100	100	NA	NA	NA	NA	NA	NA	NA	NA	NA	NA	NA	NA	NA	NA	NA	NA	NA	NA	NA	NA	NA	NA	NA	NA	NonCoding	4.06054
TC0500000640.rn.1	3.74825	4.08036	-1.25886	down	3.87702e-07	1.38405e-05	MTA_TC0400002649.mm	Non-coding transcript identified by Luo, et al., Non-coding transcript identified by NONCODE: Linc	chr5	+	MTA_TR0400009057.mm	NonCoding	66309227	66310651	30	NA	NA	MTA_TR0400009057.mm	MTA2Rn6	Non-coding transcript identified by Luo, et al., Non-coding transcript identified by NONCODE: Linc	chr5	100	100	NA	NA	NA	NA	NA	NA	NA	NA	NA	NA	NA	NA	NA	NA	NA	NA	NA	NA	NA	NA	NA	NA	NA	NA	NonCoding	3.61889
TC0500002702.rn.1	4.29755	4.6038	-1.23649	down	3.88023e-07	1.38405e-05	MTA_TC0400002618.mm	Non-coding transcript identified by Luo, et al., Non-coding transcript identified by NONCODE: Linc	chr5	-	MTA_TR0400008961.mm	NonCoding	63747192	63750190	30	NA	NA	MTA_TR0400008961.mm	MTA2Rn6	Non-coding transcript identified by Luo, et al., Non-coding transcript identified by NONCODE: Linc	chr5	100	100	NA	NA	NA	NA	NA	NA	NA	NA	NA	NA	NA	NA	NA	NA	NA	NA	NA	NA	NA	NA	NA	NA	NA	NA	NonCoding	3.95884
TC0500002977.rn.1	5.30822	4.80202	1.42031	up	3.9093e-07	1.39234e-05	MTA_TC0400002880.mm	Non-coding transcript identified by NONCODE: Sense No Exonic	chr5	-	MTA_TR0400009895.mm	NonCoding	93126629	93129579	30	NA	NA	MTA_TR0400009895.mm	MTA2Rn6	Non-coding transcript identified by NONCODE: Sense No Exonic	chr5	100	100	NA	NA	NA	NA	NA	NA	NA	NA	NA	NA	NA	NA	NA	NA	NA	NA	NA	NA	NA	NA	NA	NA	NA	NA	NonCoding	5.17183
TC1000001858.rn.1	4.47781	4.89021	-1.3309	down	4.47148e-07	1.56575e-05	MTA_TC1100001835.mm	Non-coding transcript identified by Luo, et al., Non-coding transcript identified by NONCODE: Linc	chr10	+	MTA_TR1100007027.mm	NonCoding	98061748	98062465	30	NA	NA	MTA_TR1100007027.mm	MTA2Rn6	Non-coding transcript identified by Luo, et al., Non-coding transcript identified by NONCODE: Linc	chr10	100	100	NA	NA	NA	NA	NA	NA	NA	NA	NA	NA	NA	NA	NA	NA	NA	NA	NA	NA	NA	NA	NA	NA	NA	NA	NonCoding	4.05828
TC1000004166.rn.1	4.87057	4.39238	1.393	up	4.5385e-07	1.58599e-05	NA	NA	chr10	-	NA	NonCoding	105498627	105499916	30	NA	NA	Khps1a	lncRNA Db	Rat: AB116666.1rn4 chr10:106,639,811-106,641,100	chr10	100	100	NA	NA	NA	NA	NA	NA	NA	NA	NA	NA	NA	NA	NA	NA	NA	NA	NA	NA	NA	NA	NA	NA	NA	NA	NonCoding	5.10519
TC1500002157.rn.1	3.38059	3.86403	-1.39808	down	4.74902e-07	1.6437e-05	RGD7590885_1	uncharacterized LOC102553139	chr15	-	mRNARGD7590887_1	NonCoding	62449824	62466421	30	NA	NA	mRNARGD7590887_1	Rat Genome Database	uncharacterized LOC102553139	chr15	100	100	NA	NA	NA	NA	NA	NA	NA	NA	NA	NA	NA	NA	NA	NA	NA	NA	NA	NA	NA	NA	NA	NA	NA	NA	NonCoding	3.18282
TC1500002268.rn.1	5.49638	4.94744	1.46301	up	4.79482e-07	1.65788e-05	MTA_TC1400002610.mm	Non-coding transcript identified by NONCODE: Sense No Exonic	chr15	-	MTA_TR1400007856.mm	NonCoding	84391760	84392882	30	NA	NA	MTA_TR1400007856.mm	MTA2Rn6	Non-coding transcript identified by NONCODE: Sense No Exonic	chr15	100	100	NA	NA	NA	NA	NA	NA	NA	NA	NA	NA	NA	NA	NA	NA	NA	NA	NA	NA	NA	NA	NA	NA	NA	NA	NonCoding	5.15998
TC1700000564.rn.1	3.60586	3.92712	-1.24942	down	4.81041e-07	1.66077e-05	MTA_TC1300001719.mm	Non-coding transcript identified by NONCODE: Linc	chr17	+	MTA_TR1300004674.mm	NonCoding	37709062	37712335	30	NA	NA	MTA_TR1300004674.mm	MTA2Rn6	Non-coding transcript identified by NONCODE: Linc	chr17	100	100	NA	NA	NA	NA	NA	NA	NA	NA	NA	NA	NA	NA	NA	NA	NA	NA	NA	NA	NA	NA	NA	NA	NA	NA	NonCoding	3.46523
TC1700001562.rn.1	6.28781	6.0122	1.21051	up	4.81865e-07	1.66195e-05	MTA_TC1300001880.mm	Non-coding transcript identified by NONCODE: Linc, Non-coding transcript identified by Luo, et al.	chr17	-	MTA_TR1300005118.mm	NonCoding	23955261	23956182	30	NA	NA	MTA_TR1300005118.mm	MTA2Rn6	Non-coding transcript identified by NONCODE: Linc, Non-coding transcript identified by Luo, et al.	chr17	100	100	NA	NA	NA	NA	NA	NA	NA	NA	NA	NA	NA	NA	NA	NA	NA	NA	NA	NA	NA	NA	NA	NA	NA	NA	NonCoding	6.00894
TC1800001152.rn.1	3.73164	4.46738	-1.66525	down	4.85791e-07	1.67298e-05	MTA_TC1800001098.mm	Non-coding transcript identified by NONCODE: Linc, Non-coding transcript identified by Luo, et al.	chr18	-	MTA_TR1800003417.mm	NonCoding	19670227	19714484	16	NA	NA	MTA_TR1800003417.mm	MTA2Rn6	Non-coding transcript identified by NONCODE: Linc, Non-coding transcript identified by Luo, et al.	chr18	100	100	NA	NA	NA	NA	NA	NA	NA	NA	NA	NA	NA	NA	NA	NA	NA	NA	NA	NA	NA	NA	NA	NA	NA	NA	NonCoding	3.60067
TC1900001137.rn.1	5.60247	5.15291	1.36562	up	4.93464e-07	1.69601e-05	MTA_TC0800001000.mm	Non-coding transcript identified by Luo, et al., Non-coding transcript identified by NONCODE: Linc	chr19	-	MTA_TR0800003213.mm	NonCoding	22028564	22029915	35	NA	NA	MTA_TR0800003213.mm	MTA2Rn6	Non-coding transcript identified by Luo, et al., Non-coding transcript identified by NONCODE: Linc	chr19	100	100	NA	NA	NA	NA	NA	NA	NA	NA	NA	NA	NA	NA	NA	NA	NA	NA	NA	NA	NA	NA	NA	NA	NA	NA	NonCoding	6.2164
TC0100002348.rn.1	4.08303	4.38532	-1.2331	down	5.14293e-07	1.76057e-05	MTA_TC0700001617.mm	Non-coding transcript identified by Luo, et al., Non-coding transcript identified by NONCODE: Linc	chr1	+	MTA_TR0700005568.mm	NonCoding	174419238	174421173	30	NA	NA	MTA_TR0700005568.mm	MTA2Rn6	Non-coding transcript identified by Luo, et al., Non-coding transcript identified by NONCODE: Linc	chr1	100	100	NA	NA	NA	NA	NA	NA	NA	NA	NA	NA	NA	NA	NA	NA	NA	NA	NA	NA	NA	NA	NA	NA	NA	NA	NonCoding	3.72097
TC0100003223.rn.1	4.67978	4.13517	1.45863	up	5.15191e-07	1.76276e-05	MTA_TC1900000218.mm	Non-coding transcript identified by NONCODE: Sense No Exonic	chr1	+	MTA_TR1900001043.mm	NonCoding	227643163	227643969	30	NA	NA	MTA_TR1900001043.mm	MTA2Rn6	Non-coding transcript identified by NONCODE: Sense No Exonic	chr1	100	100	NA	NA	NA	NA	NA	NA	NA	NA	NA	NA	NA	NA	NA	NA	NA	NA	NA	NA	NA	NA	NA	NA	NA	NA	NonCoding	4.41935
TC0100006843.rn.1	4.16227	4.5299	-1.29023	down	5.36164e-07	1.82249e-05	MTA_TC0700004452.mm	Non-coding transcript identified by NONCODE: Linc, Non-coding transcript identified by Luo, et al.	chr1	-	MTA_TR0700015291.mm	NonCoding	208058547	208060057	30	NA	NA	MTA_TR0700015291.mm	MTA2Rn6	Non-coding transcript identified by NONCODE: Linc, Non-coding transcript identified by Luo, et al.	chr1	100	100	NA	NA	NA	NA	NA	NA	NA	NA	NA	NA	NA	NA	NA	NA	NA	NA	NA	NA	NA	NA	NA	NA	NA	NA	NonCoding	4.04727
TC0200001731.rn.1	5.33324	4.30184	2.04401	up	5.44342e-07	1.84599e-05	MTA_TC0300000911.mm	Non-coding transcript identified by Luo, et al., Non-coding transcript identified by NONCODE: Linc	chr2	+	MTA_TR0300003063.mm	NonCoding	197838579	197841763	30	NA	NA	MTA_TR0300003063.mm	MTA2Rn6	Non-coding transcript identified by Luo, et al., Non-coding transcript identified by NONCODE: Linc	chr2	100	100	NA	NA	NA	NA	NA	NA	NA	NA	NA	NA	NA	NA	NA	NA	NA	NA	NA	NA	NA	NA	NA	NA	NA	NA	NonCoding	5.50595
TC0200003503.rn.1	4.31779	4.86421	-1.46046	down	5.55719e-07	1.87994e-05	RGD7738496_1	uncharacterized LOC102551935	chr2	-	mRNARGD7738498_1	NonCoding	122313349	122319982	30	NA	NA	mRNARGD7738498_1	Rat Genome Database	uncharacterized LOC102551935	chr2	100	100	NA	NA	NA	NA	NA	NA	NA	NA	NA	NA	NA	NA	NA	NA	NA	NA	NA	NA	NA	NA	NA	NA	NA	NA	NonCoding	4.14422
TC0200003801.rn.1	4.68611	4.41002	1.21091	up	5.62473e-07	1.89983e-05	RGD7576172_1	uncharacterized LOC102551128	chr2	-	mRNARGD7576173_1	NonCoding	156381066	156386069	30	NA	NA	mRNARGD7576173_1	Rat Genome Database	uncharacterized LOC102551128	chr2	100	100	NA	NA	NA	NA	NA	NA	NA	NA	NA	NA	NA	NA	NA	NA	NA	NA	NA	NA	NA	NA	NA	NA	NA	NA	NonCoding	4.6972
TC0200004497.rn.1	3.63729	3.96498	-1.255	down	5.62846e-07	1.89983e-05	RGD7566142_1	uncharacterized LOC102547648	chr2	-	mRNARGD7566144_1	NonCoding	213222940	213238906	30	NA	NA	mRNARGD7566144_1	Rat Genome Database	uncharacterized LOC102547648	chr2	100	100	NA	NA	NA	NA	NA	NA	NA	NA	NA	NA	NA	NA	NA	NA	NA	NA	NA	NA	NA	NA	NA	NA	NA	NA	NonCoding	3.93291
TC0200004501.rn.1	3.63729	3.96498	-1.255	down	5.62979e-07	1.89983e-05	RGD7676478_1	uncharacterized LOC102552915	chr2	-	mRNARGD7676479_1	NonCoding	213466785	213482751	30	NA	NA	mRNARGD7676479_1	Rat Genome Database	uncharacterized LOC102552915	chr2	100	100	NA	NA	NA	NA	NA	NA	NA	NA	NA	NA	NA	NA	NA	NA	NA	NA	NA	NA	NA	NA	NA	NA	NA	NA	NonCoding	3.93291
TC0400001878.rn.1	4.42165	4.77707	-1.27936	down	5.88895e-07	1.97663e-05	MTA_TC0600001529.mm	predicted gene, 26160	chr4	+	MTA_TR0600005246.mm	NonCoding	162919318	162919383	30	NA	NA	MTA_TR0600005246.mm	MTA2Rn6	predicted gene, 26160	chr4	100	100	NA	NA	NA	NA	NA	NA	NA	NA	NA	NA	NA	NA	NA	NA	NA	NA	NA	NA	NA	NA	NA	NA	NA	NA	NonCoding	3.91382
TC0500000916.rn.1	6.15204	5.7014	1.36665	up	5.99448e-07	2.00716e-05	RGD7556518_1	uncharacterized LOC102555797	chr5	+	mRNARGD7556519_1	NonCoding	105204216	105207659	30	NA	NA	mRNARGD7556519_1	Rat Genome Database	uncharacterized LOC102555797	chr5	100	100	NA	NA	NA	NA	NA	NA	NA	NA	NA	NA	NA	NA	NA	NA	NA	NA	NA	NA	NA	NA	NA	NA	NA	NA	NonCoding	6.07476
TC0600003064.rn.1	4.51626	3.83819	1.6	up	6.47298e-07	2.15168e-05	MTA_TC1200002265.mm	Non-coding transcript identified by NONCODE: Antisense	chr6	-	MTA_TR1200006388.mm	NonCoding	127297671	127301287	30	NA	NA	MTA_TR1200006388.mm	MTA2Rn6	Non-coding transcript identified by NONCODE: Antisense	chr6	100	100	NA	NA	NA	NA	NA	NA	NA	NA	NA	NA	NA	NA	NA	NA	NA	NA	NA	NA	NA	NA	NA	NA	NA	NA	NonCoding	5.14455
TC0600003085.rn.1	6.12989	5.54519	1.49973	up	6.51373e-07	2.16418e-05	MTA_TC1200002293.mm	predicted gene, 24334	chr6	-	MTA_TR1200006493.mm	NonCoding	128083983	128084163	30	NA	NA	MTA_TR1200006493.mm	MTA2Rn6	predicted gene, 24334	chr6	100	100	NA	NA	NA	NA	NA	NA	NA	NA	NA	NA	NA	NA	NA	NA	NA	NA	NA	NA	NA	NA	NA	NA	NA	NA	NonCoding	6.08578
TC0700000661.rn.1	5.13687	4.71296	1.34156	up	6.57499e-07	2.18348e-05	MTA_TC1000002825.mm	Non-coding transcript identified by NONCODE: Linc, Non-coding transcript identified by Luo, et al.	chr7	+	MTA_TR1000009011.mm	NonCoding	51405160	51406693	30	NA	NA	MTA_TR1000009011.mm	MTA2Rn6	Non-coding transcript identified by NONCODE: Linc, Non-coding transcript identified by Luo, et al.	chr7	100	100	NA	NA	NA	NA	NA	NA	NA	NA	NA	NA	NA	NA	NA	NA	NA	NA	NA	NA	NA	NA	NA	NA	NA	NA	NonCoding	5.04793
TC0700002576.rn.1	4.09932	4.36399	-1.20136	down	6.7451e-07	2.23566e-05	RGD7496463_1	uncharacterized LOC102551540	chr7	-	mRNARGD7496465_1	NonCoding	39048502	39201052	30	NA	NA	mRNARGD7496465_1	Rat Genome Database	uncharacterized LOC102551540	chr7	100	100	NA	NA	NA	NA	NA	NA	NA	NA	NA	NA	NA	NA	NA	NA	NA	NA	NA	NA	NA	NA	NA	NA	NA	NA	NonCoding	4.04042
TC0800000617.rn.1	8.08448	5.72809	5.1209	up	6.89502e-07	2.27767e-05	MTA_TC0900000555.mm	Non-coding transcript identified by NONCODE: Sense No Exonic	chr8	+	MTA_TR0900001664.mm	NonCoding	50427440	50428334	30	NA	NA	MTA_TR0900001664.mm	MTA2Rn6	Non-coding transcript identified by NONCODE: Sense No Exonic	chr8	100	100	NA	NA	NA	NA	NA	NA	NA	NA	NA	NA	NA	NA	NA	NA	NA	NA	NA	NA	NA	NA	NA	NA	NA	NA	NonCoding	8.06159
TC0800003185.rn.1	5.82398	5.54491	1.21341	up	7.07631e-07	2.33197e-05	MTA_TC0900002886.mm	Non-coding transcript identified by Luo, et al., Non-coding transcript identified by NONCODE: Linc	chr8	-	MTA_TR0900009304.mm	NonCoding	104579300	104580597	30	NA	NA	MTA_TR0900009304.mm	MTA2Rn6	Non-coding transcript identified by Luo, et al., Non-coding transcript identified by NONCODE: Linc	chr8	100	100	NA	NA	NA	NA	NA	NA	NA	NA	NA	NA	NA	NA	NA	NA	NA	NA	NA	NA	NA	NA	NA	NA	NA	NA	NonCoding	6.13482
TC0X00000408.rn.1	3.95046	4.40164	-1.36716	down	7.39153e-07	2.42539e-05	MTA_TC0X00003237.mm	Non-coding transcript identified by NONCODE: Linc	chrX	+	MTA_TR0X00008975.mm	NonCoding	43538723	43540838	30	NA	NA	MTA_TR0X00008975.mm	MTA2Rn6	Non-coding transcript identified by NONCODE: Linc	chrX	100	100	NA	NA	NA	NA	NA	NA	NA	NA	NA	NA	NA	NA	NA	NA	NA	NA	NA	NA	NA	NA	NA	NA	NA	NA	NonCoding	4.08847
TC1000000820.rn.1	3.29525	3.98337	-1.61118	down	7.48223e-07	2.45165e-05	MTA_TC1100000819.mm	Non-coding transcript identified by NONCODE: Linc	chr10	+	MTA_TR1100002772.mm	NonCoding	49364647	49368066	30	NA	NA	MTA_TR1100002772.mm	MTA2Rn6	Non-coding transcript identified by NONCODE: Linc	chr10	100	100	NA	NA	NA	NA	NA	NA	NA	NA	NA	NA	NA	NA	NA	NA	NA	NA	NA	NA	NA	NA	NA	NA	NA	NA	NonCoding	3.38458
TC1000002590.rn.1	4.2228	4.73237	-1.42363	down	7.58279e-07	2.48342e-05	RGD7531899_1	uncharacterized LOC102547983	chr10	-	mRNARGD7531901_1	NonCoding	25768225	25770750	30	NA	NA	mRNARGD7531901_1	Rat Genome Database	uncharacterized LOC102547983	chr10	100	100	NA	NA	NA	NA	NA	NA	NA	NA	NA	NA	NA	NA	NA	NA	NA	NA	NA	NA	NA	NA	NA	NA	NA	NA	NonCoding	4.01743
TC1100000021.rn.1	4.20571	4.81058	-1.52083	down	7.64495e-07	2.50021e-05	MTA_TC1600000808.mm	Non-coding transcript identified by Luo, et al., Non-coding transcript identified by NONCODE: Linc	chr11	+	MTA_TR1600002879.mm	NonCoding	7048426	7049840	30	NA	NA	MTA_TR1600002879.mm	MTA2Rn6	Non-coding transcript identified by Luo, et al., Non-coding transcript identified by NONCODE: Linc	chr11	100	100	NA	NA	NA	NA	NA	NA	NA	NA	NA	NA	NA	NA	NA	NA	NA	NA	NA	NA	NA	NA	NA	NA	NA	NA	NonCoding	4.24036
TC1100001291.rn.1	5.70636	4.5744	2.19157	up	7.67987e-07	2.50924e-05	MTA_TC1600002058.mm	Non-coding transcript identified by NONCODE: Linc	chr11	-	MTA_TR1600006723.mm	NonCoding	31089700	31091472	27	NA	NA	MTA_TR1600006723.mm	MTA2Rn6	Non-coding transcript identified by NONCODE: Linc	chr11	100	100	NA	NA	NA	NA	NA	NA	NA	NA	NA	NA	NA	NA	NA	NA	NA	NA	NA	NA	NA	NA	NA	NA	NA	NA	NonCoding	5.89596
TC1200000480.rn.1	5.95364	4.7979	2.22798	up	7.79467e-07	2.54265e-05	MTA_TC0500003348.mm	Non-coding transcript identified by NONCODE: Sense No Exonic	chr12	+	MTA_TR0500011933.mm	NonCoding	27655687	27665951	30	NA	NA	MTA_TR0500011933.mm	MTA2Rn6	Non-coding transcript identified by NONCODE: Sense No Exonic	chr12	100	100	NA	NA	NA	NA	NA	NA	NA	NA	NA	NA	NA	NA	NA	NA	NA	NA	NA	NA	NA	NA	NA	NA	NA	NA	NonCoding	5.97008
TC1200000714.rn.1	3.83802	4.18113	-1.26849	down	7.79689e-07	2.54265e-05	MTA_TC0500003147.mm	Non-coding transcript identified by NONCODE: Antisense	chr12	+	MTA_TR0500011042.mm	NonCoding	43612863	43613291	30	NA	NA	MTA_TR0500011042.mm	MTA2Rn6	Non-coding transcript identified by NONCODE: Antisense	chr12	100	100	NA	NA	NA	NA	NA	NA	NA	NA	NA	NA	NA	NA	NA	NA	NA	NA	NA	NA	NA	NA	NA	NA	NA	NA	NonCoding	3.50625
TC1600000317.rn.1	3.83524	4.38874	-1.46765	down	8.09765e-07	2.6221e-05	MTA_TC0800002379.mm	Non-coding transcript identified by NONCODE: Sense No Exonic	chr16	+	MTA_TR0800007311.mm	NonCoding	21185699	21186898	30	NA	NA	MTA_TR0800007311.mm	MTA2Rn6	Non-coding transcript identified by NONCODE: Sense No Exonic	chr16	100	100	NA	NA	NA	NA	NA	NA	NA	NA	NA	NA	NA	NA	NA	NA	NA	NA	NA	NA	NA	NA	NA	NA	NA	NA	NonCoding	3.51459
TC1600001723.rn.1	4.3423	3.99767	1.26983	up	8.1921e-07	2.64646e-05	MTA_TC0800002100.mm	predicted gene, 23128	chr16	-	MTA_TR0800006527.mm	NonCoding	56235499	56237045	30	NA	NA	MTA_TR0800006527.mm	MTA2Rn6	predicted gene, 23128	chr16	100	100	NA	NA	NA	NA	NA	NA	NA	NA	NA	NA	NA	NA	NA	NA	NA	NA	NA	NA	NA	NA	NA	NA	NA	NA	NonCoding	4.22023
TC1700000767.rn.1	4.24025	4.60346	-1.28628	down	8.25963e-07	2.66206e-05	MTA_TC1300001475.mm	Non-coding transcript identified by NONCODE: Sense No Exonic	chr17	+	MTA_TR1300004059.mm	NonCoding	53388101	53389464	30	NA	NA	MTA_TR1300004059.mm	MTA2Rn6	Non-coding transcript identified by NONCODE: Sense No Exonic	chr17	100	100	NA	NA	NA	NA	NA	NA	NA	NA	NA	NA	NA	NA	NA	NA	NA	NA	NA	NA	NA	NA	NA	NA	NA	NA	NonCoding	3.85634
TC1700002109.rn.1	7.68587	7.0286	1.5771	up	8.44123e-07	2.7133e-05	NA	NA	chr17	-	NA	NonCoding	71793995	71794086	30	NA	NA	ENSRNOT00000074585	ENSEMBL	ncrna:novel chromosome:Rnor_5.0:17:73484690:73484781:-1 gene:ENSRNOG00000047238 gene_biotype:miRNA transcript_biotype:miRNA	chr17	100	100	NA	NA	NA	NA	NA	NA	NA	NA	NA	NA	NA	NA	NA	NA	NA	NA	NA	NA	NA	NA	NA	NA	NA	NA	NonCoding	7.33585
TC1700002124.rn.1	5.84969	5.1158	1.66312	up	8.44235e-07	2.7133e-05	NA	NA	chr17	-	NA	NonCoding	71809273	71809359	30	NA	NA	ENSRNOT00000075313	ENSEMBL	ncrna:novel chromosome:Rnor_5.0:17:73500945:73501031:-1 gene:ENSRNOG00000048149 gene_biotype:miRNA transcript_biotype:miRNA	chr17	100	100	NA	NA	NA	NA	NA	NA	NA	NA	NA	NA	NA	NA	NA	NA	NA	NA	NA	NA	NA	NA	NA	NA	NA	NA	NonCoding	5.3467
TC1700002152.rn.1	5.84969	5.1158	1.66312	up	8.47684e-07	2.72311e-05	NA	NA	chr17	-	NA	NonCoding	72066762	72066848	30	NA	NA	ENSRNOT00000073275	ENSEMBL	ncrna:novel chromosome:Rnor_5.0:17:73752004:73752090:-1 gene:ENSRNOG00000049969 gene_biotype:miRNA transcript_biotype:miRNA	chr17	100	100	NA	NA	NA	NA	NA	NA	NA	NA	NA	NA	NA	NA	NA	NA	NA	NA	NA	NA	NA	NA	NA	NA	NA	NA	NonCoding	5.3467
TC1900001159.rn.1	3.69535	4.05825	-1.28601	down	8.73215e-07	2.79568e-05	RGD7622572_1	uncharacterized LOC102554181	chr19	-	mRNARGD7622574_1	NonCoding	23634637	23710490	30	NA	NA	mRNARGD7622574_1	Rat Genome Database	uncharacterized LOC102554181	chr19	100	100	NA	NA	NA	NA	NA	NA	NA	NA	NA	NA	NA	NA	NA	NA	NA	NA	NA	NA	NA	NA	NA	NA	NA	NA	NonCoding	3.77997
TC2000000907.rn.1	3.73194	4.3098	-1.49263	down	8.75284e-07	2.79871e-05	MTA_TC1000000441.mm	Non-coding transcript identified by Luo, et al., Non-coding transcript identified by NONCODE: Linc	chr20	+	MTA_TR1000001285.mm	NonCoding	53547330	53548168	30	NA	NA	MTA_TR1000001285.mm	MTA2Rn6	Non-coding transcript identified by Luo, et al., Non-coding transcript identified by NONCODE: Linc	chr20	100	100	NA	NA	NA	NA	NA	NA	NA	NA	NA	NA	NA	NA	NA	NA	NA	NA	NA	NA	NA	NA	NA	NA	NA	NA	NonCoding	3.53159
TC0100001894.rn.1	3.74587	4.06983	-1.25176	down	8.99388e-07	2.86779e-05	MTA_TC0700001182.mm	Non-coding transcript identified by NONCODE: Linc	chr1	+	MTA_TR0700004251.mm	NonCoding	143819685	143820560	30	NA	NA	MTA_TR0700004251.mm	MTA2Rn6	Non-coding transcript identified by NONCODE: Linc	chr1	100	100	NA	NA	NA	NA	NA	NA	NA	NA	NA	NA	NA	NA	NA	NA	NA	NA	NA	NA	NA	NA	NA	NA	NA	NA	NonCoding	3.75045
TC0100002071.rn.1	6.46526	5.87106	1.50963	up	9.03857e-07	2.88071e-05	MTA_TC0700001346.mm	Non-coding transcript identified by NONCODE: Sense No Exonic	chr1	+	MTA_TR0700004705.mm	NonCoding	162105247	162106694	30	NA	NA	MTA_TR0700004705.mm	MTA2Rn6	Non-coding transcript identified by NONCODE: Sense No Exonic	chr1	100	100	NA	NA	NA	NA	NA	NA	NA	NA	NA	NA	NA	NA	NA	NA	NA	NA	NA	NA	NA	NA	NA	NA	NA	NA	NonCoding	6.97778
TC0100002444.rn.1	6.76858	5.08444	3.21349	up	9.15795e-07	2.91471e-05	MTA_TC0700004158.mm	Non-coding transcript identified by NONCODE: Sense No Exonic	chr1	+	MTA_TR0700014119.mm	NonCoding	185256580	185256906	30	NA	NA	MTA_TR0700014119.mm	MTA2Rn6	Non-coding transcript identified by NONCODE: Sense No Exonic	chr1	100	100	NA	NA	NA	NA	NA	NA	NA	NA	NA	NA	NA	NA	NA	NA	NA	NA	NA	NA	NA	NA	NA	NA	NA	NA	NonCoding	6.88306
TC0100007555.rn.1	4.42453	4.8003	-1.29753	down	9.32021e-07	2.95951e-05	MTA_TC1900001372.mm	Non-coding transcript identified by NONCODE: Sense No Exonic	chr1	-	MTA_TR1900004722.mm	NonCoding	249843821	249844553	30	NA	NA	MTA_TR1900004722.mm	MTA2Rn6	Non-coding transcript identified by NONCODE: Sense No Exonic	chr1	100	100	NA	NA	NA	NA	NA	NA	NA	NA	NA	NA	NA	NA	NA	NA	NA	NA	NA	NA	NA	NA	NA	NA	NA	NA	NonCoding	4.62238
TC0200000776.rn.1	4.69349	4.33261	1.28422	up	9.47631e-07	3.00215e-05	MTA_TC0300001642.mm	Non-coding transcript identified by NONCODE: Linc, Non-coding transcript identified by Luo, et al.	chr2	+	MTA_TR0300005437.mm	NonCoding	93700086	93701803	30	NA	NA	MTA_TR0300005437.mm	MTA2Rn6	Non-coding transcript identified by NONCODE: Linc, Non-coding transcript identified by Luo, et al.	chr2	100	100	NA	NA	NA	NA	NA	NA	NA	NA	NA	NA	NA	NA	NA	NA	NA	NA	NA	NA	NA	NA	NA	NA	NA	NA	NonCoding	4.84385
TC0300002380.rn.1	4.60491	4.99551	-1.31093	down	9.86728e-07	3.11027e-05	MTA_TC0200002601.mm	Non-coding transcript identified by NONCODE: Linc, Non-coding transcript identified by Luo, et al.	chr3	+	MTA_TR0200008995.mm	NonCoding	164621083	164626638	30	NA	NA	MTA_TR0200008995.mm	MTA2Rn6	Non-coding transcript identified by NONCODE: Linc, Non-coding transcript identified by Luo, et al.	chr3	100	100	NA	NA	NA	NA	NA	NA	NA	NA	NA	NA	NA	NA	NA	NA	NA	NA	NA	NA	NA	NA	NA	NA	NA	NA	NonCoding	4.43928
TC0400002051.rn.1	4.04432	3.54549	1.41307	up	1.00145e-06	3.14803e-05	MTA_TC0400000708.mm	predicted gene, 24117	chr4	+	MTA_TR0400002142.mm	NonCoding	179738547	179738663	30	NA	NA	MTA_TR0400002142.mm	MTA2Rn6	predicted gene, 24117	chr4	100	100	NA	NA	NA	NA	NA	NA	NA	NA	NA	NA	NA	NA	NA	NA	NA	NA	NA	NA	NA	NA	NA	NA	NA	NA	NonCoding	3.59775
TC0500002976.rn.1	5.32336	4.39765	1.89963	up	1.03042e-06	3.22732e-05	MTA_TC0400002879.mm	Non-coding transcript identified by NONCODE: Sense No Exonic	chr5	-	MTA_TR0400009893.mm	NonCoding	93117671	93121760	30	NA	NA	MTA_TR0400009893.mm	MTA2Rn6	Non-coding transcript identified by NONCODE: Sense No Exonic	chr5	100	100	NA	NA	NA	NA	NA	NA	NA	NA	NA	NA	NA	NA	NA	NA	NA	NA	NA	NA	NA	NA	NA	NA	NA	NA	NonCoding	5.17411
TC0600000423.rn.1	3.88697	4.37139	-1.39902	down	1.0483e-06	3.27621e-05	7420701I03Rik	RIKEN cDNA 7420701I03 gene	chr6	+	NR_045860	NonCoding	36730428	36751814	30	12|12	71457	NR_045860	RefSeq	Mus musculus RIKEN cDNA 7420701I03 gene (7420701I03Rik), long non-coding RNA.	chr6	100	100	NA	NA	NR_045860	Mm.95280	fertilized ovum| zygote	NA	NA	NA	NA	NA	NA	NA	NA	NA	NA	NA	NA	NA	NA	NA	NA	NA	NA	NA	NonCoding	3.71848
TC0600002230.rn.1	5.05365	5.39608	-1.26789	down	1.05527e-06	3.29466e-05	MTA_TC1200001554.mm	Non-coding transcript identified by NONCODE: Linc	chr6	-	MTA_TR1200004369.mm	NonCoding	45808550	45854083	30	NA	NA	MTA_TR1200004369.mm	MTA2Rn6	Non-coding transcript identified by NONCODE: Linc	chr6	100	100	NA	NA	NA	NA	NA	NA	NA	NA	NA	NA	NA	NA	NA	NA	NA	NA	NA	NA	NA	NA	NA	NA	NA	NA	NonCoding	4.83287
TC0700003113.rn.1	5.24139	4.70154	1.45382	up	1.08352e-06	3.36909e-05	MTA_TC1500001500.mm	Non-coding transcript identified by NONCODE: Sense No Exonic	chr7	-	MTA_TR1500004489.mm	NonCoding	90303953	90307153	30	NA	NA	MTA_TR1500004489.mm	MTA2Rn6	Non-coding transcript identified by NONCODE: Sense No Exonic	chr7	100	100	NA	NA	NA	NA	NA	NA	NA	NA	NA	NA	NA	NA	NA	NA	NA	NA	NA	NA	NA	NA	NA	NA	NA	NA	NonCoding	4.97805
TC0800001415.rn.1	5.42561	5.82068	-1.31501	down	1.0959e-06	3.39563e-05	MTA_TC0900001289.mm	predicted gene, 25669	chr8	+	MTA_TR0900004015.mm	NonCoding	111024212	111024319	30	NA	NA	MTA_TR0900004015.mm	MTA2Rn6	predicted gene, 25669	chr8	100	100	NA	NA	NA	NA	NA	NA	NA	NA	NA	NA	NA	NA	NA	NA	NA	NA	NA	NA	NA	NA	NA	NA	NA	NA	NonCoding	4.92866
TC0900000431.rn.1	7.19387	5.88435	2.47858	up	1.1056e-06	3.4192e-05	MTA_TC1100000064.mm	Non-coding transcript identified by NONCODE: Linc	chr9	+	MTA_TR1100000302.mm	NonCoding	37980583	37982170	23	NA	NA	MTA_TR1100000302.mm	MTA2Rn6	Non-coding transcript identified by NONCODE: Linc	chr9	100	100	NA	NA	NA	NA	NA	NA	NA	NA	NA	NA	NA	NA	NA	NA	NA	NA	NA	NA	NA	NA	NA	NA	NA	NA	NonCoding	6.80595
TC0900002155.rn.1	4.474	4.12778	1.27123	up	1.10681e-06	3.42142e-05	MTA_TC0100002511.mm	Non-coding transcript identified by NONCODE: Sense No Exonic	chr9	-	MTA_TR0100008076.mm	NonCoding	75464795	75468712	30	NA	NA	MTA_TR0100008076.mm	MTA2Rn6	Non-coding transcript identified by NONCODE: Sense No Exonic	chr9	100	100	NA	NA	NA	NA	NA	NA	NA	NA	NA	NA	NA	NA	NA	NA	NA	NA	NA	NA	NA	NA	NA	NA	NA	NA	NonCoding	4.4366
TC0M00000026.rn.1	19.9315	18.6975	2.35221	up	1.11059e-06	3.43003e-05	MTA_TC0M00000019.mm	strain BALB/c clone 3 antisense RNA, complete sequence; mitochondrial.	chrM	-	MTA_TR0M00000046.mm	NonCoding	1094	2670	30	NA	NA	MTA_TR0M00000046.mm	MTA2Rn6	strain BALB/c clone 3 antisense RNA, complete sequence; mitochondrial.	chrM	100	100	NA	NA	NA	NA	NA	NA	NA	NA	NA	NA	NA	NA	NA	NA	NA	NA	NA	NA	NA	NA	NA	NA	NA	NA	NonCoding	19.9315
TC0X00002307.rn.1	5.18926	4.82119	1.29062	up	1.13656e-06	3.50236e-05	NA	NA	chrX	-	NA	NonCoding	118347532	118347604	30	NA	NA	ENSRNOT00000063009	ENSEMBL	ncrna:novel chromosome:Rnor_5.0:X:118490322:118490394:-1 gene:ENSRNOG00000041256 gene_biotype:miRNA transcript_biotype:miRNA	chrX	100	100	NA	NA	NA	NA	NA	NA	NA	NA	NA	NA	NA	NA	NA	NA	NA	NA	NA	NA	NA	NA	NA	NA	NA	NA	NonCoding	5.31429
TC1000000414.rn.1	4.03176	4.36127	-1.25659	down	1.13992e-06	3.50488e-05	MTA_TC1100000424.mm	Non-coding transcript identified by Luo, et al., Non-coding transcript identified by NONCODE: Linc	chr10	+	MTA_TR1100001347.mm	NonCoding	28942362	28944349	30	NA	NA	MTA_TR1100001347.mm	MTA2Rn6	Non-coding transcript identified by Luo, et al., Non-coding transcript identified by NONCODE: Linc	chr10	100	100	NA	NA	NA	NA	NA	NA	NA	NA	NA	NA	NA	NA	NA	NA	NA	NA	NA	NA	NA	NA	NA	NA	NA	NA	NonCoding	4.03048
TC1000001881.rn.1	10.0527	9.0469	2.008	up	1.14539e-06	3.51857e-05	MTA_TC1100001856.mm	predicted gene, 26052	chr10	+	MTA_TR1100007091.mm	NonCoding	101849767	101849871	30	NA	NA	MTA_TR1100007091.mm	MTA2Rn6	predicted gene, 26052	chr10	100	100	NA	NA	NA	NA	NA	NA	NA	NA	NA	NA	NA	NA	NA	NA	NA	NA	NA	NA	NA	NA	NA	NA	NA	NA	NonCoding	9.83826
TC1000002145.rn.1	4.59637	5.17592	-1.49438	down	1.14893e-06	3.52471e-05	MTA_TC1600000174.mm	Non-coding transcript identified by NONCODE: Antisense	chr10	-	MTA_TR1600000572.mm	NonCoding	67942	68632	30	NA	NA	MTA_TR1600000572.mm	MTA2Rn6	Non-coding transcript identified by NONCODE: Antisense	chr10	100	100	NA	NA	NA	NA	NA	NA	NA	NA	NA	NA	NA	NA	NA	NA	NA	NA	NA	NA	NA	NA	NA	NA	NA	NA	NonCoding	4.08123
TC1100000687.rn.1	5.39572	4.97245	1.34097	up	1.17411e-06	3.59237e-05	MTA_TC1600000519.mm	predicted gene, 22263	chr11	+	MTA_TR1600002039.mm	NonCoding	67489943	67490047	30	NA	NA	MTA_TR1600002039.mm	MTA2Rn6	predicted gene, 22263	chr11	100	100	NA	NA	NA	NA	NA	NA	NA	NA	NA	NA	NA	NA	NA	NA	NA	NA	NA	NA	NA	NA	NA	NA	NA	NA	NonCoding	5.10677
TC1200001228.rn.1	3.81707	4.17062	-1.2777	down	1.20958e-06	3.69267e-05	RGD7612525_1	uncharacterized LOC102554070	chr12	-	mRNARGD7612526_1	NonCoding	18835428	18847948	30	NA	NA	mRNARGD7612526_1	Rat Genome Database	uncharacterized LOC102554070	chr12	100	100	NA	NA	NA	NA	NA	NA	NA	NA	NA	NA	NA	NA	NA	NA	NA	NA	NA	NA	NA	NA	NA	NA	NA	NA	NonCoding	3.72512
TC1300000659.rn.1	3.80469	4.15915	-1.27851	down	1.21644e-06	3.70876e-05	MTA_TC0100001506.mm	predicted gene, 26685, Non-coding transcript identified by Luo, et al., Non-coding transcript identified by NONCODE: Linc	chr13	+	MTA_TR0100004946.mm	NonCoding	82799269	82810646	30	NA	NA	MTA_TR0100004946.mm	MTA2Rn6	predicted gene, 26685, Non-coding transcript identified by Luo, et al., Non-coding transcript identified by NONCODE: Linc	chr13	100	100	NA	NA	NA	NA	NA	NA	NA	NA	NA	NA	NA	NA	NA	NA	NA	NA	NA	NA	NA	NA	NA	NA	NA	NA	NonCoding	3.83287
TC1400000558.rn.1	4.63913	4.12106	1.43204	up	1.23872e-06	3.77161e-05	MTA_TC0500002462.mm	predicted gene, 25608	chr14	+	MTA_TR0500008618.mm	NonCoding	45942009	45942140	30	NA	NA	MTA_TR0500008618.mm	MTA2Rn6	predicted gene, 25608	chr14	100	100	NA	NA	NA	NA	NA	NA	NA	NA	NA	NA	NA	NA	NA	NA	NA	NA	NA	NA	NA	NA	NA	NA	NA	NA	NonCoding	4.50534
TC1400001222.rn.1	4.76794	3.95462	1.75725	up	1.2735e-06	3.87236e-05	RGD2319385_1	rCG57257-like	chr14	-	mRNARGD6579827_1	NonCoding	1467666	1469982	30	NA	NA	mRNARGD6579827_1	Rat Genome Database	rCG57257-like	chr14	100	100	NA	NA	NA	NA	NA	NA	NA	NA	NA	NA	NA	NA	NA	NA	NA	NA	NA	NA	NA	NA	NA	NA	NA	NA	NonCoding	4.94557
TC1400001986.rn.1	3.68747	4.11231	-1.34242	down	1.28786e-06	3.90741e-05	MTA_TC0500000461.mm	Non-coding transcript identified by NONCODE: Linc, Non-coding transcript identified by Luo, et al.	chr14	-	MTA_TR0500001663.mm	NonCoding	72277596	72278474	20	NA	NA	MTA_TR0500001663.mm	MTA2Rn6	Non-coding transcript identified by NONCODE: Linc, Non-coding transcript identified by Luo, et al.	chr14	100	100	NA	NA	NA	NA	NA	NA	NA	NA	NA	NA	NA	NA	NA	NA	NA	NA	NA	NA	NA	NA	NA	NA	NA	NA	NonCoding	3.15793
TC1500001387.rn.1	3.92526	4.2298	-1.23502	down	1.3091e-06	3.96515e-05	XLOC_015638	Chalmel, et. al. AceView Annotation Fhit.bSep08 Testis-expressed Unannotated Transcripts (TUTs)	chr15	-	TCONS_00040460	NonCoding	16637602	16641194	30	NA	NA	TCONS_00040460	Chalmel	Chalmel, et. al. AceView Annotation Fhit.bSep08 Testis-expressed Unannotated Transcripts (TUTs)	chr15	100	100	NA	NA	NA	NA	NA	NA	NA	NA	NA	NA	NA	NA	NA	NA	NA	NA	NA	NA	NA	NA	NA	NA	NA	NA	NonCoding	3.81227
TC1500001961.rn.1	4.37779	4.95757	-1.49463	down	1.31069e-06	3.96791e-05	MTA_TC1400002305.mm	Non-coding transcript identified by NONCODE: Linc, Non-coding transcript identified by Luo, et al.	chr15	-	MTA_TR1400007169.mm	NonCoding	50510933	50514836	30	NA	NA	MTA_TR1400007169.mm	MTA2Rn6	Non-coding transcript identified by NONCODE: Linc, Non-coding transcript identified by Luo, et al.	chr15	100	100	NA	NA	NA	NA	NA	NA	NA	NA	NA	NA	NA	NA	NA	NA	NA	NA	NA	NA	NA	NA	NA	NA	NA	NA	NonCoding	3.88718
TC1800001502.rn.1	4.29862	4.74817	-1.36561	down	1.33401e-06	4.02437e-05	MTA_TC1800001406.mm	Non-coding transcript identified by Luo, et al., Non-coding transcript identified by NONCODE: Linc	chr18	-	MTA_TR1800004278.mm	NonCoding	56036426	56038372	30	NA	NA	MTA_TR1800004278.mm	MTA2Rn6	Non-coding transcript identified by Luo, et al., Non-coding transcript identified by NONCODE: Linc	chr18	100	100	NA	NA	NA	NA	NA	NA	NA	NA	NA	NA	NA	NA	NA	NA	NA	NA	NA	NA	NA	NA	NA	NA	NA	NA	NonCoding	4.05667
TC0100003071.rn.1	11.3173	7.97307	10.1555	up	1.40629e-06	4.22206e-05	RGD7718374_1	uncharacterized LOC102547101	chr1	+	mRNARGD7718376_1	NonCoding	221150051	221158125	30	NA	NA	mRNARGD7718376_1	Rat Genome Database	uncharacterized LOC102547101	chr1	100	100	NA	NA	NA	NA	NA	NA	NA	NA	NA	NA	NA	NA	NA	NA	NA	NA	NA	NA	NA	NA	NA	NA	NA	NA	NonCoding	11.3303
TC0100005626.rn.1	3.9925	4.30042	-1.23791	down	1.44591e-06	4.32403e-05	NA	NA	chr1	-	NA	NonCoding	121240116	121240183	30	NA	NA	ENSRNOT00000075157	ENSEMBL	ncrna:novel chromosome:Rnor_5.0:1:122369840:122369907:-1 gene:ENSRNOG00000046737 gene_biotype:miRNA transcript_biotype:miRNA	chr1	100	100	NA	NA	NA	NA	NA	NA	NA	NA	NA	NA	NA	NA	NA	NA	NA	NA	NA	NA	NA	NA	NA	NA	NA	NA	NonCoding	3.83381
TC0100005756.rn.1	5.3274	3.84254	2.7989	up	1.45698e-06	4.35325e-05	RGD7727226_1	uncharacterized LOC102553926	chr1	-	mRNARGD7727228_1	NonCoding	134228047	134234203	30	NA	NA	mRNARGD7727228_1	Rat Genome Database	uncharacterized LOC102553926	chr1	100	100	NA	NA	NA	NA	NA	NA	NA	NA	NA	NA	NA	NA	NA	NA	NA	NA	NA	NA	NA	NA	NA	NA	NA	NA	NonCoding	5.76319
TC0200000085.rn.1	4.48909	4.89895	-1.32855	down	1.45947e-06	4.35325e-05	MTA_TC1300000977.mm	Non-coding transcript identified by NONCODE: Linc	chr2	+	MTA_TR1300002683.mm	NonCoding	11861275	11865193	30	NA	NA	MTA_TR1300002683.mm	MTA2Rn6	Non-coding transcript identified by NONCODE: Linc	chr2	100	100	NA	NA	NA	NA	NA	NA	NA	NA	NA	NA	NA	NA	NA	NA	NA	NA	NA	NA	NA	NA	NA	NA	NA	NA	NonCoding	4.21511
TC0200004106.rn.1	5.61796	5.1901	1.34523	up	1.47863e-06	4.40087e-05	MTA_TC0300002375.mm	predicted gene, 23464	chr2	-	MTA_TR0300007857.mm	NonCoding	189956063	189956215	30	NA	NA	MTA_TR0300007857.mm	MTA2Rn6	predicted gene, 23464	chr2	100	100	NA	NA	NA	NA	NA	NA	NA	NA	NA	NA	NA	NA	NA	NA	NA	NA	NA	NA	NA	NA	NA	NA	NA	NA	NonCoding	5.64004
TC0300003332.rn.1	5.04674	4.33033	1.64309	up	1.50528e-06	4.46666e-05	RGD7705590_1	uncharacterized LOC102552328	chr3	-	mRNARGD7705591_1	NonCoding	60520594	60522520	30	NA	NA	mRNARGD7705591_1	Rat Genome Database	uncharacterized LOC102552328	chr3	100	100	NA	NA	NA	NA	NA	NA	NA	NA	NA	NA	NA	NA	NA	NA	NA	NA	NA	NA	NA	NA	NA	NA	NA	NA	NonCoding	5.15944
TC0400001127.rn.1	5.399	4.55252	1.7981	up	1.52491e-06	4.51324e-05	MTA_TC0600000855.mm	predicted gene 20536, Non-coding transcript identified by NONCODE: Antisense, putative novel transcript	chr4	+	MTA_TR0600002906.mm	NonCoding	100476759	100482605	30	NA	NA	MTA_TR0600002906.mm	MTA2Rn6	predicted gene 20536, Non-coding transcript identified by NONCODE: Antisense, putative novel transcript	chr4	100	100	NA	NA	NA	NA	NA	NA	NA	NA	NA	NA	NA	NA	NA	NA	NA	NA	NA	NA	NA	NA	NA	NA	NA	NA	NonCoding	6.10947
TC0500000341.rn.1	5.40734	5.01636	1.31129	up	1.56882e-06	4.62333e-05	MTA_TC0400000219.mm	predicted gene, 24965	chr5	+	MTA_TR0400000639.mm	NonCoding	40436956	40437014	30	NA	NA	MTA_TR0400000639.mm	MTA2Rn6	predicted gene, 24965	chr5	100	100	NA	NA	NA	NA	NA	NA	NA	NA	NA	NA	NA	NA	NA	NA	NA	NA	NA	NA	NA	NA	NA	NA	NA	NA	NonCoding	6.16848
TC0500002299.rn.1	5.38846	5.00507	1.3044	up	1.57517e-06	4.63427e-05	MTA_TC0400002190.mm	predicted gene, 24152	chr5	-	MTA_TR0400007594.mm	NonCoding	22830718	22830880	30	NA	NA	MTA_TR0400007594.mm	MTA2Rn6	predicted gene, 24152	chr5	100	100	NA	NA	NA	NA	NA	NA	NA	NA	NA	NA	NA	NA	NA	NA	NA	NA	NA	NA	NA	NA	NA	NA	NA	NA	NonCoding	5.34121
TC0600000928.rn.1	4.19587	4.4651	-1.20516	down	1.62814e-06	4.77556e-05	MTA_TC1200000594.mm	Non-coding transcript identified by NONCODE: Linc, Non-coding transcript identified by Luo, et al.	chr6	+	MTA_TR1200001607.mm	NonCoding	93188726	93190818	30	NA	NA	MTA_TR1200001607.mm	MTA2Rn6	Non-coding transcript identified by NONCODE: Linc, Non-coding transcript identified by Luo, et al.	chr6	100	100	NA	NA	NA	NA	NA	NA	NA	NA	NA	NA	NA	NA	NA	NA	NA	NA	NA	NA	NA	NA	NA	NA	NA	NA	NonCoding	4.19587
TC0600001460.rn.1	4.25471	4.65203	-1.31706	down	1.63791e-06	4.79614e-05	MTA_TC1200001100.mm	Non-coding transcript identified by NONCODE: Linc, Non-coding transcript identified by Luo, et al.	chr6	+	MTA_TR1200003144.mm	NonCoding	131492842	131493916	30	NA	NA	MTA_TR1200003144.mm	MTA2Rn6	Non-coding transcript identified by NONCODE: Linc, Non-coding transcript identified by Luo, et al.	chr6	100	100	NA	NA	NA	NA	NA	NA	NA	NA	NA	NA	NA	NA	NA	NA	NA	NA	NA	NA	NA	NA	NA	NA	NA	NA	NonCoding	4.15313
TC0600002567.rn.1	5.05282	4.57299	1.39458	up	1.64217e-06	4.80657e-05	MTA_TC1200001836.mm	predicted gene, 26015	chr6	-	MTA_TR1200005061.mm	NonCoding	87210061	87210189	30	NA	NA	MTA_TR1200005061.mm	MTA2Rn6	predicted gene, 26015	chr6	100	100	NA	NA	NA	NA	NA	NA	NA	NA	NA	NA	NA	NA	NA	NA	NA	NA	NA	NA	NA	NA	NA	NA	NA	NA	NonCoding	4.68787
TC0700000774.rn.1	4.03893	4.33104	-1.22443	down	1.64769e-06	4.816e-05	MTA_TC1000001377.mm	non-coding RNA, oocyte_clustered_small_RNA6364, complete sequence.	chr7	+	MTA_TR1000004348.mm	NonCoding	61271074	61271133	30	NA	NA	MTA_TR1000004348.mm	MTA2Rn6	non-coding RNA, oocyte_clustered_small_RNA6364, complete sequence.	chr7	100	100	NA	NA	NA	NA	NA	NA	NA	NA	NA	NA	NA	NA	NA	NA	NA	NA	NA	NA	NA	NA	NA	NA	NA	NA	NonCoding	3.99758
TC0900000370.rn.1	8.79894	5.08216	13.1481	up	1.70142e-06	4.93798e-05	MTA_TC0100000155.mm	Non-coding transcript identified by Luo, et al., Non-coding transcript identified by NONCODE: Linc	chr9	+	MTA_TR0100000443.mm	NonCoding	29548557	29549714	30	NA	NA	MTA_TR0100000443.mm	MTA2Rn6	Non-coding transcript identified by Luo, et al., Non-coding transcript identified by NONCODE: Linc	chr9	100	100	NA	NA	NA	NA	NA	NA	NA	NA	NA	NA	NA	NA	NA	NA	NA	NA	NA	NA	NA	NA	NA	NA	NA	NA	NonCoding	9.13973
TC0900002665.rn.1	3.59535	3.93986	-1.26972	down	1.72659e-06	4.99839e-05	MTA_TC1700002473.mm	Non-coding transcript identified by Luo, et al., Non-coding transcript identified by NONCODE: Linc	chr9	-	MTA_TR1700008988.mm	NonCoding	118096087	118104177	30	NA	NA	MTA_TR1700008988.mm	MTA2Rn6	Non-coding transcript identified by Luo, et al., Non-coding transcript identified by NONCODE: Linc	chr9	100	100	NA	NA	NA	NA	NA	NA	NA	NA	NA	NA	NA	NA	NA	NA	NA	NA	NA	NA	NA	NA	NA	NA	NA	NA	NonCoding	3.46028
TC0M00000032.rn.1	19.9315	8.65819	2475.19	up	1.72839e-06	5.00151e-05	MTA_TC0100000170.mm	Non-coding transcript identified by Luo, et al., Non-coding transcript identified by NONCODE: Linc	chrM	-	MTA_TR0100000472.mm	NonCoding	6601	6863	30	NA	NA	MTA_TR0100000472.mm	MTA2Rn6	Non-coding transcript identified by Luo, et al., Non-coding transcript identified by NONCODE: Linc	chrM	100	100	NA	NA	NA	NA	NA	NA	NA	NA	NA	NA	NA	NA	NA	NA	NA	NA	NA	NA	NA	NA	NA	NA	NA	NA	NonCoding	19.9315
TC0X00000031.rn.1	5.03057	4.65375	1.29848	up	1.73622e-06	5.02206e-05	Mir221	microRNA 221	chrX	+	NR_031934	NonCoding	3684206	3685524	40	NA	100314163	NR_031934	RefSeq	Rattus norvegicus microRNA 221 (Mir221), microRNA.	chrX	100	100	NA	NA	NA	NA	NA	NR_031934	GO:0016055	Wnt signaling pathway	not recorded	NA	NA	NA	NA	NA	NA	NA	NA	NA	NA	NA	NA	NA	NA	NA	NonCoding	4.75608
TC0X00001168.rn.1	3.99033	4.48043	-1.40454	down	1.73864e-06	5.02695e-05	MTA_TC0X00000456.mm	predicted gene 5387, ATP synthase, H+ transporting, mitochondrial F1 complex, gamma polypeptide 1 (Atp5c1) pseudogene	chrX	+	MTA_TR0X00001307.mm	Pseudogene	138263282	138264144	30	NA	NA	MTA_TR0X00001307.mm	MTA2Rn6	predicted gene 5387, ATP synthase, H+ transporting, mitochondrial F1 complex, gamma polypeptide 1 (Atp5c1) pseudogene	chrX	100	100	NA	NA	NA	NA	NA	NA	NA	NA	NA	NA	NA	NA	NA	NA	NA	NA	NA	NA	NA	NA	NA	NA	NA	NA	Pseudogene	4.05519
TC0X00001447.rn.1	4.3333	4.90188	-1.48306	down	1.75058e-06	5.05779e-05	MTA_TC0X00000150.mm	Non-coding transcript identified by NONCODE: Linc, Non-coding transcript identified by Luo, et al.	chrX	-	MTA_TR0X00000421.mm	NonCoding	11403375	11431659	30	NA	NA	MTA_TR0X00000421.mm	MTA2Rn6	Non-coding transcript identified by NONCODE: Linc, Non-coding transcript identified by Luo, et al.	chrX	100	100	NA	NA	NA	NA	NA	NA	NA	NA	NA	NA	NA	NA	NA	NA	NA	NA	NA	NA	NA	NA	NA	NA	NA	NA	NonCoding	4.51019
TC1000001329.rn.1	3.93671	4.22419	-1.2205	down	1.80057e-06	5.1929e-05	MTA_TC1100001335.mm	Non-coding transcript identified by NONCODE: Linc, Non-coding transcript identified by Luo, et al.	chr10	+	MTA_TR1100005004.mm	NonCoding	74680247	74682543	30	NA	NA	MTA_TR1100005004.mm	MTA2Rn6	Non-coding transcript identified by NONCODE: Linc, Non-coding transcript identified by Luo, et al.	chr10	100	100	NA	NA	NA	NA	NA	NA	NA	NA	NA	NA	NA	NA	NA	NA	NA	NA	NA	NA	NA	NA	NA	NA	NA	NA	NonCoding	3.64799
TC1100000521.rn.1	4.80877	4.45316	1.27952	up	1.81732e-06	5.22481e-05	dorloy	Unannotated AceView Transcript	chr11	+	dorloy.aSep08	NonCoding	51253346	51254427	24	NA	NA	dorloy.aSep08	Ace View	Unannotated AceView Transcript	chr11	100	100	NA	NA	NA	NA	NA	NA	NA	NA	NA	NA	NA	NA	NA	NA	NA	NA	NA	NA	NA	NA	NA	NA	NA	NA	NonCoding	4.69093
TC1200000529.rn.1	3.77445	4.21125	-1.3536	down	1.82849e-06	5.25363e-05	MTA_TC0500003299.mm	Non-coding transcript identified by NONCODE: Antisense	chr12	+	MTA_TR0500011798.mm	NonCoding	31232063	31234853	30	NA	NA	MTA_TR0500011798.mm	MTA2Rn6	Non-coding transcript identified by NONCODE: Antisense	chr12	100	100	NA	NA	NA	NA	NA	NA	NA	NA	NA	NA	NA	NA	NA	NA	NA	NA	NA	NA	NA	NA	NA	NA	NA	NA	NonCoding	3.58263
TC1400001462.rn.1	6.81735	5.3582	2.74947	up	1.90797e-06	5.45889e-05	MTA_TC0500000890.mm	Non-coding transcript identified by NONCODE: Linc	chr14	-	MTA_TR0500003036.mm	NonCoding	16366623	16368666	30	NA	NA	MTA_TR0500003036.mm	MTA2Rn6	Non-coding transcript identified by NONCODE: Linc	chr14	100	100	NA	NA	NA	NA	NA	NA	NA	NA	NA	NA	NA	NA	NA	NA	NA	NA	NA	NA	NA	NA	NA	NA	NA	NA	NonCoding	7.08688
TC1500000615.rn.1	4.23206	4.61985	-1.30839	down	1.9115e-06	5.46478e-05	MTA_TC1400000857.mm	Non-coding transcript identified by NONCODE: Antisense	chr15	+	MTA_TR1400002886.mm	NonCoding	41329367	41342336	30	NA	NA	MTA_TR1400002886.mm	MTA2Rn6	Non-coding transcript identified by NONCODE: Antisense	chr15	100	100	NA	NA	NA	NA	NA	NA	NA	NA	NA	NA	NA	NA	NA	NA	NA	NA	NA	NA	NA	NA	NA	NA	NA	NA	NonCoding	4.22133
TC1600000184.rn.1	3.96053	5.30727	-2.54337	down	1.92663e-06	5.4989e-05	NA	NA	chr16	+	NA	Pseudogene	14812898	14814871	40	NA	NA	ENSRNOT00000036611	ENSEMBL	ensembl:novel chromosome:Rnor_5.0:16:14712546:14714519:1 gene:ENSRNOG00000022621 gene_biotype:pseudogene transcript_biotype:pseudogene	chr16	100	100	NA	NA	NA	NA	NA	NA	NA	NA	NA	NA	NA	NA	NA	NA	NA	NA	NA	NA	NA	NA	NA	NA	NA	NA	Pseudogene	3.90674
TC1600001053.rn.1	5.83425	4.46136	2.5899	up	1.93859e-06	5.52614e-05	MTA_TC0800001655.mm	Non-coding transcript identified by NONCODE: Sense No Exonic	chr16	+	MTA_TR0800005489.mm	NonCoding	86657010	86661238	30	NA	NA	MTA_TR0800005489.mm	MTA2Rn6	Non-coding transcript identified by NONCODE: Sense No Exonic	chr16	100	100	NA	NA	NA	NA	NA	NA	NA	NA	NA	NA	NA	NA	NA	NA	NA	NA	NA	NA	NA	NA	NA	NA	NA	NA	NonCoding	5.47084
TC1600001306.rn.1	4.05733	4.38061	-1.25117	down	1.94666e-06	5.54686e-05	MTA_TC1400001765.mm	Non-coding transcript identified by NONCODE: Sense No Exonic	chr16	-	MTA_TR1400005583.mm	NonCoding	16615489	16616652	30	NA	NA	MTA_TR1400005583.mm	MTA2Rn6	Non-coding transcript identified by NONCODE: Sense No Exonic	chr16	100	100	NA	NA	NA	NA	NA	NA	NA	NA	NA	NA	NA	NA	NA	NA	NA	NA	NA	NA	NA	NA	NA	NA	NA	NA	NonCoding	4.04336
TC1700002284.rn.1	4.30517	4.64973	-1.26976	down	1.97718e-06	5.61306e-05	NA	NA	chr17	-	NA	NonCoding	84826186	84826549	30	NA	NA	NONRATT025454	NONCODE	Non-coding transcript identified by NONCODE	chr17	100	100	NA	NA	NA	NA	NA	NA	NA	NA	NA	NA	NA	NA	NA	NA	NA	NA	NA	NA	NA	NA	NA	NA	NA	NA	NonCoding	4.48831
TC1800001244.rn.1	3.56621	3.84399	-1.21233	down	1.988e-06	5.64129e-05	MTA_TC1800001174.mm	Non-coding transcript identified by NONCODE: Antisense	chr18	-	MTA_TR1800003634.mm	NonCoding	28402395	28408405	30	NA	NA	MTA_TR1800003634.mm	MTA2Rn6	Non-coding transcript identified by NONCODE: Antisense	chr18	100	100	NA	NA	NA	NA	NA	NA	NA	NA	NA	NA	NA	NA	NA	NA	NA	NA	NA	NA	NA	NA	NA	NA	NA	NA	NonCoding	3.58263
TC1800001524.rn.1	7.83031	9.32365	-2.8154	down	1.99373e-06	5.65522e-05	NA	NA	chr18	-	NA	Pseudogene	56965232	56965593	30	NA	NA	ENSRNOT00000033768	ENSEMBL	ensembl:novel chromosome:Rnor_5.0:18:56194145:56194506:-1 gene:ENSRNOG00000028381 gene_biotype:pseudogene transcript_biotype:pseudogene	chr18	100	100	NA	NA	NA	NA	NA	NA	NA	NA	NA	NA	NA	NA	NA	NA	NA	NA	NA	NA	NA	NA	NA	NA	NA	NA	Pseudogene	8.09498
TC1900000186.rn.1	5.26546	5.60976	-1.26953	down	2.00798e-06	5.69097e-05	MTA_TC0800002682.mm	predicted gene, 23408, Non-coding transcript identified by NONCODE: Linc	chr19	+	MTA_TR0800008296.mm	NonCoding	17244467	17244686	30	NA	NA	MTA_TR0800008296.mm	MTA2Rn6	predicted gene, 23408, Non-coding transcript identified by NONCODE: Linc	chr19	100	100	NA	NA	NA	NA	NA	NA	NA	NA	NA	NA	NA	NA	NA	NA	NA	NA	NA	NA	NA	NA	NA	NA	NA	NA	NonCoding	5.18689
TC0100004102.rn.1	5.62212	4.41811	2.30379	up	2.0964e-06	5.90752e-05	MTA_TC1000001834.mm	Non-coding transcript identified by NONCODE: Sense No Exonic	chr1	-	MTA_TR1000005794.mm	NonCoding	16026568	16029562	30	NA	NA	MTA_TR1000005794.mm	MTA2Rn6	Non-coding transcript identified by NONCODE: Sense No Exonic	chr1	100	100	NA	NA	NA	NA	NA	NA	NA	NA	NA	NA	NA	NA	NA	NA	NA	NA	NA	NA	NA	NA	NA	NA	NA	NA	NonCoding	6.11895
TC0100004302.rn.1	4.1585	4.49536	-1.263	down	2.10194e-06	5.92069e-05	RGD7588731_1	uncharacterized LOC102553759	chr1	-	mRNARGD7588733_1	NonCoding	35187541	35192531	30	NA	NA	mRNARGD7588733_1	Rat Genome Database	uncharacterized LOC102553759	chr1	100	100	NA	NA	NA	NA	NA	NA	NA	NA	NA	NA	NA	NA	NA	NA	NA	NA	NA	NA	NA	NA	NA	NA	NA	NA	NonCoding	4.07881
TC0200000591.rn.1	5.42332	4.97105	1.36819	up	2.17794e-06	6.10978e-05	MTA_TC1500000107.mm	Non-coding transcript identified by NONCODE: Antisense	chr2	+	MTA_TR1500000367.mm	NonCoding	62395715	62397667	30	NA	NA	MTA_TR1500000367.mm	MTA2Rn6	Non-coding transcript identified by NONCODE: Antisense	chr2	100	100	NA	NA	NA	NA	NA	NA	NA	NA	NA	NA	NA	NA	NA	NA	NA	NA	NA	NA	NA	NA	NA	NA	NA	NA	NonCoding	5.60429
TC0200003253.rn.1	3.78652	4.52803	-1.67192	down	2.2592e-06	6.3197e-05	MTA_TC0300000074.mm	Non-coding transcript identified by NONCODE: Linc	chr2	-	MTA_TR0300000137.mm	NonCoding	92984646	92998275	30	NA	NA	MTA_TR0300000137.mm	MTA2Rn6	Non-coding transcript identified by NONCODE: Linc	chr2	100	100	NA	NA	NA	NA	NA	NA	NA	NA	NA	NA	NA	NA	NA	NA	NA	NA	NA	NA	NA	NA	NA	NA	NA	NA	NonCoding	3.80179
TC0200004709.rn.1	4.66078	5.14177	-1.3957	down	2.27009e-06	6.33987e-05	MTA_TC0300002964.mm	PREDICTED: uncharacterized LOC100862309 (LOC100862309), miscRNA.	chr2	-	MTA_TR0300009887.mm	NonCoding	236680248	236717278	15	NA	NA	MTA_TR0300009887.mm	MTA2Rn6	PREDICTED: uncharacterized LOC100862309 (LOC100862309), miscRNA.	chr2	100	100	NA	NA	NA	NA	NA	NA	NA	NA	NA	NA	NA	NA	NA	NA	NA	NA	NA	NA	NA	NA	NA	NA	NA	NA	NonCoding	4.81341
TC0300001174.rn.1	6.44156	7.18729	-1.67683	down	2.30197e-06	6.41329e-05	MTA_TC0200001419.mm	RNA for germline small RNA gsRNA8, complete sequence.	chr3	+	MTA_TR0200004667.mm	NonCoding	81446224	81446275	28	NA	NA	MTA_TR0200004667.mm	MTA2Rn6	RNA for germline small RNA gsRNA8, complete sequence.	chr3	100	100	NA	NA	NA	NA	NA	NA	NA	NA	NA	NA	NA	NA	NA	NA	NA	NA	NA	NA	NA	NA	NA	NA	NA	NA	NonCoding	6.05185
TC0300004802.rn.1	4.14114	4.71165	-1.48505	down	2.33391e-06	6.4168e-05	MTA_TC0200005168.mm	predicted gene 11467, Non-coding transcript identified by NONCODE: Linc, putative novel transcript	chr3	-	MTA_TR0200018364.mm	NonCoding	162923389	162924621	22	NA	NA	MTA_TR0200018364.mm	MTA2Rn6	predicted gene 11467, Non-coding transcript identified by NONCODE: Linc, putative novel transcript	chr3	100	100	NA	NA	NA	NA	NA	NA	NA	NA	NA	NA	NA	NA	NA	NA	NA	NA	NA	NA	NA	NA	NA	NA	NA	NA	NonCoding	4.17995
TC0400000134.rn.1	5.44512	4.88169	1.47778	up	2.33391e-06	6.4168e-05	MTA_TC0500002049.mm	Non-coding transcript identified by Luo, et al., Non-coding transcript identified by NONCODE: Linc	chr4	+	MTA_TR0500007307.mm	NonCoding	8269695	8271635	30	NA	NA	MTA_TR0500007307.mm	MTA2Rn6	Non-coding transcript identified by Luo, et al., Non-coding transcript identified by NONCODE: Linc	chr4	100	100	NA	NA	NA	NA	NA	NA	NA	NA	NA	NA	NA	NA	NA	NA	NA	NA	NA	NA	NA	NA	NA	NA	NA	NA	NonCoding	5.12929
TC0500001864.rn.1	4.32327	5.21379	-1.85384	down	2.33391e-06	6.4168e-05	MTA_TC1300000583.mm	Non-coding transcript identified by NONCODE: Antisense	chr5	+	MTA_TR1300001580.mm	NonCoding	162256209	162256428	30	NA	NA	MTA_TR1300001580.mm	MTA2Rn6	Non-coding transcript identified by NONCODE: Antisense	chr5	100	100	NA	NA	NA	NA	NA	NA	NA	NA	NA	NA	NA	NA	NA	NA	NA	NA	NA	NA	NA	NA	NA	NA	NA	NA	NonCoding	4.24275
TC0500002979.rn.1	3.89096	4.39443	-1.41763	down	2.33391e-06	6.4168e-05	MTA_TC0400002890.mm	Non-coding transcript identified by NONCODE: Sense No Exonic	chr5	-	MTA_TR0400009905.mm	NonCoding	93471837	93475578	30	NA	NA	MTA_TR0400009905.mm	MTA2Rn6	Non-coding transcript identified by NONCODE: Sense No Exonic	chr5	100	100	NA	NA	NA	NA	NA	NA	NA	NA	NA	NA	NA	NA	NA	NA	NA	NA	NA	NA	NA	NA	NA	NA	NA	NA	NonCoding	3.49063
TC0500003185.rn.1	3.8389	4.17352	-1.26104	down	2.33391e-06	6.4168e-05	RGD7658054_1	uncharacterized LOC102553166	chr5	-	mRNARGD7658055_1	NonCoding	116444772	116446900	30	NA	NA	mRNARGD7658055_1	Rat Genome Database	uncharacterized LOC102553166	chr5	100	100	NA	NA	NA	NA	NA	NA	NA	NA	NA	NA	NA	NA	NA	NA	NA	NA	NA	NA	NA	NA	NA	NA	NA	NA	NonCoding	3.99484
TC0500003684.rn.1	5.59602	5.24924	1.27172	up	2.33391e-06	6.4168e-05	RGD6493487_1	uncharacterized LOC100911339	chr5	-	mRNARGD6493488_1	NonCoding	147916210	147926457	30	NA	NA	mRNARGD6493488_1	Rat Genome Database	uncharacterized LOC100911339	chr5	100	100	NA	NA	NA	NA	NA	NA	NA	NA	NA	NA	NA	NA	NA	NA	NA	NA	NA	NA	NA	NA	NA	NA	NA	NA	NonCoding	5.95083
TC0600000284.rn.1	5.02144	5.56624	-1.45882	down	2.33391e-06	6.4168e-05	MTA_TC0500002179.mm	Non-coding transcript identified by NONCODE: Linc	chr6	+	MTA_TR0500007775.mm	NonCoding	26514945	26515738	30	NA	NA	MTA_TR0500007775.mm	MTA2Rn6	Non-coding transcript identified by NONCODE: Linc	chr6	100	100	NA	NA	NA	NA	NA	NA	NA	NA	NA	NA	NA	NA	NA	NA	NA	NA	NA	NA	NA	NA	NA	NA	NA	NA	NonCoding	4.88121
TC0700000021.rn.1	5.6513	5.03784	1.52993	up	2.35413e-06	6.46184e-05	MTA_TC1000001589.mm	Non-coding transcript identified by NONCODE: Antisense	chr7	+	MTA_TR1000005101.mm	NonCoding	2552519	2553940	30	NA	NA	MTA_TR1000005101.mm	MTA2Rn6	Non-coding transcript identified by NONCODE: Antisense	chr7	100	100	NA	NA	NA	NA	NA	NA	NA	NA	NA	NA	NA	NA	NA	NA	NA	NA	NA	NA	NA	NA	NA	NA	NA	NA	NonCoding	5.99708
TC0700002385.rn.1	4.76186	3.04068	3.29707	up	2.40087e-06	6.56897e-05	MTA_TC1000000945.mm	non-coding RNA, oocyte_clustered_small_RNA1651, complete sequence.	chr7	-	MTA_TR1000003181.mm	NonCoding	26464110	26464134	1	NA	NA	MTA_TR1000003181.mm	MTA2Rn6	non-coding RNA, oocyte_clustered_small_RNA1651, complete sequence.	chr7	100	100	NA	NA	NA	NA	NA	NA	NA	NA	NA	NA	NA	NA	NA	NA	NA	NA	NA	NA	NA	NA	NA	NA	NA	NA	NonCoding	4.7964
TC0800002873.rn.1	5.99358	6.81571	-1.76802	down	2.45217e-06	6.67506e-05	MTA_TC0900002600.mm	PREDICTED: uncharacterized LOC100861959 (LOC100861959), miscRNA.	chr8	-	MTA_TR0900008379.mm	NonCoding	77237697	77241519	18	NA	NA	MTA_TR0900008379.mm	MTA2Rn6	PREDICTED: uncharacterized LOC100861959 (LOC100861959), miscRNA.	chr8	100	100	NA	NA	NA	NA	NA	NA	NA	NA	NA	NA	NA	NA	NA	NA	NA	NA	NA	NA	NA	NA	NA	NA	NA	NA	NonCoding	5.76243
TC0900000517.rn.1	4.04285	4.35924	-1.24521	down	2.46952e-06	6.70902e-05	RGD7599836_1	uncharacterized LOC102546396	chr9	+	mRNARGD7599840_1	NonCoding	45838313	45851501	60	NA	NA	mRNARGD7599840_1	Rat Genome Database	uncharacterized LOC102546396	chr9	100	100	NA	NA	NA	NA	NA	NA	NA	NA	NA	NA	NA	NA	NA	NA	NA	NA	NA	NA	NA	NA	NA	NA	NA	NA	NonCoding	4.08215
TC0M00000040.rn.1	19.9315	9.21109	1687.22	up	2.47143e-06	6.71155e-05	MTA_TC0M00000030.mm	Non-coding transcript identified by NONCODE: Linc	chrM	-	MTA_TR0M00000058.mm	NonCoding	15755	16137	30	NA	NA	MTA_TR0M00000058.mm	MTA2Rn6	Non-coding transcript identified by NONCODE: Linc	chrM	100	100	NA	NA	NA	NA	NA	NA	NA	NA	NA	NA	NA	NA	NA	NA	NA	NA	NA	NA	NA	NA	NA	NA	NA	NA	NonCoding	19.9315
TC0X00001013.rn.1	4.28697	4.00279	1.21771	up	2.47613e-06	6.71904e-05	Mir448	microRNA mir-448	chrX	+	NR_031948	NonCoding	118277684	118277795	30	NA	100314251	NR_031948	RefSeq	Rattus norvegicus microRNA mir-448 (Mir448), microRNA.	chrX	100	100	NA	NA	NA	NA	NA	NA	NA	NA	NA	NA	NA	NA	NA	NA	NA	NA	NA	NA	NA	NA	NA	NA	NA	NA	NonCoding	4.01863
TC0X00002031.rn.1	3.95732	4.38762	-1.34752	down	2.48413e-06	6.73277e-05	Mir3559	microRNA mir-3559	chrX	-	NR_037341	NonCoding	75459241	75459355	30	NA	100526576	NR_037341	RefSeq	Rattus norvegicus microRNA mir-3559 (Mir3559), microRNA.	chrX	100	100	NA	NA	NA	NA	NA	NA	NA	NA	NA	NA	NA	NA	NA	NA	NA	NA	NA	NA	NA	NA	NA	NA	NA	NA	NonCoding	3.82127
TC1000003009.rn.1	4.49278	3.97645	1.43032	up	2.52343e-06	6.82318e-05	MTA_TC1100002980.mm	Non-coding transcript identified by NONCODE: Sense No Exonic	chr10	-	MTA_TR1100011086.mm	NonCoding	51661560	51664552	30	NA	NA	MTA_TR1100011086.mm	MTA2Rn6	Non-coding transcript identified by NONCODE: Sense No Exonic	chr10	100	100	NA	NA	NA	NA	NA	NA	NA	NA	NA	NA	NA	NA	NA	NA	NA	NA	NA	NA	NA	NA	NA	NA	NA	NA	NonCoding	4.37724
TC1100001557.rn.1	3.7161	4.09421	-1.29964	down	2.58615e-06	6.97905e-05	MTA_TC1600000604.mm	Non-coding transcript identified by NONCODE: Linc	chr11	-	MTA_TR1600002304.mm	NonCoding	59738472	59738925	30	NA	NA	MTA_TR1600002304.mm	MTA2Rn6	Non-coding transcript identified by NONCODE: Linc	chr11	100	100	NA	NA	NA	NA	NA	NA	NA	NA	NA	NA	NA	NA	NA	NA	NA	NA	NA	NA	NA	NA	NA	NA	NA	NA	NonCoding	3.29698
TC1100001572.rn.1	5.07054	4.79769	1.2082	up	2.58801e-06	6.98133e-05	MTA_TC1600000671.mm	Non-coding transcript identified by Luo, et al., Non-coding transcript identified by NONCODE: Linc	chr11	-	MTA_TR1600002516.mm	NonCoding	60580467	60582576	30	NA	NA	MTA_TR1600002516.mm	MTA2Rn6	Non-coding transcript identified by Luo, et al., Non-coding transcript identified by NONCODE: Linc	chr11	100	100	NA	NA	NA	NA	NA	NA	NA	NA	NA	NA	NA	NA	NA	NA	NA	NA	NA	NA	NA	NA	NA	NA	NA	NA	NonCoding	4.6397
TC1100001606.rn.1	6.34976	4.901	2.72974	up	2.59039e-06	6.98349e-05	MTA_TC1600000640.mm	Non-coding transcript identified by NONCODE: Sense No Exonic	chr11	-	MTA_TR1600002389.mm	NonCoding	62076110	62078217	30	NA	NA	MTA_TR1600002389.mm	MTA2Rn6	Non-coding transcript identified by NONCODE: Sense No Exonic	chr11	100	100	NA	NA	NA	NA	NA	NA	NA	NA	NA	NA	NA	NA	NA	NA	NA	NA	NA	NA	NA	NA	NA	NA	NA	NA	NonCoding	7.27705
TC1700000939.rn.1	9.93748	9.6251	1.24175	up	2.77411e-06	7.40039e-05	Mir669m-2	microRNA 669m-2	chr17	+	NR_035475	NonCoding	71780862	71818453	17	2|2 8.22 cM	100316834	NR_035475	RefSeq	Mus musculus microRNA 669m-2 (Mir669m-2), microRNA.	chr17	100	100	NA	NA	NA	NA	NA	NA	NA	NA	NA	NA	NA	NA	NA	NA	NA	NA	NA	NA	NA	NA	NA	NA	NA	NA	NonCoding	9.60828
TC1900001311.rn.1	4.30829	3.95417	1.2782	up	2.80765e-06	7.47713e-05	MTA_TC0800000869.mm	Non-coding transcript identified by NONCODE: Linc	chr19	-	MTA_TR0800002723.mm	NonCoding	33592438	33597135	30	NA	NA	MTA_TR0800002723.mm	MTA2Rn6	Non-coding transcript identified by NONCODE: Linc	chr19	100	100	NA	NA	NA	NA	NA	NA	NA	NA	NA	NA	NA	NA	NA	NA	NA	NA	NA	NA	NA	NA	NA	NA	NA	NA	NonCoding	3.97001
TC0100000002.rn.1	5.31485	4.9876	1.25462	up	2.83606e-06	7.53602e-05	RGD7689162_1	uncharacterized LOC102556184	chr1	+	mRNARGD7689164_1	NonCoding	238215	241565	29	NA	NA	mRNARGD7689164_1	Rat Genome Database	uncharacterized LOC102556184	chr1	100	100	NA	NA	NA	NA	NA	NA	NA	NA	NA	NA	NA	NA	NA	NA	NA	NA	NA	NA	NA	NA	NA	NA	NA	NA	NonCoding	5.20414
TC0100002159.rn.1	4.32361	4.78174	-1.37376	down	2.84991e-06	7.56045e-05	MTA_TC0700001424.mm	Non-coding transcript identified by NONCODE: Sense No Exonic	chr1	+	MTA_TR0700004996.mm	NonCoding	166148064	166150454	30	NA	NA	MTA_TR0700004996.mm	MTA2Rn6	Non-coding transcript identified by NONCODE: Sense No Exonic	chr1	100	100	NA	NA	NA	NA	NA	NA	NA	NA	NA	NA	NA	NA	NA	NA	NA	NA	NA	NA	NA	NA	NA	NA	NA	NA	NonCoding	3.93666
TC0100003956.rn.1	3.81066	4.16355	-1.27712	down	2.88032e-06	7.63229e-05	MTA_TC1000001703.mm	predicted gene, 24726	chr1	-	MTA_TR1000005458.mm	NonCoding	1950015	1950125	30	NA	NA	MTA_TR1000005458.mm	MTA2Rn6	predicted gene, 24726	chr1	100	100	NA	NA	NA	NA	NA	NA	NA	NA	NA	NA	NA	NA	NA	NA	NA	NA	NA	NA	NA	NA	NA	NA	NA	NA	NonCoding	3.93343
TC0100007564.rn.1	6.25811	5.40739	1.8034	up	2.91191e-06	7.69821e-05	MTA_TC1900001381.mm	Non-coding transcript identified by NONCODE: Sense No Exonic	chr1	-	MTA_TR1900004731.mm	NonCoding	250061275	250064939	30	NA	NA	MTA_TR1900004731.mm	MTA2Rn6	Non-coding transcript identified by NONCODE: Sense No Exonic	chr1	100	100	NA	NA	NA	NA	NA	NA	NA	NA	NA	NA	NA	NA	NA	NA	NA	NA	NA	NA	NA	NA	NA	NA	NA	NA	NonCoding	6.38288
TC0200000169.rn.1	4.34703	5.3057	-1.94353	down	2.92632e-06	7.73037e-05	MTA_TC1300001054.mm	predicted gene, 24737	chr2	+	MTA_TR1300002895.mm	NonCoding	23565565	23565667	30	NA	NA	MTA_TR1300002895.mm	MTA2Rn6	predicted gene, 24737	chr2	100	100	NA	NA	NA	NA	NA	NA	NA	NA	NA	NA	NA	NA	NA	NA	NA	NA	NA	NA	NA	NA	NA	NA	NA	NA	NonCoding	4.42437
TC0200003462.rn.1	4.10178	3.83465	1.20341	up	2.99584e-06	7.89887e-05	NA	NA	chr2	-	NA	NonCoding	119324087	119325491	30	NA	NA	NONRATT031302	NONCODE	Non-coding transcript identified by NONCODE	chr2	100	100	NA	NA	NA	NA	NA	NA	NA	NA	NA	NA	NA	NA	NA	NA	NA	NA	NA	NA	NA	NA	NA	NA	NA	NA	NonCoding	3.79014
TC0300001281.rn.1	4.05309	4.46968	-1.33476	down	3.05976e-06	8.05199e-05	RGD7562021_1	uncharacterized LOC102548825	chr3	+	mRNARGD7562023_1	NonCoding	93097607	93100208	30	NA	NA	mRNARGD7562023_1	Rat Genome Database	uncharacterized LOC102548825	chr3	100	100	NA	NA	NA	NA	NA	NA	NA	NA	NA	NA	NA	NA	NA	NA	NA	NA	NA	NA	NA	NA	NA	NA	NA	NA	NonCoding	3.7906
TC0300001999.rn.1	4.1009	5.5344	-2.70101	down	3.07436e-06	8.08424e-05	MTA_TC0200002254.mm	piRNA piR-1130, complete sequence.	chr3	+	MTA_TR0200007494.mm	NonCoding	146945076	146945217	30	NA	NA	MTA_TR0200007494.mm	MTA2Rn6	piRNA piR-1130, complete sequence.	chr3	100	100	NA	NA	NA	NA	NA	NA	NA	NA	NA	NA	NA	NA	NA	NA	NA	NA	NA	NA	NA	NA	NA	NA	NA	NA	NonCoding	4.21744
TC0300002928.rn.1	6.97188	6.49062	1.39596	up	3.12739e-06	8.21077e-05	NA	NA	chr3	-	NA	NonCoding	14337372	14337460	30	NA	NA	ENSRNOT00000063061	ENSEMBL	ncrna:novel chromosome:Rnor_5.0:3:19655889:19655977:-1 gene:ENSRNOG00000041308 gene_biotype:miRNA transcript_biotype:miRNA	chr3	100	100	NA	NA	NA	NA	NA	NA	NA	NA	NA	NA	NA	NA	NA	NA	NA	NA	NA	NA	NA	NA	NA	NA	NA	NA	NonCoding	6.3002
TC0400002081.rn.1	3.84026	4.37771	-1.4514	down	3.14703e-06	8.23444e-05	MTA_TC0600001756.mm	Non-coding transcript identified by NONCODE: Antisense	chr4	+	MTA_TR0600005906.mm	NonCoding	182774030	182794927	30	NA	NA	MTA_TR0600005906.mm	MTA2Rn6	Non-coding transcript identified by NONCODE: Antisense	chr4	100	100	NA	NA	NA	NA	NA	NA	NA	NA	NA	NA	NA	NA	NA	NA	NA	NA	NA	NA	NA	NA	NA	NA	NA	NA	NonCoding	3.86523
TC0600001775.rn.1	4.74209	4.45837	1.21733	up	3.30925e-06	8.60656e-05	MTA_TC1700002596.mm	Non-coding transcript identified by NONCODE: Linc, Non-coding transcript identified by Luo, et al.	chr6	-	MTA_TR1700009451.mm	NonCoding	3881439	3882350	30	NA	NA	MTA_TR1700009451.mm	MTA2Rn6	Non-coding transcript identified by NONCODE: Linc, Non-coding transcript identified by Luo, et al.	chr6	100	100	NA	NA	NA	NA	NA	NA	NA	NA	NA	NA	NA	NA	NA	NA	NA	NA	NA	NA	NA	NA	NA	NA	NA	NA	NonCoding	4.34794
TC0700000961.rn.1	5.26635	4.59703	1.59032	up	3.35452e-06	8.70127e-05	MTA_TC1500000252.mm	Non-coding transcript identified by NONCODE: Sense No Exonic	chr7	+	MTA_TR1500000715.mm	NonCoding	74222650	74223087	30	NA	NA	MTA_TR1500000715.mm	MTA2Rn6	Non-coding transcript identified by NONCODE: Sense No Exonic	chr7	100	100	NA	NA	NA	NA	NA	NA	NA	NA	NA	NA	NA	NA	NA	NA	NA	NA	NA	NA	NA	NA	NA	NA	NA	NA	NonCoding	5.49652
TC0700002786.rn.1	4.15937	4.83229	-1.59429	down	3.37086e-06	8.7338e-05	MTA_TC1000002999.mm	Non-coding transcript identified by Luo, et al., Non-coding transcript identified by NONCODE: Linc, PREDICTED: predicted gene 10744 (Gm10744), miscRNA.	chr7	-	MTA_TR1000009406.mm	NonCoding	61810528	61813445	30	NA	NA	MTA_TR1000009406.mm	MTA2Rn6	Non-coding transcript identified by Luo, et al., Non-coding transcript identified by NONCODE: Linc, PREDICTED: predicted gene 10744 (Gm10744), miscRNA.	chr7	100	100	NA	NA	NA	NA	NA	NA	NA	NA	NA	NA	NA	NA	NA	NA	NA	NA	NA	NA	NA	NA	NA	NA	NA	NA	NonCoding	4.0231
TC0700002945.rn.1	4.1693	4.53242	-1.28621	down	3.37485e-06	8.73787e-05	MTA_TC1500001336.mm	Non-coding transcript identified by NONCODE: Antisense	chr7	-	MTA_TR1500004031.mm	NonCoding	72073275	72090725	30	NA	NA	MTA_TR1500004031.mm	MTA2Rn6	Non-coding transcript identified by NONCODE: Antisense	chr7	100	100	NA	NA	NA	NA	NA	NA	NA	NA	NA	NA	NA	NA	NA	NA	NA	NA	NA	NA	NA	NA	NA	NA	NA	NA	NonCoding	3.91991
TC0700003038.rn.1	3.67184	4.06797	-1.31597	down	3.37497e-06	8.73787e-05	MTA_TC1500001419.mm	AB010885.1 mm9 chr15:38,643,238-38,658,275, Non-coding transcript identified by Luo, et al., Non-coding transcript identified by NONCODE: Linc	chr7	-	MTA_TR1500004315.mm	NonCoding	77737152	77753709	30	NA	NA	MTA_TR1500004315.mm	MTA2Rn6	AB010885.1 mm9 chr15:38,643,238-38,658,275, Non-coding transcript identified by Luo, et al., Non-coding transcript identified by NONCODE: Linc	chr7	100	100	NA	NA	NA	NA	NA	NA	NA	NA	NA	NA	NA	NA	NA	NA	NA	NA	NA	NA	NA	NA	NA	NA	NA	NA	NonCoding	3.7284
TC0700003202.rn.1	16.6541	15.6413	2.01795	up	3.37758e-06	8.74134e-05	RGD7585157_1	uncharacterized LOC102551090	chr7	-	mRNARGD7585158_1	NonCoding	99523453	99526056	24	NA	NA	mRNARGD7585158_1	Rat Genome Database	uncharacterized LOC102551090	chr7	100	100	NA	NA	NA	NA	NA	NA	NA	NA	NA	NA	NA	NA	NA	NA	NA	NA	NA	NA	NA	NA	NA	NA	NA	NA	NonCoding	16.809
TC0700003794.rn.1	5.72582	4.52912	2.29214	up	3.39188e-06	8.76845e-05	MTA_TC1500002133.mm	Non-coding transcript identified by Luo, et al., Non-coding transcript identified by NONCODE: Linc	chr7	-	MTA_TR1500006668.mm	NonCoding	137674912	137677599	30	NA	NA	MTA_TR1500006668.mm	MTA2Rn6	Non-coding transcript identified by Luo, et al., Non-coding transcript identified by NONCODE: Linc	chr7	100	100	NA	NA	NA	NA	NA	NA	NA	NA	NA	NA	NA	NA	NA	NA	NA	NA	NA	NA	NA	NA	NA	NA	NA	NA	NonCoding	6.15158
TC0800000087.rn.1	8.10051	4.70076	10.5542	up	3.41111e-06	8.80824e-05	MTA_TC0900000084.mm	Non-coding transcript identified by Luo, et al., Non-coding transcript identified by NONCODE: Linc	chr8	+	MTA_TR0900000228.mm	NonCoding	11942043	11946223	30	NA	NA	MTA_TR0900000228.mm	MTA2Rn6	Non-coding transcript identified by Luo, et al., Non-coding transcript identified by NONCODE: Linc	chr8	100	100	NA	NA	NA	NA	NA	NA	NA	NA	NA	NA	NA	NA	NA	NA	NA	NA	NA	NA	NA	NA	NA	NA	NA	NA	NonCoding	7.98066
TC0800002342.rn.1	5.67137	6.01472	-1.2687	down	3.43372e-06	8.85997e-05	RGD6486292_1	uncharacterized LOC100912569	chr8	-	mRNARGD7611643_1	NonCoding	44970692	44974021	40	NA	NA	mRNARGD7611643_1	Rat Genome Database	uncharacterized LOC100912569	chr8	100	100	NA	NA	NA	NA	NA	NA	NA	NA	NA	NA	NA	NA	NA	NA	NA	NA	NA	NA	NA	NA	NA	NA	NA	NA	NonCoding	5.76243
TC0800002662.rn.1	4.13268	4.42488	-1.2245	down	3.47995e-06	8.97054e-05	MTA_TC0900002402.mm	Non-coding transcript identified by NONCODE: Sense No Exonic	chr8	-	MTA_TR0900007783.mm	NonCoding	63773453	63776806	30	NA	NA	MTA_TR0900007783.mm	MTA2Rn6	Non-coding transcript identified by NONCODE: Sense No Exonic	chr8	100	100	NA	NA	NA	NA	NA	NA	NA	NA	NA	NA	NA	NA	NA	NA	NA	NA	NA	NA	NA	NA	NA	NA	NA	NA	NonCoding	4.28183
TC0800002839.rn.1	5.43361	5.15164	1.21585	up	3.4814e-06	8.97054e-05	MTA_TC0900002562.mm	Non-coding transcript identified by NONCODE: Linc	chr8	-	MTA_TR0900008298.mm	NonCoding	73590179	73591697	30	NA	NA	MTA_TR0900008298.mm	MTA2Rn6	Non-coding transcript identified by NONCODE: Linc	chr8	100	100	NA	NA	NA	NA	NA	NA	NA	NA	NA	NA	NA	NA	NA	NA	NA	NA	NA	NA	NA	NA	NA	NA	NA	NA	NonCoding	5.77029
TC0800003241.rn.1	5.72848	4.80644	1.8948	up	3.48178e-06	8.97054e-05	MTA_TC0900002937.mm	Non-coding transcript identified by NONCODE: Sense No Exonic	chr8	-	MTA_TR0900009486.mm	NonCoding	108796387	108797137	30	NA	NA	MTA_TR0900009486.mm	MTA2Rn6	Non-coding transcript identified by NONCODE: Sense No Exonic	chr8	100	100	NA	NA	NA	NA	NA	NA	NA	NA	NA	NA	NA	NA	NA	NA	NA	NA	NA	NA	NA	NA	NA	NA	NA	NA	NonCoding	5.2926
TC0900001066.rn.1	3.52345	3.80712	-1.21728	down	3.50279e-06	9.01454e-05	MTA_TC0100000802.mm	Non-coding transcript identified by NONCODE: Sense No Exonic	chr9	+	MTA_TR0100002605.mm	NonCoding	94099685	94100088	30	NA	NA	MTA_TR0100002605.mm	MTA2Rn6	Non-coding transcript identified by NONCODE: Sense No Exonic	chr9	100	100	NA	NA	NA	NA	NA	NA	NA	NA	NA	NA	NA	NA	NA	NA	NA	NA	NA	NA	NA	NA	NA	NA	NA	NA	NonCoding	3.31838
TC0X00000788.rn.1	4.29675	5.29596	-1.99891	down	3.57809e-06	9.18155e-05	NA	NA	chrX	+	NA	Pseudogene	84430604	84431108	30	NA	NA	ENSRNOT00000044531	ENSEMBL	ensembl:novel chromosome:Rnor_5.0:X:84378478:84378982:1 gene:ENSRNOG00000037788 gene_biotype:pseudogene transcript_biotype:pseudogene	chrX	100	100	NA	NA	NA	NA	NA	NA	NA	NA	NA	NA	NA	NA	NA	NA	NA	NA	NA	NA	NA	NA	NA	NA	NA	NA	Pseudogene	4.18647
TC1100000345.rn.1	4.8469	5.11531	-1.20448	down	3.67811e-06	9.40595e-05	RGD7678021_1	uncharacterized LOC102550551	chr11	+	mRNARGD7678022_1	NonCoding	36263943	36265420	30	NA	NA	mRNARGD7678022_1	Rat Genome Database	uncharacterized LOC102550551	chr11	100	100	NA	NA	NA	NA	NA	NA	NA	NA	NA	NA	NA	NA	NA	NA	NA	NA	NA	NA	NA	NA	NA	NA	NA	NA	NonCoding	4.73428
TC1300001710.rn.1	6.64236	4.63316	4.02559	up	3.82479e-06	9.73405e-05	MTA_TC0100003332.mm	Non-coding transcript identified by NONCODE: Sense No Exonic	chr13	-	MTA_TR0100010620.mm	NonCoding	75003600	75004906	30	NA	NA	MTA_TR0100010620.mm	MTA2Rn6	Non-coding transcript identified by NONCODE: Sense No Exonic	chr13	100	100	NA	NA	NA	NA	NA	NA	NA	NA	NA	NA	NA	NA	NA	NA	NA	NA	NA	NA	NA	NA	NA	NA	NA	NA	NonCoding	6.78582
TC1400000276.rn.1	14.7297	12.688	4.11736	up	3.8438e-06	9.77161e-05	MTA_TC0500002732.mm	predicted gene, 24322	chr14	+	MTA_TR0500009492.mm	NonCoding	18830386	18830420	11	NA	NA	MTA_TR0500009492.mm	MTA2Rn6	predicted gene, 24322	chr14	100	100	NA	NA	NA	NA	NA	NA	NA	NA	NA	NA	NA	NA	NA	NA	NA	NA	NA	NA	NA	NA	NA	NA	NA	NA	NonCoding	14.0684
TC1500002306.rn.1	5.46512	4.90602	1.47335	up	4.08776e-06	0.000103459	MTA_TC1400002651.mm	predicted gene, 25724	chr15	-	MTA_TR1400007972.mm	NonCoding	88787151	88787281	30	NA	NA	MTA_TR1400007972.mm	MTA2Rn6	predicted gene, 25724	chr15	100	100	NA	NA	NA	NA	NA	NA	NA	NA	NA	NA	NA	NA	NA	NA	NA	NA	NA	NA	NA	NA	NA	NA	NA	NA	NonCoding	5.42351
TC1600000202.rn.1	6.29596	5.56586	1.65875	up	4.10033e-06	0.000103739	MTA_TC1400001782.mm	Non-coding transcript identified by Luo, et al., Non-coding transcript identified by NONCODE: Linc	chr16	+	MTA_TR1400005607.mm	NonCoding	17599150	17600225	30	NA	NA	MTA_TR1400005607.mm	MTA2Rn6	Non-coding transcript identified by Luo, et al., Non-coding transcript identified by NONCODE: Linc	chr16	100	100	NA	NA	NA	NA	NA	NA	NA	NA	NA	NA	NA	NA	NA	NA	NA	NA	NA	NA	NA	NA	NA	NA	NA	NA	NonCoding	6.61977
TC1600000926.rn.1	4.76146	4.40801	1.27762	up	4.11144e-06	0.000103941	MTA_TC0800001784.mm	Non-coding transcript identified by NONCODE: Sense No Exonic	chr16	+	MTA_TR0800005781.mm	NonCoding	77308334	77310294	30	NA	NA	MTA_TR0800005781.mm	MTA2Rn6	Non-coding transcript identified by NONCODE: Sense No Exonic	chr16	100	100	NA	NA	NA	NA	NA	NA	NA	NA	NA	NA	NA	NA	NA	NA	NA	NA	NA	NA	NA	NA	NA	NA	NA	NA	NonCoding	5.25934
TC1700000295.rn.1	7.29582	8.80576	-2.84799	down	4.12182e-06	0.000104054	Mirlet7f-1	microRNA let-7f-1	chr17	+	NR_031806	NonCoding	16418221	16418309	30	NA	100314277	NR_031806	RefSeq	Rattus norvegicus microRNA let-7f-1 (Mirlet7f-1), microRNA.	chr17	100	100	NA	NA	NA	NA	NA	NA	NA	NA	NA	NA	NA	NA	NA	NA	NA	NA	NA	NA	NA	NA	NA	NA	NA	NA	NonCoding	7.08876
TC1700000730.rn.1	3.3467	3.65146	-1.23521	down	4.16861e-06	0.000105032	MTA_TC1300001512.mm	Non-coding transcript identified by Luo, et al., Non-coding transcript identified by NONCODE: Linc	chr17	+	MTA_TR1300004126.mm	NonCoding	49472500	49473410	30	NA	NA	MTA_TR1300004126.mm	MTA2Rn6	Non-coding transcript identified by Luo, et al., Non-coding transcript identified by NONCODE: Linc	chr17	100	100	NA	NA	NA	NA	NA	NA	NA	NA	NA	NA	NA	NA	NA	NA	NA	NA	NA	NA	NA	NA	NA	NA	NA	NA	NonCoding	3.18316
TC1700001060.rn.1	7.91248	4.92324	7.94056	up	4.16974e-06	0.000105032	MTA_TC0200000253.mm	Non-coding transcript identified by NONCODE: Sense No Exonic	chr17	+	MTA_TR0200000581.mm	NonCoding	81742749	81742952	30	NA	NA	MTA_TR0200000581.mm	MTA2Rn6	Non-coding transcript identified by NONCODE: Sense No Exonic	chr17	100	100	NA	NA	NA	NA	NA	NA	NA	NA	NA	NA	NA	NA	NA	NA	NA	NA	NA	NA	NA	NA	NA	NA	NA	NA	NonCoding	7.80927
TC1700002120.rn.1	6.63712	6.14676	1.4048	up	4.18135e-06	0.000105286	MTA_TC0200000118.mm	predicted gene, 24315	chr17	-	MTA_TR0200000303.mm	NonCoding	71806044	71806172	30	NA	NA	MTA_TR0200000303.mm	MTA2Rn6	predicted gene, 24315	chr17	100	100	NA	NA	NA	NA	NA	NA	NA	NA	NA	NA	NA	NA	NA	NA	NA	NA	NA	NA	NA	NA	NA	NA	NA	NA	NonCoding	6.24695
TC1800001459.rn.1	3.71537	4.00968	-1.2263	down	4.20799e-06	0.00010588	MTA_TC1800001355.mm	Non-coding transcript identified by NONCODE: Linc	chr18	-	MTA_TR1800004146.mm	NonCoding	50565685	50565745	30	NA	NA	MTA_TR1800004146.mm	MTA2Rn6	Non-coding transcript identified by NONCODE: Linc	chr18	100	100	NA	NA	NA	NA	NA	NA	NA	NA	NA	NA	NA	NA	NA	NA	NA	NA	NA	NA	NA	NA	NA	NA	NA	NA	NonCoding	3.77177
TC1900001401.rn.1	3.94701	4.38231	-1.35219	down	4.24588e-06	0.000106677	RGD7582987_1	uncharacterized LOC102546888	chr19	-	mRNARGD7582989_1	NonCoding	40059523	40067145	30	NA	NA	mRNARGD7582989_1	Rat Genome Database	uncharacterized LOC102546888	chr19	100	100	NA	NA	NA	NA	NA	NA	NA	NA	NA	NA	NA	NA	NA	NA	NA	NA	NA	NA	NA	NA	NA	NA	NA	NA	NonCoding	3.83117
TC0100005530.rn.1	3.99882	4.29652	-1.22918	down	4.47225e-06	0.000111549	MTA_TC0700003117.mm	Non-coding transcript identified by Luo, et al., Non-coding transcript identified by NONCODE: Linc	chr1	-	MTA_TR0700011339.mm	NonCoding	116563824	116565423	30	NA	NA	MTA_TR0700011339.mm	MTA2Rn6	Non-coding transcript identified by Luo, et al., Non-coding transcript identified by NONCODE: Linc	chr1	100	100	NA	NA	NA	NA	NA	NA	NA	NA	NA	NA	NA	NA	NA	NA	NA	NA	NA	NA	NA	NA	NA	NA	NA	NA	NonCoding	3.99596
TC0100005552.rn.1	3.89349	5.09669	-2.30249	down	4.47382e-06	0.000111549	MTA_TC0700003234.mm	predicted gene, 25585	chr1	-	MTA_TR0700011485.mm	NonCoding	116731168	116731201	10	NA	NA	MTA_TR0700011485.mm	MTA2Rn6	predicted gene, 25585	chr1	100	100	NA	NA	NA	NA	NA	NA	NA	NA	NA	NA	NA	NA	NA	NA	NA	NA	NA	NA	NA	NA	NA	NA	NA	NA	NonCoding	3.33526
TC0100005559.rn.1	3.89349	5.09669	-2.30249	down	4.4755e-06	0.000111551	MTA_TC0700003186.mm	predicted gene, 22510	chr1	-	MTA_TR0700011433.mm	NonCoding	116748029	116748062	10	NA	NA	MTA_TR0700011433.mm	MTA2Rn6	predicted gene, 22510	chr1	100	100	NA	NA	NA	NA	NA	NA	NA	NA	NA	NA	NA	NA	NA	NA	NA	NA	NA	NA	NA	NA	NA	NA	NA	NA	NonCoding	3.33526
TC0100005647.rn.1	4.09841	4.44789	-1.2741	down	4.47888e-06	0.000111594	MTA_TC0700003397.mm	Non-coding transcript identified by Luo, et al., Non-coding transcript identified by NONCODE: Linc	chr1	-	MTA_TR0700011794.mm	NonCoding	122762543	122764057	30	NA	NA	MTA_TR0700011794.mm	MTA2Rn6	Non-coding transcript identified by Luo, et al., Non-coding transcript identified by NONCODE: Linc	chr1	100	100	NA	NA	NA	NA	NA	NA	NA	NA	NA	NA	NA	NA	NA	NA	NA	NA	NA	NA	NA	NA	NA	NA	NA	NA	NonCoding	4.26042
TC0200001135.rn.1	4.53468	5.22094	-1.60911	down	4.54939e-06	0.000112942	RGD7746293_1	uncharacterized LOC102547038	chr2	+	mRNARGD7746294_1	NonCoding	141812390	141824293	30	NA	NA	mRNARGD7746294_1	Rat Genome Database	uncharacterized LOC102547038	chr2	100	100	NA	NA	NA	NA	NA	NA	NA	NA	NA	NA	NA	NA	NA	NA	NA	NA	NA	NA	NA	NA	NA	NA	NA	NA	NonCoding	4.57264
TC0200002550.rn.1	4.27148	3.93016	1.26691	up	4.60074e-06	0.000114053	RGD7652976_1	uncharacterized LOC102554243	chr2	-	mRNARGD7652978_1	NonCoding	12485681	12489210	30	NA	NA	mRNARGD7652978_1	Rat Genome Database	uncharacterized LOC102554243	chr2	100	100	NA	NA	NA	NA	NA	NA	NA	NA	NA	NA	NA	NA	NA	NA	NA	NA	NA	NA	NA	NA	NA	NA	NA	NA	NonCoding	4.16097
TC0300000914.rn.1	3.53754	4.21246	-1.59652	down	4.65978e-06	0.000115102	MTA_TC0200001141.mm	Non-coding transcript identified by NONCODE: Antisense	chr3	+	MTA_TR0200003831.mm	NonCoding	64560087	64561783	30	NA	NA	MTA_TR0200003831.mm	MTA2Rn6	Non-coding transcript identified by NONCODE: Antisense	chr3	100	100	NA	NA	NA	NA	NA	NA	NA	NA	NA	NA	NA	NA	NA	NA	NA	NA	NA	NA	NA	NA	NA	NA	NA	NA	NonCoding	3.37483
TC0300001225.rn.1	3.90335	4.19123	-1.22085	down	4.66749e-06	0.000115251	MTA_TC0200001476.mm	Non-coding transcript identified by NONCODE: Linc	chr3	+	MTA_TR0200004785.mm	NonCoding	85705406	85707352	30	NA	NA	MTA_TR0200004785.mm	MTA2Rn6	Non-coding transcript identified by NONCODE: Linc	chr3	100	100	NA	NA	NA	NA	NA	NA	NA	NA	NA	NA	NA	NA	NA	NA	NA	NA	NA	NA	NA	NA	NA	NA	NA	NA	NonCoding	3.5628
TC0300002945.rn.1	4.93177	5.26725	-1.26179	down	4.76118e-06	0.000117354	RGD7740468_1	uncharacterized LOC102546817	chr3	-	mRNARGD7740470_1	NonCoding	15345987	15348178	30	NA	NA	mRNARGD7740470_1	Rat Genome Database	uncharacterized LOC102546817	chr3	100	100	NA	NA	NA	NA	NA	NA	NA	NA	NA	NA	NA	NA	NA	NA	NA	NA	NA	NA	NA	NA	NA	NA	NA	NA	NonCoding	4.91991
TC0400001996.rn.1	6.86024	5.52732	2.51913	up	4.97377e-06	0.000122069	MTA_TC0600001669.mm	Non-coding transcript identified by Luo, et al., Non-coding transcript identified by NONCODE: Linc	chr4	+	MTA_TR0600005623.mm	NonCoding	175703586	175707023	50	NA	NA	MTA_TR0600005623.mm	MTA2Rn6	Non-coding transcript identified by Luo, et al., Non-coding transcript identified by NONCODE: Linc	chr4	100	100	NA	NA	NA	NA	NA	NA	NA	NA	NA	NA	NA	NA	NA	NA	NA	NA	NA	NA	NA	NA	NA	NA	NA	NA	NonCoding	7.13304
TC0400002892.rn.1	3.22982	3.54754	-1.24636	down	4.98289e-06	0.000122181	MTA_TC0600002272.mm	Non-coding transcript identified by Luo, et al., Non-coding transcript identified by NONCODE: Linc	chr4	-	MTA_TR0600007511.mm	NonCoding	82029967	82033517	30	NA	NA	MTA_TR0600007511.mm	MTA2Rn6	Non-coding transcript identified by Luo, et al., Non-coding transcript identified by NONCODE: Linc	chr4	100	100	NA	NA	NA	NA	NA	NA	NA	NA	NA	NA	NA	NA	NA	NA	NA	NA	NA	NA	NA	NA	NA	NA	NA	NA	NonCoding	3.22661
TC0400003385.rn.1	7.43618	4.93439	5.66388	up	5.01812e-06	0.000122939	MTA_TC0600002765.mm	Non-coding transcript identified by NONCODE: Sense No Exonic	chr4	-	MTA_TR0600009099.mm	NonCoding	125794537	125795254	30	NA	NA	MTA_TR0600009099.mm	MTA2Rn6	Non-coding transcript identified by NONCODE: Sense No Exonic	chr4	100	100	NA	NA	NA	NA	NA	NA	NA	NA	NA	NA	NA	NA	NA	NA	NA	NA	NA	NA	NA	NA	NA	NA	NA	NA	NonCoding	7.36205
TC0400003613.rn.1	4.3107	4.70085	-1.31053	down	5.04946e-06	0.000123618	MTA_TC0600002985.mm	Non-coding transcript identified by Luo, et al., Non-coding transcript identified by NONCODE: Linc	chr4	-	MTA_TR0600009770.mm	NonCoding	149580314	149584220	30	NA	NA	MTA_TR0600009770.mm	MTA2Rn6	Non-coding transcript identified by Luo, et al., Non-coding transcript identified by NONCODE: Linc	chr4	100	100	NA	NA	NA	NA	NA	NA	NA	NA	NA	NA	NA	NA	NA	NA	NA	NA	NA	NA	NA	NA	NA	NA	NA	NA	NonCoding	4.337
TC0500002417.rn.1	3.5616	4.05917	-1.41184	down	5.08618e-06	0.000124208	MTA_TC0400002306.mm	Non-coding transcript identified by Luo, et al., Non-coding transcript identified by NONCODE: Linc	chr5	-	MTA_TR0400007900.mm	NonCoding	38534871	38542464	30	NA	NA	MTA_TR0400007900.mm	MTA2Rn6	Non-coding transcript identified by Luo, et al., Non-coding transcript identified by NONCODE: Linc	chr5	100	100	NA	NA	NA	NA	NA	NA	NA	NA	NA	NA	NA	NA	NA	NA	NA	NA	NA	NA	NA	NA	NA	NA	NA	NA	NonCoding	3.41609
TC0600002385.rn.1	3.51772	4.23934	-1.64903	down	5.15018e-06	0.000125559	MTA_TC1200001677.mm	Non-coding transcript identified by NONCODE: Antisense	chr6	-	MTA_TR1200004714.mm	NonCoding	61786378	61789220	30	NA	NA	MTA_TR1200004714.mm	MTA2Rn6	Non-coding transcript identified by NONCODE: Antisense	chr6	100	100	NA	NA	NA	NA	NA	NA	NA	NA	NA	NA	NA	NA	NA	NA	NA	NA	NA	NA	NA	NA	NA	NA	NA	NA	NonCoding	3.41664
TC0700000011.rn.1	5.44321	4.78145	1.58201	up	5.17762e-06	0.00012609	RGD7733210_1	uncharacterized LOC102550281	chr7	+	mRNARGD7733211_1	NonCoding	1587118	1591724	30	NA	NA	mRNARGD7733211_1	Rat Genome Database	uncharacterized LOC102550281	chr7	100	100	NA	NA	NA	NA	NA	NA	NA	NA	NA	NA	NA	NA	NA	NA	NA	NA	NA	NA	NA	NA	NA	NA	NA	NA	NonCoding	4.15145
TC0800000193.rn.1	4.98125	4.66171	1.24793	up	5.34085e-06	0.000129463	MTA_TC0900000170.mm	predicted gene, 23316	chr8	+	MTA_TR0900000495.mm	NonCoding	21492509	21492621	30	NA	NA	MTA_TR0900000495.mm	MTA2Rn6	predicted gene, 23316	chr8	100	100	NA	NA	NA	NA	NA	NA	NA	NA	NA	NA	NA	NA	NA	NA	NA	NA	NA	NA	NA	NA	NA	NA	NA	NA	NonCoding	5.06216
TC0800000427.rn.1	4.59824	4.31607	1.21602	up	5.36328e-06	0.000129915	RGD7674986_1	uncharacterized LOC102550569	chr8	+	mRNARGD7674987_1	NonCoding	40952045	40991498	35	NA	NA	mRNARGD7674987_1	Rat Genome Database	uncharacterized LOC102550569	chr8	100	100	NA	NA	NA	NA	NA	NA	NA	NA	NA	NA	NA	NA	NA	NA	NA	NA	NA	NA	NA	NA	NA	NA	NA	NA	NonCoding	3.58263
TC0800000795.rn.1	3.7454	4.24794	-1.41671	down	5.38715e-06	0.000130448	MTA_TC0900000707.mm	Non-coding transcript identified by NONCODE: Antisense	chr8	+	MTA_TR0900002188.mm	NonCoding	62325260	62327258	30	NA	NA	MTA_TR0900002188.mm	MTA2Rn6	Non-coding transcript identified by NONCODE: Antisense	chr8	100	100	NA	NA	NA	NA	NA	NA	NA	NA	NA	NA	NA	NA	NA	NA	NA	NA	NA	NA	NA	NA	NA	NA	NA	NA	NonCoding	3.54654
TC0800001006.rn.1	5.27804	4.53264	1.67644	up	5.42268e-06	0.000131262	MTA_TC0900000897.mm	Non-coding transcript identified by NONCODE: Sense No Exonic	chr8	+	MTA_TR0900002818.mm	NonCoding	75022266	75026318	30	NA	NA	MTA_TR0900002818.mm	MTA2Rn6	Non-coding transcript identified by NONCODE: Sense No Exonic	chr8	100	100	NA	NA	NA	NA	NA	NA	NA	NA	NA	NA	NA	NA	NA	NA	NA	NA	NA	NA	NA	NA	NA	NA	NA	NA	NonCoding	5.84184
TC0800003257.rn.1	3.23514	3.67083	-1.35256	down	5.45688e-06	0.000131858	MTA_TC0900002955.mm	Non-coding transcript identified by Luo, et al., Non-coding transcript identified by NONCODE: Linc	chr8	-	MTA_TR0900009524.mm	NonCoding	110366072	110368292	30	NA	NA	MTA_TR0900009524.mm	MTA2Rn6	Non-coding transcript identified by Luo, et al., Non-coding transcript identified by NONCODE: Linc	chr8	100	100	NA	NA	NA	NA	NA	NA	NA	NA	NA	NA	NA	NA	NA	NA	NA	NA	NA	NA	NA	NA	NA	NA	NA	NA	NonCoding	3.06625
TC0900001905.rn.1	6.80706	8.86536	-4.16497	down	5.53263e-06	0.000133454	RGD1560362	actin related protein 2/3 complex, subunit 5-like, pseudogene 1	chr9	-	RGD1560362.aSep08-unspliced	Pseudogene	49794994	49795936	30	NA	NA	RGD1560362.aSep08-unspliced	Ace View	actin related protein 2/3 complex, subunit 5-like, pseudogene 1	chr9	100	100	NA	NA	NA	NA	NA	NA	NA	NA	NA	NA	NA	NA	NA	NA	NA	NA	NA	NA	NA	NA	NA	NA	NA	NA	Pseudogene	6.74646
TC0900002025.rn.1	4.03932	3.74692	1.22467	up	5.55997e-06	0.000134019	RGD7547512_1	uncharacterized LOC102550515	chr9	-	mRNARGD7547514_1	NonCoding	65273762	65279554	30	NA	NA	mRNARGD7547514_1	Rat Genome Database	uncharacterized LOC102550515	chr9	100	100	NA	NA	NA	NA	NA	NA	NA	NA	NA	NA	NA	NA	NA	NA	NA	NA	NA	NA	NA	NA	NA	NA	NA	NA	NonCoding	3.89129
TC0X00001262.rn.1	11.9302	10.7725	2.23104	up	5.76106e-06	0.000138576	MTA_TC1900000144.mm	Non-coding transcript identified by NONCODE: Antisense	chrX	+	MTA_TR1900000728.mm	NonCoding	153490316	153490521	30	NA	NA	MTA_TR1900000728.mm	MTA2Rn6	Non-coding transcript identified by NONCODE: Antisense	chrX	100	100	NA	NA	NA	NA	NA	NA	NA	NA	NA	NA	NA	NA	NA	NA	NA	NA	NA	NA	NA	NA	NA	NA	NA	NA	NonCoding	12.6079
TC0X00001817.rn.1	4.09689	4.61547	-1.43254	down	5.79694e-06	0.000139341	MTA_TC0X00002578.mm	Non-coding transcript identified by NONCODE: Sense No Exonic	chrX	-	MTA_TR0X00007165.mm	NonCoding	56531741	56534938	30	NA	NA	MTA_TR0X00007165.mm	MTA2Rn6	Non-coding transcript identified by NONCODE: Sense No Exonic	chrX	100	100	NA	NA	NA	NA	NA	NA	NA	NA	NA	NA	NA	NA	NA	NA	NA	NA	NA	NA	NA	NA	NA	NA	NA	NA	NonCoding	4.09203
TC1000001184.rn.1	4.4166	4.1326	1.21756	up	5.89876e-06	0.000141344	MTA_TC1100001178.mm	Non-coding transcript identified by NONCODE: Sense No Exonic	chr10	+	MTA_TR1100004432.mm	NonCoding	66715814	66719494	30	NA	NA	MTA_TR1100004432.mm	MTA2Rn6	Non-coding transcript identified by NONCODE: Sense No Exonic	chr10	100	100	NA	NA	NA	NA	NA	NA	NA	NA	NA	NA	NA	NA	NA	NA	NA	NA	NA	NA	NA	NA	NA	NA	NA	NA	NonCoding	4.40875
TC1000001189.rn.1	4.10268	4.51711	-1.33278	down	5.90131e-06	0.000141356	RGD7655370_1	uncharacterized LOC102550234	chr10	+	mRNARGD7655371_1	NonCoding	66972000	66973369	30	NA	NA	mRNARGD7655371_1	Rat Genome Database	uncharacterized LOC102550234	chr10	100	100	NA	NA	NA	NA	NA	NA	NA	NA	NA	NA	NA	NA	NA	NA	NA	NA	NA	NA	NA	NA	NA	NA	NA	NA	NonCoding	3.85772
TC1000002927.rn.1	4.40091	4.00501	1.31577	up	6.02725e-06	0.000144122	MTA_TC1100002867.mm	Non-coding transcript identified by NONCODE: Linc, Non-coding transcript identified by Luo, et al.	chr10	-	MTA_TR1100010687.mm	NonCoding	46460648	46472364	30	NA	NA	MTA_TR1100010687.mm	MTA2Rn6	Non-coding transcript identified by NONCODE: Linc, Non-coding transcript identified by Luo, et al.	chr10	100	100	NA	NA	NA	NA	NA	NA	NA	NA	NA	NA	NA	NA	NA	NA	NA	NA	NA	NA	NA	NA	NA	NA	NA	NA	NonCoding	4.26542
TC1100000087.rn.1	4.80142	5.4578	-1.57613	down	6.06033e-06	0.000144762	MTA_TC1600000857.mm	Non-coding transcript identified by NONCODE: Linc, Non-coding transcript identified by Luo, et al.	chr11	+	MTA_TR1600002965.mm	NonCoding	14869178	14871986	18	NA	NA	MTA_TR1600002965.mm	MTA2Rn6	Non-coding transcript identified by NONCODE: Linc, Non-coding transcript identified by Luo, et al.	chr11	100	100	NA	NA	NA	NA	NA	NA	NA	NA	NA	NA	NA	NA	NA	NA	NA	NA	NA	NA	NA	NA	NA	NA	NA	NA	NonCoding	4.66011
TC1200001561.rn.1	5.01944	3.95663	2.08901	up	6.22854e-06	0.000148215	MTA_TC0500001419.mm	Non-coding transcript identified by NONCODE: Sense No Exonic	chr12	-	MTA_TR0500004947.mm	NonCoding	38623323	38628589	30	NA	NA	MTA_TR0500004947.mm	MTA2Rn6	Non-coding transcript identified by NONCODE: Sense No Exonic	chr12	100	100	NA	NA	NA	NA	NA	NA	NA	NA	NA	NA	NA	NA	NA	NA	NA	NA	NA	NA	NA	NA	NA	NA	NA	NA	NonCoding	5.07339
TC1200001685.rn.1	4.37491	5.07685	-1.62669	down	6.24181e-06	0.000148479	MTA_TC0500001311.mm	Non-coding transcript identified by NONCODE: Linc	chr12	-	MTA_TR0500004495.mm	NonCoding	43639439	43640810	30	NA	NA	MTA_TR0500004495.mm	MTA2Rn6	Non-coding transcript identified by NONCODE: Linc	chr12	100	100	NA	NA	NA	NA	NA	NA	NA	NA	NA	NA	NA	NA	NA	NA	NA	NA	NA	NA	NA	NA	NA	NA	NA	NA	NonCoding	4.26952
TC1300002119.rn.1	5.31913	4.57877	1.6706	up	6.32359e-06	0.000150165	MTA_TC0100003724.mm	Non-coding transcript identified by NONCODE: Antisense	chr13	-	MTA_TR0100011937.mm	NonCoding	101718163	101725085	50	NA	NA	MTA_TR0100011937.mm	MTA2Rn6	Non-coding transcript identified by NONCODE: Antisense	chr13	100	100	NA	NA	NA	NA	NA	NA	NA	NA	NA	NA	NA	NA	NA	NA	NA	NA	NA	NA	NA	NA	NA	NA	NA	NA	NonCoding	5.42866
TC1400001217.rn.1	3.63961	3.91988	-1.21442	down	6.35393e-06	0.00015073	MTA_TC1400002006.mm	Non-coding transcript identified by NONCODE: Antisense	chr14	-	MTA_TR1400006115.mm	NonCoding	1113290	1114674	30	NA	NA	MTA_TR1400006115.mm	MTA2Rn6	Non-coding transcript identified by NONCODE: Antisense	chr14	100	100	NA	NA	NA	NA	NA	NA	NA	NA	NA	NA	NA	NA	NA	NA	NA	NA	NA	NA	NA	NA	NA	NA	NA	NA	NonCoding	3.62146
TC1500002183.rn.1	4.2387	4.63634	-1.31735	down	6.54518e-06	0.00015468	MTA_TC1400002516.mm	Non-coding transcript identified by NONCODE: Sense No Exonic	chr15	-	MTA_TR1400007719.mm	NonCoding	69931022	69932912	30	NA	NA	MTA_TR1400007719.mm	MTA2Rn6	Non-coding transcript identified by NONCODE: Sense No Exonic	chr15	100	100	NA	NA	NA	NA	NA	NA	NA	NA	NA	NA	NA	NA	NA	NA	NA	NA	NA	NA	NA	NA	NA	NA	NA	NA	NonCoding	4.23963
TC1600000512.rn.1	4.07479	4.51847	-1.36008	down	6.65135e-06	0.000156974	MTA_TC0800002210.mm	Non-coding transcript identified by NONCODE: Linc	chr16	+	MTA_TR0800006862.mm	NonCoding	45580500	45581972	30	NA	NA	MTA_TR0800006862.mm	MTA2Rn6	Non-coding transcript identified by NONCODE: Linc	chr16	100	100	NA	NA	NA	NA	NA	NA	NA	NA	NA	NA	NA	NA	NA	NA	NA	NA	NA	NA	NA	NA	NA	NA	NA	NA	NonCoding	4.0336
TC1600002105.rn.1	4.07459	4.5152	-1.35718	down	6.73234e-06	0.000158613	MTA_TC0800000047.mm	Non-coding transcript identified by Luo, et al., Non-coding transcript identified by NONCODE: Linc	chr16	-	MTA_TR0800000201.mm	NonCoding	89381090	89381700	30	NA	NA	MTA_TR0800000201.mm	MTA2Rn6	Non-coding transcript identified by Luo, et al., Non-coding transcript identified by NONCODE: Linc	chr16	100	100	NA	NA	NA	NA	NA	NA	NA	NA	NA	NA	NA	NA	NA	NA	NA	NA	NA	NA	NA	NA	NA	NA	NA	NA	NonCoding	4.30646
TC1700000968.rn.1	5.60661	5.3221	1.218	up	6.75106e-06	0.000158891	MTA_TC0200002915.mm	Non-coding transcript identified by NONCODE: Sense No Exonic	chr17	+	MTA_TR0200010219.mm	NonCoding	75099537	75100582	30	NA	NA	MTA_TR0200010219.mm	MTA2Rn6	Non-coding transcript identified by NONCODE: Sense No Exonic	chr17	100	100	NA	NA	NA	NA	NA	NA	NA	NA	NA	NA	NA	NA	NA	NA	NA	NA	NA	NA	NA	NA	NA	NA	NA	NA	NonCoding	5.01126
TC1700001246.rn.1	6.68701	6.12549	1.47583	up	6.78107e-06	0.000159434	MTA_TC1300000717.mm	Non-coding transcript identified by NONCODE: Linc, Non-coding transcript identified by Luo, et al.	chr17	-	MTA_TR1300002027.mm	NonCoding	6325532	6327289	28	NA	NA	MTA_TR1300002027.mm	MTA2Rn6	Non-coding transcript identified by NONCODE: Linc, Non-coding transcript identified by Luo, et al.	chr17	100	100	NA	NA	NA	NA	NA	NA	NA	NA	NA	NA	NA	NA	NA	NA	NA	NA	NA	NA	NA	NA	NA	NA	NA	NA	NonCoding	6.153
TC1800001611.rn.1	3.48305	3.8052	-1.2502	down	6.84472e-06	0.000160656	MTA_TC1800001493.mm	RNA for germline small RNA gsRNA365, complete sequence.	chr18	-	MTA_TR1800004512.mm	NonCoding	62787035	62787095	30	NA	NA	MTA_TR1800004512.mm	MTA2Rn6	RNA for germline small RNA gsRNA365, complete sequence.	chr18	100	100	NA	NA	NA	NA	NA	NA	NA	NA	NA	NA	NA	NA	NA	NA	NA	NA	NA	NA	NA	NA	NA	NA	NA	NA	NonCoding	3.5499
TC1900001560.rn.1	4.31865	4.73318	-1.33287	down	6.87696e-06	0.000161267	RGD7686632_1	uncharacterized LOC102548854	chr19	-	mRNARGD7686634_1	NonCoding	51182710	51186236	30	NA	NA	mRNARGD7686634_1	Rat Genome Database	uncharacterized LOC102548854	chr19	100	100	NA	NA	NA	NA	NA	NA	NA	NA	NA	NA	NA	NA	NA	NA	NA	NA	NA	NA	NA	NA	NA	NA	NA	NA	NonCoding	4.34756
TC0100000039.rn.1	3.88725	4.29884	-1.33015	down	7.04118e-06	0.000164706	MTA_TC1000000064.mm	Non-coding transcript identified by NONCODE: Linc	chr1	+	MTA_TR1000000242.mm	NonCoding	3427576	3428672	30	NA	NA	MTA_TR1000000242.mm	MTA2Rn6	Non-coding transcript identified by NONCODE: Linc	chr1	100	100	NA	NA	NA	NA	NA	NA	NA	NA	NA	NA	NA	NA	NA	NA	NA	NA	NA	NA	NA	NA	NA	NA	NA	NA	NonCoding	3.7007
TC0100000361.rn.1	3.73896	4.19663	-1.37332	down	7.11941e-06	0.000166422	RGD7665270_1	uncharacterized LOC102553688	chr1	+	mRNARGD7665272_1	NonCoding	34827997	34842653	30	NA	NA	mRNARGD7665272_1	Rat Genome Database	uncharacterized LOC102553688	chr1	100	100	NA	NA	NA	NA	NA	NA	NA	NA	NA	NA	NA	NA	NA	NA	NA	NA	NA	NA	NA	NA	NA	NA	NA	NA	NonCoding	3.68583
TC0100000708.rn.1	6.8747	5.05515	3.52972	up	7.15048e-06	0.000167015	MTA_TC0700002136.mm	PREDICTED: uncharacterized LOC100861805 (LOC100861805), miscRNA.	chr1	+	MTA_TR0700007802.mm	NonCoding	64086628	64087803	30	NA	NA	MTA_TR0700007802.mm	MTA2Rn6	PREDICTED: uncharacterized LOC100861805 (LOC100861805), miscRNA.	chr1	100	100	NA	NA	NA	NA	NA	NA	NA	NA	NA	NA	NA	NA	NA	NA	NA	NA	NA	NA	NA	NA	NA	NA	NA	NA	NonCoding	7.03829
TC0100004060.rn.1	4.45498	4.15615	1.23015	up	7.42154e-06	0.000172622	RGD7523562_1	uncharacterized LOC102553686	chr1	-	mRNARGD7523563_1	NonCoding	12190437	12196299	30	NA	NA	mRNARGD7523563_1	Rat Genome Database	uncharacterized LOC102553686	chr1	100	100	NA	NA	NA	NA	NA	NA	NA	NA	NA	NA	NA	NA	NA	NA	NA	NA	NA	NA	NA	NA	NA	NA	NA	NA	NonCoding	4.32871
TC0100004103.rn.1	5.49012	4.73103	1.69242	up	7.42224e-06	0.000172622	MTA_TC1000001835.mm	Non-coding transcript identified by NONCODE: Sense No Exonic	chr1	-	MTA_TR1000005795.mm	NonCoding	16051825	16053891	30	NA	NA	MTA_TR1000005795.mm	MTA2Rn6	Non-coding transcript identified by NONCODE: Sense No Exonic	chr1	100	100	NA	NA	NA	NA	NA	NA	NA	NA	NA	NA	NA	NA	NA	NA	NA	NA	NA	NA	NA	NA	NA	NA	NA	NA	NonCoding	5.51111
TC0100006705.rn.1	3.13941	3.47129	-1.25866	down	7.65693e-06	0.000177362	RGD7655769_1	uncharacterized LOC102554779	chr1	-	mRNARGD7655771_1	NonCoding	198952922	198958483	30	NA	NA	mRNARGD7655771_1	Rat Genome Database	uncharacterized LOC102554779	chr1	100	100	NA	NA	NA	NA	NA	NA	NA	NA	NA	NA	NA	NA	NA	NA	NA	NA	NA	NA	NA	NA	NA	NA	NA	NA	NonCoding	2.91435
TC0100007403.rn.1	4.6017	4.30534	1.22804	up	7.7285e-06	0.000178659	RGD6491667_1	uncharacterized LOC100911647	chr1	-	mRNARGD6491668_1	NonCoding	239299616	239306555	30	NA	NA	mRNARGD6491668_1	Rat Genome Database	uncharacterized LOC100911647	chr1	100	100	NA	NA	NA	NA	NA	NA	NA	NA	NA	NA	NA	NA	NA	NA	NA	NA	NA	NA	NA	NA	NA	NA	NA	NA	NonCoding	4.31589
TC0200000163.rn.1	6.65566	5.12736	2.88445	up	7.74791e-06	0.000178927	MTA_TC1300001048.mm	Non-coding transcript identified by Luo, et al., Non-coding transcript identified by NONCODE: Linc	chr2	+	MTA_TR1300002881.mm	NonCoding	23018358	23020490	30	NA	NA	MTA_TR1300002881.mm	MTA2Rn6	Non-coding transcript identified by Luo, et al., Non-coding transcript identified by NONCODE: Linc	chr2	100	100	NA	NA	NA	NA	NA	NA	NA	NA	NA	NA	NA	NA	NA	NA	NA	NA	NA	NA	NA	NA	NA	NA	NA	NA	NonCoding	7.10171
TC0200000821.rn.1	4.46451	4.75866	-1.22616	down	7.76732e-06	0.000179315	MTA_TC0300000106.mm	Non-coding transcript identified by Luo, et al., Non-coding transcript identified by NONCODE: Linc	chr2	+	MTA_TR0300000221.mm	NonCoding	100798935	100800220	30	NA	NA	MTA_TR0300000221.mm	MTA2Rn6	Non-coding transcript identified by Luo, et al., Non-coding transcript identified by NONCODE: Linc	chr2	100	100	NA	NA	NA	NA	NA	NA	NA	NA	NA	NA	NA	NA	NA	NA	NA	NA	NA	NA	NA	NA	NA	NA	NA	NA	NonCoding	4.43267
TC0200004443.rn.1	5.05405	4.40787	1.56502	up	8.03922e-06	0.000184663	MTA_TC0300002717.mm	Non-coding transcript identified by Luo, et al., Non-coding transcript identified by NONCODE: Linc	chr2	-	MTA_TR0300008981.mm	NonCoding	210514921	210519264	30	NA	NA	MTA_TR0300008981.mm	MTA2Rn6	Non-coding transcript identified by Luo, et al., Non-coding transcript identified by NONCODE: Linc	chr2	100	100	NA	NA	NA	NA	NA	NA	NA	NA	NA	NA	NA	NA	NA	NA	NA	NA	NA	NA	NA	NA	NA	NA	NA	NA	NonCoding	4.9902
TC0300000502.rn.1	4.99747	4.17087	1.7735	up	8.09487e-06	0.000185632	MTA_TC0200000746.mm	Non-coding transcript identified by NONCODE: Sense No Exonic	chr3	+	MTA_TR0200002650.mm	NonCoding	28870382	28871957	30	NA	NA	MTA_TR0200002650.mm	MTA2Rn6	Non-coding transcript identified by NONCODE: Sense No Exonic	chr3	100	100	NA	NA	NA	NA	NA	NA	NA	NA	NA	NA	NA	NA	NA	NA	NA	NA	NA	NA	NA	NA	NA	NA	NA	NA	NonCoding	4.91754
TC0300004351.rn.1	6.89793	4.46059	5.4164	up	8.16108e-06	0.000186715	MTA_TC0200004783.mm	Non-coding transcript identified by NONCODE: Sense No Exonic	chr3	-	MTA_TR0200016927.mm	NonCoding	140600714	140605518	30	NA	NA	MTA_TR0200016927.mm	MTA2Rn6	Non-coding transcript identified by NONCODE: Sense No Exonic	chr3	100	100	NA	NA	NA	NA	NA	NA	NA	NA	NA	NA	NA	NA	NA	NA	NA	NA	NA	NA	NA	NA	NA	NA	NA	NA	NonCoding	6.94081
TC0400000178.rn.1	4.72942	5.61336	-1.8454	down	8.25866e-06	0.000188822	MTA_TC0500002003.mm	predicted gene, 25335	chr4	+	MTA_TR0500007137.mm	NonCoding	12183599	12183701	30	NA	NA	MTA_TR0500007137.mm	MTA2Rn6	predicted gene, 25335	chr4	100	100	NA	NA	NA	NA	NA	NA	NA	NA	NA	NA	NA	NA	NA	NA	NA	NA	NA	NA	NA	NA	NA	NA	NA	NA	NonCoding	4.63222
TC0400000309.rn.1	5.47475	5.01452	1.37576	up	8.26713e-06	0.000188953	MTA_TC0600000011.mm	Non-coding transcript identified by NONCODE: Sense No Exonic	chr4	+	MTA_TR0600000046.mm	NonCoding	29530109	29531885	30	NA	NA	MTA_TR0600000046.mm	MTA2Rn6	Non-coding transcript identified by NONCODE: Sense No Exonic	chr4	100	100	NA	NA	NA	NA	NA	NA	NA	NA	NA	NA	NA	NA	NA	NA	NA	NA	NA	NA	NA	NA	NA	NA	NA	NA	NonCoding	5.21833
TC0600002317.rn.1	3.91659	3.36735	1.46332	up	8.82934e-06	0.000199878	MTA_TC1200001631.mm	Non-coding transcript identified by NONCODE: Sense No Exonic	chr6	-	MTA_TR1200004599.mm	NonCoding	54258339	54259100	30	NA	NA	MTA_TR1200004599.mm	MTA2Rn6	Non-coding transcript identified by NONCODE: Sense No Exonic	chr6	100	100	NA	NA	NA	NA	NA	NA	NA	NA	NA	NA	NA	NA	NA	NA	NA	NA	NA	NA	NA	NA	NA	NA	NA	NA	NonCoding	3.27255
TC0700000625.rn.1	4.26885	4.96687	-1.62228	down	8.98557e-06	0.000202948	RGD6498316_1	glyceraldehyde-3-phosphate dehydrogenase-like	chr7	+	mRNARGD7659538_1	NonCoding	44068134	44089090	40	NA	NA	mRNARGD7659538_1	Rat Genome Database	glyceraldehyde-3-phosphate dehydrogenase-like	chr7	100	100	NA	NA	NA	NA	NA	NA	NA	NA	NA	NA	NA	NA	NA	NA	NA	NA	NA	NA	NA	NA	NA	NA	NA	NA	NonCoding	4.32536
TC0700001944.rn.1	5.32545	4.99203	1.25999	up	9.05022e-06	0.00020414	MTA_TC1400000423.mm	predicted gene 7991, Novel DUF622 domain containing protein pseudogene	chr7	-	MTA_TR1400001411.mm	Pseudogene	149041	152572	40	NA	NA	MTA_TR1400001411.mm	MTA2Rn6	predicted gene 7991, Novel DUF622 domain containing protein pseudogene	chr7	100	100	NA	NA	NA	NA	NA	NA	NA	NA	NA	NA	NA	NA	NA	NA	NA	NA	NA	NA	NA	NA	NA	NA	NA	NA	Pseudogene	5.08493
TC0700002680.rn.1	5.9885	5.64784	1.26633	up	9.08177e-06	0.000204718	MTA_TC1000002861.mm	Non-coding transcript identified by Luo, et al., Non-coding transcript identified by NONCODE: Linc	chr7	-	MTA_TR1000009072.mm	NonCoding	52743350	52841180	50	NA	NA	MTA_TR1000009072.mm	MTA2Rn6	Non-coding transcript identified by Luo, et al., Non-coding transcript identified by NONCODE: Linc	chr7	100	100	NA	NA	NA	NA	NA	NA	NA	NA	NA	NA	NA	NA	NA	NA	NA	NA	NA	NA	NA	NA	NA	NA	NA	NA	NonCoding	5.9633
TC0700003285.rn.1	6.03613	4.83046	2.30645	up	9.09279e-06	0.000204859	MTA_TC1500001664.mm	Non-coding transcript identified by Luo, et al., Non-coding transcript identified by NONCODE: Linc	chr7	-	MTA_TR1500004936.mm	NonCoding	109266172	109270757	30	NA	NA	MTA_TR1500004936.mm	MTA2Rn6	Non-coding transcript identified by Luo, et al., Non-coding transcript identified by NONCODE: Linc	chr7	100	100	NA	NA	NA	NA	NA	NA	NA	NA	NA	NA	NA	NA	NA	NA	NA	NA	NA	NA	NA	NA	NA	NA	NA	NA	NonCoding	6.21374
TC0800002134.rn.1	3.9532	4.3377	-1.30541	down	9.21304e-06	0.00020675	MTA_TC0900001938.mm	Non-coding transcript identified by NONCODE: Linc, Non-coding transcript identified by Luo, et al.	chr8	-	MTA_TR0900006261.mm	NonCoding	27750648	27773327	50	NA	NA	MTA_TR0900006261.mm	MTA2Rn6	Non-coding transcript identified by NONCODE: Linc, Non-coding transcript identified by Luo, et al.	chr8	100	100	NA	NA	NA	NA	NA	NA	NA	NA	NA	NA	NA	NA	NA	NA	NA	NA	NA	NA	NA	NA	NA	NA	NA	NA	NonCoding	3.97527
TC0800003164.rn.1	4.4378	4.71468	-1.21157	down	9.24756e-06	0.000207368	MTA_TC0900002874.mm	Non-coding transcript identified by NONCODE: Antisense	chr8	-	MTA_TR0900009272.mm	NonCoding	103844694	103865732	30	NA	NA	MTA_TR0900009272.mm	MTA2Rn6	Non-coding transcript identified by NONCODE: Antisense	chr8	100	100	NA	NA	NA	NA	NA	NA	NA	NA	NA	NA	NA	NA	NA	NA	NA	NA	NA	NA	NA	NA	NA	NA	NA	NA	NonCoding	4.42333
TC0900000137.rn.1	4.24707	3.707	1.45405	up	9.26682e-06	0.000207579	MTA_TC1700002246.mm	Non-coding transcript identified by NONCODE: Sense No Exonic	chr9	+	MTA_TR1700008390.mm	NonCoding	12795874	12798515	30	NA	NA	MTA_TR1700008390.mm	MTA2Rn6	Non-coding transcript identified by NONCODE: Sense No Exonic	chr9	100	100	NA	NA	NA	NA	NA	NA	NA	NA	NA	NA	NA	NA	NA	NA	NA	NA	NA	NA	NA	NA	NA	NA	NA	NA	NonCoding	3.98283
TC0900001337.rn.1	3.57662	3.99638	-1.33771	down	9.27205e-06	0.000207579	MTA_TC1700001125.mm	Non-coding transcript identified by Luo, et al., Non-coding transcript identified by NONCODE: Linc	chr9	+	MTA_TR1700004196.mm	NonCoding	119201686	119203581	30	NA	NA	MTA_TR1700004196.mm	MTA2Rn6	Non-coding transcript identified by Luo, et al., Non-coding transcript identified by NONCODE: Linc	chr9	100	100	NA	NA	NA	NA	NA	NA	NA	NA	NA	NA	NA	NA	NA	NA	NA	NA	NA	NA	NA	NA	NA	NA	NA	NA	NonCoding	3.60065
TC0X00001009.rn.1	4.17172	4.48502	-1.24255	down	9.40478e-06	0.000209868	NA	NA	chrX	+	NA	NonCoding	118131794	118131902	30	NA	NA	ENSRNOT00000073914	ENSEMBL	ncrna:novel chromosome:Rnor_5.0:X:118273376:118273484:1 gene:ENSRNOG00000046961 gene_biotype:miRNA transcript_biotype:miRNA	chrX	100	100	NA	NA	NA	NA	NA	NA	NA	NA	NA	NA	NA	NA	NA	NA	NA	NA	NA	NA	NA	NA	NA	NA	NA	NA	NonCoding	4.05181
TC1000001151.rn.1	4.75367	4.19667	1.4712	up	9.6383e-06	0.000214523	MTA_TC1100001146.mm	Non-coding transcript identified by NONCODE: Sense No Exonic	chr10	+	MTA_TR1100004270.mm	NonCoding	65395441	65399163	30	NA	NA	MTA_TR1100004270.mm	MTA2Rn6	Non-coding transcript identified by NONCODE: Sense No Exonic	chr10	100	100	NA	NA	NA	NA	NA	NA	NA	NA	NA	NA	NA	NA	NA	NA	NA	NA	NA	NA	NA	NA	NA	NA	NA	NA	NonCoding	4.64582
TC1100001075.rn.1	3.8316	4.40616	-1.48922	down	1.00451e-05	0.00022257	RGD7673573_1	uncharacterized LOC102556494	chr11	-	mRNARGD7673575_1	NonCoding	3137094	3142294	30	NA	NA	mRNARGD7673575_1	Rat Genome Database	uncharacterized LOC102556494	chr11	100	100	NA	NA	NA	NA	NA	NA	NA	NA	NA	NA	NA	NA	NA	NA	NA	NA	NA	NA	NA	NA	NA	NA	NA	NA	NonCoding	3.85431
TC1100001119.rn.1	4.91231	4.59541	1.24566	up	1.00621e-05	0.000222874	MTA_TC1600001853.mm	Non-coding transcript identified by NONCODE: Sense No Exonic	chr11	-	MTA_TR1600006219.mm	NonCoding	12871038	12875085	30	NA	NA	MTA_TR1600006219.mm	MTA2Rn6	Non-coding transcript identified by NONCODE: Sense No Exonic	chr11	100	100	NA	NA	NA	NA	NA	NA	NA	NA	NA	NA	NA	NA	NA	NA	NA	NA	NA	NA	NA	NA	NA	NA	NA	NA	NonCoding	5.37329
TC1300000407.rn.1	4.39974	4.76114	-1.28467	down	1.01458e-05	0.000224583	MTA_TC0100001312.mm	predicted gene, 22016	chr13	+	MTA_TR0100004317.mm	NonCoding	58388634	58388746	30	NA	NA	MTA_TR0100004317.mm	MTA2Rn6	predicted gene, 22016	chr13	100	100	NA	NA	NA	NA	NA	NA	NA	NA	NA	NA	NA	NA	NA	NA	NA	NA	NA	NA	NA	NA	NA	NA	NA	NA	NonCoding	4.44667
TC1300001114.rn.1	4.77625	6.17281	-2.63274	down	1.02153e-05	0.000225904	MTA_TC0200000262.mm	Non-coding transcript identified by Luo, et al., Non-coding transcript identified by NONCODE: Linc	chr13	-	MTA_TR0200000598.mm	NonCoding	1470714	1470950	30	NA	NA	MTA_TR0200000598.mm	MTA2Rn6	Non-coding transcript identified by Luo, et al., Non-coding transcript identified by NONCODE: Linc	chr13	100	100	NA	NA	NA	NA	NA	NA	NA	NA	NA	NA	NA	NA	NA	NA	NA	NA	NA	NA	NA	NA	NA	NA	NA	NA	NonCoding	5.12866
TC1400000409.rn.1	4.22987	4.70966	-1.39454	down	1.04321e-05	0.000230072	MTA_TC0500002620.mm	predicted gene, 24502	chr14	+	MTA_TR0500009132.mm	NonCoding	35163194	35163298	30	NA	NA	MTA_TR0500009132.mm	MTA2Rn6	predicted gene, 24502	chr14	100	100	NA	NA	NA	NA	NA	NA	NA	NA	NA	NA	NA	NA	NA	NA	NA	NA	NA	NA	NA	NA	NA	NA	NA	NA	NonCoding	3.72684
TC1500001747.rn.1	4.87489	4.48568	1.30968	up	1.05431e-05	0.000232183	NA	NA	chr15	-	NA	NonCoding	36043998	36044604	30	NA	NA	NONRATT021384	NONCODE	Non-coding transcript identified by NONCODE	chr15	100	100	NA	NA	NA	NA	NA	NA	NA	NA	NA	NA	NA	NA	NA	NA	NA	NA	NA	NA	NA	NA	NA	NA	NA	NA	NonCoding	4.5991
TC1600000347.rn.1	4.49088	4.88034	-1.3099	down	1.06407e-05	0.000233736	MTA_TC0800002353.mm	Non-coding transcript identified by NONCODE: Sense No Exonic	chr16	+	MTA_TR0800007201.mm	NonCoding	22836358	22839385	30	NA	NA	MTA_TR0800007201.mm	MTA2Rn6	Non-coding transcript identified by NONCODE: Sense No Exonic	chr16	100	100	NA	NA	NA	NA	NA	NA	NA	NA	NA	NA	NA	NA	NA	NA	NA	NA	NA	NA	NA	NA	NA	NA	NA	NA	NonCoding	4.49697
TC1600001680.rn.1	5.62382	5.33301	1.22332	up	1.07168e-05	0.000235182	MTA_TC0800000502.mm	Non-coding transcript identified by NONCODE: Linc	chr16	-	MTA_TR0800001467.mm	NonCoding	52000132	52000185	30	NA	NA	MTA_TR0800001467.mm	MTA2Rn6	Non-coding transcript identified by NONCODE: Linc	chr16	100	100	NA	NA	NA	NA	NA	NA	NA	NA	NA	NA	NA	NA	NA	NA	NA	NA	NA	NA	NA	NA	NA	NA	NA	NA	NonCoding	6.83341
TC1700002154.rn.1	10.7198	10.0511	1.58971	up	1.09921e-05	0.000240533	MTA_TC0200000092.mm	microRNA 669f	chr17	-	MTA_TR0200000271.mm	NonCoding	72068345	72068443	30	NA	NA	MTA_TR0200000271.mm	MTA2Rn6	microRNA 669f	chr17	100	100	NA	NA	NA	NA	NA	NA	NA	NA	NA	NA	NA	NA	NA	NA	NA	NA	NA	NA	NA	NA	NA	NA	NA	NA	NonCoding	10.501
TC1800000508.rn.1	6.05504	5.7773	1.21229	up	1.10935e-05	0.000242444	Mir664-1	microRNA mir-664-1	chr18	+	NR_032142	NonCoding	47488028	47488086	30	NA	100314170	NR_032142	RefSeq	Rattus norvegicus microRNA mir-664-1 (Mir664-1), microRNA.	chr18	100	100	NA	NA	NA	NA	NA	NA	NA	NA	NA	NA	NA	NA	NA	NA	NA	NA	NA	NA	NA	NA	NA	NA	NA	NA	NonCoding	5.96166
TC1800000531.rn.1	4.15128	4.47569	-1.25215	down	1.11235e-05	0.000243022	MTA_TC1800000552.mm	Non-coding transcript identified by NONCODE: Linc, Non-coding transcript identified by Luo, et al.	chr18	+	MTA_TR1800001635.mm	NonCoding	49417470	49422560	30	NA	NA	MTA_TR1800001635.mm	MTA2Rn6	Non-coding transcript identified by NONCODE: Linc, Non-coding transcript identified by Luo, et al.	chr18	100	100	NA	NA	NA	NA	NA	NA	NA	NA	NA	NA	NA	NA	NA	NA	NA	NA	NA	NA	NA	NA	NA	NA	NA	NA	NonCoding	3.94812
TC1800000935.rn.1	6.08012	5.28922	1.73015	up	1.1184e-05	0.000244189	NA	NA	chr18	+	NA	NonCoding	79349773	79349847	30	NA	NA	ENSRNOT00000071115	ENSEMBL	ncrna:novel chromosome:Rnor_5.0:18:78408430:78408504:1 gene:ENSRNOG00000048536 gene_biotype:miRNA transcript_biotype:miRNA	chr18	100	100	NA	NA	NA	NA	NA	NA	NA	NA	NA	NA	NA	NA	NA	NA	NA	NA	NA	NA	NA	NA	NA	NA	NA	NA	NonCoding	4.80574
TC1900000506.rn.1	3.34925	4.07897	-1.65832	down	1.1232e-05	0.000245082	MTA_TC0800001243.mm	Non-coding transcript identified by NONCODE: Linc	chr19	+	MTA_TR0800004086.mm	NonCoding	38125517	38125563	23	NA	NA	MTA_TR0800004086.mm	MTA2Rn6	Non-coding transcript identified by NONCODE: Linc	chr19	100	100	NA	NA	NA	NA	NA	NA	NA	NA	NA	NA	NA	NA	NA	NA	NA	NA	NA	NA	NA	NA	NA	NA	NA	NA	NonCoding	3.41034
TC1900001467.rn.1	4.2576	4.95483	-1.62139	down	1.16133e-05	0.000252762	MTA_TC0800001322.mm	predicted gene 15895, Non-coding transcript identified by NONCODE: Antisense, Novel transcript	chr19	-	MTA_TR0800004366.mm	NonCoding	43431579	43433574	30	NA	NA	MTA_TR0800004366.mm	MTA2Rn6	predicted gene 15895, Non-coding transcript identified by NONCODE: Antisense, Novel transcript	chr19	100	100	NA	NA	NA	NA	NA	NA	NA	NA	NA	NA	NA	NA	NA	NA	NA	NA	NA	NA	NA	NA	NA	NA	NA	NA	NonCoding	4.39782
TC2000001660.rn.1	5.53179	5.8552	-1.25128	down	1.16668e-05	0.000253604	XLOC_028740	Uncharacterized protein [Source:UniProtKB/TrEMBL;Acc:D3ZEU2] Chalmel, et. al. Testis-expressed Unannotated Transcripts (TUTs) Chalmel, et. al. Testis-expressed Unannotated Transcripts (TUTs)	chr20	-	TCONS_00068478	NonCoding	44101699	44103143	30	NA	NA	TCONS_00068478	Chalmel	Uncharacterized protein [Source:UniProtKB/TrEMBL;Acc:D3ZEU2] Chalmel, et. al. Testis-expressed Unannotated Transcripts (TUTs) Chalmel, et. al. Testis-expressed Unannotated Transcripts (TUTs)	chr20	100	100	NA	NA	NA	NA	NA	NA	NA	NA	NA	NA	NA	NA	NA	NA	NA	NA	NA	NA	NA	NA	NA	NA	NA	NA	NonCoding	5.77157
TC0100000404.rn.1	5.04802	4.02329	2.03457	up	1.1766e-05	0.000255438	MTA_TC1000000012.mm	Non-coding transcript identified by NONCODE: Sense No Exonic	chr1	+	MTA_TR1000000034.mm	NonCoding	40302194	40305299	30	NA	NA	MTA_TR1000000034.mm	MTA2Rn6	Non-coding transcript identified by NONCODE: Sense No Exonic	chr1	100	100	NA	NA	NA	NA	NA	NA	NA	NA	NA	NA	NA	NA	NA	NA	NA	NA	NA	NA	NA	NA	NA	NA	NA	NA	NonCoding	5.33602
TC0100000571.rn.1	3.71731	4.3216	-1.52023	down	1.17837e-05	0.000255742	MTA_TC1700001472.mm	Non-coding transcript identified by NONCODE: Linc, Non-coding transcript identified by Luo, et al.	chr1	+	MTA_TR1700005164.mm	NonCoding	54098196	54105560	30	NA	NA	MTA_TR1700005164.mm	MTA2Rn6	Non-coding transcript identified by NONCODE: Linc, Non-coding transcript identified by Luo, et al.	chr1	100	100	NA	NA	NA	NA	NA	NA	NA	NA	NA	NA	NA	NA	NA	NA	NA	NA	NA	NA	NA	NA	NA	NA	NA	NA	NonCoding	3.43773
TC0100000616.rn.1	3.20879	3.64014	-1.34849	down	1.18047e-05	0.000256117	MTA_TC1700000187.mm	Non-coding transcript identified by Luo, et al., Non-coding transcript identified by NONCODE: Linc	chr1	+	MTA_TR1700000662.mm	NonCoding	57815584	57817744	30	NA	NA	MTA_TR1700000662.mm	MTA2Rn6	Non-coding transcript identified by Luo, et al., Non-coding transcript identified by NONCODE: Linc	chr1	100	100	NA	NA	NA	NA	NA	NA	NA	NA	NA	NA	NA	NA	NA	NA	NA	NA	NA	NA	NA	NA	NA	NA	NA	NA	NonCoding	3.14438
TC0100001640.rn.1	5.50838	6.02362	-1.42923	down	1.18902e-05	0.000257647	MTA_TC0700003266.mm	predicted gene, 22912	chr1	+	MTA_TR0700011517.mm	NonCoding	121570277	121570354	30	NA	NA	MTA_TR0700011517.mm	MTA2Rn6	predicted gene, 22912	chr1	100	100	NA	NA	NA	NA	NA	NA	NA	NA	NA	NA	NA	NA	NA	NA	NA	NA	NA	NA	NA	NA	NA	NA	NA	NA	NonCoding	5.47847
TC0100005721.rn.1	3.63796	3.96168	-1.25155	down	1.19552e-05	0.000258405	MTA_TC0700003455.mm	Non-coding transcript identified by NONCODE: Linc, Non-coding transcript identified by Luo, et al.	chr1	-	MTA_TR0700011975.mm	NonCoding	128820275	128822371	30	NA	NA	MTA_TR0700011975.mm	MTA2Rn6	Non-coding transcript identified by NONCODE: Linc, Non-coding transcript identified by Luo, et al.	chr1	100	100	NA	NA	NA	NA	NA	NA	NA	NA	NA	NA	NA	NA	NA	NA	NA	NA	NA	NA	NA	NA	NA	NA	NA	NA	NonCoding	3.51714
TC0100007232.rn.1	6.83204	4.84113	3.97488	up	1.20613e-05	0.000260535	XLOC_002175	Chalmel, et. al. AceView Annotation LOC499315.aSep08 Testis-expressed Unannotated Transcripts (TUTs)	chr1	-	TCONS_00002938	NonCoding	225202604	225214883	30	NA	NA	TCONS_00002938	Chalmel	Chalmel, et. al. AceView Annotation LOC499315.aSep08 Testis-expressed Unannotated Transcripts (TUTs)	chr1	100	100	NA	NA	NA	NA	NA	NA	NA	NA	NA	NA	NA	NA	NA	NA	NA	NA	NA	NA	NA	NA	NA	NA	NA	NA	NonCoding	7.36692
TC0100007557.rn.1	4.69105	4.17932	1.42576	up	1.20879e-05	0.000260946	MTA_TC1900001374.mm	Non-coding transcript identified by NONCODE: Sense No Exonic	chr1	-	MTA_TR1900004724.mm	NonCoding	249897529	249900133	30	NA	NA	MTA_TR1900004724.mm	MTA2Rn6	Non-coding transcript identified by NONCODE: Sense No Exonic	chr1	100	100	NA	NA	NA	NA	NA	NA	NA	NA	NA	NA	NA	NA	NA	NA	NA	NA	NA	NA	NA	NA	NA	NA	NA	NA	NonCoding	4.82274
TC0100007916.rn.1	4.14604	4.45493	-1.23875	down	1.21151e-05	0.000261287	MTA_TC1900001682.mm	Non-coding transcript identified by NONCODE: Linc, Non-coding transcript identified by Luo, et al.	chr1	-	MTA_TR1900005714.mm	NonCoding	274598132	274604808	30	NA	NA	MTA_TR1900005714.mm	MTA2Rn6	Non-coding transcript identified by NONCODE: Linc, Non-coding transcript identified by Luo, et al.	chr1	100	100	NA	NA	NA	NA	NA	NA	NA	NA	NA	NA	NA	NA	NA	NA	NA	NA	NA	NA	NA	NA	NA	NA	NA	NA	NonCoding	4.11026
TC0200000449.rn.1	5.40062	4.97573	1.34247	up	1.21564e-05	0.000262014	MTA_TC1300001327.mm	Non-coding transcript identified by NONCODE: Sense No Exonic	chr2	+	MTA_TR1300003623.mm	NonCoding	49728857	49729451	30	NA	NA	MTA_TR1300003623.mm	MTA2Rn6	Non-coding transcript identified by NONCODE: Sense No Exonic	chr2	100	100	NA	NA	NA	NA	NA	NA	NA	NA	NA	NA	NA	NA	NA	NA	NA	NA	NA	NA	NA	NA	NA	NA	NA	NA	NonCoding	5.36573
TC0200003902.rn.1	7.67893	6.82486	1.80759	up	1.24131e-05	0.000266629	MTA_TC0300002192.mm	Non-coding transcript identified by NONCODE: Linc	chr2	-	MTA_TR0300007016.mm	NonCoding	178008131	178009860	30	NA	NA	MTA_TR0300007016.mm	MTA2Rn6	Non-coding transcript identified by NONCODE: Linc	chr2	100	100	NA	NA	NA	NA	NA	NA	NA	NA	NA	NA	NA	NA	NA	NA	NA	NA	NA	NA	NA	NA	NA	NA	NA	NA	NonCoding	7.51626
TC0200004254.rn.1	6.72967	5.76646	1.94964	up	1.24589e-05	0.000267507	MTA_TC0300002521.mm	Non-coding transcript identified by NONCODE: Antisense	chr2	-	MTA_TR0300008356.mm	NonCoding	198685642	198686971	30	NA	NA	MTA_TR0300008356.mm	MTA2Rn6	Non-coding transcript identified by NONCODE: Antisense	chr2	100	100	NA	NA	NA	NA	NA	NA	NA	NA	NA	NA	NA	NA	NA	NA	NA	NA	NA	NA	NA	NA	NA	NA	NA	NA	NonCoding	7.04385
TC0300000312.rn.1	5.28278	5.65827	-1.29728	down	1.24618e-05	0.000267507	bawchy	Unannotated AceView Transcript	chr3	+	bawchy.aSep08	NonCoding	15196976	15199549	50	NA	NA	bawchy.aSep08	Ace View	Unannotated AceView Transcript	chr3	100	100	NA	NA	NA	NA	NA	NA	NA	NA	NA	NA	NA	NA	NA	NA	NA	NA	NA	NA	NA	NA	NA	NA	NA	NA	NonCoding	5.57608
TC0300000516.rn.1	3.77993	4.3081	-1.44211	down	1.25229e-05	0.000268652	RGD7498952_1	uncharacterized LOC102548671	chr3	+	mRNARGD7498954_1	NonCoding	30086399	30112426	40	NA	NA	mRNARGD7498954_1	Rat Genome Database	uncharacterized LOC102548671	chr3	100	100	NA	NA	NA	NA	NA	NA	NA	NA	NA	NA	NA	NA	NA	NA	NA	NA	NA	NA	NA	NA	NA	NA	NA	NA	NonCoding	3.57437
TC0300002449.rn.1	3.49919	3.79969	-1.23157	down	1.27175e-05	0.000272146	RGD7583748_1	uncharacterized LOC102551677	chr3	+	mRNARGD7583749_1	NonCoding	167976693	167988162	30	NA	NA	mRNARGD7583749_1	Rat Genome Database	uncharacterized LOC102551677	chr3	100	100	NA	NA	NA	NA	NA	NA	NA	NA	NA	NA	NA	NA	NA	NA	NA	NA	NA	NA	NA	NA	NA	NA	NA	NA	NonCoding	3.55241
TC0300004698.rn.1	4.00395	4.34367	-1.26551	down	1.30086e-05	0.000277772	MTA_TC0200005079.mm	predicted gene 14255, Non-coding transcript identified by NONCODE: Linc, putative novel transcript	chr3	-	MTA_TR0200017990.mm	NonCoding	159232100	159233207	30	NA	NA	MTA_TR0200017990.mm	MTA2Rn6	predicted gene 14255, Non-coding transcript identified by NONCODE: Linc, putative novel transcript	chr3	100	100	NA	NA	NA	NA	NA	NA	NA	NA	NA	NA	NA	NA	NA	NA	NA	NA	NA	NA	NA	NA	NA	NA	NA	NA	NonCoding	3.89834
TC0400000267.rn.1	3.77873	3.5014	1.21195	up	1.30908e-05	0.000279267	MTA_TC0500001913.mm	Non-coding transcript identified by Luo, et al., Non-coding transcript identified by NONCODE: Linc	chr4	+	MTA_TR0500006890.mm	NonCoding	25500869	25504275	30	NA	NA	MTA_TR0500006890.mm	MTA2Rn6	Non-coding transcript identified by Luo, et al., Non-coding transcript identified by NONCODE: Linc	chr4	100	100	NA	NA	NA	NA	NA	NA	NA	NA	NA	NA	NA	NA	NA	NA	NA	NA	NA	NA	NA	NA	NA	NA	NA	NA	NonCoding	3.53743
TC0400000803.rn.1	3.98137	4.30882	-1.25479	down	1.31747e-05	0.000280884	MTA_TC0600000509.mm	Non-coding transcript identified by NONCODE: Sense No Exonic	chr4	+	MTA_TR0600001756.mm	NonCoding	75447769	75450021	30	NA	NA	MTA_TR0600001756.mm	MTA2Rn6	Non-coding transcript identified by NONCODE: Sense No Exonic	chr4	100	100	NA	NA	NA	NA	NA	NA	NA	NA	NA	NA	NA	NA	NA	NA	NA	NA	NA	NA	NA	NA	NA	NA	NA	NA	NonCoding	4.02645
TC0400001272.rn.1	4.08922	4.43246	-1.26861	down	1.3203e-05	0.000281399	MTA_TC0600000949.mm	Non-coding transcript identified by Luo, et al., Non-coding transcript identified by NONCODE: Linc	chr4	+	MTA_TR0600003212.mm	NonCoding	115933810	115936716	30	NA	NA	MTA_TR0600003212.mm	MTA2Rn6	Non-coding transcript identified by Luo, et al., Non-coding transcript identified by NONCODE: Linc	chr4	100	100	NA	NA	NA	NA	NA	NA	NA	NA	NA	NA	NA	NA	NA	NA	NA	NA	NA	NA	NA	NA	NA	NA	NA	NA	NonCoding	4.19078
TC0400002365.rn.1	5.23084	5.5135	-1.21644	down	1.33454e-05	0.000283994	MTA_TC0500000014.mm	Non-coding transcript identified by NONCODE: Antisense	chr4	-	MTA_TR0500000041.mm	NonCoding	27706504	27707510	30	NA	NA	MTA_TR0500000041.mm	MTA2Rn6	Non-coding transcript identified by NONCODE: Antisense	chr4	100	100	NA	NA	NA	NA	NA	NA	NA	NA	NA	NA	NA	NA	NA	NA	NA	NA	NA	NA	NA	NA	NA	NA	NA	NA	NonCoding	4.99784
TC0500000323.rn.1	7.72596	4.59217	8.77742	up	1.36549e-05	0.000289953	NA	NA	chr5	+	NA	NonCoding	37605983	37606907	30	NA	NA	NONRATT042721	NONCODE	Non-coding transcript identified by NONCODE	chr5	100	100	NA	NA	NA	NA	NA	NA	NA	NA	NA	NA	NA	NA	NA	NA	NA	NA	NA	NA	NA	NA	NA	NA	NA	NA	NonCoding	7.08565
TC0500004119.rn.1	6.89252	5.44194	2.73318	up	1.39217e-05	0.00029462	NA	NA	chr5	-	NA	NonCoding	168147934	168148372	30	NA	NA	NONRATT046043	NONCODE	Non-coding transcript identified by NONCODE	chr5	100	100	NA	NA	NA	NA	NA	NA	NA	NA	NA	NA	NA	NA	NA	NA	NA	NA	NA	NA	NA	NA	NA	NA	NA	NA	NonCoding	6.92726
TC0600000524.rn.1	4.16443	4.45004	-1.21893	down	1.40971e-05	0.000297964	MTA_TC1200000229.mm	Non-coding transcript identified by NONCODE: Linc, Non-coding transcript identified by Luo, et al.	chr6	+	MTA_TR1200000711.mm	NonCoding	46734880	46736973	30	NA	NA	MTA_TR1200000711.mm	MTA2Rn6	Non-coding transcript identified by NONCODE: Linc, Non-coding transcript identified by Luo, et al.	chr6	100	100	NA	NA	NA	NA	NA	NA	NA	NA	NA	NA	NA	NA	NA	NA	NA	NA	NA	NA	NA	NA	NA	NA	NA	NA	NonCoding	4.04094
TC0600001717.rn.1	3.70281	4.09459	-1.31202	down	1.42383e-05	0.000300673	MTA_TC1200001336.mm	Non-coding transcript identified by Luo, et al., Non-coding transcript identified by NONCODE: Linc	chr6	+	MTA_TR1200003865.mm	NonCoding	147833858	147835782	30	NA	NA	MTA_TR1200003865.mm	MTA2Rn6	Non-coding transcript identified by Luo, et al., Non-coding transcript identified by NONCODE: Linc	chr6	100	100	NA	NA	NA	NA	NA	NA	NA	NA	NA	NA	NA	NA	NA	NA	NA	NA	NA	NA	NA	NA	NA	NA	NA	NA	NonCoding	3.602
TC0700000159.rn.1	4.07379	4.39125	-1.24614	down	1.46048e-05	0.000307562	MTA_TC1000002536.mm	predicted gene 16315, Non-coding transcript identified by NONCODE: Antisense, novel transcript	chr7	+	MTA_TR1000008079.mm	NonCoding	11284181	11285432	30	NA	NA	MTA_TR1000008079.mm	MTA2Rn6	predicted gene 16315, Non-coding transcript identified by NONCODE: Antisense, novel transcript	chr7	100	100	NA	NA	NA	NA	NA	NA	NA	NA	NA	NA	NA	NA	NA	NA	NA	NA	NA	NA	NA	NA	NA	NA	NA	NA	NonCoding	4.00138
TC0700001196.rn.1	4.15659	4.50351	-1.27184	down	1.47133e-05	0.000309468	RGD7622847_1	uncharacterized LOC102547382	chr7	+	mRNARGD7622849_1	NonCoding	101715033	101749765	30	NA	NA	mRNARGD7622849_1	Rat Genome Database	uncharacterized LOC102547382	chr7	100	100	NA	NA	NA	NA	NA	NA	NA	NA	NA	NA	NA	NA	NA	NA	NA	NA	NA	NA	NA	NA	NA	NA	NA	NA	NonCoding	3.91344
TC0700001307.rn.1	4.97193	5.24765	-1.2106	down	1.47899e-05	0.000310985	MTA_TC1500000546.mm	Non-coding transcript identified by Luo, et al., Non-coding transcript identified by NONCODE: Linc	chr7	+	MTA_TR1500001465.mm	NonCoding	116304937	116305232	30	NA	NA	MTA_TR1500001465.mm	MTA2Rn6	Non-coding transcript identified by Luo, et al., Non-coding transcript identified by NONCODE: Linc	chr7	100	100	NA	NA	NA	NA	NA	NA	NA	NA	NA	NA	NA	NA	NA	NA	NA	NA	NA	NA	NA	NA	NA	NA	NA	NA	NonCoding	5.12015
TC0700003013.rn.1	3.94555	3.52905	1.33468	up	1.48457e-05	0.000311777	MTA_TC1500001399.mm	predicted gene 15940, Non-coding transcript identified by NONCODE: Sense No Exonic, putative novel transcript	chr7	-	MTA_TR1500004262.mm	NonCoding	76597532	76599211	30	NA	NA	MTA_TR1500004262.mm	MTA2Rn6	predicted gene 15940, Non-coding transcript identified by NONCODE: Sense No Exonic, putative novel transcript	chr7	100	100	NA	NA	NA	NA	NA	NA	NA	NA	NA	NA	NA	NA	NA	NA	NA	NA	NA	NA	NA	NA	NA	NA	NA	NA	NonCoding	3.9842
TC0700003066.rn.1	3.86887	4.13602	-1.20343	down	1.48504e-05	0.000311782	MTA_TC1500001448.mm	Non-coding transcript identified by Luo, et al., Non-coding transcript identified by NONCODE: Linc	chr7	-	MTA_TR1500004360.mm	NonCoding	80976961	80977877	30	NA	NA	MTA_TR1500004360.mm	MTA2Rn6	Non-coding transcript identified by Luo, et al., Non-coding transcript identified by NONCODE: Linc	chr7	100	100	NA	NA	NA	NA	NA	NA	NA	NA	NA	NA	NA	NA	NA	NA	NA	NA	NA	NA	NA	NA	NA	NA	NA	NA	NonCoding	3.62615
TC0700003284.rn.1	5.32892	4.71035	1.53535	up	1.48605e-05	0.000311898	RGD7751266_1	uncharacterized LOC102551574	chr7	-	mRNARGD7751268_1	NonCoding	109252749	109258987	30	NA	NA	mRNARGD7751268_1	Rat Genome Database	uncharacterized LOC102551574	chr7	100	100	NA	NA	NA	NA	NA	NA	NA	NA	NA	NA	NA	NA	NA	NA	NA	NA	NA	NA	NA	NA	NA	NA	NA	NA	NonCoding	5.28511
TC0700003315.rn.1	5.66935	5.26953	1.31935	up	1.49244e-05	0.000313145	MTA_TC1500001696.mm	Non-coding transcript identified by NONCODE: Sense No Exonic	chr7	-	MTA_TR1500005008.mm	NonCoding	114616495	114619011	30	NA	NA	MTA_TR1500005008.mm	MTA2Rn6	Non-coding transcript identified by NONCODE: Sense No Exonic	chr7	100	100	NA	NA	NA	NA	NA	NA	NA	NA	NA	NA	NA	NA	NA	NA	NA	NA	NA	NA	NA	NA	NA	NA	NA	NA	NonCoding	5.70995
TC0800003137.rn.1	3.5396	4.09692	-1.47153	down	1.52274e-05	0.000318434	MTA_TC0900002852.mm	Non-coding transcript identified by NONCODE: Linc, Non-coding transcript identified by Luo, et al.	chr8	-	MTA_TR0900009207.mm	NonCoding	100484724	100485056	30	NA	NA	MTA_TR0900009207.mm	MTA2Rn6	Non-coding transcript identified by NONCODE: Linc, Non-coding transcript identified by Luo, et al.	chr8	100	100	NA	NA	NA	NA	NA	NA	NA	NA	NA	NA	NA	NA	NA	NA	NA	NA	NA	NA	NA	NA	NA	NA	NA	NA	NonCoding	3.6098
TC0900001024.rn.1	4.21354	4.54143	-1.25518	down	1.53331e-05	0.000320352	RGD7509148_1	uncharacterized LOC102550479	chr9	+	mRNARGD7509152_1	NonCoding	92000835	92003140	50	NA	NA	mRNARGD7509152_1	Rat Genome Database	uncharacterized LOC102550479	chr9	100	100	NA	NA	NA	NA	NA	NA	NA	NA	NA	NA	NA	NA	NA	NA	NA	NA	NA	NA	NA	NA	NA	NA	NA	NA	NonCoding	4.13268
TC0900001788.rn.1	3.84634	4.13489	-1.22141	down	1.5435e-05	0.000321606	MTA_TC0100000197.mm	Non-coding transcript identified by NONCODE: Linc	chr9	-	MTA_TR0100000518.mm	NonCoding	40870357	40874007	30	NA	NA	MTA_TR0100000518.mm	MTA2Rn6	Non-coding transcript identified by NONCODE: Linc	chr9	100	100	NA	NA	NA	NA	NA	NA	NA	NA	NA	NA	NA	NA	NA	NA	NA	NA	NA	NA	NA	NA	NA	NA	NA	NA	NonCoding	3.84634
TC1000000175.rn.1	4.36603	4.7166	-1.27507	down	1.57807e-05	0.000327714	RGD7546518_1	uncharacterized LOC102553477	chr10	+	mRNARGD7546521_1	NonCoding	12835892	12841335	50	NA	NA	mRNARGD7546521_1	Rat Genome Database	uncharacterized LOC102553477	chr10	100	100	NA	NA	NA	NA	NA	NA	NA	NA	NA	NA	NA	NA	NA	NA	NA	NA	NA	NA	NA	NA	NA	NA	NA	NA	NonCoding	3.92038
TC1000001305.rn.1	3.90423	4.27154	-1.28994	down	1.58737e-05	0.000329348	MTA_TC1100001308.mm	Non-coding transcript identified by NONCODE: Antisense	chr10	+	MTA_TR1100004940.mm	NonCoding	73645257	73645860	30	NA	NA	MTA_TR1100004940.mm	MTA2Rn6	Non-coding transcript identified by NONCODE: Antisense	chr10	100	100	NA	NA	NA	NA	NA	NA	NA	NA	NA	NA	NA	NA	NA	NA	NA	NA	NA	NA	NA	NA	NA	NA	NA	NA	NonCoding	3.95004
TC1000003896.rn.1	3.54444	4.01234	-1.3831	down	1.60346e-05	0.000332186	MTA_TC1100003867.mm	predicted gene 20511, Non-coding transcript identified by NONCODE: Antisense, novel transcript	chr10	-	MTA_TR1100014622.mm	NonCoding	91273509	91275635	30	NA	NA	MTA_TR1100014622.mm	MTA2Rn6	predicted gene 20511, Non-coding transcript identified by NONCODE: Antisense, novel transcript	chr10	100	100	NA	NA	NA	NA	NA	NA	NA	NA	NA	NA	NA	NA	NA	NA	NA	NA	NA	NA	NA	NA	NA	NA	NA	NA	NonCoding	3.32882
TC1100000108.rn.1	5.37773	6.28538	-1.87599	down	1.60876e-05	0.000333083	Mir99a	microRNA 99a	chr11	+	NR_031856	NonCoding	16052153	16052233	30	NA	100314019	NR_031856	RefSeq	Rattus norvegicus microRNA 99a (Mir99a), microRNA.	chr11	100	100	NA	NA	NA	NA	NA	NR_031856	GO:0060218	hematopoietic stem cell differentiation	not recorded	NA	NA	NA	NA	NA	NA	NA	NA	NA	NA	NA	NA	NA	NA	NA	NonCoding	6.21391
TC1200001667.rn.1	4.48404	4.78626	-1.23304	down	1.63871e-05	0.000337963	MTA_TC0500001323.mm	Non-coding transcript identified by NONCODE: Linc, Non-coding transcript identified by Luo, et al.	chr12	-	MTA_TR0500004521.mm	NonCoding	42711674	42712439	30	NA	NA	MTA_TR0500004521.mm	MTA2Rn6	Non-coding transcript identified by NONCODE: Linc, Non-coding transcript identified by Luo, et al.	chr12	100	100	NA	NA	NA	NA	NA	NA	NA	NA	NA	NA	NA	NA	NA	NA	NA	NA	NA	NA	NA	NA	NA	NA	NA	NA	NonCoding	4.27478
TC1300000596.rn.1	6.16561	7.97984	-3.51671	down	1.6414e-05	0.000338315	NA	NA	chr13	+	NA	Pseudogene	78474651	78475110	30	NA	NA	ENSRNOT00000003662	ENSEMBL	ensembl:novel chromosome:Rnor_5.0:13:83373937:83374396:1 gene:ENSRNOG00000002733 gene_biotype:pseudogene transcript_biotype:pseudogene	chr13	100	100	NA	NA	NA	NA	NA	NA	NA	NA	NA	NA	NA	NA	NA	NA	NA	NA	NA	NA	NA	NA	NA	NA	NA	NA	Pseudogene	6.15217
TC1300001394.rn.1	4.67164	4.24385	1.34517	up	1.6441e-05	0.000338771	MTA_TC0100003070.mm	RIKEN cDNA 1700037F24 gene, Non-coding transcript identified by NONCODE: Antisense	chr13	-	MTA_TR0100009697.mm	NonCoding	48979994	48982650	30	NA	NA	MTA_TR0100009697.mm	MTA2Rn6	RIKEN cDNA 1700037F24 gene, Non-coding transcript identified by NONCODE: Antisense	chr13	100	100	NA	NA	NA	NA	NA	NA	NA	NA	NA	NA	NA	NA	NA	NA	NA	NA	NA	NA	NA	NA	NA	NA	NA	NA	NonCoding	4.55182
TC1400001964.rn.1	3.23044	3.51364	-1.21688	down	1.664e-05	0.000341459	MTA_TC0500000485.mm	Non-coding transcript identified by NONCODE: Linc	chr14	-	MTA_TR0500001713.mm	NonCoding	70422904	70424617	30	NA	NA	MTA_TR0500001713.mm	MTA2Rn6	Non-coding transcript identified by NONCODE: Linc	chr14	100	100	NA	NA	NA	NA	NA	NA	NA	NA	NA	NA	NA	NA	NA	NA	NA	NA	NA	NA	NA	NA	NA	NA	NA	NA	NonCoding	3.107
TC1600000452.rn.1	3.65085	3.99132	-1.26617	down	1.70554e-05	0.000348923	MTA_TC0800002267.mm	Non-coding transcript identified by NONCODE: Sense No Exonic	chr16	+	MTA_TR0800006999.mm	NonCoding	35541813	35543809	30	NA	NA	MTA_TR0800006999.mm	MTA2Rn6	Non-coding transcript identified by NONCODE: Sense No Exonic	chr16	100	100	NA	NA	NA	NA	NA	NA	NA	NA	NA	NA	NA	NA	NA	NA	NA	NA	NA	NA	NA	NA	NA	NA	NA	NA	NonCoding	3.68279
TC1600000566.rn.1	3.70949	4.28762	-1.49291	down	1.70795e-05	0.000349224	MTA_TC0800002162.mm	Non-coding transcript identified by NONCODE: Linc, Non-coding transcript identified by Luo, et al.	chr16	+	MTA_TR0800006750.mm	NonCoding	48750390	48753667	30	NA	NA	MTA_TR0800006750.mm	MTA2Rn6	Non-coding transcript identified by NONCODE: Linc, Non-coding transcript identified by Luo, et al.	chr16	100	100	NA	NA	NA	NA	NA	NA	NA	NA	NA	NA	NA	NA	NA	NA	NA	NA	NA	NA	NA	NA	NA	NA	NA	NA	NonCoding	3.58453
TC1600001801.rn.1	4.06072	4.33923	-1.21294	down	1.71852e-05	0.000350954	RGD7731795_1	uncharacterized LOC102555413	chr16	-	mRNARGD7731797_1	NonCoding	63653022	63661059	30	NA	NA	mRNARGD7731797_1	Rat Genome Database	uncharacterized LOC102555413	chr16	100	100	NA	NA	NA	NA	NA	NA	NA	NA	NA	NA	NA	NA	NA	NA	NA	NA	NA	NA	NA	NA	NA	NA	NA	NA	NonCoding	3.93114
TC1700001471.rn.1	4.30167	4.00849	1.22534	up	1.73903e-05	0.000354826	MTA_TC1300000545.mm	Non-coding transcript identified by Luo, et al., Non-coding transcript identified by NONCODE: Linc	chr17	-	MTA_TR1300001469.mm	NonCoding	17344216	17345155	30	NA	NA	MTA_TR1300001469.mm	MTA2Rn6	Non-coding transcript identified by Luo, et al., Non-coding transcript identified by NONCODE: Linc	chr17	100	100	NA	NA	NA	NA	NA	NA	NA	NA	NA	NA	NA	NA	NA	NA	NA	NA	NA	NA	NA	NA	NA	NA	NA	NA	NonCoding	4.23813
TC1700001606.rn.1	4.10858	4.40479	-1.22792	down	1.74214e-05	0.000355356	MTA_TC1300000431.mm	Non-coding transcript identified by Luo, et al.	chr17	-	MTA_TR1300001104.mm	NonCoding	27728152	27732443	30	NA	NA	MTA_TR1300001104.mm	MTA2Rn6	Non-coding transcript identified by Luo, et al.	chr17	100	100	NA	NA	NA	NA	NA	NA	NA	NA	NA	NA	NA	NA	NA	NA	NA	NA	NA	NA	NA	NA	NA	NA	NA	NA	NonCoding	4.18963
TC1800001013.rn.1	5.4243	4.32956	2.13575	up	1.75177e-05	0.000357002	MTA_TC1800000976.mm	predicted gene, 24894	chr18	-	MTA_TR1800003070.mm	NonCoding	1774612	1774708	30	NA	NA	MTA_TR1800003070.mm	MTA2Rn6	predicted gene, 24894	chr18	100	100	NA	NA	NA	NA	NA	NA	NA	NA	NA	NA	NA	NA	NA	NA	NA	NA	NA	NA	NA	NA	NA	NA	NA	NA	NonCoding	5.98389
TC1800001103.rn.1	5.95104	5.47676	1.38922	up	1.75376e-05	0.000357302	MTA_TC1800001069.mm	mmu-mir-6360, microRNA mir-6360 (Mir6360), microRNA.	chr18	-	MTA_TR1800003342.mm	NonCoding	14778276	14778400	30	NA	NA	MTA_TR1800003342.mm	MTA2Rn6	mmu-mir-6360, microRNA mir-6360 (Mir6360), microRNA.	chr18	100	100	NA	NA	NA	NA	NA	NA	NA	NA	NA	NA	NA	NA	NA	NA	NA	NA	NA	NA	NA	NA	NA	NA	NA	NA	NonCoding	5.81508
TC1900000044.rn.1	7.51805	6.39228	2.18218	up	1.75722e-05	0.000357616	MTA_TC0800002782.mm	predicted gene, 22715	chr19	+	MTA_TR0800008584.mm	NonCoding	2710571	2710661	30	NA	NA	MTA_TR0800008584.mm	MTA2Rn6	predicted gene, 22715	chr19	100	100	NA	NA	NA	NA	NA	NA	NA	NA	NA	NA	NA	NA	NA	NA	NA	NA	NA	NA	NA	NA	NA	NA	NA	NA	NonCoding	7.31873
TC1900000055.rn.1	4.4583	4.82673	-1.29095	down	1.75776e-05	0.000357616	MTA_TC0800002773.mm	predicted gene 15680, Non-coding transcript identified by NONCODE: Sense No Exonic, putative novel transcript	chr19	+	MTA_TR0800008572.mm	NonCoding	5930575	6050606	30	NA	NA	MTA_TR0800008572.mm	MTA2Rn6	predicted gene 15680, Non-coding transcript identified by NONCODE: Sense No Exonic, putative novel transcript	chr19	100	100	NA	NA	NA	NA	NA	NA	NA	NA	NA	NA	NA	NA	NA	NA	NA	NA	NA	NA	NA	NA	NA	NA	NA	NA	NonCoding	4.41271
TC2000000798.rn.1	5.70399	5.41339	1.22315	up	1.77561e-05	0.00036058	MTA_TC1000000331.mm	Non-coding transcript identified by NONCODE: Sense No Exonic	chr20	+	MTA_TR1000000997.mm	NonCoding	44687776	44688866	30	NA	NA	MTA_TR1000000997.mm	MTA2Rn6	Non-coding transcript identified by NONCODE: Sense No Exonic	chr20	100	100	NA	NA	NA	NA	NA	NA	NA	NA	NA	NA	NA	NA	NA	NA	NA	NA	NA	NA	NA	NA	NA	NA	NA	NA	NonCoding	5.63711
TC2000000866.rn.1	5.27257	4.8613	1.32986	up	1.77976e-05	0.000361316	RGD7655723_1	uncharacterized LOC102553247	chr20	+	mRNARGD7655724_1	NonCoding	48564943	48565817	30	NA	NA	mRNARGD7655724_1	Rat Genome Database	uncharacterized LOC102553247	chr20	100	100	NA	NA	NA	NA	NA	NA	NA	NA	NA	NA	NA	NA	NA	NA	NA	NA	NA	NA	NA	NA	NA	NA	NA	NA	NonCoding	5.34327
TC2000001286.rn.1	7.74945	8.55025	-1.74206	down	1.78999e-05	0.000363092	MTA_TC1000000777.mm	Non-coding transcript identified by NONCODE: Linc, Non-coding transcript identified by Luo, et al.	chr20	-	MTA_TR1000002484.mm	NonCoding	11341224	11341598	30	NA	NA	MTA_TR1000002484.mm	MTA2Rn6	Non-coding transcript identified by NONCODE: Linc, Non-coding transcript identified by Luo, et al.	chr20	100	100	NA	NA	NA	NA	NA	NA	NA	NA	NA	NA	NA	NA	NA	NA	NA	NA	NA	NA	NA	NA	NA	NA	NA	NA	NonCoding	7.66836
TC0100000152.rn.1	3.40654	3.70722	-1.23172	down	1.79062e-05	0.000363092	MTA_TC1000000139.mm	Non-coding transcript identified by NONCODE: Linc, Non-coding transcript identified by Luo, et al.	chr1	+	MTA_TR1000000476.mm	NonCoding	14776561	14783812	30	NA	NA	MTA_TR1000000476.mm	MTA2Rn6	Non-coding transcript identified by NONCODE: Linc, Non-coding transcript identified by Luo, et al.	chr1	100	100	NA	NA	NA	NA	NA	NA	NA	NA	NA	NA	NA	NA	NA	NA	NA	NA	NA	NA	NA	NA	NA	NA	NA	NA	NonCoding	3.43323
TC0100000601.rn.1	3.398	3.8326	-1.35153	down	1.80298e-05	0.000365383	MTA_TC1700000174.mm	Non-coding transcript identified by NONCODE: Antisense	chr1	+	MTA_TR1700000605.mm	NonCoding	56973970	56974833	30	NA	NA	MTA_TR1700000605.mm	MTA2Rn6	Non-coding transcript identified by NONCODE: Antisense	chr1	100	100	NA	NA	NA	NA	NA	NA	NA	NA	NA	NA	NA	NA	NA	NA	NA	NA	NA	NA	NA	NA	NA	NA	NA	NA	NonCoding	3.34349
TC0100001698.rn.1	4.05545	4.37203	-1.24537	down	1.80843e-05	0.00036585	RGD7585540_1	uncharacterized LOC102549678	chr1	+	mRNARGD7585542_1	NonCoding	127353090	127354169	30	NA	NA	mRNARGD7585542_1	Rat Genome Database	uncharacterized LOC102549678	chr1	100	100	NA	NA	NA	NA	NA	NA	NA	NA	NA	NA	NA	NA	NA	NA	NA	NA	NA	NA	NA	NA	NA	NA	NA	NA	NonCoding	3.73453
TC0100002561.rn.1	5.61577	4.61398	2.00248	up	1.81459e-05	0.000366764	RGD7570963_1	uncharacterized LOC102546575	chr1	+	mRNARGD7570964_1	NonCoding	194965497	194968658	30	NA	NA	mRNARGD7570964_1	Rat Genome Database	uncharacterized LOC102546575	chr1	100	100	NA	NA	NA	NA	NA	NA	NA	NA	NA	NA	NA	NA	NA	NA	NA	NA	NA	NA	NA	NA	NA	NA	NA	NA	NonCoding	4.41234
TC0100003595.rn.1	4.92523	4.24908	1.59787	up	1.82586e-05	0.000368826	RGD7560038_1	uncharacterized LOC102553543	chr1	+	mRNARGD7560040_1	NonCoding	259464594	259468080	30	NA	NA	mRNARGD7560040_1	Rat Genome Database	uncharacterized LOC102553543	chr1	100	100	NA	NA	NA	NA	NA	NA	NA	NA	NA	NA	NA	NA	NA	NA	NA	NA	NA	NA	NA	NA	NA	NA	NA	NA	NonCoding	4.86417
TC0100004135.rn.1	3.93051	4.20941	-1.21327	down	1.82821e-05	0.000369192	MTA_TC1000000245.mm	Non-coding transcript identified by NONCODE: Linc	chr1	-	MTA_TR1000000782.mm	NonCoding	18079928	18081555	30	NA	NA	MTA_TR1000000782.mm	MTA2Rn6	Non-coding transcript identified by NONCODE: Linc	chr1	100	100	NA	NA	NA	NA	NA	NA	NA	NA	NA	NA	NA	NA	NA	NA	NA	NA	NA	NA	NA	NA	NA	NA	NA	NA	NonCoding	3.95583
TC0100005789.rn.1	5.23768	4.59286	1.56355	up	1.84014e-05	0.000371058	MTA_TC0700003520.mm	Non-coding transcript identified by NONCODE: Sense No Exonic	chr1	-	MTA_TR0700012130.mm	NonCoding	136001325	136002648	30	NA	NA	MTA_TR0700012130.mm	MTA2Rn6	Non-coding transcript identified by NONCODE: Sense No Exonic	chr1	100	100	NA	NA	NA	NA	NA	NA	NA	NA	NA	NA	NA	NA	NA	NA	NA	NA	NA	NA	NA	NA	NA	NA	NA	NA	NonCoding	5.06556
TC0100006623.rn.1	4.33047	4.67887	-1.27315	down	1.8439e-05	0.000371598	RGD7644049_1	uncharacterized LOC102549571	chr1	-	mRNARGD7644050_1	NonCoding	195432549	195446654	30	NA	NA	mRNARGD7644050_1	Rat Genome Database	uncharacterized LOC102549571	chr1	100	100	NA	NA	NA	NA	NA	NA	NA	NA	NA	NA	NA	NA	NA	NA	NA	NA	NA	NA	NA	NA	NA	NA	NA	NA	NonCoding	4.49443
TC0100007554.rn.1	5.6747	4.6542	2.02862	up	1.85527e-05	0.000373343	MTA_TC1900001371.mm	Non-coding transcript identified by NONCODE: Sense No Exonic	chr1	-	MTA_TR1900004721.mm	NonCoding	249724531	249726240	30	NA	NA	MTA_TR1900004721.mm	MTA2Rn6	Non-coding transcript identified by NONCODE: Sense No Exonic	chr1	100	100	NA	NA	NA	NA	NA	NA	NA	NA	NA	NA	NA	NA	NA	NA	NA	NA	NA	NA	NA	NA	NA	NA	NA	NA	NonCoding	5.93482
TC0200003507.rn.1	4.38291	3.98623	1.31647	up	1.90403e-05	0.000381815	RGD7547553_1	uncharacterized LOC102553014	chr2	-	mRNARGD7547554_1	NonCoding	122612630	122616930	30	NA	NA	mRNARGD7547554_1	Rat Genome Database	uncharacterized LOC102553014	chr2	100	100	NA	NA	NA	NA	NA	NA	NA	NA	NA	NA	NA	NA	NA	NA	NA	NA	NA	NA	NA	NA	NA	NA	NA	NA	NonCoding	4.73621
TC0200004245.rn.1	3.85579	3.5363	1.2479	up	1.90472e-05	0.000381843	MTA_TC0300000939.mm	predicted gene, 26689, Non-coding transcript identified by Luo, et al., Non-coding transcript identified by NONCODE: Linc	chr2	-	MTA_TR0300003173.mm	NonCoding	198514217	198521973	40	NA	NA	MTA_TR0300003173.mm	MTA2Rn6	predicted gene, 26689, Non-coding transcript identified by Luo, et al., Non-coding transcript identified by NONCODE: Linc	chr2	100	100	NA	NA	NA	NA	NA	NA	NA	NA	NA	NA	NA	NA	NA	NA	NA	NA	NA	NA	NA	NA	NA	NA	NA	NA	NonCoding	3.75523
TC0300000739.rn.1	4.08573	3.76892	1.24557	up	1.91174e-05	0.000383138	RGD6491326_1	uncharacterized LOC100911723	chr3	+	mRNARGD6491327_1	NonCoding	54373877	54375353	30	NA	NA	mRNARGD6491327_1	Rat Genome Database	uncharacterized LOC100911723	chr3	100	100	NA	NA	NA	NA	NA	NA	NA	NA	NA	NA	NA	NA	NA	NA	NA	NA	NA	NA	NA	NA	NA	NA	NA	NA	NonCoding	3.90533
TC0300001806.rn.1	5.41424	4.42183	1.98951	up	1.91304e-05	0.000383176	NA	NA	chr3	+	NA	Pseudogene	128694083	128694782	30	NA	NA	ENSRNOT00000030200	ENSEMBL	ensembl:novel chromosome:Rnor_5.0:3:135182739:135183438:1 gene:ENSRNOG00000024692 gene_biotype:pseudogene transcript_biotype:pseudogene	chr3	100	100	NA	NA	NA	NA	NA	NA	NA	NA	NA	NA	NA	NA	NA	NA	NA	NA	NA	NA	NA	NA	NA	NA	NA	NA	Pseudogene	5.32479
TC0300002288.rn.1	4.61722	4.20868	1.32734	up	1.92042e-05	0.000384319	MTA_TC0200002525.mm	predicted gene, 24473	chr3	+	MTA_TR0200008685.mm	NonCoding	161087424	161087540	30	NA	NA	MTA_TR0200008685.mm	MTA2Rn6	predicted gene, 24473	chr3	100	100	NA	NA	NA	NA	NA	NA	NA	NA	NA	NA	NA	NA	NA	NA	NA	NA	NA	NA	NA	NA	NA	NA	NA	NA	NonCoding	4.54377
TC0400000461.rn.1	5.16198	4.79584	1.2889	up	1.94466e-05	0.00038795	MTA_TC0600000187.mm	Non-coding transcript identified by NONCODE: Sense No Exonic	chr4	+	MTA_TR0600000563.mm	NonCoding	49117232	49118302	30	NA	NA	MTA_TR0600000563.mm	MTA2Rn6	Non-coding transcript identified by NONCODE: Sense No Exonic	chr4	100	100	NA	NA	NA	NA	NA	NA	NA	NA	NA	NA	NA	NA	NA	NA	NA	NA	NA	NA	NA	NA	NA	NA	NA	NA	NonCoding	5.39148
TC0400001834.rn.1	3.08665	3.40828	-1.24975	down	1.94834e-05	0.000388438	MTA_TC0600001498.mm	RNA for germline small RNA gsRNA120, complete sequence.	chr4	+	MTA_TR0600005148.mm	NonCoding	160398311	160398343	9	NA	NA	MTA_TR0600005148.mm	MTA2Rn6	RNA for germline small RNA gsRNA120, complete sequence.	chr4	100	100	NA	NA	NA	NA	NA	NA	NA	NA	NA	NA	NA	NA	NA	NA	NA	NA	NA	NA	NA	NA	NA	NA	NA	NA	NonCoding	2.87249
TC0400003524.rn.1	4.02845	3.72454	1.23448	up	1.98466e-05	0.000394993	MTA_TC0600002908.mm	Non-coding transcript identified by NONCODE: Sense No Exonic	chr4	-	MTA_TR0600009469.mm	NonCoding	144864631	144868088	30	NA	NA	MTA_TR0600009469.mm	MTA2Rn6	Non-coding transcript identified by NONCODE: Sense No Exonic	chr4	100	100	NA	NA	NA	NA	NA	NA	NA	NA	NA	NA	NA	NA	NA	NA	NA	NA	NA	NA	NA	NA	NA	NA	NA	NA	NonCoding	4.24222
TC0500000821.rn.1	4.08887	4.9524	-1.81949	down	1.98983e-05	0.00039545	MTA_TC0400000768.mm	predicted gene, 25769	chr5	+	MTA_TR0400002282.mm	NonCoding	89705890	89706015	30	NA	NA	MTA_TR0400002282.mm	MTA2Rn6	predicted gene, 25769	chr5	100	100	NA	NA	NA	NA	NA	NA	NA	NA	NA	NA	NA	NA	NA	NA	NA	NA	NA	NA	NA	NA	NA	NA	NA	NA	NonCoding	4.36735
TC0500001582.rn.1	4.22888	4.8058	-1.49166	down	1.98983e-05	0.00039545	MTA_TC0400001567.mm	Non-coding transcript identified by Luo, et al., Non-coding transcript identified by NONCODE: Linc	chr5	+	MTA_TR0400005268.mm	NonCoding	149894294	149900970	30	NA	NA	MTA_TR0400005268.mm	MTA2Rn6	Non-coding transcript identified by Luo, et al., Non-coding transcript identified by NONCODE: Linc	chr5	100	100	NA	NA	NA	NA	NA	NA	NA	NA	NA	NA	NA	NA	NA	NA	NA	NA	NA	NA	NA	NA	NA	NA	NA	NA	NonCoding	4.13367
TC0500003557.rn.1	4.3051	4.62157	-1.24528	down	2.01685e-05	0.000400011	RGD7498917_1	uncharacterized LOC102547796	chr5	-	mRNARGD7498919_1	NonCoding	141492042	141493884	30	NA	NA	mRNARGD7498919_1	Rat Genome Database	uncharacterized LOC102547796	chr5	100	100	NA	NA	NA	NA	NA	NA	NA	NA	NA	NA	NA	NA	NA	NA	NA	NA	NA	NA	NA	NA	NA	NA	NA	NA	NonCoding	4.26189
TC0600000505.rn.1	5.10308	4.76382	1.2651	up	2.01926e-05	0.000400373	MTA_TC1200000205.mm	predicted gene, 26211	chr6	+	MTA_TR1200000656.mm	NonCoding	43959339	43959431	30	NA	NA	MTA_TR1200000656.mm	MTA2Rn6	predicted gene, 26211	chr6	100	100	NA	NA	NA	NA	NA	NA	NA	NA	NA	NA	NA	NA	NA	NA	NA	NA	NA	NA	NA	NA	NA	NA	NA	NA	NonCoding	4.9625
TC0600000629.rn.1	4.18102	4.93424	-1.68555	down	2.02206e-05	0.000400814	MTA_TC1200000322.mm	Non-coding transcript identified by NONCODE: Linc, Non-coding transcript identified by Luo, et al.	chr6	+	MTA_TR1200000951.mm	NonCoding	55823999	55832257	30	NA	NA	MTA_TR1200000951.mm	MTA2Rn6	Non-coding transcript identified by NONCODE: Linc, Non-coding transcript identified by Luo, et al.	chr6	100	100	NA	NA	NA	NA	NA	NA	NA	NA	NA	NA	NA	NA	NA	NA	NA	NA	NA	NA	NA	NA	NA	NA	NA	NA	NonCoding	4.19206
TC0600001883.rn.1	5.29335	4.41605	1.83693	up	2.04188e-05	0.000404161	MTA_TC1700002705.mm	Non-coding transcript identified by NONCODE: Sense No Exonic	chr6	-	MTA_TR1700009791.mm	NonCoding	11716362	11721145	30	NA	NA	MTA_TR1700009791.mm	MTA2Rn6	Non-coding transcript identified by NONCODE: Sense No Exonic	chr6	100	100	NA	NA	NA	NA	NA	NA	NA	NA	NA	NA	NA	NA	NA	NA	NA	NA	NA	NA	NA	NA	NA	NA	NA	NA	NonCoding	5.25996
TC0700001504.rn.1	3.92706	4.20961	-1.21635	down	2.08613e-05	0.0004115	MTA_TC1700000137.mm	non-coding RNA, oocyte_clustered_small_RNA9680, complete sequence.	chr7	+	MTA_TR1700000476.mm	NonCoding	122948776	122949067	30	NA	NA	MTA_TR1700000476.mm	MTA2Rn6	non-coding RNA, oocyte_clustered_small_RNA9680, complete sequence.	chr7	100	100	NA	NA	NA	NA	NA	NA	NA	NA	NA	NA	NA	NA	NA	NA	NA	NA	NA	NA	NA	NA	NA	NA	NA	NA	NonCoding	3.90314
TC0800000612.rn.1	5.7402	4.70341	2.05165	up	2.12017e-05	0.000417258	MTA_TC0900000551.mm	Non-coding transcript identified by NONCODE: Sense No Exonic	chr8	+	MTA_TR0900001659.mm	NonCoding	50319616	50323693	30	NA	NA	MTA_TR0900001659.mm	MTA2Rn6	Non-coding transcript identified by NONCODE: Sense No Exonic	chr8	100	100	NA	NA	NA	NA	NA	NA	NA	NA	NA	NA	NA	NA	NA	NA	NA	NA	NA	NA	NA	NA	NA	NA	NA	NA	NonCoding	5.6963
TC0800001702.rn.1	11.0615	9.98969	2.10212	up	2.12809e-05	0.000418457	MTA_TC0900001554.mm	predicted gene, 22008	chr8	+	MTA_TR0900005026.mm	NonCoding	126383063	126383148	30	NA	NA	MTA_TR0900005026.mm	MTA2Rn6	predicted gene, 22008	chr8	100	100	NA	NA	NA	NA	NA	NA	NA	NA	NA	NA	NA	NA	NA	NA	NA	NA	NA	NA	NA	NA	NA	NA	NA	NA	NonCoding	10.9268
TC0800002892.rn.1	3.90923	4.18735	-1.21261	down	2.13846e-05	0.000419898	RGD7750337_1	uncharacterized LOC102546810	chr8	-	mRNARGD7750338_1	NonCoding	78669656	78676339	30	NA	NA	mRNARGD7750338_1	Rat Genome Database	uncharacterized LOC102546810	chr8	100	100	NA	NA	NA	NA	NA	NA	NA	NA	NA	NA	NA	NA	NA	NA	NA	NA	NA	NA	NA	NA	NA	NA	NA	NA	NonCoding	4.04143
TC0800003096.rn.1	6.77674	6.10083	1.5976	up	2.146e-05	0.000421257	LOC680372	similar to 40S ribosomal protein S16	chr8	-	LOC680372.aSep08-unspliced	Pseudogene	96570431	96570924	30	NA	NA	LOC680372.aSep08-unspliced	Ace View	similar to 40S ribosomal protein S16	chr8	100	100	NA	NA	NA	NA	NA	NA	NA	NA	NA	NA	NA	NA	NA	NA	NA	NA	NA	NA	NA	NA	NA	NA	NA	NA	Pseudogene	6.78962
TC0900002105.rn.1	3.88586	4.25009	-1.2872	down	2.18671e-05	0.000426814	MTA_TC0100002459.mm	predicted gene 13751, ribosomal protein S2 (Rps2) pseudogene	chr9	-	MTA_TR0100007899.mm	Pseudogene	70542378	70543075	30	NA	NA	MTA_TR0100007899.mm	MTA2Rn6	predicted gene 13751, ribosomal protein S2 (Rps2) pseudogene	chr9	100	100	NA	NA	NA	NA	NA	NA	NA	NA	NA	NA	NA	NA	NA	NA	NA	NA	NA	NA	NA	NA	NA	NA	NA	NA	Pseudogene	3.82143
TC0X00000469.rn.1	5.58031	4.78519	1.73522	up	2.18671e-05	0.000426814	MTA_TC0X00000824.mm	Non-coding transcript identified by NONCODE: Sense No Exonic	chrX	+	MTA_TR0X00002352.mm	NonCoding	52869434	52870132	30	NA	NA	MTA_TR0X00002352.mm	MTA2Rn6	Non-coding transcript identified by NONCODE: Sense No Exonic	chrX	100	100	NA	NA	NA	NA	NA	NA	NA	NA	NA	NA	NA	NA	NA	NA	NA	NA	NA	NA	NA	NA	NA	NA	NA	NA	NonCoding	5.32833
TC0X00001278.rn.1	3.54092	4.35554	-1.75883	down	2.18671e-05	0.000426814	Mir201	microRNA mir-201	chrX	+	NR_032759	NonCoding	155339140	155339219	30	NA	100314135	NR_032759	RefSeq	Rattus norvegicus microRNA mir-201 (Mir201), microRNA.	chrX	100	100	NA	NA	NA	NA	NA	NA	NA	NA	NA	NA	NA	NA	NA	NA	NA	NA	NA	NA	NA	NA	NA	NA	NA	NA	NonCoding	3.51076
TC0X00002129.rn.1	3.70101	4.20558	-1.4187	down	2.18671e-05	0.000426814	MTA_TC0X00002909.mm	Non-coding transcript identified by NONCODE: Linc	chrX	-	MTA_TR0X00008072.mm	NonCoding	92589327	92591022	29	NA	NA	MTA_TR0X00008072.mm	MTA2Rn6	Non-coding transcript identified by NONCODE: Linc	chrX	100	100	NA	NA	NA	NA	NA	NA	NA	NA	NA	NA	NA	NA	NA	NA	NA	NA	NA	NA	NA	NA	NA	NA	NA	NA	NonCoding	3.65119
TC1300002251.rn.1	3.77503	4.08142	-1.23661	down	2.32247e-05	0.000449742	MTA_TC0100003843.mm	Non-coding transcript identified by Luo, et al., Non-coding transcript identified by NONCODE: Linc	chr13	-	MTA_TR0100012315.mm	NonCoding	112675058	112678745	30	NA	NA	MTA_TR0100012315.mm	MTA2Rn6	Non-coding transcript identified by Luo, et al., Non-coding transcript identified by NONCODE: Linc	chr13	100	100	NA	NA	NA	NA	NA	NA	NA	NA	NA	NA	NA	NA	NA	NA	NA	NA	NA	NA	NA	NA	NA	NA	NA	NA	NonCoding	3.68212
TC1400000194.rn.1	4.24927	4.56847	-1.24764	down	2.33099e-05	0.000451265	MTA_TC0500002821.mm	predicted gene 16227, novel transcript	chr14	+	MTA_TR0500009762.mm	NonCoding	11731304	11732351	40	NA	NA	MTA_TR0500009762.mm	MTA2Rn6	predicted gene 16227, novel transcript	chr14	100	100	NA	NA	NA	NA	NA	NA	NA	NA	NA	NA	NA	NA	NA	NA	NA	NA	NA	NA	NA	NA	NA	NA	NA	NA	NonCoding	4.19572
TC1400001852.rn.1	5.59459	5.16369	1.34807	up	2.33628e-05	0.000452036	MTA_TC0500000564.mm	Non-coding transcript identified by NONCODE: Sense No Exonic	chr14	-	MTA_TR0500001936.mm	NonCoding	54850355	54852350	30	NA	NA	MTA_TR0500001936.mm	MTA2Rn6	Non-coding transcript identified by NONCODE: Sense No Exonic	chr14	100	100	NA	NA	NA	NA	NA	NA	NA	NA	NA	NA	NA	NA	NA	NA	NA	NA	NA	NA	NA	NA	NA	NA	NA	NA	NonCoding	5.57691
TC1400001984.rn.1	4.47532	4.04328	1.34914	up	2.33882e-05	0.0004524	MTA_TC0500000464.mm	Non-coding transcript identified by NONCODE: Sense No Exonic	chr14	-	MTA_TR0500001671.mm	NonCoding	72049782	72051673	30	NA	NA	MTA_TR0500001671.mm	MTA2Rn6	Non-coding transcript identified by NONCODE: Sense No Exonic	chr14	100	100	NA	NA	NA	NA	NA	NA	NA	NA	NA	NA	NA	NA	NA	NA	NA	NA	NA	NA	NA	NA	NA	NA	NA	NA	NonCoding	4.8518
TC1500002063.rn.1	11.7663	9.31553	5.46693	up	2.38837e-05	0.000460947	MTA_TC0X00001267.mm	non-coding RNA, oocyte_clustered_small_RNA8969, complete sequence.	chr15	-	MTA_TR0X00003415.mm	NonCoding	57250398	57250428	7	NA	NA	MTA_TR0X00003415.mm	MTA2Rn6	non-coding RNA, oocyte_clustered_small_RNA8969, complete sequence.	chr15	100	100	NA	NA	NA	NA	NA	NA	NA	NA	NA	NA	NA	NA	NA	NA	NA	NA	NA	NA	NA	NA	NA	NA	NA	NA	NonCoding	12.4481
TC1500002181.rn.1	5.69537	5.32341	1.29411	up	2.38932e-05	0.000461002	MTA_TC1400002514.mm	predicted gene, 23926	chr15	-	MTA_TR1400007710.mm	NonCoding	69576128	69576216	30	NA	NA	MTA_TR1400007710.mm	MTA2Rn6	predicted gene, 23926	chr15	100	100	NA	NA	NA	NA	NA	NA	NA	NA	NA	NA	NA	NA	NA	NA	NA	NA	NA	NA	NA	NA	NA	NA	NA	NA	NonCoding	5.65266
TC1600000457.rn.1	6.86839	6.43783	1.34776	up	2.39644e-05	0.000462117	MTA_TC0800002254.mm	PREDICTED: uncharacterized LOC100862010 (LOC100862010), miscRNA.	chr16	+	MTA_TR0800006972.mm	NonCoding	36077616	36095009	30	NA	NA	MTA_TR0800006972.mm	MTA2Rn6	PREDICTED: uncharacterized LOC100862010 (LOC100862010), miscRNA.	chr16	100	100	NA	NA	NA	NA	NA	NA	NA	NA	NA	NA	NA	NA	NA	NA	NA	NA	NA	NA	NA	NA	NA	NA	NA	NA	NonCoding	7.02245
TC1700000481.rn.1	4.71898	5.00135	-1.2162	down	2.42444e-05	0.000466141	MTA_TC1300001791.mm	Non-coding transcript identified by NONCODE: Linc, Non-coding transcript identified by Luo, et al.	chr17	+	MTA_TR1300004888.mm	NonCoding	30714832	30716147	25	NA	NA	MTA_TR1300004888.mm	MTA2Rn6	Non-coding transcript identified by NONCODE: Linc, Non-coding transcript identified by Luo, et al.	chr17	100	100	NA	NA	NA	NA	NA	NA	NA	NA	NA	NA	NA	NA	NA	NA	NA	NA	NA	NA	NA	NA	NA	NA	NA	NA	NonCoding	4.69724
TC1700000576.rn.1	3.94209	4.29781	-1.27963	down	2.42476e-05	0.000466141	MTA_TC1300001705.mm	Non-coding transcript identified by Luo, et al., Non-coding transcript identified by NONCODE: Linc	chr17	+	MTA_TR1300004648.mm	NonCoding	38154270	38164582	30	NA	NA	MTA_TR1300004648.mm	MTA2Rn6	Non-coding transcript identified by Luo, et al., Non-coding transcript identified by NONCODE: Linc	chr17	100	100	NA	NA	NA	NA	NA	NA	NA	NA	NA	NA	NA	NA	NA	NA	NA	NA	NA	NA	NA	NA	NA	NA	NA	NA	NonCoding	3.71842
TC1700001721.rn.1	3.95052	4.24068	-1.22277	down	2.45187e-05	0.000470565	MTA_TC1300000325.mm	Non-coding transcript identified by Luo, et al., Non-coding transcript identified by NONCODE: Linc	chr17	-	MTA_TR1300000859.mm	NonCoding	36313321	36316675	30	NA	NA	MTA_TR1300000859.mm	MTA2Rn6	Non-coding transcript identified by Luo, et al., Non-coding transcript identified by NONCODE: Linc	chr17	100	100	NA	NA	NA	NA	NA	NA	NA	NA	NA	NA	NA	NA	NA	NA	NA	NA	NA	NA	NA	NA	NA	NA	NA	NA	NonCoding	3.76972
TC0100000197.rn.1	7.33428	4.985	5.09571	up	2.48835e-05	0.000475446	MTA_TC1000001922.mm	Non-coding transcript identified by NONCODE: Sense No Exonic	chr1	+	MTA_TR1000006020.mm	NonCoding	18492901	18494703	30	NA	NA	MTA_TR1000006020.mm	MTA2Rn6	Non-coding transcript identified by NONCODE: Sense No Exonic	chr1	100	100	NA	NA	NA	NA	NA	NA	NA	NA	NA	NA	NA	NA	NA	NA	NA	NA	NA	NA	NA	NA	NA	NA	NA	NA	NonCoding	6.80124
TC0100000282.rn.1	10.801	5.02785	54.6874	up	2.4897e-05	0.000475572	MTA_TC1000001980.mm	Non-coding transcript identified by NONCODE: Antisense	chr1	+	MTA_TR1000006151.mm	NonCoding	25633850	25636666	30	NA	NA	MTA_TR1000006151.mm	MTA2Rn6	Non-coding transcript identified by NONCODE: Antisense	chr1	100	100	NA	NA	NA	NA	NA	NA	NA	NA	NA	NA	NA	NA	NA	NA	NA	NA	NA	NA	NA	NA	NA	NA	NA	NA	NonCoding	9.76532
TC0100004667.rn.1	3.78177	4.3234	-1.45562	down	2.5642e-05	0.000488042	RGD6498389_1	vomeronasal type-2 receptor 26-like	chr1	-	mRNARGD6498390_1	Pseudogene	64889080	64899799	50	NA	NA	mRNARGD6498390_1	Rat Genome Database	vomeronasal type-2 receptor 26-like	chr1	100	100	NA	NA	NA	NA	NA	NA	NA	NA	NA	NA	NA	NA	NA	NA	NA	NA	NA	NA	NA	NA	NA	NA	NA	NA	Pseudogene	3.58263
TC0100007866.rn.1	3.78628	4.72299	-1.91415	down	2.60327e-05	0.000494385	RGD7604314_1	uncharacterized LOC102553804	chr1	-	mRNARGD7604316_1	NonCoding	269266150	269288031	28	NA	NA	mRNARGD7604316_1	Rat Genome Database	uncharacterized LOC102553804	chr1	100	100	NA	NA	NA	NA	NA	NA	NA	NA	NA	NA	NA	NA	NA	NA	NA	NA	NA	NA	NA	NA	NA	NA	NA	NA	NonCoding	3.46081
TC0200000270.rn.1	3.74695	4.30021	-1.4674	down	2.61614e-05	0.000496691	RGD7613395_1	uncharacterized LOC102555263	chr2	+	mRNARGD7613397_1	NonCoding	31061878	31063335	30	NA	NA	mRNARGD7613397_1	Rat Genome Database	uncharacterized LOC102555263	chr2	100	100	NA	NA	NA	NA	NA	NA	NA	NA	NA	NA	NA	NA	NA	NA	NA	NA	NA	NA	NA	NA	NA	NA	NA	NA	NonCoding	3.73969
TC0200000502.rn.1	5.49458	5.08648	1.32694	up	2.62709e-05	0.000498634	MTA_TC1500000033.mm	Non-coding transcript identified by NONCODE: Sense No Exonic	chr2	+	MTA_TR1500000106.mm	NonCoding	55735672	55738967	30	NA	NA	MTA_TR1500000106.mm	MTA2Rn6	Non-coding transcript identified by NONCODE: Sense No Exonic	chr2	100	100	NA	NA	NA	NA	NA	NA	NA	NA	NA	NA	NA	NA	NA	NA	NA	NA	NA	NA	NA	NA	NA	NA	NA	NA	NonCoding	5.43124
TC0200000886.rn.1	3.95705	4.52361	-1.48099	down	2.63719e-05	0.000500137	MTA_TC0300000157.mm	predicted gene, 25152	chr2	+	MTA_TR0300000359.mm	NonCoding	112788058	112788173	30	NA	NA	MTA_TR0300000359.mm	MTA2Rn6	predicted gene, 25152	chr2	100	100	NA	NA	NA	NA	NA	NA	NA	NA	NA	NA	NA	NA	NA	NA	NA	NA	NA	NA	NA	NA	NA	NA	NA	NA	NonCoding	3.99683
TC0200002957.rn.1	4.23176	3.82767	1.32326	up	2.68945e-05	0.000508991	MTA_TC1300002728.mm	Non-coding transcript identified by NONCODE: Sense No Exonic	chr2	-	MTA_TR1300007904.mm	NonCoding	49447738	49450109	30	NA	NA	MTA_TR1300007904.mm	MTA2Rn6	Non-coding transcript identified by NONCODE: Sense No Exonic	chr2	100	100	NA	NA	NA	NA	NA	NA	NA	NA	NA	NA	NA	NA	NA	NA	NA	NA	NA	NA	NA	NA	NA	NA	NA	NA	NonCoding	4.59291
TC0200003200.rn.1	4.09018	4.36334	-1.20845	down	2.7049e-05	0.000511709	RGD7671897_1	uncharacterized LOC102553574	chr2	-	mRNARGD7671899_1	NonCoding	84239927	84242346	30	NA	NA	mRNARGD7671899_1	Rat Genome Database	uncharacterized LOC102553574	chr2	100	100	NA	NA	NA	NA	NA	NA	NA	NA	NA	NA	NA	NA	NA	NA	NA	NA	NA	NA	NA	NA	NA	NA	NA	NA	NonCoding	3.9317
TC0200004824.rn.1	5.16512	4.76284	1.3216	up	2.75027e-05	0.000519435	MTA_TC0300003053.mm	predicted gene, 24457	chr2	-	MTA_TR0300010161.mm	NonCoding	248718650	248718756	30	NA	NA	MTA_TR0300010161.mm	MTA2Rn6	predicted gene, 24457	chr2	100	100	NA	NA	NA	NA	NA	NA	NA	NA	NA	NA	NA	NA	NA	NA	NA	NA	NA	NA	NA	NA	NA	NA	NA	NA	NonCoding	5.2035
TC0200004876.rn.1	10.016	8.45322	2.95418	up	2.75435e-05	0.000520062	NA	NA	chr2	-	NA	NonCoding	253325187	253325253	30	NA	NA	ENSRNOT00000062179	ENSEMBL	ncrna:novel chromosome:Rnor_5.0:2:272023662:272023728:-1 gene:ENSRNOG00000048728 gene_biotype:miRNA transcript_biotype:miRNA	chr2	100	100	NA	NA	NA	NA	NA	NA	NA	NA	NA	NA	NA	NA	NA	NA	NA	NA	NA	NA	NA	NA	NA	NA	NA	NA	NonCoding	9.88615
TC0300001787.rn.1	3.92921	4.44065	-1.42547	down	2.78904e-05	0.00052546	MTA_TC0200002054.mm	Non-coding transcript identified by Luo, et al., Non-coding transcript identified by NONCODE: Linc	chr3	+	MTA_TR0200006914.mm	NonCoding	126351134	126354830	30	NA	NA	MTA_TR0200006914.mm	MTA2Rn6	Non-coding transcript identified by Luo, et al., Non-coding transcript identified by NONCODE: Linc	chr3	100	100	NA	NA	NA	NA	NA	NA	NA	NA	NA	NA	NA	NA	NA	NA	NA	NA	NA	NA	NA	NA	NA	NA	NA	NA	NonCoding	3.93204
TC0300002262.rn.1	5.92673	6.89639	-1.95838	down	2.79773e-05	0.000526808	MTA_TC0200002492.mm	PREDICTED: uncharacterized LOC100862033 (LOC100862033), miscRNA.	chr3	+	MTA_TR0200008550.mm	NonCoding	160018529	160036024	30	NA	NA	MTA_TR0200008550.mm	MTA2Rn6	PREDICTED: uncharacterized LOC100862033 (LOC100862033), miscRNA.	chr3	100	100	NA	NA	NA	NA	NA	NA	NA	NA	NA	NA	NA	NA	NA	NA	NA	NA	NA	NA	NA	NA	NA	NA	NA	NA	NonCoding	5.88478
TC0600003111.rn.1	9.36428	8.16187	2.30124	up	3.02686e-05	0.000563023	MTA_TC1200002316.mm	Non-coding transcript identified by NONCODE: Linc, Non-coding transcript identified by Luo, et al.	chr6	-	MTA_TR1200006563.mm	NonCoding	129705238	129706240	30	NA	NA	MTA_TR1200006563.mm	MTA2Rn6	Non-coding transcript identified by NONCODE: Linc, Non-coding transcript identified by Luo, et al.	chr6	100	100	NA	NA	NA	NA	NA	NA	NA	NA	NA	NA	NA	NA	NA	NA	NA	NA	NA	NA	NA	NA	NA	NA	NA	NA	NonCoding	8.95615
TC0700000436.rn.1	3.63969	4.00371	-1.28701	down	3.03288e-05	0.000563839	MTA_TC1000001055.mm	Non-coding transcript identified by NONCODE: Antisense, testis protein TEX18 (Tex18) mRNA, complete cds., PREDICTED: testis expressed gene 18 (Tex18), miscRNA.	chr7	+	MTA_TR1000003392.mm	NonCoding	27442825	27444096	30	NA	NA	MTA_TR1000003392.mm	MTA2Rn6	Non-coding transcript identified by NONCODE: Antisense, testis protein TEX18 (Tex18) mRNA, complete cds., PREDICTED: testis expressed gene 18 (Tex18), miscRNA.	chr7	100	100	NA	NA	NA	NA	NA	NA	NA	NA	NA	NA	NA	NA	NA	NA	NA	NA	NA	NA	NA	NA	NA	NA	NA	NA	NonCoding	3.38219
TC0700001294.rn.1	4.47597	4.20425	1.20725	up	3.04196e-05	0.000565069	MTA_TC1500000536.mm	RNA for germline small RNA gsRNA266, complete sequence.	chr7	+	MTA_TR1500001447.mm	NonCoding	115883186	115883230	21	NA	NA	MTA_TR1500001447.mm	MTA2Rn6	RNA for germline small RNA gsRNA266, complete sequence.	chr7	100	100	NA	NA	NA	NA	NA	NA	NA	NA	NA	NA	NA	NA	NA	NA	NA	NA	NA	NA	NA	NA	NA	NA	NA	NA	NonCoding	3.83221
TC0700001617.rn.1	10.2229	10.6154	-1.31266	down	3.06264e-05	0.000568344	NA	NA	chr7	+	NA	NonCoding	129501150	129501251	30	NA	NA	ENSRNOT00000072180	ENSEMBL	ncrna:novel chromosome:Rnor_5.0:7:129187240:129187341:1 gene:ENSRNOG00000050863 gene_biotype:miRNA transcript_biotype:miRNA	chr7	100	100	NA	NA	NA	NA	NA	NA	NA	NA	NA	NA	NA	NA	NA	NA	NA	NA	NA	NA	NA	NA	NA	NA	NA	NA	NonCoding	9.79237
TC0800000613.rn.1	6.86582	5.72449	2.20583	up	3.08864e-05	0.000572042	MTA_TC0900000552.mm	Non-coding transcript identified by NONCODE: Sense No Exonic	chr8	+	MTA_TR0900001660.mm	NonCoding	50326336	50327326	30	NA	NA	MTA_TR0900001660.mm	MTA2Rn6	Non-coding transcript identified by NONCODE: Sense No Exonic	chr8	100	100	NA	NA	NA	NA	NA	NA	NA	NA	NA	NA	NA	NA	NA	NA	NA	NA	NA	NA	NA	NA	NA	NA	NA	NA	NonCoding	6.57552
TC0800000768.rn.1	3.87217	4.33246	-1.37582	down	3.09118e-05	0.00057236	MTA_TC0900000684.mm	predicted gene, 26868	chr8	+	MTA_TR0900002099.mm	NonCoding	61261057	61269225	30	NA	NA	MTA_TR0900002099.mm	MTA2Rn6	predicted gene, 26868	chr8	100	100	NA	NA	NA	NA	NA	NA	NA	NA	NA	NA	NA	NA	NA	NA	NA	NA	NA	NA	NA	NA	NA	NA	NA	NA	NonCoding	3.758
TC0800001410.rn.1	3.8264	4.28046	-1.36989	down	3.10152e-05	0.00057381	MTA_TC0900001284.mm	Non-coding transcript identified by NONCODE: Antisense	chr8	+	MTA_TR0900004008.mm	NonCoding	110734347	110735008	30	NA	NA	MTA_TR0900004008.mm	MTA2Rn6	Non-coding transcript identified by NONCODE: Antisense	chr8	100	100	NA	NA	NA	NA	NA	NA	NA	NA	NA	NA	NA	NA	NA	NA	NA	NA	NA	NA	NA	NA	NA	NA	NA	NA	NonCoding	3.52004
TC0900000631.rn.1	4.11366	4.4794	-1.28854	down	3.14124e-05	0.000579756	RGD7675379_1	uncharacterized LOC102549920	chr9	+	mRNARGD7675380_1	NonCoding	54952527	54959718	30	NA	NA	mRNARGD7675380_1	Rat Genome Database	uncharacterized LOC102549920	chr9	100	100	NA	NA	NA	NA	NA	NA	NA	NA	NA	NA	NA	NA	NA	NA	NA	NA	NA	NA	NA	NA	NA	NA	NA	NA	NonCoding	4.03944
TC0900001802.rn.1	3.38562	3.65129	-1.2022	down	3.15995e-05	0.000582585	MTA_TC0100002170.mm	Non-coding transcript identified by NONCODE: Linc, Non-coding transcript identified by Luo, et al.	chr9	-	MTA_TR0100006912.mm	NonCoding	42424892	42428727	30	NA	NA	MTA_TR0100006912.mm	MTA2Rn6	Non-coding transcript identified by NONCODE: Linc, Non-coding transcript identified by Luo, et al.	chr9	100	100	NA	NA	NA	NA	NA	NA	NA	NA	NA	NA	NA	NA	NA	NA	NA	NA	NA	NA	NA	NA	NA	NA	NA	NA	NonCoding	3.35028
TC0900002228.rn.1	3.94683	4.44797	-1.41532	down	3.16716e-05	0.000583758	MTA_TC0100002571.mm	Non-coding transcript identified by NONCODE: Linc, Non-coding transcript identified by Luo, et al.	chr9	-	MTA_TR0100008211.mm	NonCoding	80805822	80808592	30	NA	NA	MTA_TR0100008211.mm	MTA2Rn6	Non-coding transcript identified by NONCODE: Linc, Non-coding transcript identified by Luo, et al.	chr9	100	100	NA	NA	NA	NA	NA	NA	NA	NA	NA	NA	NA	NA	NA	NA	NA	NA	NA	NA	NA	NA	NA	NA	NA	NA	NonCoding	4.07948
TC0X00000791.rn.1	3.96684	4.62145	-1.57419	down	3.1878e-05	0.000586934	RGD7629268_1	uncharacterized LOC102550604	chrX	+	mRNARGD7629270_1	NonCoding	84527711	84539745	60	NA	NA	mRNARGD7629270_1	Rat Genome Database	uncharacterized LOC102550604	chrX	100	100	NA	NA	NA	NA	NA	NA	NA	NA	NA	NA	NA	NA	NA	NA	NA	NA	NA	NA	NA	NA	NA	NA	NA	NA	NonCoding	3.90362
TC1000000276.rn.1	5.8521	5.28598	1.48053	up	3.21618e-05	0.000591527	MTA_TC1100002474.mm	PREDICTED: uncharacterized LOC100862145, transcript variant 2 (LOC100862145), miscRNA.	chr10	+	MTA_TR1100009444.mm	NonCoding	15602798	15619769	30	NA	NA	MTA_TR1100009444.mm	MTA2Rn6	PREDICTED: uncharacterized LOC100862145, transcript variant 2 (LOC100862145), miscRNA.	chr10	100	100	NA	NA	NA	NA	NA	NA	NA	NA	NA	NA	NA	NA	NA	NA	NA	NA	NA	NA	NA	NA	NA	NA	NA	NA	NonCoding	5.90633
TC1000002139.rn.1	7.23302	8.36173	-2.18663	down	3.24236e-05	0.000595546	MTA_TC0600000931.mm	Non-coding transcript identified by NONCODE: Linc	chr10	+	MTA_TR0600003149.mm	NonCoding	112564204	112564788	40	NA	NA	MTA_TR0600003149.mm	MTA2Rn6	Non-coding transcript identified by NONCODE: Linc	chr10	100	100	NA	NA	NA	NA	NA	NA	NA	NA	NA	NA	NA	NA	NA	NA	NA	NA	NA	NA	NA	NA	NA	NA	NA	NA	NonCoding	7.04148
TC1000002509.rn.1	6.99606	5.98834	2.01073	up	3.24394e-05	0.000595678	RGD7516406_1	uncharacterized LOC102546404	chr10	-	mRNARGD7516407_1	NonCoding	17950760	17959315	30	NA	NA	mRNARGD7516407_1	Rat Genome Database	uncharacterized LOC102546404	chr10	100	100	NA	NA	NA	NA	NA	NA	NA	NA	NA	NA	NA	NA	NA	NA	NA	NA	NA	NA	NA	NA	NA	NA	NA	NA	NonCoding	6.54659
TC1000002804.rn.1	3.93211	4.56929	-1.5553	down	3.24907e-05	0.000596142	MTA_TC1100002757.mm	Non-coding transcript identified by NONCODE: Linc	chr10	-	MTA_TR1100010277.mm	NonCoding	39563648	39566081	22	NA	NA	MTA_TR1100010277.mm	MTA2Rn6	Non-coding transcript identified by NONCODE: Linc	chr10	100	100	NA	NA	NA	NA	NA	NA	NA	NA	NA	NA	NA	NA	NA	NA	NA	NA	NA	NA	NA	NA	NA	NA	NA	NA	NonCoding	3.86457
TC1000003034.rn.1	4.20977	4.81989	-1.52639	down	3.25198e-05	0.000596517	MTA_TC1100003004.mm	PREDICTED: uncharacterized LOC100861608 (LOC100861608), miscRNA.	chr10	-	MTA_TR1100011161.mm	NonCoding	54141499	54184763	30	NA	NA	MTA_TR1100011161.mm	MTA2Rn6	PREDICTED: uncharacterized LOC100861608 (LOC100861608), miscRNA.	chr10	100	100	NA	NA	NA	NA	NA	NA	NA	NA	NA	NA	NA	NA	NA	NA	NA	NA	NA	NA	NA	NA	NA	NA	NA	NA	NonCoding	4.23543
TC1000003410.rn.1	4.18591	4.46258	-1.2114	down	3.26441e-05	0.000598478	MTA_TC1100001270.mm	predicted gene, 23211, Non-coding transcript identified by NONCODE: Linc	chr10	-	MTA_TR1100004784.mm	NonCoding	69763653	69763941	30	NA	NA	MTA_TR1100004784.mm	MTA2Rn6	predicted gene, 23211, Non-coding transcript identified by NONCODE: Linc	chr10	100	100	NA	NA	NA	NA	NA	NA	NA	NA	NA	NA	NA	NA	NA	NA	NA	NA	NA	NA	NA	NA	NA	NA	NA	NA	NonCoding	3.90331
TC1100000296.rn.1	4.34868	4.62754	-1.21323	down	3.30314e-05	0.000604947	RGD7622427_1	uncharacterized LOC102549020	chr11	+	mRNARGD7622429_1	NonCoding	33393782	33420443	30	NA	NA	mRNARGD7622429_1	Rat Genome Database	uncharacterized LOC102549020	chr11	100	100	NA	NA	NA	NA	NA	NA	NA	NA	NA	NA	NA	NA	NA	NA	NA	NA	NA	NA	NA	NA	NA	NA	NA	NA	NonCoding	3.92978
TC1100001020.rn.1	3.98558	4.36414	-1.30004	down	3.30595e-05	0.000605287	MTA_TC1600001285.mm	Non-coding transcript identified by NONCODE: Linc	chr11	+	MTA_TR1600004395.mm	NonCoding	88025049	88028669	30	NA	NA	MTA_TR1600004395.mm	MTA2Rn6	Non-coding transcript identified by NONCODE: Linc	chr11	100	100	NA	NA	NA	NA	NA	NA	NA	NA	NA	NA	NA	NA	NA	NA	NA	NA	NA	NA	NA	NA	NA	NA	NA	NA	NonCoding	4.03115
TC1100001905.rn.1	4.75904	5.19835	-1.35595	down	3.32596e-05	0.000608466	RGD7547613_1	uncharacterized LOC102552753	chr11	-	mRNARGD7547616_1	NonCoding	82291178	82294042	30	NA	NA	mRNARGD7547616_1	Rat Genome Database	uncharacterized LOC102552753	chr11	100	100	NA	NA	NA	NA	NA	NA	NA	NA	NA	NA	NA	NA	NA	NA	NA	NA	NA	NA	NA	NA	NA	NA	NA	NA	NonCoding	4.71686
TC1300001592.rn.1	4.03804	4.33517	-1.2287	down	3.37122e-05	0.000614622	MTA_TC0100003227.mm	Non-coding transcript identified by Luo, et al., Non-coding transcript identified by NONCODE: Linc	chr13	-	MTA_TR0100010237.mm	NonCoding	66592481	66594021	30	NA	NA	MTA_TR0100010237.mm	MTA2Rn6	Non-coding transcript identified by Luo, et al., Non-coding transcript identified by NONCODE: Linc	chr13	100	100	NA	NA	NA	NA	NA	NA	NA	NA	NA	NA	NA	NA	NA	NA	NA	NA	NA	NA	NA	NA	NA	NA	NA	NA	NonCoding	3.92823
TC1400000513.rn.1	5.55235	5.17641	1.29768	up	3.39138e-05	0.000617643	MTA_TC0500002503.mm	RIKEN cDNA 9130230L23 gene, Non-coding transcript identified by NONCODE: Linc, novel protein (9130230L23Rik)	chr14	+	MTA_TR0500008742.mm	NonCoding	43875599	43881520	19	NA	NA	MTA_TR0500008742.mm	MTA2Rn6	RIKEN cDNA 9130230L23 gene, Non-coding transcript identified by NONCODE: Linc, novel protein (9130230L23Rik)	chr14	100	100	NA	NA	NA	NA	NA	NA	NA	NA	NA	NA	NA	NA	NA	NA	NA	NA	NA	NA	NA	NA	NA	NA	NA	NA	NonCoding	5.32027
TC1500000137.rn.1	3.8852	3.4502	1.35191	up	3.43646e-05	0.000625028	MTA_TC1400001452.mm	predicted gene 3848, Non-coding transcript identified by NONCODE: Antisense, novel transcript	chr15	+	MTA_TR1400004529.mm	NonCoding	13197418	13198425	30	NA	NA	MTA_TR1400004529.mm	MTA2Rn6	predicted gene 3848, Non-coding transcript identified by NONCODE: Antisense, novel transcript	chr15	100	100	NA	NA	NA	NA	NA	NA	NA	NA	NA	NA	NA	NA	NA	NA	NA	NA	NA	NA	NA	NA	NA	NA	NA	NA	NonCoding	3.94272
TC1500000567.rn.1	3.36283	4.00038	-1.55568	down	3.45173e-05	0.000627307	RGD7524074_1	uncharacterized LOC102549850	chr15	+	mRNARGD7524076_1	NonCoding	37605731	37614586	30	NA	NA	mRNARGD7524076_1	Rat Genome Database	uncharacterized LOC102549850	chr15	100	100	NA	NA	NA	NA	NA	NA	NA	NA	NA	NA	NA	NA	NA	NA	NA	NA	NA	NA	NA	NA	NA	NA	NA	NA	NonCoding	3.34851
TC1500001654.rn.1	4.4092	4.70752	-1.22971	down	3.46355e-05	0.000628791	MTA_TC1400002044.mm	Non-coding transcript identified by NONCODE: Linc	chr15	-	MTA_TR1400006242.mm	NonCoding	31435456	31436735	30	NA	NA	MTA_TR1400006242.mm	MTA2Rn6	Non-coding transcript identified by NONCODE: Linc	chr15	100	100	NA	NA	NA	NA	NA	NA	NA	NA	NA	NA	NA	NA	NA	NA	NA	NA	NA	NA	NA	NA	NA	NA	NA	NA	NonCoding	4.16676
TC1600000009.rn.1	3.72373	4.0188	-1.22694	down	3.47802e-05	0.000630588	MTA_TC1400000235.mm	Non-coding transcript identified by Luo, et al., Non-coding transcript identified by NONCODE: Linc	chr16	+	MTA_TR1400000731.mm	NonCoding	1106336	1107179	30	NA	NA	MTA_TR1400000731.mm	MTA2Rn6	Non-coding transcript identified by Luo, et al., Non-coding transcript identified by NONCODE: Linc	chr16	100	100	NA	NA	NA	NA	NA	NA	NA	NA	NA	NA	NA	NA	NA	NA	NA	NA	NA	NA	NA	NA	NA	NA	NA	NA	NonCoding	3.84502
TC1600000758.rn.1	5.96528	4.58736	2.59892	up	3.47802e-05	0.000630588	RGD7683648_1	uncharacterized LOC102549570	chr16	+	mRNARGD7683649_1	NonCoding	66327094	66341058	30	NA	NA	mRNARGD7683649_1	Rat Genome Database	uncharacterized LOC102549570	chr16	100	100	NA	NA	NA	NA	NA	NA	NA	NA	NA	NA	NA	NA	NA	NA	NA	NA	NA	NA	NA	NA	NA	NA	NA	NA	NonCoding	4.41009
TC1700000527.rn.1	3.82174	4.10463	-1.21664	down	3.50735e-05	0.000634735	MTA_TC1300001735.mm	Non-coding transcript identified by NONCODE: Antisense	chr17	+	MTA_TR1300004721.mm	NonCoding	34886885	34888805	30	NA	NA	MTA_TR1300004721.mm	MTA2Rn6	Non-coding transcript identified by NONCODE: Antisense	chr17	100	100	NA	NA	NA	NA	NA	NA	NA	NA	NA	NA	NA	NA	NA	NA	NA	NA	NA	NA	NA	NA	NA	NA	NA	NA	NonCoding	3.43106
TC1700002057.rn.1	5.50961	5.03045	1.39393	up	3.53356e-05	0.000638638	NA	NA	chr17	-	NA	NonCoding	69608672	69609232	30	NA	NA	NONRATT025320	NONCODE	Non-coding transcript identified by NONCODE	chr17	100	100	NA	NA	NA	NA	NA	NA	NA	NA	NA	NA	NA	NA	NA	NA	NA	NA	NA	NA	NA	NA	NA	NA	NA	NA	NonCoding	5.0319
TC1700002225.rn.1	5.19457	4.09863	2.13752	up	3.53752e-05	0.000639018	MTA_TC0200000029.mm	Non-coding transcript identified by NONCODE: Sense No Exonic	chr17	-	MTA_TR0200000108.mm	NonCoding	77913356	77915030	30	NA	NA	MTA_TR0200000108.mm	MTA2Rn6	Non-coding transcript identified by NONCODE: Sense No Exonic	chr17	100	100	NA	NA	NA	NA	NA	NA	NA	NA	NA	NA	NA	NA	NA	NA	NA	NA	NA	NA	NA	NA	NA	NA	NA	NA	NonCoding	5.2141
TC1800001712.rn.1	4.52291	4.22622	1.22833	up	3.5718e-05	0.000644029	MTA_TC1800001604.mm	Non-coding transcript identified by NONCODE: Sense No Exonic	chr18	-	MTA_TR1800004831.mm	NonCoding	71511859	71514536	30	NA	NA	MTA_TR1800004831.mm	MTA2Rn6	Non-coding transcript identified by NONCODE: Sense No Exonic	chr18	100	100	NA	NA	NA	NA	NA	NA	NA	NA	NA	NA	NA	NA	NA	NA	NA	NA	NA	NA	NA	NA	NA	NA	NA	NA	NonCoding	4.67904
TC1900000030.rn.1	3.7182	4.03215	-1.24311	down	3.58803e-05	0.000646784	RGD7695923_1	uncharacterized LOC102555811	chr19	+	mRNARGD7695926_1	NonCoding	1155365	1157972	30	NA	NA	mRNARGD7695926_1	Rat Genome Database	uncharacterized LOC102555811	chr19	100	100	NA	NA	NA	NA	NA	NA	NA	NA	NA	NA	NA	NA	NA	NA	NA	NA	NA	NA	NA	NA	NA	NA	NA	NA	NonCoding	3.52812
TC1900000248.rn.1	4.5826	4.89667	-1.24321	down	3.61239e-05	0.000650835	RGD7743649_1	uncharacterized LOC102547971	chr19	+	mRNARGD7743651_1	NonCoding	21792214	21801175	30	NA	NA	mRNARGD7743651_1	Rat Genome Database	uncharacterized LOC102547971	chr19	100	100	NA	NA	NA	NA	NA	NA	NA	NA	NA	NA	NA	NA	NA	NA	NA	NA	NA	NA	NA	NA	NA	NA	NA	NA	NonCoding	4.64381
TC1900000322.rn.1	5.09959	5.38985	-1.22286	down	3.61822e-05	0.000651715	Mir23a	microRNA 23a	chr19	+	NR_031825	NonCoding	25318582	25318656	30	NA	100314228	NR_031825	RefSeq	Rattus norvegicus microRNA 23a (Mir23a), microRNA.	chr19	100	100	NA	NA	NA	NA	NA	NR_031825	GO:0010468	regulation of gene expression	not recorded	NA	NA	NA	NA	NA	NA	NA	NA	NA	NA	NA	NA	NA	NA	NA	NonCoding	5.14909
TC1900000584.rn.1	4.49876	4.22007	1.21309	up	3.63619e-05	0.000654609	MTA_TC0800002901.mm	Non-coding transcript identified by NONCODE: Linc	chr19	+	MTA_TR0800008948.mm	NonCoding	42217701	42218381	30	NA	NA	MTA_TR0800008948.mm	MTA2Rn6	Non-coding transcript identified by NONCODE: Linc	chr19	100	100	NA	NA	NA	NA	NA	NA	NA	NA	NA	NA	NA	NA	NA	NA	NA	NA	NA	NA	NA	NA	NA	NA	NA	NA	NonCoding	4.24976
TC0100000041.rn.1	4.69788	5.4268	-1.65739	down	3.77226e-05	0.000675967	MTA_TC1000000066.mm	Non-coding transcript identified by NONCODE: Linc	chr1	+	MTA_TR1000000245.mm	NonCoding	3682893	3684684	30	NA	NA	MTA_TR1000000245.mm	MTA2Rn6	Non-coding transcript identified by NONCODE: Linc	chr1	100	100	NA	NA	NA	NA	NA	NA	NA	NA	NA	NA	NA	NA	NA	NA	NA	NA	NA	NA	NA	NA	NA	NA	NA	NA	NonCoding	4.87749
TC0100000063.rn.1	5.97117	6.25489	-1.21733	down	3.7725e-05	0.000675967	MTA_TC0200003322.mm	predicted gene, 23546	chr1	+	MTA_TR0200011946.mm	NonCoding	5625610	5625740	30	NA	NA	MTA_TR0200011946.mm	MTA2Rn6	predicted gene, 23546	chr1	100	100	NA	NA	NA	NA	NA	NA	NA	NA	NA	NA	NA	NA	NA	NA	NA	NA	NA	NA	NA	NA	NA	NA	NA	NA	NonCoding	5.90746
TC0100000185.rn.1	4.26413	4.65109	-1.30763	down	3.77613e-05	0.000676442	MTA_TC1000001927.mm	Non-coding transcript identified by NONCODE: Antisense	chr1	+	MTA_TR1000006028.mm	NonCoding	17476337	17486287	30	NA	NA	MTA_TR1000006028.mm	MTA2Rn6	Non-coding transcript identified by NONCODE: Antisense	chr1	100	100	NA	NA	NA	NA	NA	NA	NA	NA	NA	NA	NA	NA	NA	NA	NA	NA	NA	NA	NA	NA	NA	NA	NA	NA	NonCoding	3.95555
TC0100004349.rn.1	4.5497	4.23015	1.24794	up	3.85088e-05	0.000687862	RGD7672446_1	uncharacterized LOC102551533	chr1	-	mRNARGD7672447_1	NonCoding	38815901	38819768	30	NA	NA	mRNARGD7672447_1	Rat Genome Database	uncharacterized LOC102551533	chr1	100	100	NA	NA	NA	NA	NA	NA	NA	NA	NA	NA	NA	NA	NA	NA	NA	NA	NA	NA	NA	NA	NA	NA	NA	NA	NonCoding	4.37486
TC0100005507.rn.1	4.05497	4.47624	-1.3391	down	3.86513e-05	0.000689693	RGD7652533_1	uncharacterized LOC102554954	chr1	-	mRNARGD7652535_1	NonCoding	113155934	113162363	30	NA	NA	mRNARGD7652535_1	Rat Genome Database	uncharacterized LOC102554954	chr1	100	100	NA	NA	NA	NA	NA	NA	NA	NA	NA	NA	NA	NA	NA	NA	NA	NA	NA	NA	NA	NA	NA	NA	NA	NA	NonCoding	4.12501
TC0100005643.rn.1	3.39368	3.74504	-1.27576	down	3.88165e-05	0.000692102	NA	NA	chr1	-	NA	NonCoding	122591900	122591987	30	NA	NA	ENSRNOT00000072736	ENSEMBL	ncrna:novel chromosome:Rnor_5.0:1:123725252:123725339:-1 gene:ENSRNOG00000045916 gene_biotype:miRNA transcript_biotype:miRNA	chr1	100	100	NA	NA	NA	NA	NA	NA	NA	NA	NA	NA	NA	NA	NA	NA	NA	NA	NA	NA	NA	NA	NA	NA	NA	NA	NonCoding	3.21772
TC0100005839.rn.1	5.521	5.01177	1.42329	up	3.8884e-05	0.000692803	MTA_TC0700003558.mm	Non-coding transcript identified by NONCODE: Antisense	chr1	-	MTA_TR0700012226.mm	NonCoding	141168895	141170633	30	NA	NA	MTA_TR0700012226.mm	MTA2Rn6	Non-coding transcript identified by NONCODE: Antisense	chr1	100	100	NA	NA	NA	NA	NA	NA	NA	NA	NA	NA	NA	NA	NA	NA	NA	NA	NA	NA	NA	NA	NA	NA	NA	NA	NonCoding	5.55999
TC0100007284.rn.1	7.04329	5.69011	2.55476	up	3.90077e-05	0.000694073	MTA_TC1900001132.mm	Non-coding transcript identified by NONCODE: Linc, Non-coding transcript identified by Luo, et al.	chr1	-	MTA_TR1900004114.mm	NonCoding	227585305	227601838	16	NA	NA	MTA_TR1900004114.mm	MTA2Rn6	Non-coding transcript identified by NONCODE: Linc, Non-coding transcript identified by Luo, et al.	chr1	100	100	NA	NA	NA	NA	NA	NA	NA	NA	NA	NA	NA	NA	NA	NA	NA	NA	NA	NA	NA	NA	NA	NA	NA	NA	NonCoding	6.77704
TC0100007397.rn.1	4.48373	4.8201	-1.26258	down	3.90467e-05	0.000694407	MTA_TC1900001252.mm	Non-coding transcript identified by NONCODE: Linc, Non-coding transcript identified by Luo, et al.	chr1	-	MTA_TR1900004386.mm	NonCoding	238956470	238972340	30	NA	NA	MTA_TR1900004386.mm	MTA2Rn6	Non-coding transcript identified by NONCODE: Linc, Non-coding transcript identified by Luo, et al.	chr1	100	100	NA	NA	NA	NA	NA	NA	NA	NA	NA	NA	NA	NA	NA	NA	NA	NA	NA	NA	NA	NA	NA	NA	NA	NA	NonCoding	4.5716
TC0100007755.rn.1	5.12468	5.44864	-1.25177	down	3.90611e-05	0.000694484	MTA_TC1900001548.mm	predicted gene, 24400	chr1	-	MTA_TR1900005278.mm	NonCoding	263635261	263635373	30	NA	NA	MTA_TR1900005278.mm	MTA2Rn6	predicted gene, 24400	chr1	100	100	NA	NA	NA	NA	NA	NA	NA	NA	NA	NA	NA	NA	NA	NA	NA	NA	NA	NA	NA	NA	NA	NA	NA	NA	NonCoding	4.67787
TC0100007933.rn.1	5.39213	4.82281	1.48383	up	3.9272e-05	0.000697693	MTA_TC1900000788.mm	Non-coding transcript identified by NONCODE: Sense No Exonic	chr1	-	MTA_TR1900002730.mm	NonCoding	276183751	276186232	30	NA	NA	MTA_TR1900002730.mm	MTA2Rn6	Non-coding transcript identified by NONCODE: Sense No Exonic	chr1	100	100	NA	NA	NA	NA	NA	NA	NA	NA	NA	NA	NA	NA	NA	NA	NA	NA	NA	NA	NA	NA	NA	NA	NA	NA	NonCoding	5.54792
TC0200000283.rn.1	4.21305	4.79342	-1.49524	down	3.9332e-05	0.00069858	MTA_TC1300001153.mm	Non-coding transcript identified by NONCODE: Linc	chr2	+	MTA_TR1300003188.mm	NonCoding	32592696	32593841	27	NA	NA	MTA_TR1300003188.mm	MTA2Rn6	Non-coding transcript identified by NONCODE: Linc	chr2	100	100	NA	NA	NA	NA	NA	NA	NA	NA	NA	NA	NA	NA	NA	NA	NA	NA	NA	NA	NA	NA	NA	NA	NA	NA	NonCoding	4.12928
TC0200000806.rn.1	9.55275	8.74531	1.7501	up	3.98044e-05	0.000705696	NA	NA	chr2	+	NA	NonCoding	95832934	95833003	5	NA	NA	ENSRNOT00000075364	ENSEMBL	ncrna:novel chromosome:Rnor_5.0:2:115574773:115574842:1 gene:ENSRNOG00000048822 gene_biotype:miRNA transcript_biotype:miRNA	chr2	100	100	NA	NA	NA	NA	NA	NA	NA	NA	NA	NA	NA	NA	NA	NA	NA	NA	NA	NA	NA	NA	NA	NA	NA	NA	NonCoding	9.26195
TC0200002541.rn.1	4.12914	3.70155	1.34499	up	4.02996e-05	0.00071264	MTA_TC1300002369.mm	Non-coding transcript identified by NONCODE: Antisense	chr2	-	MTA_TR1300006787.mm	NonCoding	11819596	11823199	30	NA	NA	MTA_TR1300006787.mm	MTA2Rn6	Non-coding transcript identified by NONCODE: Antisense	chr2	100	100	NA	NA	NA	NA	NA	NA	NA	NA	NA	NA	NA	NA	NA	NA	NA	NA	NA	NA	NA	NA	NA	NA	NA	NA	NonCoding	4.08903
TC0200002771.rn.1	5.725	4.93173	1.73299	up	4.03457e-05	0.000713103	MTA_TC1300002567.mm	Non-coding transcript identified by NONCODE: Sense No Exonic	chr2	-	MTA_TR1300007426.mm	NonCoding	32965768	32966364	30	NA	NA	MTA_TR1300007426.mm	MTA2Rn6	Non-coding transcript identified by NONCODE: Sense No Exonic	chr2	100	100	NA	NA	NA	NA	NA	NA	NA	NA	NA	NA	NA	NA	NA	NA	NA	NA	NA	NA	NA	NA	NA	NA	NA	NA	NonCoding	5.42053
TC0200002914.rn.1	3.70564	4.23309	-1.44137	down	4.03749e-05	0.000713421	MTA_TC1300002693.mm	Non-coding transcript identified by NONCODE: Linc, Non-coding transcript identified by Luo, et al.	chr2	-	MTA_TR1300007821.mm	NonCoding	45283201	45284632	30	NA	NA	MTA_TR1300007821.mm	MTA2Rn6	Non-coding transcript identified by NONCODE: Linc, Non-coding transcript identified by Luo, et al.	chr2	100	100	NA	NA	NA	NA	NA	NA	NA	NA	NA	NA	NA	NA	NA	NA	NA	NA	NA	NA	NA	NA	NA	NA	NA	NA	NonCoding	3.3194
TC0200004926.rn.1	3.66109	4.78493	-2.17925	down	4.07531e-05	0.000718997	MTA_TC0300003164.mm	Non-coding transcript identified by NONCODE: Sense No Exonic	chr2	-	MTA_TR0300010476.mm	NonCoding	259863095	259863189	30	NA	NA	MTA_TR0300010476.mm	MTA2Rn6	Non-coding transcript identified by NONCODE: Sense No Exonic	chr2	100	100	NA	NA	NA	NA	NA	NA	NA	NA	NA	NA	NA	NA	NA	NA	NA	NA	NA	NA	NA	NA	NA	NA	NA	NA	NonCoding	3.53484
TC0300003087.rn.1	7.60869	7.02448	1.49922	up	4.10322e-05	0.00072244	MTA_TC0200003486.mm	predicted gene, 25264	chr3	-	MTA_TR0200012506.mm	NonCoding	34851630	34851746	30	NA	NA	MTA_TR0200012506.mm	MTA2Rn6	predicted gene, 25264	chr3	100	100	NA	NA	NA	NA	NA	NA	NA	NA	NA	NA	NA	NA	NA	NA	NA	NA	NA	NA	NA	NA	NA	NA	NA	NA	NonCoding	7.32838
TC0300003090.rn.1	4.30166	4.58496	-1.21698	down	4.11129e-05	0.000723675	MTA_TC0200003501.mm	predicted gene 13480, Non-coding transcript identified by NONCODE: Antisense, novel transcript	chr3	-	MTA_TR0200012544.mm	NonCoding	35289678	35296233	30	NA	NA	MTA_TR0200012544.mm	MTA2Rn6	predicted gene 13480, Non-coding transcript identified by NONCODE: Antisense, novel transcript	chr3	100	100	NA	NA	NA	NA	NA	NA	NA	NA	NA	NA	NA	NA	NA	NA	NA	NA	NA	NA	NA	NA	NA	NA	NA	NA	NonCoding	3.77019
TC0400001287.rn.1	3.82939	4.14779	-1.24695	down	4.2006e-05	0.000736945	MTA_TC0600000959.mm	Non-coding transcript identified by NONCODE: Linc	chr4	+	MTA_TR0600003227.mm	NonCoding	116986379	116989368	30	NA	NA	MTA_TR0600003227.mm	MTA2Rn6	Non-coding transcript identified by NONCODE: Linc	chr4	100	100	NA	NA	NA	NA	NA	NA	NA	NA	NA	NA	NA	NA	NA	NA	NA	NA	NA	NA	NA	NA	NA	NA	NA	NA	NonCoding	3.80121
TC0400002018.rn.1	3.78959	4.32129	-1.44563	down	4.27155e-05	0.000747868	MTA_TC0600001683.mm	Non-coding transcript identified by NONCODE: Linc	chr4	+	MTA_TR0600005668.mm	NonCoding	176726985	176727593	30	NA	NA	MTA_TR0600005668.mm	MTA2Rn6	Non-coding transcript identified by NONCODE: Linc	chr4	100	100	NA	NA	NA	NA	NA	NA	NA	NA	NA	NA	NA	NA	NA	NA	NA	NA	NA	NA	NA	NA	NA	NA	NA	NA	NonCoding	3.62317
TC0400003946.rn.1	6.75865	5.27385	2.7988	up	4.3217e-05	0.000755497	MTA_TC0600003320.mm	PREDICTED: uncharacterized LOC100861780 (LOC100861780), miscRNA.	chr4	-	MTA_TR0600011033.mm	NonCoding	169173331	169181966	30	NA	NA	MTA_TR0600011033.mm	MTA2Rn6	PREDICTED: uncharacterized LOC100861780 (LOC100861780), miscRNA.	chr4	100	100	NA	NA	NA	NA	NA	NA	NA	NA	NA	NA	NA	NA	NA	NA	NA	NA	NA	NA	NA	NA	NA	NA	NA	NA	NonCoding	6.57475
TC0500000139.rn.1	4.66594	3.98363	1.60471	up	4.3275e-05	0.000755935	MTA_TC0400000028.mm	predicted gene, 26436	chr5	+	MTA_TR0400000096.mm	NonCoding	17597052	17597182	30	NA	NA	MTA_TR0400000096.mm	MTA2Rn6	predicted gene, 26436	chr5	100	100	NA	NA	NA	NA	NA	NA	NA	NA	NA	NA	NA	NA	NA	NA	NA	NA	NA	NA	NA	NA	NA	NA	NA	NA	NonCoding	4.22124
TC0500001265.rn.1	4.58753	4.91474	-1.25459	down	4.33683e-05	0.000756989	MTA_TC0400001254.mm	predicted gene 12953, Non-coding transcript identified by NONCODE: Antisense, putative novel transcript	chr5	+	MTA_TR0400003899.mm	NonCoding	135394216	135394886	30	NA	NA	MTA_TR0400003899.mm	MTA2Rn6	predicted gene 12953, Non-coding transcript identified by NONCODE: Antisense, putative novel transcript	chr5	100	100	NA	NA	NA	NA	NA	NA	NA	NA	NA	NA	NA	NA	NA	NA	NA	NA	NA	NA	NA	NA	NA	NA	NA	NA	NonCoding	4.94709
TC0600001130.rn.1	3.37943	3.70733	-1.25518	down	4.45373e-05	0.000773861	RGD7532331_1	uncharacterized LOC102553034	chr6	+	mRNARGD7532333_1	NonCoding	106256110	106277879	40	NA	NA	mRNARGD7532333_1	Rat Genome Database	uncharacterized LOC102553034	chr6	100	100	NA	NA	NA	NA	NA	NA	NA	NA	NA	NA	NA	NA	NA	NA	NA	NA	NA	NA	NA	NA	NA	NA	NA	NA	NonCoding	3.24603
TC0600001768.rn.1	3.98309	4.31108	-1.25527	down	4.47154e-05	0.000776471	MTA_TC1700002591.mm	Non-coding transcript identified by NONCODE: Linc, Non-coding transcript identified by Luo, et al.	chr6	-	MTA_TR1700009444.mm	NonCoding	3527785	3530109	30	NA	NA	MTA_TR1700009444.mm	MTA2Rn6	Non-coding transcript identified by NONCODE: Linc, Non-coding transcript identified by Luo, et al.	chr6	100	100	NA	NA	NA	NA	NA	NA	NA	NA	NA	NA	NA	NA	NA	NA	NA	NA	NA	NA	NA	NA	NA	NA	NA	NA	NonCoding	4.05039
TC0700000794.rn.1	3.27496	3.55244	-1.21208	down	4.50697e-05	0.000781115	MTA_TC1000001467.mm	Non-coding transcript identified by NONCODE: Sense No Exonic	chr7	+	MTA_TR1000004481.mm	NonCoding	62395185	62397768	30	NA	NA	MTA_TR1000004481.mm	MTA2Rn6	Non-coding transcript identified by NONCODE: Sense No Exonic	chr7	100	100	NA	NA	NA	NA	NA	NA	NA	NA	NA	NA	NA	NA	NA	NA	NA	NA	NA	NA	NA	NA	NA	NA	NA	NA	NonCoding	3.20491
TC0700001404.rn.1	4.09722	4.41448	-1.24596	down	4.53599e-05	0.000785379	NA	NA	chr7	+	NA	NonCoding	119291018	119291103	30	NA	NA	ENSRNOT00000054626	ENSEMBL	ncrna:novel chromosome:Rnor_5.0:7:119284569:119284654:1 gene:ENSRNOG00000036519 gene_biotype:miRNA transcript_biotype:miRNA	chr7	100	100	NA	NA	NA	NA	NA	NA	NA	NA	NA	NA	NA	NA	NA	NA	NA	NA	NA	NA	NA	NA	NA	NA	NA	NA	NonCoding	3.91732
TC0700002673.rn.1	5.52354	4.37892	2.21087	up	4.5551e-05	0.000787669	MTA_TC1000002853.mm	Non-coding transcript identified by Luo, et al., Non-coding transcript identified by NONCODE: Linc	chr7	-	MTA_TR1000009062.mm	NonCoding	52511283	52520043	30	NA	NA	MTA_TR1000009062.mm	MTA2Rn6	Non-coding transcript identified by Luo, et al., Non-coding transcript identified by NONCODE: Linc	chr7	100	100	NA	NA	NA	NA	NA	NA	NA	NA	NA	NA	NA	NA	NA	NA	NA	NA	NA	NA	NA	NA	NA	NA	NA	NA	NonCoding	5.52438
TC0700002675.rn.1	4.9021	4.03181	1.82803	up	4.5572e-05	0.000787669	MTA_TC1000002855.mm	Non-coding transcript identified by Luo, et al., Non-coding transcript identified by NONCODE: Linc	chr7	-	MTA_TR1000009065.mm	NonCoding	52627213	52629719	30	NA	NA	MTA_TR1000009065.mm	MTA2Rn6	Non-coding transcript identified by Luo, et al., Non-coding transcript identified by NONCODE: Linc	chr7	100	100	NA	NA	NA	NA	NA	NA	NA	NA	NA	NA	NA	NA	NA	NA	NA	NA	NA	NA	NA	NA	NA	NA	NA	NA	NonCoding	4.73948
TC0700003125.rn.1	3.49674	3.90195	-1.32428	down	4.56276e-05	0.000788246	MTA_TC1500001510.mm	Non-coding transcript identified by NONCODE: Linc	chr7	-	MTA_TR1500004510.mm	NonCoding	92297771	92300165	30	NA	NA	MTA_TR1500004510.mm	MTA2Rn6	Non-coding transcript identified by NONCODE: Linc	chr7	100	100	NA	NA	NA	NA	NA	NA	NA	NA	NA	NA	NA	NA	NA	NA	NA	NA	NA	NA	NA	NA	NA	NA	NA	NA	NonCoding	3.49054
TC0800000873.rn.1	3.32715	3.59303	-1.20237	down	4.57793e-05	0.000790256	MTA_TC0900000777.mm	Non-coding transcript identified by Luo, et al., Non-coding transcript identified by NONCODE: Linc	chr8	+	MTA_TR0900002432.mm	NonCoding	66344459	66347709	30	NA	NA	MTA_TR0900002432.mm	MTA2Rn6	Non-coding transcript identified by Luo, et al., Non-coding transcript identified by NONCODE: Linc	chr8	100	100	NA	NA	NA	NA	NA	NA	NA	NA	NA	NA	NA	NA	NA	NA	NA	NA	NA	NA	NA	NA	NA	NA	NA	NA	NonCoding	3.33065
TC0800001005.rn.1	6.12178	5.62569	1.41039	up	4.59188e-05	0.000792464	MTA_TC0900000896.mm	Non-coding transcript identified by NONCODE: Sense No Exonic	chr8	+	MTA_TR0900002817.mm	NonCoding	75001624	75003779	30	NA	NA	MTA_TR0900002817.mm	MTA2Rn6	Non-coding transcript identified by NONCODE: Sense No Exonic	chr8	100	100	NA	NA	NA	NA	NA	NA	NA	NA	NA	NA	NA	NA	NA	NA	NA	NA	NA	NA	NA	NA	NA	NA	NA	NA	NonCoding	6.50189
TC0800002746.rn.1	7.9489	6.03471	3.76904	up	4.63055e-05	0.000797738	MTA_TC0900002490.mm	PREDICTED: uncharacterized LOC100861862 (LOC100861862), miscRNA.	chr8	-	MTA_TR0900008061.mm	NonCoding	69122407	69126807	30	NA	NA	MTA_TR0900008061.mm	MTA2Rn6	PREDICTED: uncharacterized LOC100861862 (LOC100861862), miscRNA.	chr8	100	100	NA	NA	NA	NA	NA	NA	NA	NA	NA	NA	NA	NA	NA	NA	NA	NA	NA	NA	NA	NA	NA	NA	NA	NA	NonCoding	7.68668
TC0900000458.rn.1	4.00817	4.30381	-1.22743	down	4.66962e-05	0.000803463	MTA_TC0100000232.mm	Non-coding transcript identified by NONCODE: Antisense	chr9	+	MTA_TR0100000645.mm	NonCoding	41315351	41319232	30	NA	NA	MTA_TR0100000645.mm	MTA2Rn6	Non-coding transcript identified by NONCODE: Antisense	chr9	100	100	NA	NA	NA	NA	NA	NA	NA	NA	NA	NA	NA	NA	NA	NA	NA	NA	NA	NA	NA	NA	NA	NA	NA	NA	NonCoding	4.07482
TC0X00001461.rn.1	4.35514	4.64662	-1.22389	down	4.7568e-05	0.000815547	MTA_TC0X00000128.mm	Non-coding transcript identified by NONCODE: Sense No Exonic	chrX	-	MTA_TR0X00000379.mm	NonCoding	13314647	13315747	30	NA	NA	MTA_TR0X00000379.mm	MTA2Rn6	Non-coding transcript identified by NONCODE: Sense No Exonic	chrX	100	100	NA	NA	NA	NA	NA	NA	NA	NA	NA	NA	NA	NA	NA	NA	NA	NA	NA	NA	NA	NA	NA	NA	NA	NA	NonCoding	4.35514
TC1000000388.rn.1	4.65779	4.9935	-1.26199	down	4.79803e-05	0.000821453	MTA_TC1100000404.mm	Non-coding transcript identified by NONCODE: Linc, Non-coding transcript identified by Luo, et al.	chr10	+	MTA_TR1100001298.mm	NonCoding	25679152	25686570	30	NA	NA	MTA_TR1100001298.mm	MTA2Rn6	Non-coding transcript identified by NONCODE: Linc, Non-coding transcript identified by Luo, et al.	chr10	100	100	NA	NA	NA	NA	NA	NA	NA	NA	NA	NA	NA	NA	NA	NA	NA	NA	NA	NA	NA	NA	NA	NA	NA	NA	NonCoding	4.45503
TC1000001822.rn.1	7.62256	9.30013	-3.19891	down	4.82407e-05	0.000825089	LOC688936	similar to ribosomal protein S23	chr10	+	LOC688936.aSep08-unspliced	Pseudogene	95702808	95703297	30	NA	NA	LOC688936.aSep08-unspliced	Ace View	similar to ribosomal protein S23	chr10	100	100	NA	NA	NA	NA	NA	NA	NA	NA	NA	NA	NA	NA	NA	NA	NA	NA	NA	NA	NA	NA	NA	NA	NA	NA	Pseudogene	7.38389
TC1000002932.rn.1	6.58952	5.70031	1.85217	up	4.87014e-05	0.00083173	MTA_TC1100002872.mm	Non-coding transcript identified by NONCODE: Sense No Exonic	chr10	-	MTA_TR1100010725.mm	NonCoding	46608978	46610547	30	NA	NA	MTA_TR1100010725.mm	MTA2Rn6	Non-coding transcript identified by NONCODE: Sense No Exonic	chr10	100	100	NA	NA	NA	NA	NA	NA	NA	NA	NA	NA	NA	NA	NA	NA	NA	NA	NA	NA	NA	NA	NA	NA	NA	NA	NonCoding	6.68419
TC1200000983.rn.1	6.93204	6.46017	1.38691	up	4.97856e-05	0.000847729	MTA_TC0500003667.mm	piRNA piR-15317, complete sequence.	chr12	-	MTA_TR0500013259.mm	NonCoding	6532614	6532727	30	NA	NA	MTA_TR0500013259.mm	MTA2Rn6	piRNA piR-15317, complete sequence.	chr12	100	100	NA	NA	NA	NA	NA	NA	NA	NA	NA	NA	NA	NA	NA	NA	NA	NA	NA	NA	NA	NA	NA	NA	NA	NA	NonCoding	6.77668
TC1500000022.rn.1	9.55275	8.74531	1.7501	up	5.09165e-05	0.000863293	NA	NA	chr15	+	NA	NonCoding	2709285	2709354	5	NA	NA	ENSRNOT00000074135	ENSEMBL	ncrna:novel chromosome:Rnor_5.0:15:2690482:2690551:1 gene:ENSRNOG00000047017 gene_biotype:miRNA transcript_biotype:miRNA	chr15	100	100	NA	NA	NA	NA	NA	NA	NA	NA	NA	NA	NA	NA	NA	NA	NA	NA	NA	NA	NA	NA	NA	NA	NA	NA	NonCoding	9.26195
TC1500002342.rn.1	9.55275	8.74531	1.7501	up	5.14215e-05	0.000869555	NA	NA	chr15	-	NA	NonCoding	95882587	95882656	5	NA	NA	ENSRNOT00000072258	ENSEMBL	ncrna:novel chromosome:Rnor_5.0:15:99364577:99364646:-1 gene:ENSRNOG00000048381 gene_biotype:miRNA transcript_biotype:miRNA	chr15	100	100	NA	NA	NA	NA	NA	NA	NA	NA	NA	NA	NA	NA	NA	NA	NA	NA	NA	NA	NA	NA	NA	NA	NA	NA	NonCoding	9.26195
TC1600001606.rn.1	3.44502	3.75854	-1.24274	down	5.19084e-05	0.000876067	RGD7726422_1	uncharacterized LOC102552289	chr16	-	mRNARGD7726423_1	NonCoding	46529312	46535181	30	NA	NA	mRNARGD7726423_1	Rat Genome Database	uncharacterized LOC102552289	chr16	100	100	NA	NA	NA	NA	NA	NA	NA	NA	NA	NA	NA	NA	NA	NA	NA	NA	NA	NA	NA	NA	NA	NA	NA	NA	NonCoding	3.51011
TC1600002103.rn.1	3.94757	4.22538	-1.21235	down	5.19705e-05	0.00087682	MTA_TC0800000048.mm	Non-coding transcript identified by Luo, et al., Non-coding transcript identified by NONCODE: Linc	chr16	-	MTA_TR0800000202.mm	NonCoding	89166820	89170815	30	NA	NA	MTA_TR0800000202.mm	MTA2Rn6	Non-coding transcript identified by Luo, et al., Non-coding transcript identified by NONCODE: Linc	chr16	100	100	NA	NA	NA	NA	NA	NA	NA	NA	NA	NA	NA	NA	NA	NA	NA	NA	NA	NA	NA	NA	NA	NA	NA	NA	NonCoding	3.60332
TC1700000567.rn.1	4.3835	4.82802	-1.36087	down	5.20657e-05	0.000877952	MTA_TC1300001716.mm	Non-coding transcript identified by NONCODE: Linc	chr17	+	MTA_TR1300004670.mm	NonCoding	37807571	37808810	30	NA	NA	MTA_TR1300004670.mm	MTA2Rn6	Non-coding transcript identified by NONCODE: Linc	chr17	100	100	NA	NA	NA	NA	NA	NA	NA	NA	NA	NA	NA	NA	NA	NA	NA	NA	NA	NA	NA	NA	NA	NA	NA	NA	NonCoding	4.41176
TC1700002108.rn.1	9.60072	8.08508	2.85926	up	5.26831e-05	0.000886968	MTA_TC0200000153.mm	predicted gene, 24488	chr17	-	MTA_TR0200000346.mm	NonCoding	71793772	71793898	30	NA	NA	MTA_TR0200000346.mm	MTA2Rn6	predicted gene, 24488	chr17	100	100	NA	NA	NA	NA	NA	NA	NA	NA	NA	NA	NA	NA	NA	NA	NA	NA	NA	NA	NA	NA	NA	NA	NA	NA	NonCoding	8.89657
TC1800000130.rn.1	9.55275	8.74531	1.7501	up	5.29158e-05	0.000890449	NA	NA	chr18	+	NA	NonCoding	14953397	14953466	5	NA	NA	ENSRNOT00000071836	ENSEMBL	ncrna:novel chromosome:Rnor_5.0:18:14734455:14734524:1 gene:ENSRNOG00000047617 gene_biotype:miRNA transcript_biotype:miRNA	chr18	100	100	NA	NA	NA	NA	NA	NA	NA	NA	NA	NA	NA	NA	NA	NA	NA	NA	NA	NA	NA	NA	NA	NA	NA	NA	NonCoding	9.26195
TC1800000142.rn.1	9.55275	8.74531	1.7501	up	5.29574e-05	0.000890714	NA	NA	chr18	+	NA	NonCoding	15759395	15759464	5	NA	NA	ENSRNOT00000073854	ENSEMBL	ncrna:novel chromosome:Rnor_5.0:18:15529835:15529904:1 gene:ENSRNOG00000047288 gene_biotype:miRNA transcript_biotype:miRNA	chr18	100	100	NA	NA	NA	NA	NA	NA	NA	NA	NA	NA	NA	NA	NA	NA	NA	NA	NA	NA	NA	NA	NA	NA	NA	NA	NonCoding	9.26195
TC1800000526.rn.1	4.1839	4.5925	-1.3274	down	5.30789e-05	0.000892104	MTA_TC1800000549.mm	Non-coding transcript identified by NONCODE: Linc	chr18	+	MTA_TR1800001630.mm	NonCoding	49255694	49256594	30	NA	NA	MTA_TR1800001630.mm	MTA2Rn6	Non-coding transcript identified by NONCODE: Linc	chr18	100	100	NA	NA	NA	NA	NA	NA	NA	NA	NA	NA	NA	NA	NA	NA	NA	NA	NA	NA	NA	NA	NA	NA	NA	NA	NonCoding	4.24485
TC1800000658.rn.1	5.14255	6.14949	-2.00964	down	5.32302e-05	0.00089421	MTA_TC1800000654.mm	predicted gene, 24848	chr18	+	MTA_TR1800001978.mm	NonCoding	58972833	58972913	30	NA	NA	MTA_TR1800001978.mm	MTA2Rn6	predicted gene, 24848	chr18	100	100	NA	NA	NA	NA	NA	NA	NA	NA	NA	NA	NA	NA	NA	NA	NA	NA	NA	NA	NA	NA	NA	NA	NA	NA	NonCoding	5.03343
TC1900000666.rn.1	4.72726	5.35302	-1.54301	down	5.36189e-05	0.000898985	MTA_TC0800001384.mm	Non-coding transcript identified by NONCODE: Linc	chr19	+	MTA_TR0800004571.mm	NonCoding	48614955	48617967	30	NA	NA	MTA_TR0800004571.mm	MTA2Rn6	Non-coding transcript identified by NONCODE: Linc	chr19	100	100	NA	NA	NA	NA	NA	NA	NA	NA	NA	NA	NA	NA	NA	NA	NA	NA	NA	NA	NA	NA	NA	NA	NA	NA	NonCoding	4.58274
TC2000001487.rn.1	7.39701	6.97449	1.34026	up	5.44179e-05	0.000909281	NA	NA	chr20	-	NA	NonCoding	27306660	27306772	30	NA	NA	ENSRNOT00000063255	ENSEMBL	ncrna:novel chromosome:Rnor_5.0:20:29146522:29146634:-1 gene:ENSRNOG00000041502 gene_biotype:miRNA transcript_biotype:miRNA	chr20	100	100	NA	NA	NA	NA	NA	NA	NA	NA	NA	NA	NA	NA	NA	NA	NA	NA	NA	NA	NA	NA	NA	NA	NA	NA	NonCoding	7.46695
TC0100000129.rn.1	4.08989	3.79692	1.22516	up	5.4813e-05	0.000915169	MTA_TC1000000120.mm	Non-coding transcript identified by NONCODE: Linc, Non-coding transcript identified by Luo, et al.	chr1	+	MTA_TR1000000412.mm	NonCoding	12634566	12657114	30	NA	NA	MTA_TR1000000412.mm	MTA2Rn6	Non-coding transcript identified by NONCODE: Linc, Non-coding transcript identified by Luo, et al.	chr1	100	100	NA	NA	NA	NA	NA	NA	NA	NA	NA	NA	NA	NA	NA	NA	NA	NA	NA	NA	NA	NA	NA	NA	NA	NA	NonCoding	3.81516
TC0100004732.rn.1	3.89626	4.89398	-1.99685	down	5.6088e-05	0.00093165	RGD7710641_1	uncharacterized LOC102550209	chr1	-	mRNARGD7710643_1	NonCoding	69846552	69852630	30	NA	NA	mRNARGD7710643_1	Rat Genome Database	uncharacterized LOC102550209	chr1	100	100	NA	NA	NA	NA	NA	NA	NA	NA	NA	NA	NA	NA	NA	NA	NA	NA	NA	NA	NA	NA	NA	NA	NA	NA	NonCoding	3.93402
TC0200000030.rn.1	3.85592	4.18017	-1.25201	down	5.70042e-05	0.000943337	MTA_TC1300000926.mm	Non-coding transcript identified by NONCODE: Linc, in vitro fertilized eggs cDNA, RIKEN full-length enriched library, clone:7420449P06 product:hypothetical protein, full insert sequence.	chr2	+	MTA_TR1300002547.mm	NonCoding	3110858	3127125	30	NA	NA	MTA_TR1300002547.mm	MTA2Rn6	Non-coding transcript identified by NONCODE: Linc, in vitro fertilized eggs cDNA, RIKEN full-length enriched library, clone:7420449P06 product:hypothetical protein, full insert sequence.	chr2	100	100	NA	NA	NA	NA	NA	NA	NA	NA	NA	NA	NA	NA	NA	NA	NA	NA	NA	NA	NA	NA	NA	NA	NA	NA	NonCoding	3.75973
TC0200000083.rn.1	5.59687	4.06258	2.89647	up	5.70189e-05	0.000943353	MTA_TC1300000975.mm	Non-coding transcript identified by NONCODE: Sense No Exonic	chr2	+	MTA_TR1300002681.mm	NonCoding	11793413	11796218	30	NA	NA	MTA_TR1300002681.mm	MTA2Rn6	Non-coding transcript identified by NONCODE: Sense No Exonic	chr2	100	100	NA	NA	NA	NA	NA	NA	NA	NA	NA	NA	NA	NA	NA	NA	NA	NA	NA	NA	NA	NA	NA	NA	NA	NA	NonCoding	5.56145
TC0200004805.rn.1	3.62645	4.23245	-1.52204	down	5.83214e-05	0.000961207	MTA_TC0300003034.mm	Non-coding transcript identified by NONCODE: Linc, adult male testis cDNA, RIKEN full-length enriched library, clone:4930468J18 product:unclassifiable, full insert sequence.	chr2	-	MTA_TR0300010110.mm	NonCoding	246400584	246404112	30	NA	NA	MTA_TR0300010110.mm	MTA2Rn6	Non-coding transcript identified by NONCODE: Linc, adult male testis cDNA, RIKEN full-length enriched library, clone:4930468J18 product:unclassifiable, full insert sequence.	chr2	100	100	NA	NA	NA	NA	NA	NA	NA	NA	NA	NA	NA	NA	NA	NA	NA	NA	NA	NA	NA	NA	NA	NA	NA	NA	NonCoding	3.38495
TC0300001170.rn.1	4.82789	4.43437	1.3136	up	5.84587e-05	0.000963239	MTA_TC0200001415.mm	RNA for germline small RNA gsRNA3, complete sequence.	chr3	+	MTA_TR0200004663.mm	NonCoding	81441863	81441899	13	NA	NA	MTA_TR0200004663.mm	MTA2Rn6	RNA for germline small RNA gsRNA3, complete sequence.	chr3	100	100	NA	NA	NA	NA	NA	NA	NA	NA	NA	NA	NA	NA	NA	NA	NA	NA	NA	NA	NA	NA	NA	NA	NA	NA	NonCoding	4.30064
TC0300001195.rn.1	5.2554	5.95414	-1.62309	down	5.85529e-05	0.00096415	MTA_TC0200001443.mm	Non-coding transcript identified by NONCODE: Linc	chr3	+	MTA_TR0200004695.mm	NonCoding	81633700	81634360	30	NA	NA	MTA_TR0200004695.mm	MTA2Rn6	Non-coding transcript identified by NONCODE: Linc	chr3	100	100	NA	NA	NA	NA	NA	NA	NA	NA	NA	NA	NA	NA	NA	NA	NA	NA	NA	NA	NA	NA	NA	NA	NA	NA	NonCoding	4.96471
TC0300002321.rn.1	3.76789	4.04513	-1.21188	down	5.86607e-05	0.000965643	MTA_TC0200002548.mm	predicted gene 14437, Non-coding transcript identified by NONCODE: Antisense, novel transcript	chr3	+	MTA_TR0200008797.mm	NonCoding	162118238	162126698	23	NA	NA	MTA_TR0200008797.mm	MTA2Rn6	predicted gene 14437, Non-coding transcript identified by NONCODE: Antisense, novel transcript	chr3	100	100	NA	NA	NA	NA	NA	NA	NA	NA	NA	NA	NA	NA	NA	NA	NA	NA	NA	NA	NA	NA	NA	NA	NA	NA	NonCoding	3.6229
TC0300002404.rn.1	9.64868	8.08003	2.96626	up	5.88415e-05	0.000968157	MTA_TC0200002620.mm	predicted gene, 26469	chr3	+	MTA_TR0200009041.mm	NonCoding	165861045	165861166	30	NA	NA	MTA_TR0200009041.mm	MTA2Rn6	predicted gene, 26469	chr3	100	100	NA	NA	NA	NA	NA	NA	NA	NA	NA	NA	NA	NA	NA	NA	NA	NA	NA	NA	NA	NA	NA	NA	NA	NA	NonCoding	8.84708
TC0300003063.rn.1	3.94995	4.29738	-1.27229	down	5.90778e-05	0.000971086	MTA_TC0200003479.mm	Non-coding transcript identified by NONCODE: Linc, Non-coding transcript identified by Luo, et al.	chr3	-	MTA_TR0200012497.mm	NonCoding	30299930	30316029	24	NA	NA	MTA_TR0200012497.mm	MTA2Rn6	Non-coding transcript identified by NONCODE: Linc, Non-coding transcript identified by Luo, et al.	chr3	100	100	NA	NA	NA	NA	NA	NA	NA	NA	NA	NA	NA	NA	NA	NA	NA	NA	NA	NA	NA	NA	NA	NA	NA	NA	NonCoding	4.03305
TC0300004182.rn.1	4.29784	4.66249	-1.28757	down	5.97248e-05	0.000979646	MTA_TC0200004641.mm	Non-coding transcript identified by NONCODE: Linc	chr3	-	MTA_TR0200016456.mm	NonCoding	123422555	123423484	30	NA	NA	MTA_TR0200016456.mm	MTA2Rn6	Non-coding transcript identified by NONCODE: Linc	chr3	100	100	NA	NA	NA	NA	NA	NA	NA	NA	NA	NA	NA	NA	NA	NA	NA	NA	NA	NA	NA	NA	NA	NA	NA	NA	NonCoding	4.40928
TC0400000229.rn.1	4.05386	4.37834	-1.25222	down	6.00257e-05	0.000983645	RGD7698391_1	uncharacterized LOC102555605	chr4	+	mRNARGD7698393_1	NonCoding	21728622	21744972	30	NA	NA	mRNARGD7698393_1	Rat Genome Database	uncharacterized LOC102555605	chr4	100	100	NA	NA	NA	NA	NA	NA	NA	NA	NA	NA	NA	NA	NA	NA	NA	NA	NA	NA	NA	NA	NA	NA	NA	NA	NonCoding	3.85265
TC0400002276.rn.1	5.73634	3.64739	4.25437	up	6.05396e-05	0.000989945	NA	NA	chr4	-	NA	NonCoding	16420352	16420749	30	NA	NA	NONRATT040888	NONCODE	Non-coding transcript identified by NONCODE	chr4	100	100	NA	NA	NA	NA	NA	NA	NA	NA	NA	NA	NA	NA	NA	NA	NA	NA	NA	NA	NA	NA	NA	NA	NA	NA	NonCoding	5.1339
TC0400002938.rn.1	4.77646	4.39078	1.30648	up	6.06282e-05	0.000990687	MTA_TC0600002313.mm	Non-coding transcript identified by NONCODE: Antisense	chr4	-	MTA_TR0600007646.mm	NonCoding	84673927	84676776	30	NA	NA	MTA_TR0600007646.mm	MTA2Rn6	Non-coding transcript identified by NONCODE: Antisense	chr4	100	100	NA	NA	NA	NA	NA	NA	NA	NA	NA	NA	NA	NA	NA	NA	NA	NA	NA	NA	NA	NA	NA	NA	NA	NA	NonCoding	4.60214
TC0400003859.rn.1	10.0163	4.6622	40.9034	up	6.11343e-05	0.000997868	MTA_TC0600003233.mm	Non-coding transcript identified by NONCODE: Antisense	chr4	-	MTA_TR0600010679.mm	NonCoding	163173250	163181291	30	NA	NA	MTA_TR0600010679.mm	MTA2Rn6	Non-coding transcript identified by NONCODE: Antisense	chr4	100	100	NA	NA	NA	NA	NA	NA	NA	NA	NA	NA	NA	NA	NA	NA	NA	NA	NA	NA	NA	NA	NA	NA	NA	NA	NonCoding	10.9096
TC0500000070.rn.1	4.13004	4.5217	-1.31191	down	6.13879e-05	0.00100167	MTA_TC0100001954.mm	Non-coding transcript identified by NONCODE: Antisense	chr5	+	MTA_TR0100006380.mm	NonCoding	8845506	8846795	30	NA	NA	MTA_TR0100006380.mm	MTA2Rn6	Non-coding transcript identified by NONCODE: Antisense	chr5	100	100	NA	NA	NA	NA	NA	NA	NA	NA	NA	NA	NA	NA	NA	NA	NA	NA	NA	NA	NA	NA	NA	NA	NA	NA	NonCoding	4.13132
TC0500000092.rn.1	4.99256	4.20806	1.7225	up	6.14863e-05	0.00100304	RGD7638874_1	uncharacterized LOC102546602	chr5	+	mRNARGD7638876_1	NonCoding	10769080	10771924	30	NA	NA	mRNARGD7638876_1	Rat Genome Database	uncharacterized LOC102546602	chr5	100	100	NA	NA	NA	NA	NA	NA	NA	NA	NA	NA	NA	NA	NA	NA	NA	NA	NA	NA	NA	NA	NA	NA	NA	NA	NonCoding	4.74527
TC0500000175.rn.1	5.26256	4.88456	1.29954	up	6.16646e-05	0.00100534	RGD7651210_1	uncharacterized LOC102552522	chr5	+	mRNARGD7651215_1	NonCoding	22278750	22351626	90	NA	NA	mRNARGD7651215_1	Rat Genome Database	uncharacterized LOC102552522	chr5	100	100	NA	NA	NA	NA	NA	NA	NA	NA	NA	NA	NA	NA	NA	NA	NA	NA	NA	NA	NA	NA	NA	NA	NA	NA	NonCoding	5.41971
TC0500000970.rn.1	4.02213	4.34809	-1.2535	down	6.18163e-05	0.00100723	MTA_TC0400000931.mm	predicted gene 12670, Non-coding transcript identified by NONCODE: Linc, novel transcript	chr5	+	MTA_TR0400002669.mm	NonCoding	109874701	109893578	30	NA	NA	MTA_TR0400002669.mm	MTA2Rn6	predicted gene 12670, Non-coding transcript identified by NONCODE: Linc, novel transcript	chr5	100	100	NA	NA	NA	NA	NA	NA	NA	NA	NA	NA	NA	NA	NA	NA	NA	NA	NA	NA	NA	NA	NA	NA	NA	NA	NonCoding	4.06893
TC0500003077.rn.1	4.20051	4.63179	-1.34843	down	6.26705e-05	0.00101826	RGD7513843_1	uncharacterized LOC102547208	chr5	-	mRNARGD7513845_1	NonCoding	105847167	105849034	30	NA	NA	mRNARGD7513845_1	Rat Genome Database	uncharacterized LOC102547208	chr5	100	100	NA	NA	NA	NA	NA	NA	NA	NA	NA	NA	NA	NA	NA	NA	NA	NA	NA	NA	NA	NA	NA	NA	NA	NA	NonCoding	3.97789
TC0600000330.rn.1	6.12161	4.75473	2.57912	up	6.30988e-05	0.00102401	NA	NA	chr6	+	NA	NonCoding	28218801	28218912	30	NA	NA	ENSRNOT00000071537	ENSEMBL	ncrna:novel chromosome:Rnor_5.0:6:38028066:38028177:1 gene:ENSRNOG00000047695 gene_biotype:miRNA transcript_biotype:miRNA	chr6	100	100	NA	NA	NA	NA	NA	NA	NA	NA	NA	NA	NA	NA	NA	NA	NA	NA	NA	NA	NA	NA	NA	NA	NA	NA	NonCoding	6.64895
TC0600000346.rn.1	4.76308	4.34027	1.34054	up	6.32952e-05	0.00102695	MTA_TC1200000039.mm	Non-coding transcript identified by NONCODE: Sense No Exonic	chr6	+	MTA_TR1200000203.mm	NonCoding	29056928	29060514	30	NA	NA	MTA_TR1200000203.mm	MTA2Rn6	Non-coding transcript identified by NONCODE: Sense No Exonic	chr6	100	100	NA	NA	NA	NA	NA	NA	NA	NA	NA	NA	NA	NA	NA	NA	NA	NA	NA	NA	NA	NA	NA	NA	NA	NA	NonCoding	4.69706
TC0600003360.rn.1	8.04454	5.16423	7.36309	up	6.52395e-05	0.00105477	NA	NA	chr6	-	NA	NonCoding	141344474	141345232	30	NA	NA	NONRATT048842	NONCODE	Non-coding transcript identified by NONCODE	chr6	100	100	NA	NA	NA	NA	NA	NA	NA	NA	NA	NA	NA	NA	NA	NA	NA	NA	NA	NA	NA	NA	NA	NA	NA	NA	NonCoding	7.38379
TC0700001139.rn.1	4.61319	5.61122	-1.99728	down	6.58539e-05	0.00106296	RGD1587371_1	similar to beta-catenin	chr7	+	mRNARGD6582168_1	Pseudogene	97012665	97014812	30	NA	NA	mRNARGD6582168_1	Rat Genome Database	similar to beta-catenin	chr7	100	100	NA	NA	NA	NA	NA	NA	NA	NA	NA	NA	NA	NA	NA	NA	NA	NA	NA	NA	NA	NA	NA	NA	NA	NA	Pseudogene	4.7957
TC0700002518.rn.1	4.76899	5.12865	-1.28312	down	6.59545e-05	0.00106334	RGD7750407_1	uncharacterized LOC102554210	chr7	-	mRNARGD7750409_1	NonCoding	35414835	35423315	30	NA	NA	mRNARGD7750409_1	Rat Genome Database	uncharacterized LOC102554210	chr7	100	100	NA	NA	NA	NA	NA	NA	NA	NA	NA	NA	NA	NA	NA	NA	NA	NA	NA	NA	NA	NA	NA	NA	NA	NA	NonCoding	4.84223
TC0800001428.rn.1	3.49868	3.9474	-1.36483	down	6.65233e-05	0.00107075	XLOC_046937	similar to RIKEN cDNA 1300017J02 (RGD1310507), mRNA [Source:RefSeq DNA;Acc:NM_001047891] Chalmel, et. al. Testis-expressed Unannotated Transcripts (TUTs)	chr8	+	TCONS_00112878	NonCoding	111732325	111733028	17	NA	NA	TCONS_00112878	Chalmel	similar to RIKEN cDNA 1300017J02 (RGD1310507), mRNA [Source:RefSeq DNA;Acc:NM_001047891] Chalmel, et. al. Testis-expressed Unannotated Transcripts (TUTs)	chr8	100	100	NA	NA	NA	NA	NA	NA	NA	NA	NA	NA	NA	NA	NA	NA	NA	NA	NA	NA	NA	NA	NA	NA	NA	NA	NonCoding	3.26627
TC0800003463.rn.1	3.64611	4.06558	-1.33744	down	6.69354e-05	0.00107587	RGD7545262_1	uncharacterized LOC102553940	chr8	-	mRNARGD7545264_1	NonCoding	121337060	121355016	30	NA	NA	mRNARGD7545264_1	Rat Genome Database	uncharacterized LOC102553940	chr8	100	100	NA	NA	NA	NA	NA	NA	NA	NA	NA	NA	NA	NA	NA	NA	NA	NA	NA	NA	NA	NA	NA	NA	NA	NA	NonCoding	3.83114
TC0900000626.rn.1	6.75432	4.80651	3.8579	up	6.74374e-05	0.00108243	MTA_TC0100002317.mm	Non-coding transcript identified by NONCODE: Sense No Exonic	chr9	+	MTA_TR0100007425.mm	NonCoding	54216295	54219487	30	NA	NA	MTA_TR0100007425.mm	MTA2Rn6	Non-coding transcript identified by NONCODE: Sense No Exonic	chr9	100	100	NA	NA	NA	NA	NA	NA	NA	NA	NA	NA	NA	NA	NA	NA	NA	NA	NA	NA	NA	NA	NA	NA	NA	NA	NonCoding	6.5221
TC0900000707.rn.1	4.36545	4.77857	-1.33156	down	6.74562e-05	0.00108247	MTA_TC0100000435.mm	Non-coding transcript identified by NONCODE: Antisense	chr9	+	MTA_TR0100001324.mm	NonCoding	65405886	65408924	30	NA	NA	MTA_TR0100001324.mm	MTA2Rn6	Non-coding transcript identified by NONCODE: Antisense	chr9	100	100	NA	NA	NA	NA	NA	NA	NA	NA	NA	NA	NA	NA	NA	NA	NA	NA	NA	NA	NA	NA	NA	NA	NA	NA	NonCoding	4.43767
TC0X00001177.rn.1	4.09987	4.5577	-1.37347	down	6.8168e-05	0.00109135	MTA_TC0X00000461.mm	predicted gene 14582, Non-coding transcript identified by NONCODE: Antisense, novel transcript	chrX	+	MTA_TR0X00001313.mm	NonCoding	139608865	139648720	40	NA	NA	MTA_TR0X00001313.mm	MTA2Rn6	predicted gene 14582, Non-coding transcript identified by NONCODE: Antisense, novel transcript	chrX	100	100	NA	NA	NA	NA	NA	NA	NA	NA	NA	NA	NA	NA	NA	NA	NA	NA	NA	NA	NA	NA	NA	NA	NA	NA	NonCoding	4.06856
TC0X00001588.rn.1	3.52156	3.95385	-1.34937	down	6.84287e-05	0.00109476	MTA_TC0X00002490.mm	predicted gene 14707, Non-coding transcript identified by NONCODE: Linc, novel transcript	chrX	-	MTA_TR0X00007008.mm	NonCoding	23988479	23989040	30	NA	NA	MTA_TR0X00007008.mm	MTA2Rn6	predicted gene 14707, Non-coding transcript identified by NONCODE: Linc, novel transcript	chrX	100	100	NA	NA	NA	NA	NA	NA	NA	NA	NA	NA	NA	NA	NA	NA	NA	NA	NA	NA	NA	NA	NA	NA	NA	NA	NonCoding	3.52688
TC0X00002634.rn.1	5.57393	4.04794	2.87985	up	6.88915e-05	0.00110038	MTA_TC0X00000707.mm	Non-coding transcript identified by NONCODE: Linc	chrX	-	MTA_TR0X00002074.mm	NonCoding	156416610	156420244	30	NA	NA	MTA_TR0X00002074.mm	MTA2Rn6	Non-coding transcript identified by NONCODE: Linc	chrX	100	100	NA	NA	NA	NA	NA	NA	NA	NA	NA	NA	NA	NA	NA	NA	NA	NA	NA	NA	NA	NA	NA	NA	NA	NA	NonCoding	5.80162
TC1000001400.rn.1	3.51272	3.91285	-1.31962	down	6.98631e-05	0.00111435	RGD7629087_1	uncharacterized LOC102548607	chr10	+	mRNARGD7629089_1	NonCoding	78387654	78435451	30	NA	NA	mRNARGD7629089_1	Rat Genome Database	uncharacterized LOC102548607	chr10	100	100	NA	NA	NA	NA	NA	NA	NA	NA	NA	NA	NA	NA	NA	NA	NA	NA	NA	NA	NA	NA	NA	NA	NA	NA	NonCoding	3.38328
TC1000002511.rn.1	4.30705	3.97602	1.25791	up	7.06153e-05	0.00112478	MTA_TC1100002485.mm	Non-coding transcript identified by NONCODE: Linc	chr10	-	MTA_TR1100009467.mm	NonCoding	18079386	18080121	30	NA	NA	MTA_TR1100009467.mm	MTA2Rn6	Non-coding transcript identified by NONCODE: Linc	chr10	100	100	NA	NA	NA	NA	NA	NA	NA	NA	NA	NA	NA	NA	NA	NA	NA	NA	NA	NA	NA	NA	NA	NA	NA	NA	NonCoding	4.23819
TC1000003254.rn.1	4.93169	5.34824	-1.33473	down	7.10805e-05	0.00113114	MTA_TC1100001128.mm	PREDICTED: uncharacterized LOC100861790 (LOC100861790), miscRNA.	chr10	-	MTA_TR1100004158.mm	NonCoding	62637432	62638863	30	NA	NA	MTA_TR1100004158.mm	MTA2Rn6	PREDICTED: uncharacterized LOC100861790 (LOC100861790), miscRNA.	chr10	100	100	NA	NA	NA	NA	NA	NA	NA	NA	NA	NA	NA	NA	NA	NA	NA	NA	NA	NA	NA	NA	NA	NA	NA	NA	NonCoding	5.29744
TC1100000655.rn.1	4.23995	4.52407	-1.21767	down	7.1297e-05	0.00113406	MTA_TC1600000578.mm	Non-coding transcript identified by NONCODE: Linc	chr11	+	MTA_TR1600002276.mm	NonCoding	65504223	65505185	30	NA	NA	MTA_TR1600002276.mm	MTA2Rn6	Non-coding transcript identified by NONCODE: Linc	chr11	100	100	NA	NA	NA	NA	NA	NA	NA	NA	NA	NA	NA	NA	NA	NA	NA	NA	NA	NA	NA	NA	NA	NA	NA	NA	NonCoding	4.62394
TC1100000708.rn.1	4.90983	4.59647	1.2426	up	7.1323e-05	0.00113422	MTA_TC1600001546.mm	Non-coding transcript identified by NONCODE: Sense No Exonic	chr11	+	MTA_TR1600005326.mm	NonCoding	68643770	68650935	40	NA	NA	MTA_TR1600005326.mm	MTA2Rn6	Non-coding transcript identified by NONCODE: Sense No Exonic	chr11	100	100	NA	NA	NA	NA	NA	NA	NA	NA	NA	NA	NA	NA	NA	NA	NA	NA	NA	NA	NA	NA	NA	NA	NA	NA	NonCoding	5.06675
TC1100000921.rn.1	3.56664	3.93553	-1.29136	down	7.14081e-05	0.00113531	MTA_TC1600001360.mm	mmu-mir-7680, microRNA mir-7680 (Mir7680), microRNA.	chr11	+	MTA_TR1600004752.mm	NonCoding	83489887	83489912	2	NA	NA	MTA_TR1600004752.mm	MTA2Rn6	mmu-mir-7680, microRNA mir-7680 (Mir7680), microRNA.	chr11	100	100	NA	NA	NA	NA	NA	NA	NA	NA	NA	NA	NA	NA	NA	NA	NA	NA	NA	NA	NA	NA	NA	NA	NA	NA	NonCoding	2.48446
TC1300000358.rn.1	3.90274	4.42534	-1.43654	down	7.28677e-05	0.00115425	MTA_TC0100001266.mm	predicted gene, 26781, Non-coding transcript identified by NONCODE: Antisense	chr13	+	MTA_TR0100004077.mm	NonCoding	53135828	53152097	30	NA	NA	MTA_TR0100004077.mm	MTA2Rn6	predicted gene, 26781, Non-coding transcript identified by NONCODE: Antisense	chr13	100	100	NA	NA	NA	NA	NA	NA	NA	NA	NA	NA	NA	NA	NA	NA	NA	NA	NA	NA	NA	NA	NA	NA	NA	NA	NonCoding	3.68535
TC1300001223.rn.1	3.48642	3.90513	-1.33673	down	7.30062e-05	0.00115564	MTA_TC0100002913.mm	Non-coding transcript identified by NONCODE: Linc	chr13	-	MTA_TR0100009243.mm	NonCoding	28298352	28300631	30	NA	NA	MTA_TR0100009243.mm	MTA2Rn6	Non-coding transcript identified by NONCODE: Linc	chr13	100	100	NA	NA	NA	NA	NA	NA	NA	NA	NA	NA	NA	NA	NA	NA	NA	NA	NA	NA	NA	NA	NA	NA	NA	NA	NonCoding	3.29669
TC1300001920.rn.1	4.08306	4.54642	-1.37875	down	7.36959e-05	0.00116522	MTA_TC0100003545.mm	Non-coding transcript identified by NONCODE: Linc	chr13	-	MTA_TR0100011368.mm	NonCoding	89883239	89883626	30	NA	NA	MTA_TR0100011368.mm	MTA2Rn6	Non-coding transcript identified by NONCODE: Linc	chr13	100	100	NA	NA	NA	NA	NA	NA	NA	NA	NA	NA	NA	NA	NA	NA	NA	NA	NA	NA	NA	NA	NA	NA	NA	NA	NonCoding	3.84172
TC1300002027.rn.1	3.8318	4.13765	-1.23615	down	7.37949e-05	0.00116652	RGD7653714_1	uncharacterized LOC102549965	chr13	-	mRNARGD7653718_1	NonCoding	95698375	95702862	30	NA	NA	mRNARGD7653718_1	Rat Genome Database	uncharacterized LOC102549965	chr13	100	100	NA	NA	NA	NA	NA	NA	NA	NA	NA	NA	NA	NA	NA	NA	NA	NA	NA	NA	NA	NA	NA	NA	NA	NA	NonCoding	3.7884
TC1400000522.rn.1	5.28729	5.64491	-1.28131	down	7.39137e-05	0.00116786	MTA_TC0500002496.mm	Non-coding transcript identified by NONCODE: Linc, Non-coding transcript identified by Luo, et al.	chr14	+	MTA_TR0500008729.mm	NonCoding	44113285	44115748	30	NA	NA	MTA_TR0500008729.mm	MTA2Rn6	Non-coding transcript identified by NONCODE: Linc, Non-coding transcript identified by Luo, et al.	chr14	100	100	NA	NA	NA	NA	NA	NA	NA	NA	NA	NA	NA	NA	NA	NA	NA	NA	NA	NA	NA	NA	NA	NA	NA	NA	NonCoding	4.93209
TC1500000840.rn.1	3.94686	4.68521	-1.66826	down	7.47425e-05	0.00117815	Gm4278	predicted gene 4278	chr15	+	NR_046078	NonCoding	57009882	57010490	30	14 D3|14	100043169	NR_046078	RefSeq	Mus musculus predicted gene 4278 (Gm4278), long non-coding RNA.	chr15	100	100	NA	NA	NR_046078	Mm.145900	embryonic tissue| cleavage	NA	NA	NA	NA	NA	NA	NA	NA	NA	NA	NA	NA	NA	NA	NA	NA	NA	NA	NA	NonCoding	3.9184
TC1500002014.rn.1	4.05373	4.32721	-1.20872	down	7.55558e-05	0.00118889	MTA_TC1400002359.mm	Non-coding transcript identified by NONCODE: Antisense	chr15	-	MTA_TR1400007399.mm	NonCoding	52600805	52602547	30	NA	NA	MTA_TR1400007399.mm	MTA2Rn6	Non-coding transcript identified by NONCODE: Antisense	chr15	100	100	NA	NA	NA	NA	NA	NA	NA	NA	NA	NA	NA	NA	NA	NA	NA	NA	NA	NA	NA	NA	NA	NA	NA	NA	NonCoding	3.98316
TC1600001017.rn.1	4.27549	4.71574	-1.35684	down	7.64417e-05	0.00120037	MTA_TC0800001688.mm	Non-coding transcript identified by NONCODE: Linc, Non-coding transcript identified by Luo, et al.	chr16	+	MTA_TR0800005549.mm	NonCoding	83967522	83985280	30	NA	NA	MTA_TR0800005549.mm	MTA2Rn6	Non-coding transcript identified by NONCODE: Linc, Non-coding transcript identified by Luo, et al.	chr16	100	100	NA	NA	NA	NA	NA	NA	NA	NA	NA	NA	NA	NA	NA	NA	NA	NA	NA	NA	NA	NA	NA	NA	NA	NA	NonCoding	4.1271
TC1600001526.rn.1	4.08153	4.53741	-1.37162	down	7.65401e-05	0.00120136	MTA_TC0800000647.mm	Non-coding transcript identified by Luo, et al.	chr16	-	MTA_TR0800001846.mm	NonCoding	32683445	32685241	30	NA	NA	MTA_TR0800001846.mm	MTA2Rn6	Non-coding transcript identified by Luo, et al.	chr16	100	100	NA	NA	NA	NA	NA	NA	NA	NA	NA	NA	NA	NA	NA	NA	NA	NA	NA	NA	NA	NA	NA	NA	NA	NA	NonCoding	4.17517
TC1600001544.rn.1	3.87775	4.74621	-1.82572	down	7.67702e-05	0.0012047	MTA_TC0800000634.mm	Non-coding transcript identified by Luo, et al., Non-coding transcript identified by NONCODE: Linc	chr16	-	MTA_TR0800001822.mm	NonCoding	35863810	35896112	30	NA	NA	MTA_TR0800001822.mm	MTA2Rn6	Non-coding transcript identified by Luo, et al., Non-coding transcript identified by NONCODE: Linc	chr16	100	100	NA	NA	NA	NA	NA	NA	NA	NA	NA	NA	NA	NA	NA	NA	NA	NA	NA	NA	NA	NA	NA	NA	NA	NA	NonCoding	3.84548
TC1600001714.rn.1	4.14732	4.41622	-1.20489	down	7.70779e-05	0.00120898	MTA_TC0800003225.mm	zinc finger, DHHC domain containing 2, Non-coding transcript identified by NONCODE: Antisense	chr16	-	MTA_TR0800001396.mm	NonCoding	54900876	54911277	30	NA	NA	MTA_TR0800001396.mm	MTA2Rn6	zinc finger, DHHC domain containing 2, Non-coding transcript identified by NONCODE: Antisense	chr16	100	100	NA	NA	NA	NA	NA	NA	NA	NA	NA	NA	NA	NA	NA	NA	NA	NA	NA	NA	NA	NA	NA	NA	NA	NA	NonCoding	4.15033
TC1700001414.rn.1	10.8727	8.20082	6.37261	up	7.83473e-05	0.00122693	MTA_TC1600001719.mm	predicted gene, 23513	chr17	-	MTA_TR1600005865.mm	NonCoding	14560451	14560578	30	NA	NA	MTA_TR1600005865.mm	MTA2Rn6	predicted gene, 23513	chr17	100	100	NA	NA	NA	NA	NA	NA	NA	NA	NA	NA	NA	NA	NA	NA	NA	NA	NA	NA	NA	NA	NA	NA	NA	NA	NonCoding	11.677
TC1900000373.rn.1	5.63683	4.81828	1.76363	up	7.87361e-05	0.00123134	MTA_TC0800002610.mm	Non-coding transcript identified by NONCODE: Linc	chr19	+	MTA_TR0800008100.mm	NonCoding	27399198	27401765	30	NA	NA	MTA_TR0800008100.mm	MTA2Rn6	Non-coding transcript identified by NONCODE: Linc	chr19	100	100	NA	NA	NA	NA	NA	NA	NA	NA	NA	NA	NA	NA	NA	NA	NA	NA	NA	NA	NA	NA	NA	NA	NA	NA	NonCoding	6.68284
TC2000001534.rn.1	11.6476	9.96192	3.21701	up	7.93476e-05	0.00123697	NA	NA	chr20	-	NA	NonCoding	30606526	30606601	30	NA	NA	ENSRNOT00000073430	ENSEMBL	ncrna:novel chromosome:Rnor_5.0:20:32408259:32408334:-1 gene:ENSRNOG00000049167 gene_biotype:miRNA transcript_biotype:miRNA	chr20	100	100	NA	NA	NA	NA	NA	NA	NA	NA	NA	NA	NA	NA	NA	NA	NA	NA	NA	NA	NA	NA	NA	NA	NA	NA	NonCoding	11.066
TC0100000389.rn.1	5.15762	4.80911	1.27325	up	7.97539e-05	0.00124133	MTA_TC1300002263.mm	Non-coding transcript identified by Luo, et al., Non-coding transcript identified by NONCODE: Linc	chr1	+	MTA_TR1300006395.mm	NonCoding	37780424	37781482	30	NA	NA	MTA_TR1300006395.mm	MTA2Rn6	Non-coding transcript identified by Luo, et al., Non-coding transcript identified by NONCODE: Linc	chr1	100	100	NA	NA	NA	NA	NA	NA	NA	NA	NA	NA	NA	NA	NA	NA	NA	NA	NA	NA	NA	NA	NA	NA	NA	NA	NonCoding	4.75712
TC0100001323.rn.1	4.66097	4.99866	-1.26374	down	8.0055e-05	0.00124489	MTA_TC0700000668.mm	Non-coding transcript identified by NONCODE: Linc	chr1	+	MTA_TR0700002358.mm	NonCoding	92174810	92181013	40	NA	NA	MTA_TR0700002358.mm	MTA2Rn6	Non-coding transcript identified by NONCODE: Linc	chr1	100	100	NA	NA	NA	NA	NA	NA	NA	NA	NA	NA	NA	NA	NA	NA	NA	NA	NA	NA	NA	NA	NA	NA	NA	NA	NonCoding	4.69822
TC0100003675.rn.1	7.52627	7.1776	1.27338	up	8.12808e-05	0.00126068	MTA_TC1900000644.mm	Non-coding transcript identified by NONCODE: Antisense	chr1	+	MTA_TR1900002243.mm	NonCoding	263954055	263955194	30	NA	NA	MTA_TR1900002243.mm	MTA2Rn6	Non-coding transcript identified by NONCODE: Antisense	chr1	100	100	NA	NA	NA	NA	NA	NA	NA	NA	NA	NA	NA	NA	NA	NA	NA	NA	NA	NA	NA	NA	NA	NA	NA	NA	NonCoding	7.32329
TC0100003882.rn.1	7.27027	6.79677	1.38848	up	8.13254e-05	0.00126095	NA	NA	chr1	+	NA	NonCoding	279018730	279018798	30	NA	NA	ENSRNOT00000073024	ENSEMBL	ncrna:novel chromosome:Rnor_5.0:1:286382393:286382461:1 gene:ENSRNOG00000048681 gene_biotype:miRNA transcript_biotype:miRNA	chr1	100	100	NA	NA	NA	NA	NA	NA	NA	NA	NA	NA	NA	NA	NA	NA	NA	NA	NA	NA	NA	NA	NA	NA	NA	NA	NonCoding	7.16653
TC0100004317.rn.1	3.86171	3.55219	1.2393	up	8.17646e-05	0.00126662	MTA_TC1300000852.mm	Non-coding transcript identified by Luo, et al., Non-coding transcript identified by NONCODE: Linc	chr1	-	MTA_TR1300002383.mm	NonCoding	36228093	36230936	30	NA	NA	MTA_TR1300002383.mm	MTA2Rn6	Non-coding transcript identified by Luo, et al., Non-coding transcript identified by NONCODE: Linc	chr1	100	100	NA	NA	NA	NA	NA	NA	NA	NA	NA	NA	NA	NA	NA	NA	NA	NA	NA	NA	NA	NA	NA	NA	NA	NA	NonCoding	3.58263
TC0100006130.rn.1	5.53204	5.10115	1.34806	up	8.25186e-05	0.00127686	MTA_TC0700003813.mm	Non-coding transcript identified by NONCODE: Sense No Exonic	chr1	-	MTA_TR0700013014.mm	NonCoding	164942741	164945584	30	NA	NA	MTA_TR0700013014.mm	MTA2Rn6	Non-coding transcript identified by NONCODE: Sense No Exonic	chr1	100	100	NA	NA	NA	NA	NA	NA	NA	NA	NA	NA	NA	NA	NA	NA	NA	NA	NA	NA	NA	NA	NA	NA	NA	NA	NonCoding	5.4372
TC0100007562.rn.1	6.80455	4.90046	3.74274	up	8.36556e-05	0.0012924	MTA_TC1900001379.mm	Non-coding transcript identified by NONCODE: Sense No Exonic	chr1	-	MTA_TR1900004729.mm	NonCoding	250019375	250021261	30	NA	NA	MTA_TR1900004729.mm	MTA2Rn6	Non-coding transcript identified by NONCODE: Sense No Exonic	chr1	100	100	NA	NA	NA	NA	NA	NA	NA	NA	NA	NA	NA	NA	NA	NA	NA	NA	NA	NA	NA	NA	NA	NA	NA	NA	NonCoding	7.0936
TC0100007665.rn.1	3.34126	3.76582	-1.34216	down	8.36731e-05	0.0012924	RGD7513185_1	uncharacterized LOC102552121	chr1	-	mRNARGD7513186_1	NonCoding	258588209	258595324	30	NA	NA	mRNARGD7513186_1	Rat Genome Database	uncharacterized LOC102552121	chr1	100	100	NA	NA	NA	NA	NA	NA	NA	NA	NA	NA	NA	NA	NA	NA	NA	NA	NA	NA	NA	NA	NA	NA	NA	NA	NonCoding	3.35414
TC0100007887.rn.1	4.21495	4.62572	-1.3294	down	8.40148e-05	0.00129739	RGD7651693_1	uncharacterized LOC102554335	chr1	-	mRNARGD7651696_1	NonCoding	270529686	270547751	40	NA	NA	mRNARGD7651696_1	Rat Genome Database	uncharacterized LOC102554335	chr1	100	100	NA	NA	NA	NA	NA	NA	NA	NA	NA	NA	NA	NA	NA	NA	NA	NA	NA	NA	NA	NA	NA	NA	NA	NA	NonCoding	4.15426
TC0200001172.rn.1	5.01676	4.4385	1.49305	up	8.48382e-05	0.00130642	MTA_TC0300000424.mm	PREDICTED: predicted gene, 19817 (Gm19817), miscRNA.	chr2	+	MTA_TR0300001296.mm	NonCoding	144731967	144734364	30	NA	NA	MTA_TR0300001296.mm	MTA2Rn6	PREDICTED: predicted gene, 19817 (Gm19817), miscRNA.	chr2	100	100	NA	NA	NA	NA	NA	NA	NA	NA	NA	NA	NA	NA	NA	NA	NA	NA	NA	NA	NA	NA	NA	NA	NA	NA	NonCoding	4.81904
TC0200002652.rn.1	4.355	4.72422	-1.29165	down	8.51831e-05	0.00130985	MTA_TC1300002487.mm	Non-coding transcript identified by Luo, et al., Non-coding transcript identified by NONCODE: Linc	chr2	-	MTA_TR1300007134.mm	NonCoding	25327631	25329269	30	NA	NA	MTA_TR1300007134.mm	MTA2Rn6	Non-coding transcript identified by Luo, et al., Non-coding transcript identified by NONCODE: Linc	chr2	100	100	NA	NA	NA	NA	NA	NA	NA	NA	NA	NA	NA	NA	NA	NA	NA	NA	NA	NA	NA	NA	NA	NA	NA	NA	NonCoding	4.25528
TC0200003220.rn.1	3.52614	4.40829	-1.84313	down	8.55654e-05	0.00131426	MTA_TC0300002179.mm	Non-coding transcript identified by NONCODE: Linc	chr2	-	MTA_TR0300006992.mm	NonCoding	86738140	86756044	30	NA	NA	MTA_TR0300006992.mm	MTA2Rn6	Non-coding transcript identified by NONCODE: Linc	chr2	100	100	NA	NA	NA	NA	NA	NA	NA	NA	NA	NA	NA	NA	NA	NA	NA	NA	NA	NA	NA	NA	NA	NA	NA	NA	NonCoding	3.75787
TC0200003286.rn.1	4.29776	4.58914	-1.22381	down	8.569e-05	0.00131588	MTA_TC0300000047.mm	Non-coding transcript identified by Luo, et al., Non-coding transcript identified by NONCODE: Linc	chr2	-	MTA_TR0300000078.mm	NonCoding	95237853	95238779	30	NA	NA	MTA_TR0300000078.mm	MTA2Rn6	Non-coding transcript identified by Luo, et al., Non-coding transcript identified by NONCODE: Linc	chr2	100	100	NA	NA	NA	NA	NA	NA	NA	NA	NA	NA	NA	NA	NA	NA	NA	NA	NA	NA	NA	NA	NA	NA	NA	NA	NonCoding	4.27899
TC0200003534.rn.1	4.02241	4.57123	-1.46288	down	8.58116e-05	0.00131745	MTA_TC0300001870.mm	predicted gene 12541, Non-coding transcript identified by NONCODE: Antisense, novel transcript, antisense to Fgf2	chr2	-	MTA_TR0300006073.mm	NonCoding	124068902	124082408	40	NA	NA	MTA_TR0300006073.mm	MTA2Rn6	predicted gene 12541, Non-coding transcript identified by NONCODE: Antisense, novel transcript, antisense to Fgf2	chr2	100	100	NA	NA	NA	NA	NA	NA	NA	NA	NA	NA	NA	NA	NA	NA	NA	NA	NA	NA	NA	NA	NA	NA	NA	NA	NonCoding	3.80575
TC0200004882.rn.1	4.79702	5.07407	-1.21172	down	8.58952e-05	0.00131814	MTA_TC0300003121.mm	Non-coding transcript identified by Luo, et al., Non-coding transcript identified by NONCODE: Linc	chr2	-	MTA_TR0300010361.mm	NonCoding	254366874	254367280	30	NA	NA	MTA_TR0300010361.mm	MTA2Rn6	Non-coding transcript identified by Luo, et al., Non-coding transcript identified by NONCODE: Linc	chr2	100	100	NA	NA	NA	NA	NA	NA	NA	NA	NA	NA	NA	NA	NA	NA	NA	NA	NA	NA	NA	NA	NA	NA	NA	NA	NonCoding	4.87607
TC0300000238.rn.1	5.12083	4.80898	1.24129	up	8.61859e-05	0.00132143	RGD7636900_1	uncharacterized LOC102555029	chr3	+	mRNARGD7636901_1	NonCoding	10543051	10550071	30	NA	NA	mRNARGD7636901_1	Rat Genome Database	uncharacterized LOC102555029	chr3	100	100	NA	NA	NA	NA	NA	NA	NA	NA	NA	NA	NA	NA	NA	NA	NA	NA	NA	NA	NA	NA	NA	NA	NA	NA	NonCoding	5.07718
TC0300000852.rn.1	5.65756	5.36705	1.22308	up	8.65602e-05	0.00132672	RGD7559687_1	uncharacterized LOC102552586	chr3	+	mRNARGD7559689_1	NonCoding	60795815	60796875	30	NA	NA	mRNARGD7559689_1	Rat Genome Database	uncharacterized LOC102552586	chr3	100	100	NA	NA	NA	NA	NA	NA	NA	NA	NA	NA	NA	NA	NA	NA	NA	NA	NA	NA	NA	NA	NA	NA	NA	NA	NonCoding	5.5981
TC0300001366.rn.1	3.83628	4.38002	-1.45775	down	8.6671e-05	0.00132798	XLOC_030086	Chalmel, et. al. Testis-expressed Unannotated Transcripts (TUTs)	chr3	+	TCONS_00076336	NonCoding	99528047	99535514	30	NA	NA	TCONS_00076336	Chalmel	Chalmel, et. al. Testis-expressed Unannotated Transcripts (TUTs)	chr3	100	100	NA	NA	NA	NA	NA	NA	NA	NA	NA	NA	NA	NA	NA	NA	NA	NA	NA	NA	NA	NA	NA	NA	NA	NA	NonCoding	3.82541
TC0300002004.rn.1	3.97846	4.33954	-1.28439	down	8.70776e-05	0.00133332	MTA_TC0200002262.mm	Non-coding transcript identified by NONCODE: Linc	chr3	+	MTA_TR0200007516.mm	NonCoding	147040728	147041625	30	NA	NA	MTA_TR0200007516.mm	MTA2Rn6	Non-coding transcript identified by NONCODE: Linc	chr3	100	100	NA	NA	NA	NA	NA	NA	NA	NA	NA	NA	NA	NA	NA	NA	NA	NA	NA	NA	NA	NA	NA	NA	NA	NA	NonCoding	4.07163
TC0300002084.rn.1	4.72742	4.45696	1.20619	up	8.7174e-05	0.0013345	RGD1596081_1	similar to NIMA (never in mitosis gene a)-related kinase 2	chr3	+	mRNARGD7713504_1	NonCoding	149631696	149633776	30	NA	NA	mRNARGD7713504_1	Rat Genome Database	similar to NIMA (never in mitosis gene a)-related kinase 2	chr3	100	100	NA	NA	NA	NA	NA	NA	NA	NA	NA	NA	NA	NA	NA	NA	NA	NA	NA	NA	NA	NA	NA	NA	NA	NA	NonCoding	4.55586
TC0300003157.rn.1	3.4913	4.00406	-1.42677	down	8.80277e-05	0.00134577	MTA_TC0200003578.mm	Non-coding transcript identified by NONCODE: Linc, Non-coding transcript identified by Luo, et al.	chr3	-	MTA_TR0200012765.mm	NonCoding	44360345	44375107	30	NA	NA	MTA_TR0200012765.mm	MTA2Rn6	Non-coding transcript identified by NONCODE: Linc, Non-coding transcript identified by Luo, et al.	chr3	100	100	NA	NA	NA	NA	NA	NA	NA	NA	NA	NA	NA	NA	NA	NA	NA	NA	NA	NA	NA	NA	NA	NA	NA	NA	NonCoding	3.33029
TC0300004188.rn.1	6.07166	5.39009	1.60388	up	8.88697e-05	0.00135683	RGD7563140_1	uncharacterized LOC102549593	chr3	-	mRNARGD7563142_1	NonCoding	123585990	123587946	30	NA	NA	mRNARGD7563142_1	Rat Genome Database	uncharacterized LOC102549593	chr3	100	100	NA	NA	NA	NA	NA	NA	NA	NA	NA	NA	NA	NA	NA	NA	NA	NA	NA	NA	NA	NA	NA	NA	NA	NA	NonCoding	6.05498
TC0400000224.rn.1	4.12379	3.64607	1.39254	up	8.92656e-05	0.00136197	MTA_TC0500001945.mm	Non-coding transcript identified by NONCODE: Sense No Exonic	chr4	+	MTA_TR0500007027.mm	NonCoding	21459543	21461431	30	NA	NA	MTA_TR0500007027.mm	MTA2Rn6	Non-coding transcript identified by NONCODE: Sense No Exonic	chr4	100	100	NA	NA	NA	NA	NA	NA	NA	NA	NA	NA	NA	NA	NA	NA	NA	NA	NA	NA	NA	NA	NA	NA	NA	NA	NonCoding	4.27572
TC0400000818.rn.1	4.28236	3.98512	1.22879	up	8.9609e-05	0.00136691	MTA_TC1900000004.mm	Non-coding transcript identified by Luo, et al., Non-coding transcript identified by NONCODE: Linc	chr4	+	MTA_TR1900000005.mm	NonCoding	76905698	76906828	30	NA	NA	MTA_TR1900000005.mm	MTA2Rn6	Non-coding transcript identified by Luo, et al., Non-coding transcript identified by NONCODE: Linc	chr4	100	100	NA	NA	NA	NA	NA	NA	NA	NA	NA	NA	NA	NA	NA	NA	NA	NA	NA	NA	NA	NA	NA	NA	NA	NA	NonCoding	4.05806
TC0400001667.rn.1	6.6388	6.00319	1.55359	up	8.99035e-05	0.0013708	MTA_TC0600001331.mm	predicted gene, 25905	chr4	+	MTA_TR0600004517.mm	NonCoding	150888272	150888372	30	NA	NA	MTA_TR0600004517.mm	MTA2Rn6	predicted gene, 25905	chr4	100	100	NA	NA	NA	NA	NA	NA	NA	NA	NA	NA	NA	NA	NA	NA	NA	NA	NA	NA	NA	NA	NA	NA	NA	NA	NonCoding	6.24678
TC0400001899.rn.1	4.78837	5.46755	-1.60123	down	9.01267e-05	0.0013736	MTA_TC0600001558.mm	nuclear encoded rRNA 5S 167	chr4	+	MTA_TR0600005317.mm	NonCoding	166259768	166259800	9	NA	NA	MTA_TR0600005317.mm	MTA2Rn6	nuclear encoded rRNA 5S 167	chr4	100	100	NA	NA	NA	NA	NA	NA	NA	NA	NA	NA	NA	NA	NA	NA	NA	NA	NA	NA	NA	NA	NA	NA	NA	NA	NonCoding	4.51654
TC0400003498.rn.1	4.06324	4.61586	-1.46675	down	9.05519e-05	0.00137885	RGD6500897	null	chr4	-	mRNARGD6500898_t00	NonCoding	140853811	140854783	30	NA	NA	mRNARGD6500898_t00	Rat Genome Database	null	chr4	100	100	NA	NA	NA	NA	NA	NA	NA	NA	NA	NA	NA	NA	NA	NA	NA	NA	NA	NA	NA	NA	NA	NA	NA	NA	NonCoding	3.84746
TC0500000438.rn.1	4.5574	4.90855	-1.27558	down	9.1295e-05	0.00138863	MTA_TC0400000316.mm	predicted gene 12364, Non-coding transcript identified by NONCODE: Antisense, putative novel transcript	chr5	+	MTA_TR0400000866.mm	NonCoding	50448670	50453138	30	NA	NA	MTA_TR0400000866.mm	MTA2Rn6	predicted gene 12364, Non-coding transcript identified by NONCODE: Antisense, putative novel transcript	chr5	100	100	NA	NA	NA	NA	NA	NA	NA	NA	NA	NA	NA	NA	NA	NA	NA	NA	NA	NA	NA	NA	NA	NA	NA	NA	NonCoding	4.39702
TC0500000669.rn.1	3.96561	4.29268	-1.25446	down	9.13406e-05	0.00138902	MTA_TC0400000594.mm	Non-coding transcript identified by Luo, et al., Non-coding transcript identified by NONCODE: Linc	chr5	+	MTA_TR0400001826.mm	NonCoding	71115705	71118590	30	NA	NA	MTA_TR0400001826.mm	MTA2Rn6	Non-coding transcript identified by Luo, et al., Non-coding transcript identified by NONCODE: Linc	chr5	100	100	NA	NA	NA	NA	NA	NA	NA	NA	NA	NA	NA	NA	NA	NA	NA	NA	NA	NA	NA	NA	NA	NA	NA	NA	NonCoding	3.82255
TC0500002815.rn.1	4.20785	4.78042	-1.48716	down	9.2585e-05	0.00140545	RGD7649691_1	uncharacterized LOC102556095	chr5	-	mRNARGD7649694_1	NonCoding	74444665	74450549	50	NA	NA	mRNARGD7649694_1	Rat Genome Database	uncharacterized LOC102556095	chr5	100	100	NA	NA	NA	NA	NA	NA	NA	NA	NA	NA	NA	NA	NA	NA	NA	NA	NA	NA	NA	NA	NA	NA	NA	NA	NonCoding	4.20785
TC0500003314.rn.1	3.84559	4.22243	-1.29849	down	9.28438e-05	0.00140845	MTA_TC0400003229.mm	RIKEN cDNA 4930430J20 gene, Non-coding transcript identified by NONCODE: Antisense, novel transcript (4930430J20Rik)	chr5	-	MTA_TR0400010837.mm	NonCoding	127429579	127432356	30	NA	NA	MTA_TR0400010837.mm	MTA2Rn6	RIKEN cDNA 4930430J20 gene, Non-coding transcript identified by NONCODE: Antisense, novel transcript (4930430J20Rik)	chr5	100	100	NA	NA	NA	NA	NA	NA	NA	NA	NA	NA	NA	NA	NA	NA	NA	NA	NA	NA	NA	NA	NA	NA	NA	NA	NonCoding	3.63501
TC0500003524.rn.1	4.43427	4.94633	-1.42608	down	9.28932e-05	0.00140889	Mir30e	microRNA mir-30e	chr5	-	NR_031840	NonCoding	139702872	139702963	30	NA	100314153	NR_031840	RefSeq	Rattus norvegicus microRNA mir-30e (Mir30e), microRNA.	chr5	100	100	NA	NA	NA	NA	NA	NA	NA	NA	NA	NA	NA	NA	NA	NA	NA	NA	NA	NA	NA	NA	NA	NA	NA	NA	NonCoding	5.00321
TC0600000461.rn.1	3.70812	4.1791	-1.38605	down	9.38521e-05	0.00142125	RGD7664326_1	uncharacterized LOC102555768	chr6	+	mRNARGD7664329_1	NonCoding	41114395	41117752	40	NA	NA	mRNARGD7664329_1	Rat Genome Database	uncharacterized LOC102555768	chr6	100	100	NA	NA	NA	NA	NA	NA	NA	NA	NA	NA	NA	NA	NA	NA	NA	NA	NA	NA	NA	NA	NA	NA	NA	NA	NonCoding	3.43064
TC0600001314.rn.1	3.88559	3.61589	1.20556	up	9.44839e-05	0.00142924	MTA_TC1200000961.mm	RNA for germline small RNA gsRNA230, complete sequence.	chr6	+	MTA_TR1200002702.mm	NonCoding	122401382	122401453	30	NA	NA	MTA_TR1200002702.mm	MTA2Rn6	RNA for germline small RNA gsRNA230, complete sequence.	chr6	100	100	NA	NA	NA	NA	NA	NA	NA	NA	NA	NA	NA	NA	NA	NA	NA	NA	NA	NA	NA	NA	NA	NA	NA	NA	NonCoding	3.57472
TC0600001515.rn.1	4.59208	4.00478	1.50243	up	9.46688e-05	0.00143172	MTA_TC1200001160.mm	predicted gene, 25856	chr6	+	MTA_TR1200003372.mm	NonCoding	133828786	133828866	30	NA	NA	MTA_TR1200003372.mm	MTA2Rn6	predicted gene, 25856	chr6	100	100	NA	NA	NA	NA	NA	NA	NA	NA	NA	NA	NA	NA	NA	NA	NA	NA	NA	NA	NA	NA	NA	NA	NA	NA	NonCoding	4.23144
TC0600001529.rn.1	7.49273	7.14583	1.27182	up	9.48931e-05	0.00143477	Mir494	microRNA 494	chr6	+	NR_032125	NonCoding	133864369	133864453	30	NA	100314082	NR_032125	RefSeq	Rattus norvegicus microRNA 494 (Mir494), microRNA.	chr6	100	100	NA	NA	NA	NA	NA	NA	NA	NA	NA	NA	NA	NA	NA	NA	NA	NA	NA	NA	NA	NA	NA	NA	NA	NA	NonCoding	7.14454
TC0700000087.rn.1	5.4728	4.61163	1.81651	up	9.58296e-05	0.00144515	MTA_TC1000001635.mm	predicted gene, 25764	chr7	+	MTA_TR1000005277.mm	NonCoding	6059050	6059190	30	NA	NA	MTA_TR1000005277.mm	MTA2Rn6	predicted gene, 25764	chr7	100	100	NA	NA	NA	NA	NA	NA	NA	NA	NA	NA	NA	NA	NA	NA	NA	NA	NA	NA	NA	NA	NA	NA	NA	NA	NonCoding	5.31016
TC0700000566.rn.1	4.02506	4.67264	-1.56654	down	9.61998e-05	0.00144978	RGD7543598_1	uncharacterized LOC102550658	chr7	+	mRNARGD7543600_1	NonCoding	37641303	37641978	30	NA	NA	mRNARGD7543600_1	Rat Genome Database	uncharacterized LOC102550658	chr7	100	100	NA	NA	NA	NA	NA	NA	NA	NA	NA	NA	NA	NA	NA	NA	NA	NA	NA	NA	NA	NA	NA	NA	NA	NA	NonCoding	3.54899
TC0700000756.rn.1	3.83802	4.53216	-1.61792	down	9.63828e-05	0.00145222	MTA_TC1000001361.mm	Non-coding transcript identified by NONCODE: Linc, Non-coding transcript identified by Luo, et al.	chr7	+	MTA_TR1000004292.mm	NonCoding	60434044	60441521	30	NA	NA	MTA_TR1000004292.mm	MTA2Rn6	Non-coding transcript identified by NONCODE: Linc, Non-coding transcript identified by Luo, et al.	chr7	100	100	NA	NA	NA	NA	NA	NA	NA	NA	NA	NA	NA	NA	NA	NA	NA	NA	NA	NA	NA	NA	NA	NA	NA	NA	NonCoding	3.63362
TC0700002878.rn.1	3.54291	3.99176	-1.36495	down	9.74342e-05	0.00146549	RGD7674543_1	uncharacterized LOC102552116	chr7	-	mRNARGD7674545_1	NonCoding	68282800	68296817	30	NA	NA	mRNARGD7674545_1	Rat Genome Database	uncharacterized LOC102552116	chr7	100	100	NA	NA	NA	NA	NA	NA	NA	NA	NA	NA	NA	NA	NA	NA	NA	NA	NA	NA	NA	NA	NA	NA	NA	NA	NonCoding	3.35172
TC0800001263.rn.1	3.99127	4.47064	-1.39414	down	9.8263e-05	0.00147442	MTA_TC0900001136.mm	Non-coding transcript identified by NONCODE: Linc	chr8	+	MTA_TR0900003595.mm	NonCoding	96445324	96453811	30	NA	NA	MTA_TR0900003595.mm	MTA2Rn6	Non-coding transcript identified by NONCODE: Linc	chr8	100	100	NA	NA	NA	NA	NA	NA	NA	NA	NA	NA	NA	NA	NA	NA	NA	NA	NA	NA	NA	NA	NA	NA	NA	NA	NonCoding	4.00082
TC0800003453.rn.1	4.93868	4.64485	1.22589	up	9.9069e-05	0.00148392	Mir128-2	microRNA mir-128-2	chr8	-	NR_031874	NonCoding	120378945	120379028	30	NA	100314027	NR_031874	RefSeq	Rattus norvegicus microRNA mir-128-2 (Mir128-2), microRNA.	chr8	100	100	NA	NA	NA	NA	NA	NA	NA	NA	NA	NA	NA	NA	NA	NA	NA	NA	NA	NA	NA	NA	NA	NA	NA	NA	NonCoding	4.71522
TC0800003532.rn.1	4.33136	4.05803	1.2086	up	9.95938e-05	0.00149114	MTA_TC0900003228.mm	Non-coding transcript identified by NONCODE: Antisense	chr8	-	MTA_TR0900010567.mm	NonCoding	127288566	127289869	30	NA	NA	MTA_TR0900010567.mm	MTA2Rn6	Non-coding transcript identified by NONCODE: Antisense	chr8	100	100	NA	NA	NA	NA	NA	NA	NA	NA	NA	NA	NA	NA	NA	NA	NA	NA	NA	NA	NA	NA	NA	NA	NA	NA	NonCoding	4.24074
TC0900000961.rn.1	3.8653	4.42995	-1.47903	down	0.000100211	0.00149842	MTA_TC0100000683.mm	Non-coding transcript identified by NONCODE: Linc	chr9	+	MTA_TR0100002235.mm	NonCoding	84625006	84629156	30	NA	NA	MTA_TR0100002235.mm	MTA2Rn6	Non-coding transcript identified by NONCODE: Linc	chr9	100	100	NA	NA	NA	NA	NA	NA	NA	NA	NA	NA	NA	NA	NA	NA	NA	NA	NA	NA	NA	NA	NA	NA	NA	NA	NonCoding	3.8109
TC0900001268.rn.1	5.35251	5.75308	-1.32003	down	0.00010041	0.00150107	MTA_TC1700001071.mm	PREDICTED: uncharacterized LOC100861810 (LOC100861810), miscRNA.	chr9	+	MTA_TR1700004039.mm	NonCoding	113295996	113301145	30	NA	NA	MTA_TR1700004039.mm	MTA2Rn6	PREDICTED: uncharacterized LOC100861810 (LOC100861810), miscRNA.	chr9	100	100	NA	NA	NA	NA	NA	NA	NA	NA	NA	NA	NA	NA	NA	NA	NA	NA	NA	NA	NA	NA	NA	NA	NA	NA	NonCoding	5.61312
TC0900001340.rn.1	6.05817	7.79039	-3.32238	down	0.000100674	0.00150468	MTA_TC1700001129.mm	PREDICTED: uncharacterized LOC100861887, transcript variant 1 (LOC100861887), miscRNA.	chr9	+	MTA_TR1700004200.mm	NonCoding	119325288	119332603	30	NA	NA	MTA_TR1700004200.mm	MTA2Rn6	PREDICTED: uncharacterized LOC100861887, transcript variant 1 (LOC100861887), miscRNA.	chr9	100	100	NA	NA	NA	NA	NA	NA	NA	NA	NA	NA	NA	NA	NA	NA	NA	NA	NA	NA	NA	NA	NA	NA	NA	NA	NonCoding	6.30414
TC0900002371.rn.1	6.16188	5.56589	1.51151	up	0.000101255	0.00151173	MTA_TC0100002700.mm	Non-coding transcript identified by NONCODE: Sense No Exonic	chr9	-	MTA_TR0100008631.mm	NonCoding	92398056	92399838	30	NA	NA	MTA_TR0100008631.mm	MTA2Rn6	Non-coding transcript identified by NONCODE: Sense No Exonic	chr9	100	100	NA	NA	NA	NA	NA	NA	NA	NA	NA	NA	NA	NA	NA	NA	NA	NA	NA	NA	NA	NA	NA	NA	NA	NA	NonCoding	5.97126
TC0M00000036.rn.1	19.9315	7.4758	5617.52	up	0.000101561	0.00151499	MTA_TC0M00000026.mm	Non-coding transcript identified by NONCODE: Linc	chrM	-	MTA_TR0M00000053.mm	NonCoding	9195	9881	30	NA	NA	MTA_TR0M00000053.mm	MTA2Rn6	Non-coding transcript identified by NONCODE: Linc	chrM	100	100	NA	NA	NA	NA	NA	NA	NA	NA	NA	NA	NA	NA	NA	NA	NA	NA	NA	NA	NA	NA	NA	NA	NA	NA	NonCoding	19.9315
TC0X00001264.rn.1	11.2201	12.629	-2.65548	down	0.000102103	0.00152125	MTA_TC1900000146.mm	Non-coding transcript identified by NONCODE: Antisense	chrX	+	MTA_TR1900000733.mm	NonCoding	153490965	153491597	36	NA	NA	MTA_TR1900000733.mm	MTA2Rn6	Non-coding transcript identified by NONCODE: Antisense	chrX	100	100	NA	NA	NA	NA	NA	NA	NA	NA	NA	NA	NA	NA	NA	NA	NA	NA	NA	NA	NA	NA	NA	NA	NA	NA	NonCoding	11.4354
TC0X00002407.rn.1	3.57747	3.86718	-1.22239	down	0.000102668	0.00152752	MTA_TC0X00002119.mm	Non-coding transcript identified by NONCODE: Sense No Exonic	chrX	-	MTA_TR0X00005916.mm	NonCoding	129154440	129157145	30	NA	NA	MTA_TR0X00005916.mm	MTA2Rn6	Non-coding transcript identified by NONCODE: Sense No Exonic	chrX	100	100	NA	NA	NA	NA	NA	NA	NA	NA	NA	NA	NA	NA	NA	NA	NA	NA	NA	NA	NA	NA	NA	NA	NA	NA	NonCoding	3.56716
[truncated: 2,363 more rows]
[truncated: 5 more columns]

## Sheet: mRNA
probe_set	test1_average	control_average	FC	Regulation	P.Value	adj.P.Val	Gene.Symbol	Description	Chromosome	Strand	Public.Gene.IDs	Group	Start	Stop	total_probes	Cytoband	Entrez.ID	mRNA.Accession	mRNA.Source	mRNA.Description	mRNA.SeqName	mRNA.Assignment.Score	mRNA.Assignment.Coverage	SwissProt.mRNA.Accession	SwissProt.Accession	UniGene.Accession	UniGene.ID	UniGene.Expression.Information	GO.Biological.Process.Accession	GO.Biological.Process.ID	GO.Biological.Process.Term	GO.Biological.Process.Evidence	GO.Cellular.Component.Accession	GO.Cellular.Component.ID	GO.Cellular.Component.Term	GO.Cellular.Component.Evidence	GO.Melecular.Function.Accession	GO.Molecular.Function.ID	GO.Molecular.Function.Term	GO.Molecular.Function.Evidence	Pathway.Accession	Pathway.Source	Pathway.Name	Protein.Domains.mRNA.Accession	Protein.Domains.Source	Protein.Domains.Accession	Protein.Domains.Description	locus.type	IRI_1_expression
[truncated: 1,815 more rows]
[truncated: 5 more columns]

[truncated: 1 more sheets: others ]
