# Supplementary material for: Gene expression profiling analysis to investigate the role of remote ischemic postconditioning in ischemia-reperfusion injury in rats
Source: BMC Genomics. 2019 May 9;20:361. doi: 10.1186/s12864-019-5743-9 (PMC6509872; doi:10.1186/s12864-019-5743-9)
Supplement: Supplementary file 6 — Table S4. The differently expressed genes identified by IRI + RPostC vs. control comparison. (XLSX 3221 kb) [file 12864_2019_5743_MOESM6_ESM.xlsx]

## Sheet: ncRNA
probe_set	test2_average	control_average	FC	Regulation	P.Value	adj.P.Val	Gene.Symbol	Description	Chromosome	Strand	Public.Gene.IDs	Group	Start	Stop	total_probes	Cytoband	Entrez.ID	mRNA.Accession	mRNA.Source	mRNA.Description	mRNA.SeqName	mRNA.Assignment.Score	mRNA.Assignment.Coverage	SwissProt.mRNA.Accession	SwissProt.Accession	UniGene.Accession	UniGene.ID	UniGene.Expression.Information	GO.Biological.Process.Accession	GO.Biological.Process.ID	GO.Biological.Process.Term	GO.Biological.Process.Evidence	GO.Cellular.Component.Accession	GO.Cellular.Component.ID	GO.Cellular.Component.Term	GO.Cellular.Component.Evidence	GO.Melecular.Function.Accession	GO.Molecular.Function.ID	GO.Molecular.Function.Term	GO.Molecular.Function.Evidence	Pathway.Accession	Pathway.Source	Pathway.Name	Protein.Domains.mRNA.Accession	Protein.Domains.Source	Protein.Domains.Accession	Protein.Domains.Description	locus.type	RpostC_IRI1_expression
TC0600000693.rn.1	7.77514	3.65684	17.3673	up	3.2533e-17	2.23964e-12	MTA_TC1200000383.mm	predicted gene, 25248	chr6	+	MTA_TR1200001088.mm	NonCoding	62211388	62211412	1	NA	NA	MTA_TR1200001088.mm	MTA2Rn6	predicted gene, 25248	chr6	100	100	NA	NA	NA	NA	NA	NA	NA	NA	NA	NA	NA	NA	NA	NA	NA	NA	NA	NA	NA	NA	NA	NA	NA	NA	NonCoding	10.5731
TC0X00001784.rn.1	3.899	4.8473	-1.9296	down	2.05821e-16	3.54229e-12	MTA_TC0X00002551.mm	Sequence 119 from Patent WO2009144481.	chrX	-	MTA_TR0X00007112.mm	NonCoding	52105161	52105185	1	NA	NA	MTA_TR0X00007112.mm	MTA2Rn6	Sequence 119 from Patent WO2009144481.	chrX	100	100	NA	NA	NA	NA	NA	NA	NA	NA	NA	NA	NA	NA	NA	NA	NA	NA	NA	NA	NA	NA	NA	NA	NA	NA	NonCoding	3.84204
TC0600000860.rn.1	3.09267	3.49318	-1.31998	down	1.1627e-15	8.29837e-12	MTA_TC0300002891.mm	non-coding RNA, oocyte_clustered_small_RNA10779, complete sequence.	chr6	+	MTA_TR0300009667.mm	NonCoding	86069378	86069404	3	NA	NA	MTA_TR0300009667.mm	MTA2Rn6	non-coding RNA, oocyte_clustered_small_RNA10779, complete sequence.	chr6	100	100	NA	NA	NA	NA	NA	NA	NA	NA	NA	NA	NA	NA	NA	NA	NA	NA	NA	NA	NA	NA	NA	NA	NA	NA	NonCoding	2.93198
TC1800000320.rn.1	19.8384	8.32163	2930.17	up	1.20542e-15	8.29837e-12	NA	NA	chr18	+	NA	NonCoding	29647839	29647979	30	NA	NA	NONRATT025802	NONCODE	Non-coding transcript identified by NONCODE	chr18	100	100	NA	NA	NA	NA	NA	NA	NA	NA	NA	NA	NA	NA	NA	NA	NA	NA	NA	NA	NA	NA	NA	NA	NA	NA	NonCoding	19.8384
TC0X00001589.rn.1	3.20366	4.33243	-2.18672	down	3.67088e-15	1.68474e-11	MTA_TC0X00001571.mm	predicted gene, 22359	chrX	-	MTA_TR0X00004337.mm	NonCoding	23990113	23990140	4	NA	NA	MTA_TR0X00004337.mm	MTA2Rn6	predicted gene, 22359	chrX	100	100	NA	NA	NA	NA	NA	NA	NA	NA	NA	NA	NA	NA	NA	NA	NA	NA	NA	NA	NA	NA	NA	NA	NA	NA	NonCoding	3.37668
TC2000000264.rn.1	4.46348	5.0875	-1.54116	down	5.15463e-15	2.08738e-11	MTA_TC1700000443.mm	RNA for germline small RNA gsRNA332, complete sequence.	chr20	+	MTA_TR1700001555.mm	NonCoding	6667904	6667936	9	NA	NA	MTA_TR1700001555.mm	MTA2Rn6	RNA for germline small RNA gsRNA332, complete sequence.	chr20	100	100	NA	NA	NA	NA	NA	NA	NA	NA	NA	NA	NA	NA	NA	NA	NA	NA	NA	NA	NA	NA	NA	NA	NA	NA	NonCoding	4.55304
TC0100003075.rn.1	10.867	5.07465	55.4192	up	1.13668e-14	3.72626e-11	MTA_TC1900000087.mm	Non-coding transcript identified by Luo, et al., Non-coding transcript identified by NONCODE: Linc	chr1	+	MTA_TR1900000411.mm	NonCoding	221189573	221193668	30	NA	NA	MTA_TR1900000411.mm	MTA2Rn6	Non-coding transcript identified by Luo, et al., Non-coding transcript identified by NONCODE: Linc	chr1	100	100	NA	NA	NA	NA	NA	NA	NA	NA	NA	NA	NA	NA	NA	NA	NA	NA	NA	NA	NA	NA	NA	NA	NA	NA	NonCoding	9.92121
TC0400002518.rn.1	3.72682	5.52676	-3.48206	down	4.45662e-14	1.12511e-10	RGD7543256_1	uncharacterized LOC102551678	chr4	-	mRNARGD7543258_1	NonCoding	46664696	46680259	3	NA	NA	mRNARGD7543258_1	Rat Genome Database	uncharacterized LOC102551678	chr4	100	100	NA	NA	NA	NA	NA	NA	NA	NA	NA	NA	NA	NA	NA	NA	NA	NA	NA	NA	NA	NA	NA	NA	NA	NA	NonCoding	3.5281
TC0X00001253.rn.1	6.65082	5.26084	2.62075	up	8.87104e-14	1.79618e-10	NA	NA	chrX	+	NA	NonCoding	152889573	152889651	30	NA	NA	ENSRNOT00000054657	ENSEMBL	ncrna:novel chromosome:Rnor_5.0:1:148620378:148620456:1 gene:ENSRNOG00000036553 gene_biotype:miRNA transcript_biotype:miRNA	chrX	100	100	NA	NA	NA	NA	NA	NA	NA	NA	NA	NA	NA	NA	NA	NA	NA	NA	NA	NA	NA	NA	NA	NA	NA	NA	NonCoding	7.14087
TC0200000670.rn.1	3.78632	4.27121	-1.39948	down	6.25874e-13	1.02587e-09	XLOC_024379	Zinc finger protein 622 [Source:UniProtKB/Swiss-Prot;Acc:Q7TM96] Chalmel, et. al. Testis-expressed Unannotated Transcripts (TUTs)	chr2	+	TCONS_00064263	NonCoding	78082611	78103124	30	NA	NA	TCONS_00064263	Chalmel	Zinc finger protein 622 [Source:UniProtKB/Swiss-Prot;Acc:Q7TM96] Chalmel, et. al. Testis-expressed Unannotated Transcripts (TUTs)	chr2	100	100	NA	NA	NA	NA	NA	NA	NA	NA	NA	NA	NA	NA	NA	NA	NA	NA	NA	NA	NA	NA	NA	NA	NA	NA	NonCoding	4.10178
TC0400000325.rn.1	6.49951	5.55785	1.92073	up	1.64486e-12	2.18859e-09	kloywoy	Unannotated AceView Transcript	chr4	+	kloywoy.aSep08-unspliced	Pseudogene	31224701	31233635	50	NA	NA	kloywoy.aSep08-unspliced	Ace View	Unannotated AceView Transcript	chr4	100	100	NA	NA	NA	NA	NA	NA	NA	NA	NA	NA	NA	NA	NA	NA	NA	NA	NA	NA	NA	NA	NA	NA	NA	NA	Pseudogene	6.60626
TC0900001686.rn.1	4.12113	4.7895	-1.58928	down	1.65316e-12	2.18859e-09	Rnu7	U7 small nuclear RNA	chr9	-	NR_024201	NonCoding	24953929	24954127	1	6|6 59.17 cM	19866	NR_024201	RefSeq	Mus musculus U7 small nuclear RNA (Rnu7), small nuclear RNA.	chr9	100	100	NA	NA	NA	NA	NA	NR_024201	GO:0006396	RNA processing	inferred from direct assay	NA	NA	NA	NA	NA	NA	NA	NA	NA	NA	NA	NA	NA	NA	NA	NonCoding	2.74171
TC0400000327.rn.1	6.2001	4.83772	2.57109	up	2.27418e-12	2.78501e-09	LOC500013	similar to sterile alpha motif domain containing 9-like	chr4	+	LOC500013.aSep08-unspliced	Pseudogene	31234306	31235711	30	NA	NA	LOC500013.aSep08-unspliced	Ace View	similar to sterile alpha motif domain containing 9-like	chr4	100	100	NA	NA	NA	NA	NA	NA	NA	NA	NA	NA	NA	NA	NA	NA	NA	NA	NA	NA	NA	NA	NA	NA	NA	NA	Pseudogene	7.09317
TC0400001067.rn.1	3.62438	4.00947	-1.30595	down	2.3654e-12	2.78501e-09	MTA_TC0600000766.mm	Non-coding transcript identified by Luo, et al., Non-coding transcript identified by NONCODE: Linc	chr4	+	MTA_TR0600002555.mm	NonCoding	96569184	96571321	30	NA	NA	MTA_TR0600002555.mm	MTA2Rn6	Non-coding transcript identified by Luo, et al., Non-coding transcript identified by NONCODE: Linc	chr4	100	100	NA	NA	NA	NA	NA	NA	NA	NA	NA	NA	NA	NA	NA	NA	NA	NA	NA	NA	NA	NA	NA	NA	NA	NA	NonCoding	3.69332
TC0700003304.rn.1	4.55678	3.69319	1.81957	up	2.38685e-12	2.78501e-09	MTA_TC1500001680.mm	predicted gene, 24390	chr7	-	MTA_TR1500004962.mm	NonCoding	113882115	113882175	9	NA	NA	MTA_TR1500004962.mm	MTA2Rn6	predicted gene, 24390	chr7	100	100	NA	NA	NA	NA	NA	NA	NA	NA	NA	NA	NA	NA	NA	NA	NA	NA	NA	NA	NA	NA	NA	NA	NA	NA	NonCoding	3.99971
TC2000000927.rn.1	5.4546	4.41661	2.05337	up	2.93222e-12	2.90455e-09	RGD7580254_1	uncharacterized LOC102549412	chr20	-	mRNARGD7580255_1	NonCoding	141313	143235	30	NA	NA	mRNARGD7580255_1	Rat Genome Database	uncharacterized LOC102549412	chr20	100	100	NA	NA	NA	NA	NA	NA	NA	NA	NA	NA	NA	NA	NA	NA	NA	NA	NA	NA	NA	NA	NA	NA	NA	NA	NonCoding	5.01991
TC2000001175.rn.1	6.33495	5.2054	2.1879	up	2.93222e-12	2.90455e-09	MTA_TC1700001725.mm	RNA for germline small RNA gsRNA292, complete sequence.	chr20	-	MTA_TR1700006202.mm	NonCoding	6638154	6638178	1	NA	NA	MTA_TR1700006202.mm	MTA2Rn6	RNA for germline small RNA gsRNA292, complete sequence.	chr20	100	100	NA	NA	NA	NA	NA	NA	NA	NA	NA	NA	NA	NA	NA	NA	NA	NA	NA	NA	NA	NA	NA	NA	NA	NA	NonCoding	6.76495
TC1500001326.rn.1	6.36902	4.10104	4.81651	up	3.80383e-12	3.53869e-09	MTA_TC1400000136.mm	Non-coding transcript identified by NONCODE: Sense No Exonic	chr15	-	MTA_TR1400000437.mm	NonCoding	9232209	9238541	30	NA	NA	MTA_TR1400000437.mm	MTA2Rn6	Non-coding transcript identified by NONCODE: Sense No Exonic	chr15	100	100	NA	NA	NA	NA	NA	NA	NA	NA	NA	NA	NA	NA	NA	NA	NA	NA	NA	NA	NA	NA	NA	NA	NA	NA	NonCoding	5.66937
TC0200004896.rn.1	5.62673	5.94995	-1.25112	down	4.4621e-12	3.93821e-09	MTA_TC0300003132.mm	Non-coding transcript identified by NONCODE: Linc, Non-coding transcript identified by Luo, et al.	chr2	-	MTA_TR0300010374.mm	NonCoding	256880179	256880637	19	NA	NA	MTA_TR0300010374.mm	MTA2Rn6	Non-coding transcript identified by NONCODE: Linc, Non-coding transcript identified by Luo, et al.	chr2	100	100	NA	NA	NA	NA	NA	NA	NA	NA	NA	NA	NA	NA	NA	NA	NA	NA	NA	NA	NA	NA	NA	NA	NA	NA	NonCoding	5.99541
TC0300002231.rn.1	3.21168	3.68871	-1.39188	down	4.53344e-12	3.95052e-09	MTA_TC0200002466.mm	Non-coding transcript identified by NONCODE: Linc, Non-coding transcript identified by Luo, et al.	chr3	+	MTA_TR0200008447.mm	NonCoding	157356223	157361004	30	NA	NA	MTA_TR0200008447.mm	MTA2Rn6	Non-coding transcript identified by NONCODE: Linc, Non-coding transcript identified by Luo, et al.	chr3	100	100	NA	NA	NA	NA	NA	NA	NA	NA	NA	NA	NA	NA	NA	NA	NA	NA	NA	NA	NA	NA	NA	NA	NA	NA	NonCoding	3.26912
TC0900000618.rn.1	6.73378	5.82603	1.87612	up	4.8679e-12	4.03991e-09	MTA_TC0100002326.mm	Non-coding transcript identified by NONCODE: Linc	chr9	+	MTA_TR0100007452.mm	NonCoding	53574999	53575824	30	NA	NA	MTA_TR0100007452.mm	MTA2Rn6	Non-coding transcript identified by NONCODE: Linc	chr9	100	100	NA	NA	NA	NA	NA	NA	NA	NA	NA	NA	NA	NA	NA	NA	NA	NA	NA	NA	NA	NA	NA	NA	NA	NA	NonCoding	6.31116
TC0100003074.rn.1	7.38124	5.04239	5.059	up	4.87075e-12	4.03991e-09	MTA_TC1900000086.mm	Non-coding transcript identified by Luo, et al., Non-coding transcript identified by NONCODE: Linc	chr1	+	MTA_TR1900000410.mm	NonCoding	221188299	221189543	30	NA	NA	MTA_TR1900000410.mm	MTA2Rn6	Non-coding transcript identified by Luo, et al., Non-coding transcript identified by NONCODE: Linc	chr1	100	100	NA	NA	NA	NA	NA	NA	NA	NA	NA	NA	NA	NA	NA	NA	NA	NA	NA	NA	NA	NA	NA	NA	NA	NA	NonCoding	6.98133
TC0M00000038.rn.1	19.9315	19.6258	1.23601	up	5.34392e-12	4.25212e-09	NA	NA	chrM	-	NA	NonCoding	14062	14130	30	NA	NA	ENSRNOT00000049806	ENSEMBL	mt_genbank_import:novel chromosome:Rnor_5.0:MT:14062:14130:-1 gene:ENSRNOG00000032997 gene_biotype:Mt_tRNA transcript_biotype:Mt_tRNA	chrM	100	100	NA	NA	NA	NA	NA	NA	NA	NA	NA	NA	NA	NA	NA	NA	NA	NA	NA	NA	NA	NA	NA	NA	NA	NA	NonCoding	19.9315
TC1400001725.rn.1	5.17934	4.69735	1.39667	up	7.41296e-12	5.42897e-09	MTA_TC0500000662.mm	predicted gene, 23661	chr14	-	MTA_TR0500002244.mm	NonCoding	40821397	40821432	12	NA	NA	MTA_TR0500002244.mm	MTA2Rn6	predicted gene, 23661	chr14	100	100	NA	NA	NA	NA	NA	NA	NA	NA	NA	NA	NA	NA	NA	NA	NA	NA	NA	NA	NA	NA	NA	NA	NA	NA	NonCoding	5.58787
TC1000000836.rn.1	4.36048	5.08465	-1.65195	down	7.94699e-12	5.64007e-09	Rnu5g	RNA, U5G small nuclear	chr10	+	NR_002852	NonCoding	51158238	51158279	18	9 C|9	97418	NR_002852	RefSeq	Mus musculus RNA, U5G small nuclear (Rnu5g), small nuclear RNA.	chr10	100	100	NA	NA	NA	NA	NA	NA	NA	NA	NA	NR_002852	GO:0005634	nucleus	inferred from direct assay	NA	NA	NA	NA	NA	NA	NA	NA	NA	NA	NA	NonCoding	4.68737
TC1400000527.rn.1	7.003	5.02675	3.93471	up	8.37132e-12	5.88059e-09	MTA_TC0500002485.mm	Non-coding transcript identified by NONCODE: Linc	chr14	+	MTA_TR0500008697.mm	NonCoding	44503038	44504854	30	NA	NA	MTA_TR0500008697.mm	MTA2Rn6	Non-coding transcript identified by NONCODE: Linc	chr14	100	100	NA	NA	NA	NA	NA	NA	NA	NA	NA	NA	NA	NA	NA	NA	NA	NA	NA	NA	NA	NA	NA	NA	NA	NA	NonCoding	7.16485
TC0400000629.rn.1	3.73298	4.06267	-1.25674	down	9.98116e-12	6.6711e-09	MTA_TC0600000339.mm	Non-coding transcript identified by NONCODE: Linc	chr4	+	MTA_TR0600001163.mm	NonCoding	62377002	62378458	30	NA	NA	MTA_TR0600001163.mm	MTA2Rn6	Non-coding transcript identified by NONCODE: Linc	chr4	100	100	NA	NA	NA	NA	NA	NA	NA	NA	NA	NA	NA	NA	NA	NA	NA	NA	NA	NA	NA	NA	NA	NA	NA	NA	NonCoding	3.86709
TC0300001190.rn.1	3.74575	4.46799	-1.64973	down	1.13438e-11	7.33628e-09	MTA_TC0200001436.mm	RNA for germline small RNA gsRNA26, complete sequence.	chr3	+	MTA_TR0200004686.mm	NonCoding	81483947	81484014	30	NA	NA	MTA_TR0200004686.mm	MTA2Rn6	RNA for germline small RNA gsRNA26, complete sequence.	chr3	100	100	NA	NA	NA	NA	NA	NA	NA	NA	NA	NA	NA	NA	NA	NA	NA	NA	NA	NA	NA	NA	NA	NA	NA	NA	NonCoding	3.80408
TC1400001602.rn.1	4.33235	4.85504	-1.43663	down	1.15434e-11	7.33628e-09	MTA_TC0500000748.mm	predicted gene, 24304	chr14	-	MTA_TR0500002578.mm	NonCoding	30225479	30225585	30	NA	NA	MTA_TR0500002578.mm	MTA2Rn6	predicted gene, 24304	chr14	100	100	NA	NA	NA	NA	NA	NA	NA	NA	NA	NA	NA	NA	NA	NA	NA	NA	NA	NA	NA	NA	NA	NA	NA	NA	NonCoding	4.57972
TC0500000198.rn.1	7.84105	5.50306	5.05597	up	1.19264e-11	7.46398e-09	NA	NA	chr5	+	NA	NonCoding	24420807	24421799	30	NA	NA	NONRATT042634	NONCODE	Non-coding transcript identified by NONCODE	chr5	100	100	NA	NA	NA	NA	NA	NA	NA	NA	NA	NA	NA	NA	NA	NA	NA	NA	NA	NA	NA	NA	NA	NA	NA	NA	NonCoding	7.53495
TC1400001104.rn.1	7.00837	5.75138	2.38997	up	1.29721e-11	8.04525e-09	MTA_TC1100000212.mm	Non-coding transcript identified by NONCODE: Sense No Exonic	chr14	+	MTA_TR1100000733.mm	NonCoding	106132561	106137162	50	NA	NA	MTA_TR1100000733.mm	MTA2Rn6	Non-coding transcript identified by NONCODE: Sense No Exonic	chr14	100	100	NA	NA	NA	NA	NA	NA	NA	NA	NA	NA	NA	NA	NA	NA	NA	NA	NA	NA	NA	NA	NA	NA	NA	NA	NonCoding	7.35385
TC0100006375.rn.1	5.11669	4.70219	1.33284	up	1.55047e-11	9.13713e-09	NA	NA	chr1	-	NA	Pseudogene	174275155	174275786	30	NA	NA	ENSRNOT00000059035	ENSEMBL	ensembl:novel chromosome:Rnor_5.0:1:181260688:181261319:-1 gene:ENSRNOG00000038673 gene_biotype:pseudogene transcript_biotype:pseudogene	chr1	100	100	NA	NA	NA	NA	NA	NA	NA	NA	NA	NA	NA	NA	NA	NA	NA	NA	NA	NA	NA	NA	NA	NA	NA	NA	Pseudogene	5.12406
TC0400002762.rn.1	3.87798	4.23738	-1.28289	down	2.12159e-11	1.15916e-08	MTA_TC0600002151.mm	clone 114908252830411G T-cell receptor beta chain (TCRB) mRNA, partial cds.	chr4	-	MTA_TR0600007156.mm	NonCoding	69422424	70816126	16	NA	NA	MTA_TR0600007156.mm	MTA2Rn6	clone 114908252830411G T-cell receptor beta chain (TCRB) mRNA, partial cds.	chr4	100	100	NA	NA	NA	NA	NA	NA	NA	NA	NA	NA	NA	NA	NA	NA	NA	NA	NA	NA	NA	NA	NA	NA	NA	NA	NonCoding	4.30718
TC1600000903.rn.1	5.68717	5.02676	1.58054	up	2.64409e-11	1.41104e-08	MTA_TC0800001838.mm	predicted gene, 24568	chr16	+	MTA_TR0800005905.mm	NonCoding	75541239	75541269	2	NA	NA	MTA_TR0800005905.mm	MTA2Rn6	predicted gene, 24568	chr16	100	100	NA	NA	NA	NA	NA	NA	NA	NA	NA	NA	NA	NA	NA	NA	NA	NA	NA	NA	NA	NA	NA	NA	NA	NA	NonCoding	6.10556
TC0M00000033.rn.1	19.9315	6.62603	10124	up	3.00039e-11	1.54144e-08	NA	NA	chrM	-	NA	NonCoding	6865	6933	30	NA	NA	ENSRNOT00000040283	ENSEMBL	mt_genbank_import:known chromosome:Rnor_5.0:MT:6865:6933:-1 gene:ENSRNOG00000032882 gene_biotype:Mt_tRNA transcript_biotype:Mt_tRNA	chrM	100	100	NA	NA	ENSRNOT00000040283	Rn.204626	adult	NA	NA	NA	NA	NA	NA	NA	NA	NA	NA	NA	NA	NA	NA	NA	NA	NA	NA	NA	NonCoding	19.9315
TC2000001643.rn.1	2.86221	4.01839	-2.22866	down	3.11875e-11	1.58213e-08	RGD7635229_1	uncharacterized LOC102555626	chr20	-	mRNARGD7635231_1	NonCoding	42350109	42356194	4	NA	NA	mRNARGD7635231_1	Rat Genome Database	uncharacterized LOC102555626	chr20	100	100	NA	NA	NA	NA	NA	NA	NA	NA	NA	NA	NA	NA	NA	NA	NA	NA	NA	NA	NA	NA	NA	NA	NA	NA	NonCoding	2.41652
TC0200004714.rn.1	3.31773	3.80377	-1.40059	down	3.17276e-11	1.58213e-08	RGD7555511_1	uncharacterized LOC102553185	chr2	-	mRNARGD7555512_1	NonCoding	237494519	237509639	7	NA	NA	mRNARGD7555512_1	Rat Genome Database	uncharacterized LOC102553185	chr2	100	100	NA	NA	NA	NA	NA	NA	NA	NA	NA	NA	NA	NA	NA	NA	NA	NA	NA	NA	NA	NA	NA	NA	NA	NA	NonCoding	3.3733
TC0400001535.rn.1	5.00005	4.64523	1.27883	up	3.46707e-11	1.68084e-08	MTA_TC0600001200.mm	Non-coding transcript identified by NONCODE: Sense No Exonic	chr4	+	MTA_TR0600004003.mm	NonCoding	140532191	140533881	30	NA	NA	MTA_TR0600004003.mm	MTA2Rn6	Non-coding transcript identified by NONCODE: Sense No Exonic	chr4	100	100	NA	NA	NA	NA	NA	NA	NA	NA	NA	NA	NA	NA	NA	NA	NA	NA	NA	NA	NA	NA	NA	NA	NA	NA	NonCoding	5.04037
TC0700003427.rn.1	4.78063	4.42622	1.27847	up	3.59077e-11	1.72432e-08	MTA_TC1500001808.mm	predicted gene 20688, Non-coding transcript identified by NONCODE: Sense No Exonic, novel transcript	chr7	-	MTA_TR1500005502.mm	NonCoding	118475604	118476094	30	NA	NA	MTA_TR1500005502.mm	MTA2Rn6	predicted gene 20688, Non-coding transcript identified by NONCODE: Sense No Exonic, novel transcript	chr7	100	100	NA	NA	NA	NA	NA	NA	NA	NA	NA	NA	NA	NA	NA	NA	NA	NA	NA	NA	NA	NA	NA	NA	NA	NA	NonCoding	4.78063
TC0X00002631.rn.1	6.24938	6.92733	-1.59986	down	3.60684e-11	1.72432e-08	MTA_TC0X00000711.mm	microRNA mir-7092 (Mir7092), microRNA.	chrX	-	MTA_TR0X00002108.mm	NonCoding	156395570	156395636	30	NA	NA	MTA_TR0X00002108.mm	MTA2Rn6	microRNA mir-7092 (Mir7092), microRNA.	chrX	100	100	NA	NA	NA	NA	NA	NA	NA	NA	NA	NA	NA	NA	NA	NA	NA	NA	NA	NA	NA	NA	NA	NA	NA	NA	NonCoding	6.46942
TC1400001376.rn.1	4.23684	4.68677	-1.36598	down	3.90767e-11	1.84255e-08	MTA_TC0500000982.mm	Non-coding transcript identified by NONCODE: Linc, Non-coding transcript identified by Luo, et al.	chr14	-	MTA_TR0500003280.mm	NonCoding	10605318	10608579	27	NA	NA	MTA_TR0500003280.mm	MTA2Rn6	Non-coding transcript identified by NONCODE: Linc, Non-coding transcript identified by Luo, et al.	chr14	100	100	NA	NA	NA	NA	NA	NA	NA	NA	NA	NA	NA	NA	NA	NA	NA	NA	NA	NA	NA	NA	NA	NA	NA	NA	NonCoding	4.29891
TC0100007272.rn.1	6.16513	5.69046	1.3896	up	4.04012e-11	1.87925e-08	LOC690768	hypothetical protein LOC690768	chr1	-	LOC690768.aSep08	NonCoding	227093975	227108594	40	NA	NA	LOC690768.aSep08	Ace View	hypothetical protein LOC690768	chr1	100	100	NA	NA	NA	NA	NA	NA	NA	NA	NA	NA	NA	NA	NA	NA	NA	NA	NA	NA	NA	NA	NA	NA	NA	NA	NonCoding	6.6534
TC0200004644.rn.1	4.96697	4.13727	1.77731	up	4.2116e-11	1.91574e-08	MTA_TC0300002904.mm	Non-coding transcript identified by NONCODE: Linc	chr2	-	MTA_TR0300009731.mm	NonCoding	231312345	231314274	30	NA	NA	MTA_TR0300009731.mm	MTA2Rn6	Non-coding transcript identified by NONCODE: Linc	chr2	100	100	NA	NA	NA	NA	NA	NA	NA	NA	NA	NA	NA	NA	NA	NA	NA	NA	NA	NA	NA	NA	NA	NA	NA	NA	NonCoding	4.76205
TC0900001493.rn.1	5.21575	4.10884	2.15385	up	4.25829e-11	1.91601e-08	RGD7653649_1	uncharacterized LOC102546816	chr9	-	mRNARGD7653650_1	NonCoding	11778861	11785366	40	NA	NA	mRNARGD7653650_1	Rat Genome Database	uncharacterized LOC102546816	chr9	100	100	NA	NA	NA	NA	NA	NA	NA	NA	NA	NA	NA	NA	NA	NA	NA	NA	NA	NA	NA	NA	NA	NA	NA	NA	NonCoding	5.20594
TC0M00000028.rn.1	15.9709	5.45157	1467.7	up	5.41493e-11	2.25924e-08	NA	NA	chrM	-	NA	NonCoding	5010	5078	30	NA	NA	ENSRNOT00000044320	ENSEMBL	mt_genbank_import:novel chromosome:Rnor_5.0:MT:5010:5078:-1 gene:ENSRNOG00000033932 gene_biotype:Mt_tRNA transcript_biotype:Mt_tRNA	chrM	100	100	NA	NA	NA	NA	NA	NA	NA	NA	NA	NA	NA	NA	NA	NA	NA	NA	NA	NA	NA	NA	NA	NA	NA	NA	NonCoding	16.4598
TC1000001430.rn.1	4.47486	5.24184	-1.7017	down	5.4843e-11	2.2744e-08	MTA_TC1100001426.mm	Non-coding transcript identified by NONCODE: Sense No Exonic	chr10	+	MTA_TR1100005389.mm	NonCoding	81707572	81709302	30	NA	NA	MTA_TR1100005389.mm	MTA2Rn6	Non-coding transcript identified by NONCODE: Sense No Exonic	chr10	100	100	NA	NA	NA	NA	NA	NA	NA	NA	NA	NA	NA	NA	NA	NA	NA	NA	NA	NA	NA	NA	NA	NA	NA	NA	NonCoding	4.65785
TC0100006983.rn.1	8.10152	7.83737	1.20093	up	5.84709e-11	2.39599e-08	MTA_TC0700004570.mm	non-coding RNA, oocyte_clustered_small_RNA12939, complete sequence.	chr1	-	MTA_TR0700015732.mm	NonCoding	215750792	215750816	1	NA	NA	MTA_TR0700015732.mm	MTA2Rn6	non-coding RNA, oocyte_clustered_small_RNA12939, complete sequence.	chr1	100	100	NA	NA	NA	NA	NA	NA	NA	NA	NA	NA	NA	NA	NA	NA	NA	NA	NA	NA	NA	NA	NA	NA	NA	NA	NonCoding	7.30463
TC0400000979.rn.1	4.18956	4.50751	-1.24656	down	6.5385e-11	2.57213e-08	MTA_TC0600000668.mm	Non-coding transcript identified by NONCODE: Linc, Non-coding transcript identified by Luo, et al.	chr4	+	MTA_TR0600002323.mm	NonCoding	85891317	85892622	30	NA	NA	MTA_TR0600002323.mm	MTA2Rn6	Non-coding transcript identified by NONCODE: Linc, Non-coding transcript identified by Luo, et al.	chr4	100	100	NA	NA	NA	NA	NA	NA	NA	NA	NA	NA	NA	NA	NA	NA	NA	NA	NA	NA	NA	NA	NA	NA	NA	NA	NonCoding	4.4464
TC0200000555.rn.1	3.99334	4.42374	-1.3476	down	7.00355e-11	2.69486e-08	MTA_TC1500000078.mm	Non-coding transcript identified by NONCODE: Sense No Exonic	chr2	+	MTA_TR1500000271.mm	NonCoding	60135160	60136069	30	NA	NA	MTA_TR1500000271.mm	MTA2Rn6	Non-coding transcript identified by NONCODE: Sense No Exonic	chr2	100	100	NA	NA	NA	NA	NA	NA	NA	NA	NA	NA	NA	NA	NA	NA	NA	NA	NA	NA	NA	NA	NA	NA	NA	NA	NonCoding	4.33407
TC0400000186.rn.1	4.85138	5.57773	-1.65445	down	7.08042e-11	2.69486e-08	NA	NA	chr4	+	NA	NonCoding	13255441	13255620	30	NA	NA	ENSRNOT00000075112	ENSEMBL	ncrna:novel chromosome:Rnor_5.0:4:13238797:13238976:1 gene:ENSRNOG00000049486 gene_biotype:miRNA transcript_biotype:miRNA	chr4	100	100	NA	NA	NA	NA	NA	NA	NA	NA	NA	NA	NA	NA	NA	NA	NA	NA	NA	NA	NA	NA	NA	NA	NA	NA	NonCoding	5.04245
TC0700003652.rn.1	4.33638	4.63036	-1.22602	down	7.5484e-11	2.80197e-08	MTA_TC1500002014.mm	predicted gene, 22818	chr7	-	MTA_TR1500006276.mm	NonCoding	127080167	127080267	30	NA	NA	MTA_TR1500006276.mm	MTA2Rn6	predicted gene, 22818	chr7	100	100	NA	NA	NA	NA	NA	NA	NA	NA	NA	NA	NA	NA	NA	NA	NA	NA	NA	NA	NA	NA	NA	NA	NA	NA	NonCoding	4.02999
TC0800000469.rn.1	4.44984	4.7679	-1.24665	down	7.57046e-11	2.80197e-08	NA	NA	chr8	+	NA	Pseudogene	42484374	42485305	30	NA	NA	ENSRNOT00000047328	ENSEMBL	ensembl:novel chromosome:Rnor_5.0:8:42471904:42472835:1 gene:ENSRNOG00000033882 gene_biotype:pseudogene transcript_biotype:pseudogene	chr8	100	100	NA	NA	NA	NA	NA	NA	NA	NA	NA	NA	NA	NA	NA	NA	NA	NA	NA	NA	NA	NA	NA	NA	NA	NA	Pseudogene	4.75499
TC0400002395.rn.1	8.38971	6.81823	2.97209	up	9.32148e-11	3.27403e-08	MTA_TC0600001799.mm	PREDICTED: uncharacterized LOC100862129 (LOC100862129), miscRNA.	chr4	-	MTA_TR0600006032.mm	NonCoding	29564290	29571817	30	NA	NA	MTA_TR0600006032.mm	MTA2Rn6	PREDICTED: uncharacterized LOC100862129 (LOC100862129), miscRNA.	chr4	100	100	NA	NA	NA	NA	NA	NA	NA	NA	NA	NA	NA	NA	NA	NA	NA	NA	NA	NA	NA	NA	NA	NA	NA	NA	NonCoding	8.392
TC1500002141.rn.1	8.34577	4.48034	14.5751	up	1.30336e-10	4.15398e-08	MTA_TC1400002488.mm	Non-coding transcript identified by NONCODE: Sense No Exonic	chr15	-	MTA_TR1400007637.mm	NonCoding	61559933	61563480	50	NA	NA	MTA_TR1400007637.mm	MTA2Rn6	Non-coding transcript identified by NONCODE: Sense No Exonic	chr15	100	100	NA	NA	NA	NA	NA	NA	NA	NA	NA	NA	NA	NA	NA	NA	NA	NA	NA	NA	NA	NA	NA	NA	NA	NA	NonCoding	7.59711
TC0600000614.rn.1	3.86808	4.20985	-1.26731	down	1.66105e-10	5.08224e-08	RGD7734313_1	uncharacterized LOC102554773	chr6	+	mRNARGD7734315_1	NonCoding	55005881	55036195	30	NA	NA	mRNARGD7734315_1	Rat Genome Database	uncharacterized LOC102554773	chr6	100	100	NA	NA	NA	NA	NA	NA	NA	NA	NA	NA	NA	NA	NA	NA	NA	NA	NA	NA	NA	NA	NA	NA	NA	NA	NonCoding	3.98489
TC0700003205.rn.1	4.63028	4.91727	-1.22009	down	1.68321e-10	5.12724e-08	MTA_TC1500001589.mm	RNA for germline small RNA gsRNA246, complete sequence.	chr7	-	MTA_TR1500004725.mm	NonCoding	99551593	99551623	7	NA	NA	MTA_TR1500004725.mm	MTA2Rn6	RNA for germline small RNA gsRNA246, complete sequence.	chr7	100	100	NA	NA	NA	NA	NA	NA	NA	NA	NA	NA	NA	NA	NA	NA	NA	NA	NA	NA	NA	NA	NA	NA	NA	NA	NonCoding	4.80566
TC1000000356.rn.1	4.94215	4.39615	1.46003	up	1.73139e-10	5.23772e-08	MTA_TC1100000376.mm	Non-coding transcript identified by NONCODE: Sense No Exonic	chr10	+	MTA_TR1100001265.mm	NonCoding	20114764	20118105	30	NA	NA	MTA_TR1100001265.mm	MTA2Rn6	Non-coding transcript identified by NONCODE: Sense No Exonic	chr10	100	100	NA	NA	NA	NA	NA	NA	NA	NA	NA	NA	NA	NA	NA	NA	NA	NA	NA	NA	NA	NA	NA	NA	NA	NA	NonCoding	5.13294
TC0200001261.rn.1	4.67099	3.40269	2.40877	up	1.81121e-10	5.37446e-08	MTA_TC0300000509.mm	predicted gene, 22165	chr2	+	MTA_TR0300001495.mm	NonCoding	154638488	154638513	2	NA	NA	MTA_TR0300001495.mm	MTA2Rn6	predicted gene, 22165	chr2	100	100	NA	NA	NA	NA	NA	NA	NA	NA	NA	NA	NA	NA	NA	NA	NA	NA	NA	NA	NA	NA	NA	NA	NA	NA	NonCoding	4.07856
TC0200004648.rn.1	5.42541	3.92172	2.83566	up	2.06795e-10	5.95655e-08	MTA_TC0300002909.mm	Non-coding transcript identified by NONCODE: Linc	chr2	-	MTA_TR0300009739.mm	NonCoding	231564638	231570435	30	NA	NA	MTA_TR0300009739.mm	MTA2Rn6	Non-coding transcript identified by NONCODE: Linc	chr2	100	100	NA	NA	NA	NA	NA	NA	NA	NA	NA	NA	NA	NA	NA	NA	NA	NA	NA	NA	NA	NA	NA	NA	NA	NA	NonCoding	5.29612
TC1300000852.rn.1	4.34371	4.77556	-1.34896	down	2.34271e-10	6.63691e-08	MTA_TC0100001662.mm	predicted gene, 25288, Non-coding transcript identified by NONCODE: Antisense	chr13	+	MTA_TR0100005492.mm	NonCoding	94868954	94869010	30	NA	NA	MTA_TR0100005492.mm	MTA2Rn6	predicted gene, 25288, Non-coding transcript identified by NONCODE: Antisense	chr13	100	100	NA	NA	NA	NA	NA	NA	NA	NA	NA	NA	NA	NA	NA	NA	NA	NA	NA	NA	NA	NA	NA	NA	NA	NA	NonCoding	4.43153
TC0600000835.rn.1	4.91896	3.94468	1.96467	up	2.90584e-10	7.81422e-08	RGD7621655_1	uncharacterized LOC102553646	chr6	+	mRNARGD7621656_1	NonCoding	80068042	80070117	25	NA	NA	mRNARGD7621656_1	Rat Genome Database	uncharacterized LOC102553646	chr6	100	100	NA	NA	NA	NA	NA	NA	NA	NA	NA	NA	NA	NA	NA	NA	NA	NA	NA	NA	NA	NA	NA	NA	NA	NA	NonCoding	5.27283
TC0X00001344.rn.1	6.96826	5.68092	2.44077	up	2.94643e-10	7.86194e-08	MTA_TC0X00002229.mm	PREDICTED: uncharacterized LOC100861729, transcript variant 1 (LOC100861729), miscRNA.	chrX	+	MTA_TR0X00006217.mm	NonCoding	158612757	158623785	30	NA	NA	MTA_TR0X00006217.mm	MTA2Rn6	PREDICTED: uncharacterized LOC100861729, transcript variant 1 (LOC100861729), miscRNA.	chrX	100	100	NA	NA	NA	NA	NA	NA	NA	NA	NA	NA	NA	NA	NA	NA	NA	NA	NA	NA	NA	NA	NA	NA	NA	NA	NonCoding	7.21205
TC1200000831.rn.1	3.53664	6.27906	-6.6919	down	3.02494e-10	8.04026e-08	MTA_TC0500003037.mm	RNA for germline small RNA gsRNA59, complete sequence.	chr12	+	MTA_TR0500010638.mm	NonCoding	49087654	49087678	1	NA	NA	MTA_TR0500010638.mm	MTA2Rn6	RNA for germline small RNA gsRNA59, complete sequence.	chr12	100	100	NA	NA	NA	NA	NA	NA	NA	NA	NA	NA	NA	NA	NA	NA	NA	NA	NA	NA	NA	NA	NA	NA	NA	NA	NonCoding	2.98046
TC1800000673.rn.1	4.38869	4.09998	1.22155	up	3.10177e-10	8.13853e-08	MTA_TC1800000664.mm	predicted gene, 23016	chr18	+	MTA_TR1800002003.mm	NonCoding	60222915	60222967	11	NA	NA	MTA_TR1800002003.mm	MTA2Rn6	predicted gene, 23016	chr18	100	100	NA	NA	NA	NA	NA	NA	NA	NA	NA	NA	NA	NA	NA	NA	NA	NA	NA	NA	NA	NA	NA	NA	NA	NA	NonCoding	4.38376
TC0100005777.rn.1	3.81582	4.72671	-1.88021	down	3.20779e-10	8.3648e-08	MTA_TC0700003509.mm	RNA for germline small RNA gsRNA151, complete sequence.	chr1	-	MTA_TR0700012105.mm	NonCoding	135171340	135171369	6	NA	NA	MTA_TR0700012105.mm	MTA2Rn6	RNA for germline small RNA gsRNA151, complete sequence.	chr1	100	100	NA	NA	NA	NA	NA	NA	NA	NA	NA	NA	NA	NA	NA	NA	NA	NA	NA	NA	NA	NA	NA	NA	NA	NA	NonCoding	3.5792
TC0600000134.rn.1	5.87717	5.034	1.79399	up	3.34276e-10	8.58665e-08	MTA_TC1700001293.mm	Non-coding transcript identified by NONCODE: Sense No Exonic	chr6	+	MTA_TR1700004667.mm	NonCoding	9544093	9548772	40	NA	NA	MTA_TR1700004667.mm	MTA2Rn6	Non-coding transcript identified by NONCODE: Sense No Exonic	chr6	100	100	NA	NA	NA	NA	NA	NA	NA	NA	NA	NA	NA	NA	NA	NA	NA	NA	NA	NA	NA	NA	NA	NA	NA	NA	NonCoding	5.66191
TC0900002671.rn.1	4.49757	3.9594	1.45214	up	3.39093e-10	8.64585e-08	MTA_TC1700002476.mm	Non-coding transcript identified by NONCODE: Antisense	chr9	-	MTA_TR1700008994.mm	NonCoding	119083087	119086310	30	NA	NA	MTA_TR1700008994.mm	MTA2Rn6	Non-coding transcript identified by NONCODE: Antisense	chr9	100	100	NA	NA	NA	NA	NA	NA	NA	NA	NA	NA	NA	NA	NA	NA	NA	NA	NA	NA	NA	NA	NA	NA	NA	NA	NonCoding	4.61201
TC1500001325.rn.1	7.68021	4.75917	7.57394	up	3.88549e-10	9.76221e-08	MTA_TC1400000137.mm	Non-coding transcript identified by NONCODE: Sense No Exonic	chr15	-	MTA_TR1400000438.mm	NonCoding	9227570	9230376	30	NA	NA	MTA_TR1400000438.mm	MTA2Rn6	Non-coding transcript identified by NONCODE: Sense No Exonic	chr15	100	100	NA	NA	NA	NA	NA	NA	NA	NA	NA	NA	NA	NA	NA	NA	NA	NA	NA	NA	NA	NA	NA	NA	NA	NA	NonCoding	6.74048
TC0100006594.rn.1	8.43092	4.19992	18.7784	up	4.35505e-10	1.07459e-07	MTA_TC0700003304.mm	predicted gene, 22776	chr1	-	MTA_TR0700011590.mm	NonCoding	194877097	194877189	30	NA	NA	MTA_TR0700011590.mm	MTA2Rn6	predicted gene, 22776	chr1	100	100	NA	NA	NA	NA	NA	NA	NA	NA	NA	NA	NA	NA	NA	NA	NA	NA	NA	NA	NA	NA	NA	NA	NA	NA	NonCoding	8.73671
TC0400000800.rn.1	4.35356	5.02111	-1.58837	down	4.3928e-10	1.08003e-07	MTA_TC0600000507.mm	Non-coding transcript identified by NONCODE: Sense No Exonic	chr4	+	MTA_TR0600001754.mm	NonCoding	75073727	75075661	30	NA	NA	MTA_TR0600001754.mm	MTA2Rn6	Non-coding transcript identified by NONCODE: Sense No Exonic	chr4	100	100	NA	NA	NA	NA	NA	NA	NA	NA	NA	NA	NA	NA	NA	NA	NA	NA	NA	NA	NA	NA	NA	NA	NA	NA	NonCoding	4.1802
TC1700000328.rn.1	4.24873	3.91806	1.2576	up	4.65691e-10	1.12884e-07	MTA_TC1300001913.mm	Non-coding transcript identified by NONCODE: Sense No Exonic	chr17	+	MTA_TR1300005191.mm	NonCoding	19262473	19266416	30	NA	NA	MTA_TR1300005191.mm	MTA2Rn6	Non-coding transcript identified by NONCODE: Sense No Exonic	chr17	100	100	NA	NA	NA	NA	NA	NA	NA	NA	NA	NA	NA	NA	NA	NA	NA	NA	NA	NA	NA	NA	NA	NA	NA	NA	NonCoding	4.19086
TC2000000276.rn.1	9.42672	8.93706	1.40411	up	4.67887e-10	1.13018e-07	MTA_TC1700000456.mm	RNA for germline small RNA gsRNA354, complete sequence.	chr20	+	MTA_TR1700001568.mm	NonCoding	6679001	6679026	2	NA	NA	MTA_TR1700001568.mm	MTA2Rn6	RNA for germline small RNA gsRNA354, complete sequence.	chr20	100	100	NA	NA	NA	NA	NA	NA	NA	NA	NA	NA	NA	NA	NA	NA	NA	NA	NA	NA	NA	NA	NA	NA	NA	NA	NonCoding	9.85928
TC2000000928.rn.1	6.46671	4.72686	3.34001	up	4.6994e-10	1.13117e-07	RGD7557260_1	uncharacterized LOC102549353	chr20	-	mRNARGD7557261_1	NonCoding	151564	153394	30	NA	NA	mRNARGD7557261_1	Rat Genome Database	uncharacterized LOC102549353	chr20	100	100	NA	NA	NA	NA	NA	NA	NA	NA	NA	NA	NA	NA	NA	NA	NA	NA	NA	NA	NA	NA	NA	NA	NA	NA	NonCoding	6.21683
TC0200003110.rn.1	4.39206	5.18417	-1.7316	down	5.16295e-10	1.22921e-07	MTA_TC1500001246.mm	Non-coding transcript identified by NONCODE: Linc	chr2	-	MTA_TR1500003867.mm	NonCoding	64935844	64936024	30	NA	NA	MTA_TR1500003867.mm	MTA2Rn6	Non-coding transcript identified by NONCODE: Linc	chr2	100	100	NA	NA	NA	NA	NA	NA	NA	NA	NA	NA	NA	NA	NA	NA	NA	NA	NA	NA	NA	NA	NA	NA	NA	NA	NonCoding	4.48771
TC1800000751.rn.1	6.02432	4.80511	2.3282	up	5.57754e-10	1.29719e-07	MTA_TC1800000725.mm	Non-coding transcript identified by NONCODE: Antisense	chr18	+	MTA_TR1800002168.mm	NonCoding	64065215	64067403	30	NA	NA	MTA_TR1800002168.mm	MTA2Rn6	Non-coding transcript identified by NONCODE: Antisense	chr18	100	100	NA	NA	NA	NA	NA	NA	NA	NA	NA	NA	NA	NA	NA	NA	NA	NA	NA	NA	NA	NA	NA	NA	NA	NA	NonCoding	5.8932
TC1800001226.rn.1	3.90899	4.38542	-1.3913	down	5.63869e-10	1.307e-07	MTA_TC1800001152.mm	Non-coding transcript identified by NONCODE: Sense No Exonic	chr18	-	MTA_TR1800003555.mm	NonCoding	27383777	27385028	30	NA	NA	MTA_TR1800003555.mm	MTA2Rn6	Non-coding transcript identified by NONCODE: Sense No Exonic	chr18	100	100	NA	NA	NA	NA	NA	NA	NA	NA	NA	NA	NA	NA	NA	NA	NA	NA	NA	NA	NA	NA	NA	NA	NA	NA	NonCoding	3.76362
TC0400002551.rn.1	4.36834	4.02013	1.27298	up	5.99808e-10	1.35213e-07	MTA_TC0600001954.mm	Non-coding transcript identified by Luo, et al., Non-coding transcript identified by NONCODE: Linc	chr4	-	MTA_TR0600006488.mm	NonCoding	51880378	51881573	30	NA	NA	MTA_TR0600006488.mm	MTA2Rn6	Non-coding transcript identified by Luo, et al., Non-coding transcript identified by NONCODE: Linc	chr4	100	100	NA	NA	NA	NA	NA	NA	NA	NA	NA	NA	NA	NA	NA	NA	NA	NA	NA	NA	NA	NA	NA	NA	NA	NA	NonCoding	4.78308
TC1500000249.rn.1	6.02508	4.79965	2.33825	up	6.1684e-10	1.37872e-07	MTA_TC1400000518.mm	Non-coding transcript identified by NONCODE: Linc	chr15	+	MTA_TR1400001652.mm	NonCoding	24553656	24555628	30	NA	NA	MTA_TR1400001652.mm	MTA2Rn6	Non-coding transcript identified by NONCODE: Linc	chr15	100	100	NA	NA	NA	NA	NA	NA	NA	NA	NA	NA	NA	NA	NA	NA	NA	NA	NA	NA	NA	NA	NA	NA	NA	NA	NonCoding	5.64856
TC1800000523.rn.1	3.82515	4.77804	-1.93575	down	6.22545e-10	1.38697e-07	MTA_TC1800000547.mm	Non-coding transcript identified by Luo, et al., Non-coding transcript identified by NONCODE: Linc	chr18	+	MTA_TR1800001628.mm	NonCoding	48977739	48979917	30	NA	NA	MTA_TR1800001628.mm	MTA2Rn6	Non-coding transcript identified by Luo, et al., Non-coding transcript identified by NONCODE: Linc	chr18	100	100	NA	NA	NA	NA	NA	NA	NA	NA	NA	NA	NA	NA	NA	NA	NA	NA	NA	NA	NA	NA	NA	NA	NA	NA	NonCoding	3.88841
TC0500000201.rn.1	4.14941	4.50763	-1.28184	down	7.06512e-10	1.54405e-07	MTA_TC0400000086.mm	Non-coding transcript identified by NONCODE: Linc	chr5	+	MTA_TR0400000265.mm	NonCoding	24502074	24504112	30	NA	NA	MTA_TR0400000265.mm	MTA2Rn6	Non-coding transcript identified by NONCODE: Linc	chr5	100	100	NA	NA	NA	NA	NA	NA	NA	NA	NA	NA	NA	NA	NA	NA	NA	NA	NA	NA	NA	NA	NA	NA	NA	NA	NonCoding	4.01159
TC0300001182.rn.1	4.17525	3.75661	1.33667	up	7.67934e-10	1.64692e-07	MTA_TC0200001428.mm	RNA for germline small RNA gsRNA18, complete sequence.	chr3	+	MTA_TR0200004678.mm	NonCoding	81465246	81465275	6	NA	NA	MTA_TR0200004678.mm	MTA2Rn6	RNA for germline small RNA gsRNA18, complete sequence.	chr3	100	100	NA	NA	NA	NA	NA	NA	NA	NA	NA	NA	NA	NA	NA	NA	NA	NA	NA	NA	NA	NA	NA	NA	NA	NA	NonCoding	4.62432
TC1100000033.rn.1	4.41424	4.77181	-1.28126	down	8.8346e-10	1.843e-07	MTA_TC1600000814.mm	Non-coding transcript identified by Luo, et al., Non-coding transcript identified by NONCODE: Linc	chr11	+	MTA_TR1600002896.mm	NonCoding	7687329	7689570	30	NA	NA	MTA_TR1600002896.mm	MTA2Rn6	Non-coding transcript identified by Luo, et al., Non-coding transcript identified by NONCODE: Linc	chr11	100	100	NA	NA	NA	NA	NA	NA	NA	NA	NA	NA	NA	NA	NA	NA	NA	NA	NA	NA	NA	NA	NA	NA	NA	NA	NonCoding	4.52995
TC2000001170.rn.1	6.17638	4.40391	3.41637	up	9.1151e-10	1.87924e-07	MTA_TC1700001720.mm	RNA for germline small RNA gsRNA285, complete sequence.	chr20	-	MTA_TR1700006197.mm	NonCoding	6627578	6627604	3	NA	NA	MTA_TR1700006197.mm	MTA2Rn6	RNA for germline small RNA gsRNA285, complete sequence.	chr20	100	100	NA	NA	NA	NA	NA	NA	NA	NA	NA	NA	NA	NA	NA	NA	NA	NA	NA	NA	NA	NA	NA	NA	NA	NA	NonCoding	6.47931
TC0600001540.rn.1	4.22294	4.4982	-1.21022	down	9.34672e-10	1.90369e-07	Mir381	microRNA mir-381	chr6	+	NR_032129	NonCoding	133876586	133876693	20	NA	100314084	NR_032129	RefSeq	Rattus norvegicus microRNA mir-381 (Mir381), microRNA.	chr6	100	100	NA	NA	NA	NA	NA	NA	NA	NA	NA	NA	NA	NA	NA	NA	NA	NA	NA	NA	NA	NA	NA	NA	NA	NA	NonCoding	4.17417
TC1500000233.rn.1	5.57195	5.25024	1.24981	up	9.85206e-10	1.97165e-07	MTA_TC1400000506.mm	Non-coding transcript identified by NONCODE: Linc, Non-coding transcript identified by Luo, et al.	chr15	+	MTA_TR1400001578.mm	NonCoding	23659022	23660301	50	NA	NA	MTA_TR1400001578.mm	MTA2Rn6	Non-coding transcript identified by NONCODE: Linc, Non-coding transcript identified by Luo, et al.	chr15	100	100	NA	NA	NA	NA	NA	NA	NA	NA	NA	NA	NA	NA	NA	NA	NA	NA	NA	NA	NA	NA	NA	NA	NA	NA	NonCoding	6.31948
TC0100004248.rn.1	6.72153	6.24916	1.38738	up	9.85206e-10	1.97165e-07	NA	NA	chr1	-	NA	NonCoding	30085337	30085434	30	NA	NA	ENSRNOT00000075225	ENSEMBL	ncrna:novel chromosome:Rnor_5.0:1:31518610:31518707:-1 gene:ENSRNOG00000050157 gene_biotype:miRNA transcript_biotype:miRNA	chr1	100	100	NA	NA	NA	NA	NA	NA	NA	NA	NA	NA	NA	NA	NA	NA	NA	NA	NA	NA	NA	NA	NA	NA	NA	NA	NonCoding	7.23685
TC0300004603.rn.1	5.38436	6.18534	-1.74228	down	9.85226e-10	1.97165e-07	NA	NA	chr3	-	NA	NonCoding	153231100	153231224	30	NA	NA	ENSRNOT00000073120	ENSEMBL	ncrna:novel chromosome:Rnor_5.0:3:158483655:158483779:1 gene:ENSRNOG00000050427 gene_biotype:miRNA transcript_biotype:miRNA	chr3	100	100	NA	NA	NA	NA	NA	NA	NA	NA	NA	NA	NA	NA	NA	NA	NA	NA	NA	NA	NA	NA	NA	NA	NA	NA	NonCoding	5.37719
TC0500004196.rn.1	5.06421	4.30849	1.68848	up	1.01384e-09	2.01559e-07	MTA_TC0400004138.mm	PREDICTED: predicted gene, 19313 (Gm19313), miscRNA.	chr5	-	MTA_TR0400014451.mm	NonCoding	172611728	172613213	30	NA	NA	MTA_TR0400014451.mm	MTA2Rn6	PREDICTED: predicted gene, 19313 (Gm19313), miscRNA.	chr5	100	100	NA	NA	NA	NA	NA	NA	NA	NA	NA	NA	NA	NA	NA	NA	NA	NA	NA	NA	NA	NA	NA	NA	NA	NA	NonCoding	4.88235
TC1200000067.rn.1	5.27369	4.68961	1.49909	up	1.03119e-09	2.02826e-07	charoy	Unannotated AceView Transcript	chr12	+	charoy.aSep08-unspliced	NonCoding	3301965	3309681	90	NA	NA	charoy.aSep08-unspliced	Ace View	Unannotated AceView Transcript	chr12	100	100	NA	NA	NA	NA	NA	NA	NA	NA	NA	NA	NA	NA	NA	NA	NA	NA	NA	NA	NA	NA	NA	NA	NA	NA	NonCoding	5.20471
TC0100003508.rn.1	12.1827	10.1456	4.10403	up	1.07399e-09	2.09449e-07	MTA_TC1900000492.mm	predicted gene, 23334	chr1	+	MTA_TR1900001770.mm	NonCoding	252377463	252377489	3	NA	NA	MTA_TR1900001770.mm	MTA2Rn6	predicted gene, 23334	chr1	100	100	NA	NA	NA	NA	NA	NA	NA	NA	NA	NA	NA	NA	NA	NA	NA	NA	NA	NA	NA	NA	NA	NA	NA	NA	NonCoding	12.62
TC0X00001609.rn.1	10.5946	9.85889	1.66521	up	1.17045e-09	2.23823e-07	MTA_TC0X00001692.mm	PREDICTED: predicted gene, 19528, transcript variant 1 (Gm19528), miscRNA.	chrX	-	MTA_TR0X00004721.mm	NonCoding	28593397	28595395	30	NA	NA	MTA_TR0X00004721.mm	MTA2Rn6	PREDICTED: predicted gene, 19528, transcript variant 1 (Gm19528), miscRNA.	chrX	100	100	NA	NA	NA	NA	NA	NA	NA	NA	NA	NA	NA	NA	NA	NA	NA	NA	NA	NA	NA	NA	NA	NA	NA	NA	NonCoding	10.9629
TC1000001248.rn.1	5.01936	4.62257	1.31657	up	1.18017e-09	2.25055e-07	MTA_TC1100001240.mm	Non-coding transcript identified by NONCODE: Sense No Exonic	chr10	+	MTA_TR1100004675.mm	NonCoding	70397752	70398277	30	NA	NA	MTA_TR1100004675.mm	MTA2Rn6	Non-coding transcript identified by NONCODE: Sense No Exonic	chr10	100	100	NA	NA	NA	NA	NA	NA	NA	NA	NA	NA	NA	NA	NA	NA	NA	NA	NA	NA	NA	NA	NA	NA	NA	NA	NonCoding	5.23723
TC0200004647.rn.1	5.79305	4.61129	2.26853	up	1.21195e-09	2.28584e-07	MTA_TC0300002908.mm	Non-coding transcript identified by NONCODE: Linc	chr2	-	MTA_TR0300009738.mm	NonCoding	231539373	231542499	30	NA	NA	MTA_TR0300009738.mm	MTA2Rn6	Non-coding transcript identified by NONCODE: Linc	chr2	100	100	NA	NA	NA	NA	NA	NA	NA	NA	NA	NA	NA	NA	NA	NA	NA	NA	NA	NA	NA	NA	NA	NA	NA	NA	NonCoding	5.33153
TC0600003280.rn.1	7.34352	3.25522	17.0098	up	1.23176e-09	2.30288e-07	MTA_TC1200002460.mm	immunoglobulin heavy diversity 5-8	chr6	-	MTA_TR1200007229.mm	NonCoding	138293373	138293400	4	NA	NA	MTA_TR1200007229.mm	MTA2Rn6	immunoglobulin heavy diversity 5-8	chr6	100	100	NA	NA	NA	NA	NA	NA	NA	NA	NA	NA	NA	NA	NA	NA	NA	NA	NA	NA	NA	NA	NA	NA	NA	NA	NonCoding	7.01878
TC0700002319.rn.1	5.07723	4.66162	1.33386	up	1.23436e-09	2.30288e-07	RGD7681987_1	uncharacterized LOC102555931	chr7	-	mRNARGD7681988_1	NonCoding	22657558	22686231	30	NA	NA	mRNARGD7681988_1	Rat Genome Database	uncharacterized LOC102555931	chr7	100	100	NA	NA	NA	NA	NA	NA	NA	NA	NA	NA	NA	NA	NA	NA	NA	NA	NA	NA	NA	NA	NA	NA	NA	NA	NonCoding	5.11723
TC0900000221.rn.1	4.55747	4.91119	-1.27785	down	1.27869e-09	2.37692e-07	MTA_TC1700002182.mm	Non-coding transcript identified by NONCODE: Sense No Exonic	chr9	+	MTA_TR1700008151.mm	NonCoding	16673162	16676610	30	NA	NA	MTA_TR1700008151.mm	MTA2Rn6	Non-coding transcript identified by NONCODE: Sense No Exonic	chr9	100	100	NA	NA	NA	NA	NA	NA	NA	NA	NA	NA	NA	NA	NA	NA	NA	NA	NA	NA	NA	NA	NA	NA	NA	NA	NonCoding	4.69376
TC0900000317.rn.1	3.96191	4.27571	-1.24298	down	1.28187e-09	2.37692e-07	MTA_TC1700002109.mm	predicted gene, 23078	chr9	+	MTA_TR1700007832.mm	NonCoding	23374341	23374501	30	NA	NA	MTA_TR1700007832.mm	MTA2Rn6	predicted gene, 23078	chr9	100	100	NA	NA	NA	NA	NA	NA	NA	NA	NA	NA	NA	NA	NA	NA	NA	NA	NA	NA	NA	NA	NA	NA	NA	NA	NonCoding	4.27398
TC0600000181.rn.1	4.84616	4.40123	1.36125	up	1.48349e-09	2.70175e-07	MTA_TC1700001330.mm	predicted gene, 24510	chr6	+	MTA_TR1700004776.mm	NonCoding	14141002	14141046	21	NA	NA	MTA_TR1700004776.mm	MTA2Rn6	predicted gene, 24510	chr6	100	100	NA	NA	NA	NA	NA	NA	NA	NA	NA	NA	NA	NA	NA	NA	NA	NA	NA	NA	NA	NA	NA	NA	NA	NA	NonCoding	4.70687
TC1900000955.rn.1	4.02255	4.88124	-1.81339	down	1.53826e-09	2.77945e-07	MTA_TC0800001158.mm	Non-coding transcript identified by Luo, et al., Non-coding transcript identified by NONCODE: Linc	chr19	-	MTA_TR0800003747.mm	NonCoding	6802780	6804201	22	NA	NA	MTA_TR0800003747.mm	MTA2Rn6	Non-coding transcript identified by Luo, et al., Non-coding transcript identified by NONCODE: Linc	chr19	100	100	NA	NA	NA	NA	NA	NA	NA	NA	NA	NA	NA	NA	NA	NA	NA	NA	NA	NA	NA	NA	NA	NA	NA	NA	NonCoding	4.05613
TC0100007475.rn.1	3.69778	3.97901	-1.21523	down	1.61103e-09	2.87322e-07	MTA_TC1900001304.mm	Non-coding transcript identified by Luo, et al., Non-coding transcript identified by NONCODE: Linc	chr1	-	MTA_TR1900004521.mm	NonCoding	244598497	244599314	30	NA	NA	MTA_TR1900004521.mm	MTA2Rn6	Non-coding transcript identified by Luo, et al., Non-coding transcript identified by NONCODE: Linc	chr1	100	100	NA	NA	NA	NA	NA	NA	NA	NA	NA	NA	NA	NA	NA	NA	NA	NA	NA	NA	NA	NA	NA	NA	NA	NA	NonCoding	3.88212
TC0200000839.rn.1	4.15476	4.67148	-1.4307	down	1.64011e-09	2.9113e-07	MTA_TC0300000114.mm	Non-coding transcript identified by Luo, et al., Non-coding transcript identified by NONCODE: Linc	chr2	+	MTA_TR0300000235.mm	NonCoding	103253190	103254545	30	NA	NA	MTA_TR0300000235.mm	MTA2Rn6	Non-coding transcript identified by Luo, et al., Non-coding transcript identified by NONCODE: Linc	chr2	100	100	NA	NA	NA	NA	NA	NA	NA	NA	NA	NA	NA	NA	NA	NA	NA	NA	NA	NA	NA	NA	NA	NA	NA	NA	NonCoding	4.1349
TC1100001625.rn.1	3.9229	4.28825	-1.28819	down	1.67743e-09	2.94586e-07	MTA_TC1600000596.mm	Non-coding transcript identified by NONCODE: Linc	chr11	-	MTA_TR1600002294.mm	NonCoding	62823903	62825020	30	NA	NA	MTA_TR1600002294.mm	MTA2Rn6	Non-coding transcript identified by NONCODE: Linc	chr11	100	100	NA	NA	NA	NA	NA	NA	NA	NA	NA	NA	NA	NA	NA	NA	NA	NA	NA	NA	NA	NA	NA	NA	NA	NA	NonCoding	3.97869
TC1700000925.rn.1	4.80865	5.11041	-1.23264	down	1.75894e-09	3.0501e-07	MTA_TC0200002960.mm	Non-coding transcript identified by NONCODE: Linc	chr17	+	MTA_TR0200010303.mm	NonCoding	70754226	70769163	30	NA	NA	MTA_TR0200010303.mm	MTA2Rn6	Non-coding transcript identified by NONCODE: Linc	chr17	100	100	NA	NA	NA	NA	NA	NA	NA	NA	NA	NA	NA	NA	NA	NA	NA	NA	NA	NA	NA	NA	NA	NA	NA	NA	NonCoding	4.98869
TC1700001434.rn.1	9.66189	6.99245	6.36183	up	1.76637e-09	3.05329e-07	XLOC_019278	Chalmel, et. al. Testis-expressed Unannotated Transcripts (TUTs)	chr17	-	TCONS_00045088	NonCoding	15245346	15247505	30	NA	NA	TCONS_00045088	Chalmel	Chalmel, et. al. Testis-expressed Unannotated Transcripts (TUTs)	chr17	100	100	NA	NA	NA	NA	NA	NA	NA	NA	NA	NA	NA	NA	NA	NA	NA	NA	NA	NA	NA	NA	NA	NA	NA	NA	NonCoding	10.1985
TC1800001848.rn.1	6.55507	6.99337	-1.35501	down	1.96096e-09	3.30064e-07	MTA_TC1800001728.mm	Non-coding transcript identified by NONCODE: Linc	chr18	-	MTA_TR1800005123.mm	NonCoding	85959628	85960285	30	NA	NA	MTA_TR1800005123.mm	MTA2Rn6	Non-coding transcript identified by NONCODE: Linc	chr18	100	100	NA	NA	NA	NA	NA	NA	NA	NA	NA	NA	NA	NA	NA	NA	NA	NA	NA	NA	NA	NA	NA	NA	NA	NA	NonCoding	6.66256
TC0300000001.rn.1	5.69828	4.81439	1.84534	up	2.06184e-09	3.44517e-07	RGD1562465_1	similar to GTPase activating protein testicular GAP1	chr3	+	mRNARGD7749345_1	NonCoding	3216	10252	40	NA	NA	mRNARGD7749345_1	Rat Genome Database	similar to GTPase activating protein testicular GAP1	chr3	100	100	NA	NA	NA	NA	NA	NA	NA	NA	NA	NA	NA	NA	NA	NA	NA	NA	NA	NA	NA	NA	NA	NA	NA	NA	NonCoding	5.69828
TC0300004318.rn.1	6.61123	5.24928	2.57032	up	2.18569e-09	3.617e-07	RGD7592225_1	uncharacterized LOC102547277	chr3	-	mRNARGD7592227_1	NonCoding	138099424	138109499	30	NA	NA	mRNARGD7592227_1	Rat Genome Database	uncharacterized LOC102547277	chr3	100	100	NA	NA	NA	NA	NA	NA	NA	NA	NA	NA	NA	NA	NA	NA	NA	NA	NA	NA	NA	NA	NA	NA	NA	NA	NonCoding	6.66992
TC0500004114.rn.1	4.04213	4.35538	-1.2425	down	2.2001e-09	3.63212e-07	RGD7752004_1	uncharacterized LOC102556501	chr5	-	mRNARGD7752005_1	NonCoding	168054664	168060078	30	NA	NA	mRNARGD7752005_1	Rat Genome Database	uncharacterized LOC102556501	chr5	100	100	NA	NA	NA	NA	NA	NA	NA	NA	NA	NA	NA	NA	NA	NA	NA	NA	NA	NA	NA	NA	NA	NA	NA	NA	NonCoding	4.10954
TC0700003136.rn.1	3.38428	3.84479	-1.37602	down	2.2293e-09	3.66275e-07	MTA_TC1500001525.mm	Non-coding transcript identified by NONCODE: Sense No Exonic	chr7	-	MTA_TR1500004539.mm	NonCoding	93210434	93214507	30	NA	NA	MTA_TR1500004539.mm	MTA2Rn6	Non-coding transcript identified by NONCODE: Sense No Exonic	chr7	100	100	NA	NA	NA	NA	NA	NA	NA	NA	NA	NA	NA	NA	NA	NA	NA	NA	NA	NA	NA	NA	NA	NA	NA	NA	NonCoding	3.4969
TC1100000150.rn.1	5.97429	5.50798	1.38157	up	2.28324e-09	3.72345e-07	Mir155	microRNA mir-155	chr11	+	NR_106710	NonCoding	24176603	24176667	30	NA	102465831	NR_106710	RefSeq	Rattus norvegicus microRNA mir-155 (Mir155), microRNA.	chr11	100	100	NA	NA	NA	NA	NA	NA	NA	NA	NA	NA	NA	NA	NA	NA	NA	NA	NA	NA	NA	NA	NA	NA	NA	NA	NonCoding	5.80244
TC0300004226.rn.1	4.58386	5.13422	-1.46445	down	2.40268e-09	3.82883e-07	MTA_TC0200004679.mm	predicted gene 14097, Non-coding transcript identified by NONCODE: Antisense, putative novel transcript	chr3	-	MTA_TR0200016627.mm	NonCoding	125324402	125327817	30	NA	NA	MTA_TR0200016627.mm	MTA2Rn6	predicted gene 14097, Non-coding transcript identified by NONCODE: Antisense, putative novel transcript	chr3	100	100	NA	NA	NA	NA	NA	NA	NA	NA	NA	NA	NA	NA	NA	NA	NA	NA	NA	NA	NA	NA	NA	NA	NA	NA	NonCoding	4.43933
TC0400003473.rn.1	5.29859	4.59397	1.62971	up	2.45225e-09	3.89879e-07	MTA_TC0600002864.mm	Non-coding transcript identified by NONCODE: Sense No Exonic	chr4	-	MTA_TR0600009348.mm	NonCoding	133888889	133890662	30	NA	NA	MTA_TR0600009348.mm	MTA2Rn6	Non-coding transcript identified by NONCODE: Sense No Exonic	chr4	100	100	NA	NA	NA	NA	NA	NA	NA	NA	NA	NA	NA	NA	NA	NA	NA	NA	NA	NA	NA	NA	NA	NA	NA	NA	NonCoding	5.10792
TC0900001943.rn.1	6.03784	4.54741	2.80972	up	2.52091e-09	3.95983e-07	MTA_TC0100000376.mm	Non-coding transcript identified by NONCODE: Antisense	chr9	-	MTA_TR0100001114.mm	NonCoding	54259219	54261026	30	NA	NA	MTA_TR0100001114.mm	MTA2Rn6	Non-coding transcript identified by NONCODE: Antisense	chr9	100	100	NA	NA	NA	NA	NA	NA	NA	NA	NA	NA	NA	NA	NA	NA	NA	NA	NA	NA	NA	NA	NA	NA	NA	NA	NonCoding	5.78587
TC0X00001065.rn.1	6.53785	5.08573	2.73609	up	2.52091e-09	3.95983e-07	MTA_TC0X00000333.mm	PREDICTED: predicted gene, 19899 (Gm19899), miscRNA.	chrX	+	MTA_TR0X00000930.mm	NonCoding	123705239	123707266	30	NA	NA	MTA_TR0X00000930.mm	MTA2Rn6	PREDICTED: predicted gene, 19899 (Gm19899), miscRNA.	chrX	100	100	NA	NA	NA	NA	NA	NA	NA	NA	NA	NA	NA	NA	NA	NA	NA	NA	NA	NA	NA	NA	NA	NA	NA	NA	NonCoding	6.50386
TC1000002636.rn.1	4.20285	4.59535	-1.31267	down	2.53109e-09	3.95983e-07	RGD7565160_1	uncharacterized LOC102551644	chr10	-	mRNARGD7565162_1	NonCoding	30871376	30878581	30	NA	NA	mRNARGD7565162_1	Rat Genome Database	uncharacterized LOC102551644	chr10	100	100	NA	NA	NA	NA	NA	NA	NA	NA	NA	NA	NA	NA	NA	NA	NA	NA	NA	NA	NA	NA	NA	NA	NA	NA	NonCoding	4.15822
TC1000004002.rn.1	4.08391	3.79141	1.22477	up	2.53615e-09	3.95983e-07	MTA_TC1100003971.mm	Non-coding transcript identified by NONCODE: Sense No Exonic	chr10	-	MTA_TR1100015054.mm	NonCoding	96421163	96423269	30	NA	NA	MTA_TR1100015054.mm	MTA2Rn6	Non-coding transcript identified by NONCODE: Sense No Exonic	chr10	100	100	NA	NA	NA	NA	NA	NA	NA	NA	NA	NA	NA	NA	NA	NA	NA	NA	NA	NA	NA	NA	NA	NA	NA	NA	NonCoding	3.99867
TC1800000748.rn.1	4.28111	3.93919	1.26745	up	2.59529e-09	4.01495e-07	MTA_TC1800000721.mm	Non-coding transcript identified by NONCODE: Sense No Exonic	chr18	+	MTA_TR1800002164.mm	NonCoding	63936466	63938744	30	NA	NA	MTA_TR1800002164.mm	MTA2Rn6	Non-coding transcript identified by NONCODE: Sense No Exonic	chr18	100	100	NA	NA	NA	NA	NA	NA	NA	NA	NA	NA	NA	NA	NA	NA	NA	NA	NA	NA	NA	NA	NA	NA	NA	NA	NonCoding	4.00896
TC0500002617.rn.1	4.5924	5.07181	-1.39417	down	2.84176e-09	4.31859e-07	MTA_TC0400002528.mm	predicted gene 12454, Non-coding transcript identified by NONCODE: Antisense, novel transcript	chr5	-	MTA_TR0400008623.mm	NonCoding	59007599	59010644	30	NA	NA	MTA_TR0400008623.mm	MTA2Rn6	predicted gene 12454, Non-coding transcript identified by NONCODE: Antisense, novel transcript	chr5	100	100	NA	NA	NA	NA	NA	NA	NA	NA	NA	NA	NA	NA	NA	NA	NA	NA	NA	NA	NA	NA	NA	NA	NA	NA	NonCoding	4.80714
TC0M00000007.rn.1	7.84261	5.29747	5.83667	up	2.88302e-09	4.34159e-07	NA	NA	chrM	+	NA	NonCoding	3695	3763	30	NA	NA	ENSRNOT00000051008	ENSEMBL	mt_genbank_import:novel chromosome:Rnor_5.0:MT:3695:3763:1 gene:ENSRNOG00000029301 gene_biotype:Mt_tRNA transcript_biotype:Mt_tRNA	chrM	100	100	NA	NA	NA	NA	NA	NA	NA	NA	NA	NA	NA	NA	NA	NA	NA	NA	NA	NA	NA	NA	NA	NA	NA	NA	NonCoding	8.97907
TC0X00000887.rn.1	3.4859	3.84191	-1.27988	down	2.88842e-09	4.34159e-07	MTA_TC0X00001291.mm	Non-coding transcript identified by NONCODE: Antisense	chrX	+	MTA_TR0X00003536.mm	NonCoding	105808924	105811103	30	NA	NA	MTA_TR0X00003536.mm	MTA2Rn6	Non-coding transcript identified by NONCODE: Antisense	chrX	100	100	NA	NA	NA	NA	NA	NA	NA	NA	NA	NA	NA	NA	NA	NA	NA	NA	NA	NA	NA	NA	NA	NA	NA	NA	NonCoding	3.64839
TC0200002944.rn.1	8.37205	4.26556	17.2257	up	3.03438e-09	4.52149e-07	MTA_TC1300002719.mm	Non-coding transcript identified by NONCODE: Sense No Exonic	chr2	-	MTA_TR1300007878.mm	NonCoding	47275293	47277639	30	NA	NA	MTA_TR1300007878.mm	MTA2Rn6	Non-coding transcript identified by NONCODE: Sense No Exonic	chr2	100	100	NA	NA	NA	NA	NA	NA	NA	NA	NA	NA	NA	NA	NA	NA	NA	NA	NA	NA	NA	NA	NA	NA	NA	NA	NonCoding	7.63394
TC0300001248.rn.1	4.1525	4.87695	-1.65227	down	3.05611e-09	4.52985e-07	MTA_TC0200001500.mm	predicted gene 13804, ribosomal protein L27a (Rpl27a) pseudogene	chr3	+	MTA_TR0200004810.mm	Pseudogene	87646126	87646292	30	NA	NA	MTA_TR0200004810.mm	MTA2Rn6	predicted gene 13804, ribosomal protein L27a (Rpl27a) pseudogene	chr3	100	100	NA	NA	NA	NA	NA	NA	NA	NA	NA	NA	NA	NA	NA	NA	NA	NA	NA	NA	NA	NA	NA	NA	NA	NA	Pseudogene	4.2041
TC0X00002008.rn.1	4.35404	3.9313	1.34047	up	3.47324e-09	5.0444e-07	RGD7557670_1	uncharacterized LOC102555069	chrX	-	mRNARGD7557672_1	NonCoding	74454873	74462779	30	NA	NA	mRNARGD7557672_1	Rat Genome Database	uncharacterized LOC102555069	chrX	100	100	NA	NA	NA	NA	NA	NA	NA	NA	NA	NA	NA	NA	NA	NA	NA	NA	NA	NA	NA	NA	NA	NA	NA	NA	NonCoding	3.92123
TC1800001078.rn.1	4.04401	4.48801	-1.36037	down	3.52781e-09	5.10214e-07	RGD7657945_1	uncharacterized LOC102552739	chr18	-	mRNARGD7657947_1	NonCoding	9316191	9360548	40	NA	NA	mRNARGD7657947_1	Rat Genome Database	uncharacterized LOC102552739	chr18	100	100	NA	NA	NA	NA	NA	NA	NA	NA	NA	NA	NA	NA	NA	NA	NA	NA	NA	NA	NA	NA	NA	NA	NA	NA	NonCoding	4.12958
TC2000001351.rn.1	5.01435	5.53087	-1.4305	down	3.54998e-09	5.11809e-07	MTA_TC1000000724.mm	RNA for germline small RNA gsRNA189, complete sequence.	chr20	-	MTA_TR1000002278.mm	NonCoding	13734366	13734454	30	NA	NA	MTA_TR1000002278.mm	MTA2Rn6	RNA for germline small RNA gsRNA189, complete sequence.	chr20	100	100	NA	NA	NA	NA	NA	NA	NA	NA	NA	NA	NA	NA	NA	NA	NA	NA	NA	NA	NA	NA	NA	NA	NA	NA	NonCoding	5.26994
TC0100000587.rn.1	5.39793	4.96667	1.34841	up	3.55372e-09	5.11809e-07	RGD7672762_1	uncharacterized LOC102556502	chr1	+	mRNARGD7672763_1	NonCoding	55623524	55639789	30	NA	NA	mRNARGD7672763_1	Rat Genome Database	uncharacterized LOC102556502	chr1	100	100	NA	NA	NA	NA	NA	NA	NA	NA	NA	NA	NA	NA	NA	NA	NA	NA	NA	NA	NA	NA	NA	NA	NA	NA	NonCoding	6.49711
TC0900000378.rn.1	4.84162	5.20828	-1.28936	down	3.79829e-09	5.38028e-07	MTA_TC0100000161.mm	Non-coding transcript identified by NONCODE: Antisense	chr9	+	MTA_TR0100000456.mm	NonCoding	30267164	30268744	30	NA	NA	MTA_TR0100000456.mm	MTA2Rn6	Non-coding transcript identified by NONCODE: Antisense	chr9	100	100	NA	NA	NA	NA	NA	NA	NA	NA	NA	NA	NA	NA	NA	NA	NA	NA	NA	NA	NA	NA	NA	NA	NA	NA	NonCoding	4.80854
TC1700002147.rn.1	6.01824	5.69224	1.25353	up	3.95122e-09	5.51406e-07	MTA_TC0200000165.mm	predicted gene, 23571	chr17	-	MTA_TR0200000361.mm	NonCoding	72063539	72063674	24	NA	NA	MTA_TR0200000361.mm	MTA2Rn6	predicted gene, 23571	chr17	100	100	NA	NA	NA	NA	NA	NA	NA	NA	NA	NA	NA	NA	NA	NA	NA	NA	NA	NA	NA	NA	NA	NA	NA	NA	NonCoding	6.03852
TC0700000736.rn.1	5.2616	4.82548	1.35296	up	4.16527e-09	5.68983e-07	MTA_TC1000001346.mm	cDNA, clone:Y2G0105I10, strand:unspecified.	chr7	+	MTA_TR1000004241.mm	NonCoding	59928425	59928678	30	NA	NA	MTA_TR1000004241.mm	MTA2Rn6	cDNA, clone:Y2G0105I10, strand:unspecified.	chr7	100	100	NA	NA	NA	NA	NA	NA	NA	NA	NA	NA	NA	NA	NA	NA	NA	NA	NA	NA	NA	NA	NA	NA	NA	NA	NonCoding	5.57035
TC0700000976.rn.1	7.87975	9.31114	-2.69707	down	4.16559e-09	5.68983e-07	MTA_TC1500000269.mm	PREDICTED: uncharacterized LOC100505062 (LOC100505062), miscRNA.	chr7	+	MTA_TR1500000752.mm	NonCoding	75574828	75578450	30	NA	NA	MTA_TR1500000752.mm	MTA2Rn6	PREDICTED: uncharacterized LOC100505062 (LOC100505062), miscRNA.	chr7	100	100	NA	NA	NA	NA	NA	NA	NA	NA	NA	NA	NA	NA	NA	NA	NA	NA	NA	NA	NA	NA	NA	NA	NA	NA	NonCoding	8.09577
TC0900001222.rn.1	3.50076	3.79557	-1.22672	down	4.31904e-09	5.86453e-07	MTA_TC0100002861.mm	Non-coding transcript identified by Luo, et al., Non-coding transcript identified by NONCODE: Linc	chr9	+	MTA_TR0100009099.mm	NonCoding	105415070	105417333	30	NA	NA	MTA_TR0100009099.mm	MTA2Rn6	Non-coding transcript identified by Luo, et al., Non-coding transcript identified by NONCODE: Linc	chr9	100	100	NA	NA	NA	NA	NA	NA	NA	NA	NA	NA	NA	NA	NA	NA	NA	NA	NA	NA	NA	NA	NA	NA	NA	NA	NonCoding	3.58082
TC0X00002576.rn.1	3.26018	3.83378	-1.48824	down	4.36757e-09	5.91875e-07	Mir880	microRNA mir-880	chrX	-	NR_032261	NonCoding	151281988	151282065	30	NA	100314285	NR_032261	RefSeq	Rattus norvegicus microRNA mir-880 (Mir880), microRNA.	chrX	100	100	NA	NA	NA	NA	NA	NA	NA	NA	NA	NA	NA	NA	NA	NA	NA	NA	NA	NA	NA	NA	NA	NA	NA	NA	NonCoding	2.9738
TC1000004320.rn.1	7.00559	7.92023	-1.88509	down	4.38626e-09	5.92076e-07	MTA_TC1900001761.mm	Non-coding transcript identified by NONCODE: Linc	chr10	-	MTA_TR1900006010.mm	NonCoding	111496306	111496910	30	NA	NA	MTA_TR1900006010.mm	MTA2Rn6	Non-coding transcript identified by NONCODE: Linc	chr10	100	100	NA	NA	NA	NA	NA	NA	NA	NA	NA	NA	NA	NA	NA	NA	NA	NA	NA	NA	NA	NA	NA	NA	NA	NA	NonCoding	7.86601
TC1300002162.rn.1	3.37806	4.42168	-2.06139	down	4.47523e-09	5.99385e-07	MTA_TC0100003760.mm	Non-coding transcript identified by NONCODE: Linc	chr13	-	MTA_TR0100012035.mm	NonCoding	105487263	105488927	30	NA	NA	MTA_TR0100012035.mm	MTA2Rn6	Non-coding transcript identified by NONCODE: Linc	chr13	100	100	NA	NA	NA	NA	NA	NA	NA	NA	NA	NA	NA	NA	NA	NA	NA	NA	NA	NA	NA	NA	NA	NA	NA	NA	NonCoding	3.60329
TC1500001324.rn.1	5.94054	4.21926	3.2973	up	4.51538e-09	6.0088e-07	MTA_TC1400000138.mm	Non-coding transcript identified by NONCODE: Sense No Exonic	chr15	-	MTA_TR1400000439.mm	NonCoding	9083130	9085988	30	NA	NA	MTA_TR1400000439.mm	MTA2Rn6	Non-coding transcript identified by NONCODE: Sense No Exonic	chr15	100	100	NA	NA	NA	NA	NA	NA	NA	NA	NA	NA	NA	NA	NA	NA	NA	NA	NA	NA	NA	NA	NA	NA	NA	NA	NonCoding	5.36371
TC0100006588.rn.1	7.76538	3.81713	15.4363	up	4.60859e-09	6.0088e-07	MTA_TC0700003299.mm	predicted gene, 24760	chr1	-	MTA_TR0700011584.mm	NonCoding	194848328	194848420	30	NA	NA	MTA_TR0700011584.mm	MTA2Rn6	predicted gene, 24760	chr1	100	100	NA	NA	NA	NA	NA	NA	NA	NA	NA	NA	NA	NA	NA	NA	NA	NA	NA	NA	NA	NA	NA	NA	NA	NA	NonCoding	8.0777
TC0200000294.rn.1	4.50265	4.8262	-1.25141	down	4.60859e-09	6.0088e-07	MTA_TC1300001162.mm	Non-coding transcript identified by NONCODE: Linc	chr2	+	MTA_TR1300003207.mm	NonCoding	33574451	33575286	30	NA	NA	MTA_TR1300003207.mm	MTA2Rn6	Non-coding transcript identified by NONCODE: Linc	chr2	100	100	NA	NA	NA	NA	NA	NA	NA	NA	NA	NA	NA	NA	NA	NA	NA	NA	NA	NA	NA	NA	NA	NA	NA	NA	NonCoding	4.51947
TC0300004193.rn.1	3.9233	4.4285	-1.41932	down	4.60859e-09	6.0088e-07	MTA_TC0200004648.mm	microRNA 3098 (Mir3098), microRNA.	chr3	-	MTA_TR0200016496.mm	NonCoding	123684904	124193310	1	NA	NA	MTA_TR0200016496.mm	MTA2Rn6	microRNA 3098 (Mir3098), microRNA.	chr3	100	100	NA	NA	NA	NA	NA	NA	NA	NA	NA	NA	NA	NA	NA	NA	NA	NA	NA	NA	NA	NA	NA	NA	NA	NA	NonCoding	3.58263
TC0400000311.rn.1	7.89941	6.83226	2.09529	up	4.60859e-09	6.0088e-07	RGD7501072_1	uncharacterized LOC102552103	chr4	+	mRNARGD7501073_1	NonCoding	29649284	29654166	59	NA	NA	mRNARGD7501073_1	Rat Genome Database	uncharacterized LOC102552103	chr4	100	100	NA	NA	NA	NA	NA	NA	NA	NA	NA	NA	NA	NA	NA	NA	NA	NA	NA	NA	NA	NA	NA	NA	NA	NA	NonCoding	8.53705
TC1100001554.rn.1	5.4737	4.68158	1.73163	up	4.66022e-09	6.05318e-07	MTA_TC1600000608.mm	Non-coding transcript identified by NONCODE: Sense No Exonic	chr11	-	MTA_TR1600002308.mm	NonCoding	59404701	59406360	30	NA	NA	MTA_TR1600002308.mm	MTA2Rn6	Non-coding transcript identified by NONCODE: Sense No Exonic	chr11	100	100	NA	NA	NA	NA	NA	NA	NA	NA	NA	NA	NA	NA	NA	NA	NA	NA	NA	NA	NA	NA	NA	NA	NA	NA	NonCoding	5.45608
TC1700000128.rn.1	3.72798	4.2505	-1.43646	down	4.71013e-09	6.08358e-07	RGD7694704_1	uncharacterized LOC102555842	chr17	+	mRNARGD7694707_1	NonCoding	8462759	8466911	30	NA	NA	mRNARGD7694707_1	Rat Genome Database	uncharacterized LOC102555842	chr17	100	100	NA	NA	NA	NA	NA	NA	NA	NA	NA	NA	NA	NA	NA	NA	NA	NA	NA	NA	NA	NA	NA	NA	NA	NA	NonCoding	3.63149
TC2000000274.rn.1	5.8914	6.55074	-1.57936	down	4.81541e-09	6.18316e-07	MTA_TC1700000454.mm	RNA for germline small RNA gsRNA350, complete sequence.	chr20	+	MTA_TR1700001566.mm	NonCoding	6678333	6678363	7	NA	NA	MTA_TR1700001566.mm	MTA2Rn6	RNA for germline small RNA gsRNA350, complete sequence.	chr20	100	100	NA	NA	NA	NA	NA	NA	NA	NA	NA	NA	NA	NA	NA	NA	NA	NA	NA	NA	NA	NA	NA	NA	NA	NA	NonCoding	5.92939
TC0100006444.rn.1	5.56883	4.78723	1.71904	up	4.95853e-09	6.28257e-07	MTA_TC1800000463.mm	Non-coding transcript identified by NONCODE: Sense No Exonic	chr1	-	MTA_TR1800001411.mm	NonCoding	182117257	182119698	30	NA	NA	MTA_TR1800001411.mm	MTA2Rn6	Non-coding transcript identified by NONCODE: Sense No Exonic	chr1	100	100	NA	NA	NA	NA	NA	NA	NA	NA	NA	NA	NA	NA	NA	NA	NA	NA	NA	NA	NA	NA	NA	NA	NA	NA	NonCoding	5.15393
TC0200002956.rn.1	4.45413	4.14194	1.24159	up	5.04117e-09	6.28257e-07	MTA_TC1300002727.mm	Non-coding transcript identified by NONCODE: Sense No Exonic	chr2	-	MTA_TR1300007903.mm	NonCoding	49441822	49443761	30	NA	NA	MTA_TR1300007903.mm	MTA2Rn6	Non-coding transcript identified by NONCODE: Sense No Exonic	chr2	100	100	NA	NA	NA	NA	NA	NA	NA	NA	NA	NA	NA	NA	NA	NA	NA	NA	NA	NA	NA	NA	NA	NA	NA	NA	NonCoding	4.51631
TC0900000059.rn.1	6.9573	4.36663	6.02381	up	5.3861e-09	6.28257e-07	RGD7738881_1	uncharacterized LOC102554115	chr9	+	mRNARGD7738882_1	NonCoding	7471631	7473430	30	NA	NA	mRNARGD7738882_1	Rat Genome Database	uncharacterized LOC102554115	chr9	100	100	NA	NA	NA	NA	NA	NA	NA	NA	NA	NA	NA	NA	NA	NA	NA	NA	NA	NA	NA	NA	NA	NA	NA	NA	NonCoding	8.65367
TC1000000904.rn.1	8.4396	5.52297	7.55081	up	5.48041e-09	6.28257e-07	NA	NA	chr10	+	NA	NonCoding	55656404	55656541	30	NA	NA	NONRATT008902	NONCODE	Non-coding transcript identified by NONCODE	chr10	100	100	NA	NA	NA	NA	NA	NA	NA	NA	NA	NA	NA	NA	NA	NA	NA	NA	NA	NA	NA	NA	NA	NA	NA	NA	NonCoding	9.77088
TC0300004893.rn.1	4.61492	4.26895	1.27101	up	5.48041e-09	6.28257e-07	MTA_TC0200002717.mm	Non-coding transcript identified by NONCODE: Antisense	chr3	-	MTA_TR0200009373.mm	NonCoding	167518304	167519073	30	NA	NA	MTA_TR0200009373.mm	MTA2Rn6	Non-coding transcript identified by NONCODE: Antisense	chr3	100	100	NA	NA	NA	NA	NA	NA	NA	NA	NA	NA	NA	NA	NA	NA	NA	NA	NA	NA	NA	NA	NA	NA	NA	NA	NonCoding	4.69638
TC0400003389.rn.1	5.89131	4.74115	2.21938	up	5.48041e-09	6.28257e-07	MTA_TC0600002769.mm	Non-coding transcript identified by NONCODE: Sense No Exonic	chr4	-	MTA_TR0600009103.mm	NonCoding	126049905	126052733	30	NA	NA	MTA_TR0600009103.mm	MTA2Rn6	Non-coding transcript identified by NONCODE: Sense No Exonic	chr4	100	100	NA	NA	NA	NA	NA	NA	NA	NA	NA	NA	NA	NA	NA	NA	NA	NA	NA	NA	NA	NA	NA	NA	NA	NA	NonCoding	5.52105
TC0500001170.rn.1	5.08746	4.52342	1.4784	up	5.50245e-09	6.28257e-07	MTA_TC0400001150.mm	Non-coding transcript identified by NONCODE: Linc	chr5	+	MTA_TR0400003472.mm	NonCoding	128171955	128174778	30	NA	NA	MTA_TR0400003472.mm	MTA2Rn6	Non-coding transcript identified by NONCODE: Linc	chr5	100	100	NA	NA	NA	NA	NA	NA	NA	NA	NA	NA	NA	NA	NA	NA	NA	NA	NA	NA	NA	NA	NA	NA	NA	NA	NonCoding	4.92594
TC0800003030.rn.1	3.83079	4.17556	-1.26995	down	5.82723e-09	6.28257e-07	MTA_TC0900002763.mm	Non-coding transcript identified by Luo, et al., Non-coding transcript identified by NONCODE: Linc	chr8	-	MTA_TR0900008909.mm	NonCoding	90605064	90607045	30	NA	NA	MTA_TR0900008909.mm	MTA2Rn6	Non-coding transcript identified by Luo, et al., Non-coding transcript identified by NONCODE: Linc	chr8	100	100	NA	NA	NA	NA	NA	NA	NA	NA	NA	NA	NA	NA	NA	NA	NA	NA	NA	NA	NA	NA	NA	NA	NA	NA	NonCoding	4.01047
TC0X00001373.rn.1	3.83713	4.51854	-1.60371	down	5.92894e-09	6.28257e-07	MTA_TC0X00000217.mm	Non-coding transcript identified by NONCODE: Linc	chrX	-	MTA_TR0X00000650.mm	NonCoding	1444713	1445486	30	NA	NA	MTA_TR0X00000650.mm	MTA2Rn6	Non-coding transcript identified by NONCODE: Linc	chrX	100	100	NA	NA	NA	NA	NA	NA	NA	NA	NA	NA	NA	NA	NA	NA	NA	NA	NA	NA	NA	NA	NA	NA	NA	NA	NonCoding	3.6744
TC1000000799.rn.1	6.40726	4.98405	2.68182	up	6.11904e-09	6.28257e-07	MTA_TC1100000796.mm	Non-coding transcript identified by NONCODE: Antisense	chr10	+	MTA_TR1100002680.mm	NonCoding	48635528	48638839	30	NA	NA	MTA_TR1100002680.mm	MTA2Rn6	Non-coding transcript identified by NONCODE: Antisense	chr10	100	100	NA	NA	NA	NA	NA	NA	NA	NA	NA	NA	NA	NA	NA	NA	NA	NA	NA	NA	NA	NA	NA	NA	NA	NA	NonCoding	5.74974
TC1800000525.rn.1	3.82776	4.16549	-1.26377	down	6.11904e-09	6.28257e-07	MTA_TC1800000548.mm	Non-coding transcript identified by NONCODE: Linc, Non-coding transcript identified by Luo, et al.	chr18	+	MTA_TR1800001629.mm	NonCoding	49221264	49223588	30	NA	NA	MTA_TR1800001629.mm	MTA2Rn6	Non-coding transcript identified by NONCODE: Linc, Non-coding transcript identified by Luo, et al.	chr18	100	100	NA	NA	NA	NA	NA	NA	NA	NA	NA	NA	NA	NA	NA	NA	NA	NA	NA	NA	NA	NA	NA	NA	NA	NA	NonCoding	3.7601
TC1800000539.rn.1	3.8648	4.17127	-1.23667	down	6.11904e-09	6.28257e-07	MTA_TC1800000557.mm	Non-coding transcript identified by Luo, et al., Non-coding transcript identified by NONCODE: Linc	chr18	+	MTA_TR1800001643.mm	NonCoding	50030612	50032261	30	NA	NA	MTA_TR1800001643.mm	MTA2Rn6	Non-coding transcript identified by Luo, et al., Non-coding transcript identified by NONCODE: Linc	chr18	100	100	NA	NA	NA	NA	NA	NA	NA	NA	NA	NA	NA	NA	NA	NA	NA	NA	NA	NA	NA	NA	NA	NA	NA	NA	NonCoding	3.93204
TC0300004949.rn.1	4.95025	3.89598	2.07667	up	6.11904e-09	6.28257e-07	MTA_TC0200005292.mm	Non-coding transcript identified by NONCODE: Sense No Exonic	chr3	-	MTA_TR0200018770.mm	NonCoding	171312141	171314556	30	NA	NA	MTA_TR0200018770.mm	MTA2Rn6	Non-coding transcript identified by NONCODE: Sense No Exonic	chr3	100	100	NA	NA	NA	NA	NA	NA	NA	NA	NA	NA	NA	NA	NA	NA	NA	NA	NA	NA	NA	NA	NA	NA	NA	NA	NonCoding	4.80118
TC0300004950.rn.1	5.36009	4.81041	1.46375	up	6.11904e-09	6.28257e-07	MTA_TC0200005293.mm	Non-coding transcript identified by NONCODE: Sense No Exonic	chr3	-	MTA_TR0200018771.mm	NonCoding	171325637	171329302	30	NA	NA	MTA_TR0200018771.mm	MTA2Rn6	Non-coding transcript identified by NONCODE: Sense No Exonic	chr3	100	100	NA	NA	NA	NA	NA	NA	NA	NA	NA	NA	NA	NA	NA	NA	NA	NA	NA	NA	NA	NA	NA	NA	NA	NA	NonCoding	5.31498
TC0400001723.rn.1	3.9545	4.30755	-1.27726	down	6.11904e-09	6.28257e-07	MTA_TC0600001382.mm	Non-coding transcript identified by NONCODE: Linc	chr4	+	MTA_TR0600004691.mm	NonCoding	155185263	155187973	30	NA	NA	MTA_TR0600004691.mm	MTA2Rn6	Non-coding transcript identified by NONCODE: Linc	chr4	100	100	NA	NA	NA	NA	NA	NA	NA	NA	NA	NA	NA	NA	NA	NA	NA	NA	NA	NA	NA	NA	NA	NA	NA	NA	NonCoding	3.99101
TC0600001278.rn.1	3.32407	3.72302	-1.31855	down	6.11904e-09	6.28257e-07	MTA_TC1200000928.mm	Non-coding transcript identified by NONCODE: Sense No Exonic	chr6	+	MTA_TR1200002649.mm	NonCoding	113850059	113851336	30	NA	NA	MTA_TR1200002649.mm	MTA2Rn6	Non-coding transcript identified by NONCODE: Sense No Exonic	chr6	100	100	NA	NA	NA	NA	NA	NA	NA	NA	NA	NA	NA	NA	NA	NA	NA	NA	NA	NA	NA	NA	NA	NA	NA	NA	NonCoding	3.4307
TC0800003047.rn.1	3.67372	4.00382	-1.2571	down	6.11904e-09	6.28257e-07	MTA_TC0900002771.mm	Non-coding transcript identified by Luo, et al., Non-coding transcript identified by NONCODE: Linc	chr8	-	MTA_TR0900008968.mm	NonCoding	92957395	92959108	30	NA	NA	MTA_TR0900008968.mm	MTA2Rn6	Non-coding transcript identified by Luo, et al., Non-coding transcript identified by NONCODE: Linc	chr8	100	100	NA	NA	NA	NA	NA	NA	NA	NA	NA	NA	NA	NA	NA	NA	NA	NA	NA	NA	NA	NA	NA	NA	NA	NA	NonCoding	3.55756
TC0900001896.rn.1	3.62948	4.00739	-1.29946	down	6.11904e-09	6.28257e-07	4930448I06Rik	RIKEN cDNA 4930448I06 gene	chr9	-	NR_040475	NonCoding	47904251	47904495	30	1 B|1	74897	NR_040475	RefSeq	Mus musculus RIKEN cDNA 4930448I06 gene (4930448I06Rik), long non-coding RNA.	chr9	100	100	NA	NA	NR_040475	Mm.243822	testis| adult	NA	NA	NA	NA	NA	NA	NA	NA	NA	NA	NA	NA	NA	NA	NA	NA	NA	NA	NA	NonCoding	3.39201
TC1000001282.rn.1	3.90918	3.61725	1.22428	up	6.11904e-09	6.28257e-07	MTA_TC1100001277.mm	Non-coding transcript identified by NONCODE: Linc	chr10	+	MTA_TR1100004830.mm	NonCoding	71512678	71514832	30	NA	NA	MTA_TR1100004830.mm	MTA2Rn6	Non-coding transcript identified by NONCODE: Linc	chr10	100	100	NA	NA	NA	NA	NA	NA	NA	NA	NA	NA	NA	NA	NA	NA	NA	NA	NA	NA	NA	NA	NA	NA	NA	NA	NonCoding	3.71874
TC1400000670.rn.1	3.98724	4.25094	-1.20055	down	6.11904e-09	6.28257e-07	MTA_TC0500002378.mm	Non-coding transcript identified by NONCODE: Sense No Exonic	chr14	+	MTA_TR0500008459.mm	NonCoding	65851186	65853627	30	NA	NA	MTA_TR0500008459.mm	MTA2Rn6	Non-coding transcript identified by NONCODE: Sense No Exonic	chr14	100	100	NA	NA	NA	NA	NA	NA	NA	NA	NA	NA	NA	NA	NA	NA	NA	NA	NA	NA	NA	NA	NA	NA	NA	NA	NonCoding	4.00862
TC0100000211.rn.1	8.12227	7.71953	1.32201	up	6.17104e-09	6.28257e-07	NA	NA	chr1	+	NA	Pseudogene	20177328	20177714	30	NA	NA	ENSRNOT00000074324	ENSEMBL	ensembl:novel chromosome:Rnor_5.0:1:21664677:21665063:1 gene:ENSRNOG00000047887 gene_biotype:pseudogene transcript_biotype:pseudogene	chr1	100	100	NA	NA	NA	NA	NA	NA	NA	NA	NA	NA	NA	NA	NA	NA	NA	NA	NA	NA	NA	NA	NA	NA	NA	NA	Pseudogene	7.9614
TC0100006553.rn.1	4.00296	4.38155	-1.30008	down	6.17104e-09	6.28257e-07	MTA_TC0700004216.mm	Non-coding transcript identified by Luo, et al., Non-coding transcript identified by NONCODE: Linc	chr1	-	MTA_TR0700014317.mm	NonCoding	191804647	191806202	30	NA	NA	MTA_TR0700014317.mm	MTA2Rn6	Non-coding transcript identified by Luo, et al., Non-coding transcript identified by NONCODE: Linc	chr1	100	100	NA	NA	NA	NA	NA	NA	NA	NA	NA	NA	NA	NA	NA	NA	NA	NA	NA	NA	NA	NA	NA	NA	NA	NA	NonCoding	4.04246
TC0300003849.rn.1	3.79594	4.13627	-1.26605	down	6.17104e-09	6.28257e-07	MTA_TC0200004314.mm	Non-coding transcript identified by NONCODE: Sense No Exonic	chr3	-	MTA_TR0200015181.mm	NonCoding	101918642	101920577	30	NA	NA	MTA_TR0200015181.mm	MTA2Rn6	Non-coding transcript identified by NONCODE: Sense No Exonic	chr3	100	100	NA	NA	NA	NA	NA	NA	NA	NA	NA	NA	NA	NA	NA	NA	NA	NA	NA	NA	NA	NA	NA	NA	NA	NA	NonCoding	3.85223
TC0400000572.rn.1	4.07983	4.41167	-1.25862	down	6.17205e-09	6.28257e-07	MTA_TC0600000287.mm	Non-coding transcript identified by NONCODE: Linc	chr4	+	MTA_TR0600000936.mm	NonCoding	58385778	58386159	30	NA	NA	MTA_TR0600000936.mm	MTA2Rn6	Non-coding transcript identified by NONCODE: Linc	chr4	100	100	NA	NA	NA	NA	NA	NA	NA	NA	NA	NA	NA	NA	NA	NA	NA	NA	NA	NA	NA	NA	NA	NA	NA	NA	NonCoding	4.25907
TC0400002620.rn.1	5.82075	6.3533	-1.44648	down	6.18197e-09	6.28257e-07	Mir29a	microRNA mir-29a	chr4	-	NR_031836	NonCoding	58343931	58344018	30	NA	100314230	NR_031836	RefSeq	Rattus norvegicus microRNA mir-29a (Mir29a), microRNA.	chr4	100	100	NA	NA	NA	NA	NA	NA	NA	NA	NA	NA	NA	NA	NA	NA	NA	NA	NA	NA	NA	NA	NA	NA	NA	NA	NonCoding	5.42632
TC0500001711.rn.1	7.41982	4.07938	10.1292	up	6.21709e-09	6.28257e-07	MTA_TC0400001692.mm	Non-coding transcript identified by NONCODE: Antisense	chr5	+	MTA_TR0400005821.mm	NonCoding	154932896	154933199	30	NA	NA	MTA_TR0400005821.mm	MTA2Rn6	Non-coding transcript identified by NONCODE: Antisense	chr5	100	100	NA	NA	NA	NA	NA	NA	NA	NA	NA	NA	NA	NA	NA	NA	NA	NA	NA	NA	NA	NA	NA	NA	NA	NA	NonCoding	7.2054
TC1300000522.rn.1	3.53083	3.92106	-1.31061	down	6.35134e-09	6.28257e-07	RGD7521601_1	uncharacterized LOC102552930	chr13	+	mRNARGD7521602_1	NonCoding	72748920	72753100	30	NA	NA	mRNARGD7521602_1	Rat Genome Database	uncharacterized LOC102552930	chr13	100	100	NA	NA	NA	NA	NA	NA	NA	NA	NA	NA	NA	NA	NA	NA	NA	NA	NA	NA	NA	NA	NA	NA	NA	NA	NonCoding	3.59171
TC1400002172.rn.1	4.1828	3.80668	1.29784	up	6.35134e-09	6.28257e-07	MTA_TC1100002141.mm	Non-coding transcript identified by NONCODE: Linc	chr14	-	MTA_TR1100008448.mm	NonCoding	85759396	85760765	30	NA	NA	MTA_TR1100008448.mm	MTA2Rn6	Non-coding transcript identified by NONCODE: Linc	chr14	100	100	NA	NA	NA	NA	NA	NA	NA	NA	NA	NA	NA	NA	NA	NA	NA	NA	NA	NA	NA	NA	NA	NA	NA	NA	NonCoding	4.26302
TC1700002333.rn.1	3.93999	4.28962	-1.27423	down	6.35134e-09	6.28257e-07	RGD7552368_1	uncharacterized LOC102550071	chr17	-	mRNARGD7552371_1	NonCoding	87269093	87275561	30	NA	NA	mRNARGD7552371_1	Rat Genome Database	uncharacterized LOC102550071	chr17	100	100	NA	NA	NA	NA	NA	NA	NA	NA	NA	NA	NA	NA	NA	NA	NA	NA	NA	NA	NA	NA	NA	NA	NA	NA	NonCoding	3.91296
TC0500000732.rn.1	3.67809	4.04028	-1.28538	down	6.35134e-09	6.28257e-07	RGD7540511_1	uncharacterized LOC102550849	chr5	+	mRNARGD7540513_1	NonCoding	76280872	76287523	30	NA	NA	mRNARGD7540513_1	Rat Genome Database	uncharacterized LOC102550849	chr5	100	100	NA	NA	NA	NA	NA	NA	NA	NA	NA	NA	NA	NA	NA	NA	NA	NA	NA	NA	NA	NA	NA	NA	NA	NA	NonCoding	3.68397
TC0500002212.rn.1	4.32473	5.20201	-1.83691	down	6.35134e-09	6.28257e-07	MTA_TC0100000019.mm	Non-coding transcript identified by NONCODE: Linc	chr5	-	MTA_TR0100000050.mm	NonCoding	13488475	13497702	30	NA	NA	MTA_TR0100000050.mm	MTA2Rn6	Non-coding transcript identified by NONCODE: Linc	chr5	100	100	NA	NA	NA	NA	NA	NA	NA	NA	NA	NA	NA	NA	NA	NA	NA	NA	NA	NA	NA	NA	NA	NA	NA	NA	NonCoding	4.40768
TC0500003967.rn.1	4.30093	3.95335	1.27242	up	6.35134e-09	6.28257e-07	MTA_TC0400003889.mm	Non-coding transcript identified by NONCODE: Sense No Exonic	chr5	-	MTA_TR0400013462.mm	NonCoding	160210663	160212988	30	NA	NA	MTA_TR0400013462.mm	MTA2Rn6	Non-coding transcript identified by NONCODE: Sense No Exonic	chr5	100	100	NA	NA	NA	NA	NA	NA	NA	NA	NA	NA	NA	NA	NA	NA	NA	NA	NA	NA	NA	NA	NA	NA	NA	NA	NonCoding	4.24071
TC0600003002.rn.1	5.3148	5.80175	-1.40148	down	6.35134e-09	6.28257e-07	MTA_TC1200002197.mm	Non-coding transcript identified by NONCODE: Linc	chr6	-	MTA_TR1200006169.mm	NonCoding	122901434	122902540	30	NA	NA	MTA_TR1200006169.mm	MTA2Rn6	Non-coding transcript identified by NONCODE: Linc	chr6	100	100	NA	NA	NA	NA	NA	NA	NA	NA	NA	NA	NA	NA	NA	NA	NA	NA	NA	NA	NA	NA	NA	NA	NA	NA	NonCoding	5.42753
TC0600003020.rn.1	6.3992	5.87955	1.4336	up	6.35134e-09	6.28257e-07	MTA_TC1200002223.mm	predicted gene, 26723, Non-coding transcript identified by NONCODE: Antisense	chr6	-	MTA_TR1200006220.mm	NonCoding	124226931	124227760	30	NA	NA	MTA_TR1200006220.mm	MTA2Rn6	predicted gene, 26723, Non-coding transcript identified by NONCODE: Antisense	chr6	100	100	NA	NA	NA	NA	NA	NA	NA	NA	NA	NA	NA	NA	NA	NA	NA	NA	NA	NA	NA	NA	NA	NA	NA	NA	NonCoding	6.362
TC1000000434.rn.1	5.10118	5.49351	-1.3125	down	6.35134e-09	6.28257e-07	MTA_TC1100000438.mm	predicted gene, 22121	chr10	+	MTA_TR1100001390.mm	NonCoding	30117479	30117505	3	NA	NA	MTA_TR1100001390.mm	MTA2Rn6	predicted gene, 22121	chr10	100	100	NA	NA	NA	NA	NA	NA	NA	NA	NA	NA	NA	NA	NA	NA	NA	NA	NA	NA	NA	NA	NA	NA	NA	NA	NonCoding	5.03636
TC1100000113.rn.1	6.45798	5.49472	1.94971	up	6.35134e-09	6.28257e-07	MTA_TC1600000883.mm	Non-coding transcript identified by Luo, et al., Non-coding transcript identified by NONCODE: Linc	chr11	+	MTA_TR1600003027.mm	NonCoding	16139785	16141868	30	NA	NA	MTA_TR1600003027.mm	MTA2Rn6	Non-coding transcript identified by Luo, et al., Non-coding transcript identified by NONCODE: Linc	chr11	100	100	NA	NA	NA	NA	NA	NA	NA	NA	NA	NA	NA	NA	NA	NA	NA	NA	NA	NA	NA	NA	NA	NA	NA	NA	NonCoding	6.19862
TC1200000475.rn.1	4.49458	4.18663	1.23795	up	6.35134e-09	6.28257e-07	MTA_TC0500003352.mm	Non-coding transcript identified by NONCODE: Sense No Exonic	chr12	+	MTA_TR0500011938.mm	NonCoding	27338818	27341410	30	NA	NA	MTA_TR0500011938.mm	MTA2Rn6	Non-coding transcript identified by NONCODE: Sense No Exonic	chr12	100	100	NA	NA	NA	NA	NA	NA	NA	NA	NA	NA	NA	NA	NA	NA	NA	NA	NA	NA	NA	NA	NA	NA	NA	NA	NonCoding	4.45564
TC1900000384.rn.1	4.94484	4.04834	1.86155	up	6.64394e-09	6.5247e-07	RGD7597920_1	uncharacterized LOC102546316	chr19	+	mRNARGD7597921_1	NonCoding	28135649	28141063	40	NA	NA	mRNARGD7597921_1	Rat Genome Database	uncharacterized LOC102546316	chr19	100	100	NA	NA	NA	NA	NA	NA	NA	NA	NA	NA	NA	NA	NA	NA	NA	NA	NA	NA	NA	NA	NA	NA	NA	NA	NonCoding	5.81154
TC2000000278.rn.1	4.49623	3.95904	1.45114	up	6.67161e-09	6.54255e-07	MTA_TC1700000457.mm	RNA for germline small RNA gsRNA356, complete sequence.	chr20	+	MTA_TR1700001572.mm	NonCoding	6681061	6681147	30	NA	NA	MTA_TR1700001572.mm	MTA2Rn6	RNA for germline small RNA gsRNA356, complete sequence.	chr20	100	100	NA	NA	NA	NA	NA	NA	NA	NA	NA	NA	NA	NA	NA	NA	NA	NA	NA	NA	NA	NA	NA	NA	NA	NA	NonCoding	4.76678
TC0100002117.rn.1	4.97144	5.2921	-1.2489	down	6.71098e-09	6.57179e-07	MTA_TC0700001390.mm	Non-coding transcript identified by NONCODE: Linc, Non-coding transcript identified by Luo, et al.	chr1	+	MTA_TR0700004851.mm	NonCoding	164460393	164478420	30	NA	NA	MTA_TR0700004851.mm	MTA2Rn6	Non-coding transcript identified by NONCODE: Linc, Non-coding transcript identified by Luo, et al.	chr1	100	100	NA	NA	NA	NA	NA	NA	NA	NA	NA	NA	NA	NA	NA	NA	NA	NA	NA	NA	NA	NA	NA	NA	NA	NA	NonCoding	5.12476
TC0100007637.rn.1	3.75474	4.02471	-1.20579	down	6.92333e-09	6.75094e-07	MTA_TC1900001449.mm	Non-coding transcript identified by NONCODE: Sense No Exonic	chr1	-	MTA_TR1900004950.mm	NonCoding	255670836	255674639	30	NA	NA	MTA_TR1900004950.mm	MTA2Rn6	Non-coding transcript identified by NONCODE: Sense No Exonic	chr1	100	100	NA	NA	NA	NA	NA	NA	NA	NA	NA	NA	NA	NA	NA	NA	NA	NA	NA	NA	NA	NA	NA	NA	NA	NA	NonCoding	3.91855
TC0200000897.rn.1	3.61356	4.04616	-1.34966	down	6.9359e-09	6.75363e-07	MTA_TC0300000166.mm	Non-coding transcript identified by NONCODE: Antisense	chr2	+	MTA_TR0300000384.mm	NonCoding	113249118	113255380	30	NA	NA	MTA_TR0300000384.mm	MTA2Rn6	Non-coding transcript identified by NONCODE: Antisense	chr2	100	100	NA	NA	NA	NA	NA	NA	NA	NA	NA	NA	NA	NA	NA	NA	NA	NA	NA	NA	NA	NA	NA	NA	NA	NA	NonCoding	3.71233
TC0300001436.rn.1	3.82014	4.44272	-1.53963	down	7.02341e-09	6.79081e-07	MTA_TC0200001692.mm	Non-coding transcript identified by NONCODE: Linc	chr3	+	MTA_TR0200005413.mm	NonCoding	105501114	105502168	30	NA	NA	MTA_TR0200005413.mm	MTA2Rn6	Non-coding transcript identified by NONCODE: Linc	chr3	100	100	NA	NA	NA	NA	NA	NA	NA	NA	NA	NA	NA	NA	NA	NA	NA	NA	NA	NA	NA	NA	NA	NA	NA	NA	NonCoding	4.13259
TC0300001917.rn.1	3.99544	4.63301	-1.55571	down	7.06636e-09	6.82276e-07	MTA_TC0200002179.mm	Non-coding transcript identified by NONCODE: Linc, Non-coding transcript identified by Luo, et al.	chr3	+	MTA_TR0200007331.mm	NonCoding	141326905	141332686	30	NA	NA	MTA_TR0200007331.mm	MTA2Rn6	Non-coding transcript identified by NONCODE: Linc, Non-coding transcript identified by Luo, et al.	chr3	100	100	NA	NA	NA	NA	NA	NA	NA	NA	NA	NA	NA	NA	NA	NA	NA	NA	NA	NA	NA	NA	NA	NA	NA	NA	NonCoding	4.04625
TC0300004654.rn.1	3.74412	4.45017	-1.63133	down	7.28189e-09	7.01119e-07	RGD7708219_1	uncharacterized LOC102550743	chr3	-	mRNARGD7708221_1	NonCoding	156269270	156271142	30	NA	NA	mRNARGD7708221_1	Rat Genome Database	uncharacterized LOC102550743	chr3	100	100	NA	NA	NA	NA	NA	NA	NA	NA	NA	NA	NA	NA	NA	NA	NA	NA	NA	NA	NA	NA	NA	NA	NA	NA	NonCoding	3.76707
TC0500000789.rn.1	3.87508	4.13863	-1.20043	down	7.4103e-09	7.08528e-07	MTA_TC0400000732.mm	Non-coding transcript identified by Luo, et al., Non-coding transcript identified by NONCODE: Linc	chr5	+	MTA_TR0400002223.mm	NonCoding	80126379	80129511	30	NA	NA	MTA_TR0400002223.mm	MTA2Rn6	Non-coding transcript identified by Luo, et al., Non-coding transcript identified by NONCODE: Linc	chr5	100	100	NA	NA	NA	NA	NA	NA	NA	NA	NA	NA	NA	NA	NA	NA	NA	NA	NA	NA	NA	NA	NA	NA	NA	NA	NonCoding	3.84408
TC0500003895.rn.1	4.23321	4.55754	-1.25209	down	7.53524e-09	7.19475e-07	MTA_TC0400003819.mm	Non-coding transcript identified by NONCODE: Linc	chr5	-	MTA_TR0400013174.mm	NonCoding	156342271	156343408	30	NA	NA	MTA_TR0400013174.mm	MTA2Rn6	Non-coding transcript identified by NONCODE: Linc	chr5	100	100	NA	NA	NA	NA	NA	NA	NA	NA	NA	NA	NA	NA	NA	NA	NA	NA	NA	NA	NA	NA	NA	NA	NA	NA	NonCoding	4.41869
TC0800001100.rn.1	5.38836	5.76068	-1.29444	down	7.58753e-09	7.22143e-07	MTA_TC0900000999.mm	predicted gene, 24141	chr8	+	MTA_TR0900003161.mm	NonCoding	81202722	81202769	24	NA	NA	MTA_TR0900003161.mm	MTA2Rn6	predicted gene, 24141	chr8	100	100	NA	NA	NA	NA	NA	NA	NA	NA	NA	NA	NA	NA	NA	NA	NA	NA	NA	NA	NA	NA	NA	NA	NA	NA	NonCoding	5.87347
TC0900002014.rn.1	3.4997	4.12445	-1.54194	down	7.65406e-09	7.24788e-07	MTA_TC0100002374.mm	Non-coding transcript identified by NONCODE: Linc, Non-coding transcript identified by Luo, et al.	chr9	-	MTA_TR0100007629.mm	NonCoding	64367670	64630104	18	NA	NA	MTA_TR0100007629.mm	MTA2Rn6	Non-coding transcript identified by NONCODE: Linc, Non-coding transcript identified by Luo, et al.	chr9	100	100	NA	NA	NA	NA	NA	NA	NA	NA	NA	NA	NA	NA	NA	NA	NA	NA	NA	NA	NA	NA	NA	NA	NA	NA	NonCoding	3.95231
TC1000002952.rn.1	4.29641	4.62001	-1.25145	down	7.79813e-09	7.35396e-07	MTA_TC1100002913.mm	Non-coding transcript identified by NONCODE: Linc, Non-coding transcript identified by Luo, et al.	chr10	-	MTA_TR1100010847.mm	NonCoding	47759880	47761312	30	NA	NA	MTA_TR1100010847.mm	MTA2Rn6	Non-coding transcript identified by NONCODE: Linc, Non-coding transcript identified by Luo, et al.	chr10	100	100	NA	NA	NA	NA	NA	NA	NA	NA	NA	NA	NA	NA	NA	NA	NA	NA	NA	NA	NA	NA	NA	NA	NA	NA	NonCoding	4.42824
TC1100001521.rn.1	4.10252	4.89386	-1.73069	down	7.96942e-09	7.48619e-07	MTA_TC1600000696.mm	Non-coding transcript identified by NONCODE: Linc	chr11	-	MTA_TR1600002572.mm	NonCoding	54759934	54761751	30	NA	NA	MTA_TR1600002572.mm	MTA2Rn6	Non-coding transcript identified by NONCODE: Linc	chr11	100	100	NA	NA	NA	NA	NA	NA	NA	NA	NA	NA	NA	NA	NA	NA	NA	NA	NA	NA	NA	NA	NA	NA	NA	NA	NonCoding	4.04997
TC1500000644.rn.1	3.8973	4.24631	-1.27369	down	8.02579e-09	7.51716e-07	RGD7562489_1	uncharacterized LOC102555709	chr15	+	mRNARGD7562491_1	NonCoding	42843570	42847944	30	NA	NA	mRNARGD7562491_1	Rat Genome Database	uncharacterized LOC102555709	chr15	100	100	NA	NA	NA	NA	NA	NA	NA	NA	NA	NA	NA	NA	NA	NA	NA	NA	NA	NA	NA	NA	NA	NA	NA	NA	NonCoding	4.02881
TC0100002560.rn.1	5.35879	3.90327	2.74256	up	8.27281e-09	7.71703e-07	RGD7660686_1	uncharacterized LOC102546656	chr1	+	mRNARGD7660687_1	NonCoding	194926277	194929055	30	NA	NA	mRNARGD7660687_1	Rat Genome Database	uncharacterized LOC102546656	chr1	100	100	NA	NA	NA	NA	NA	NA	NA	NA	NA	NA	NA	NA	NA	NA	NA	NA	NA	NA	NA	NA	NA	NA	NA	NA	NonCoding	6.01906
TC0100002770.rn.1	4.01005	4.29446	-1.21791	down	8.31834e-09	7.749e-07	RGD7510661_1	uncharacterized LOC102553142	chr1	+	mRNARGD7510663_1	NonCoding	206080559	206105275	48	NA	NA	mRNARGD7510663_1	Rat Genome Database	uncharacterized LOC102553142	chr1	100	100	NA	NA	NA	NA	NA	NA	NA	NA	NA	NA	NA	NA	NA	NA	NA	NA	NA	NA	NA	NA	NA	NA	NA	NA	NonCoding	3.97557
TC0100005690.rn.1	4.51782	4.24337	1.20953	up	8.56705e-09	7.94842e-07	MTA_TC0700003423.mm	Non-coding transcript identified by NONCODE: Sense No Exonic	chr1	-	MTA_TR0700011863.mm	NonCoding	126218044	126220850	30	NA	NA	MTA_TR0700011863.mm	MTA2Rn6	Non-coding transcript identified by NONCODE: Sense No Exonic	chr1	100	100	NA	NA	NA	NA	NA	NA	NA	NA	NA	NA	NA	NA	NA	NA	NA	NA	NA	NA	NA	NA	NA	NA	NA	NA	NonCoding	4.35794
TC0200004517.rn.1	3.32594	3.73859	-1.33113	down	8.73437e-09	8.03865e-07	MTA_TC0300002790.mm	predicted gene, 23750	chr2	-	MTA_TR0300009308.mm	NonCoding	217707222	217707342	30	NA	NA	MTA_TR0300009308.mm	MTA2Rn6	predicted gene, 23750	chr2	100	100	NA	NA	NA	NA	NA	NA	NA	NA	NA	NA	NA	NA	NA	NA	NA	NA	NA	NA	NA	NA	NA	NA	NA	NA	NonCoding	3.40652
TC0400001446.rn.1	4.67091	5.49275	-1.76765	down	9.12017e-09	8.22476e-07	MTA_TC0600001110.mm	predicted gene, 22840	chr4	+	MTA_TR0600003781.mm	NonCoding	125904824	125904954	30	NA	NA	MTA_TR0600003781.mm	MTA2Rn6	predicted gene, 22840	chr4	100	100	NA	NA	NA	NA	NA	NA	NA	NA	NA	NA	NA	NA	NA	NA	NA	NA	NA	NA	NA	NA	NA	NA	NA	NA	NonCoding	4.58249
TC0400002989.rn.1	7.08711	5.6557	2.6971	up	9.14004e-09	8.22476e-07	MTA_TC0600002383.mm	Non-coding transcript identified by Luo, et al., Non-coding transcript identified by NONCODE: Linc	chr4	-	MTA_TR0600007844.mm	NonCoding	89687860	89688828	30	NA	NA	MTA_TR0600007844.mm	MTA2Rn6	Non-coding transcript identified by Luo, et al., Non-coding transcript identified by NONCODE: Linc	chr4	100	100	NA	NA	NA	NA	NA	NA	NA	NA	NA	NA	NA	NA	NA	NA	NA	NA	NA	NA	NA	NA	NA	NA	NA	NA	NonCoding	5.93011
TC0400003474.rn.1	4.83575	4.37874	1.3727	up	9.14189e-09	8.22476e-07	MTA_TC0600002865.mm	Non-coding transcript identified by NONCODE: Sense No Exonic	chr4	-	MTA_TR0600009350.mm	NonCoding	133897893	133900786	30	NA	NA	MTA_TR0600009350.mm	MTA2Rn6	Non-coding transcript identified by NONCODE: Sense No Exonic	chr4	100	100	NA	NA	NA	NA	NA	NA	NA	NA	NA	NA	NA	NA	NA	NA	NA	NA	NA	NA	NA	NA	NA	NA	NA	NA	NonCoding	4.8124
TC1300000383.rn.1	4.69971	5.30585	-1.52219	down	9.30241e-09	8.22476e-07	Mir181b1	microRNA 181b-1	chr13	+	NR_031899	NonCoding	54952903	54953012	30	NA	100314040	NR_031899	RefSeq	Rattus norvegicus microRNA 181b-1 (Mir181b1), microRNA.	chr13	100	100	NA	NA	NA	NA	NA	NR_031899	GO:0010629	negative regulation of gene expression	not recorded	NA	NA	NA	NA	NA	NA	NA	NA	NA	NA	NA	NA	NA	NA	NA	NonCoding	4.85812
TC1300000425.rn.1	5.3038	4.26425	2.05559	up	9.31718e-09	8.22476e-07	MTA_TC0100001320.mm	Non-coding transcript identified by NONCODE: Linc, Non-coding transcript identified by Luo, et al.	chr13	+	MTA_TR0100004348.mm	NonCoding	60925704	60927009	30	NA	NA	MTA_TR0100004348.mm	MTA2Rn6	Non-coding transcript identified by NONCODE: Linc, Non-coding transcript identified by Luo, et al.	chr13	100	100	NA	NA	NA	NA	NA	NA	NA	NA	NA	NA	NA	NA	NA	NA	NA	NA	NA	NA	NA	NA	NA	NA	NA	NA	NonCoding	4.62241
TC1700001689.rn.1	5.85068	5.55588	1.22672	up	9.58173e-09	8.22476e-07	MTA_TC1300000346.mm	predicted gene, 23351	chr17	-	MTA_TR1300000905.mm	NonCoding	34360660	34360781	30	NA	NA	MTA_TR1300000905.mm	MTA2Rn6	predicted gene, 23351	chr17	100	100	NA	NA	NA	NA	NA	NA	NA	NA	NA	NA	NA	NA	NA	NA	NA	NA	NA	NA	NA	NA	NA	NA	NA	NA	NonCoding	5.77075
TC0100000657.rn.1	4.6654	3.90799	1.69045	up	9.58173e-09	8.22476e-07	MTA_TC1700000273.mm	Non-coding transcript identified by NONCODE: Linc	chr1	+	MTA_TR1700000845.mm	NonCoding	61379108	61381536	30	NA	NA	MTA_TR1700000845.mm	MTA2Rn6	Non-coding transcript identified by NONCODE: Linc	chr1	100	100	NA	NA	NA	NA	NA	NA	NA	NA	NA	NA	NA	NA	NA	NA	NA	NA	NA	NA	NA	NA	NA	NA	NA	NA	NonCoding	4.46464
TC0100005544.rn.1	4.27386	5.2295	-1.93944	down	9.58173e-09	8.22476e-07	MTA_TC0700003128.mm	predicted gene, 25499	chr1	-	MTA_TR0700011369.mm	NonCoding	116699082	116699159	30	NA	NA	MTA_TR0700011369.mm	MTA2Rn6	predicted gene, 25499	chr1	100	100	NA	NA	NA	NA	NA	NA	NA	NA	NA	NA	NA	NA	NA	NA	NA	NA	NA	NA	NA	NA	NA	NA	NA	NA	NonCoding	4.82183
TC0100006545.rn.1	3.47352	3.85765	-1.30508	down	9.58173e-09	8.22476e-07	MTA_TC0700004209.mm	Non-coding transcript identified by NONCODE: Linc	chr1	-	MTA_TR0700014301.mm	NonCoding	191257328	191259759	30	NA	NA	MTA_TR0700014301.mm	MTA2Rn6	Non-coding transcript identified by NONCODE: Linc	chr1	100	100	NA	NA	NA	NA	NA	NA	NA	NA	NA	NA	NA	NA	NA	NA	NA	NA	NA	NA	NA	NA	NA	NA	NA	NA	NonCoding	3.58166
TC0100006602.rn.1	4.98106	4.25021	1.65962	up	9.58173e-09	8.22476e-07	MTA_TC0700003313.mm	predicted gene, 22941	chr1	-	MTA_TR0700011599.mm	NonCoding	194929283	194929375	30	NA	NA	MTA_TR0700011599.mm	MTA2Rn6	predicted gene, 22941	chr1	100	100	NA	NA	NA	NA	NA	NA	NA	NA	NA	NA	NA	NA	NA	NA	NA	NA	NA	NA	NA	NA	NA	NA	NA	NA	NonCoding	5.84361
TC0100006607.rn.1	4.98106	4.25021	1.65962	up	9.58173e-09	8.22476e-07	MTA_TC0700003291.mm	predicted gene, 25944	chr1	-	MTA_TR0700011576.mm	NonCoding	194968886	194968978	30	NA	NA	MTA_TR0700011576.mm	MTA2Rn6	predicted gene, 25944	chr1	100	100	NA	NA	NA	NA	NA	NA	NA	NA	NA	NA	NA	NA	NA	NA	NA	NA	NA	NA	NA	NA	NA	NA	NA	NA	NonCoding	5.84361
TC0100007262.rn.1	4.20862	4.61653	-1.32676	down	9.58173e-09	8.22476e-07	MTA_TC1900001112.mm	cDNA, clone:Y0G0111P10, strand:unspecified.	chr1	-	MTA_TR1900004024.mm	NonCoding	226767717	226767865	30	NA	NA	MTA_TR1900004024.mm	MTA2Rn6	cDNA, clone:Y0G0111P10, strand:unspecified.	chr1	100	100	NA	NA	NA	NA	NA	NA	NA	NA	NA	NA	NA	NA	NA	NA	NA	NA	NA	NA	NA	NA	NA	NA	NA	NA	NonCoding	4.24477
TC0200002571.rn.1	6.54646	4.23122	4.97689	up	9.58173e-09	8.22476e-07	MTA_TC1300002394.mm	Non-coding transcript identified by NONCODE: Sense No Exonic	chr2	-	MTA_TR1300006853.mm	NonCoding	18578516	18582619	30	NA	NA	MTA_TR1300006853.mm	MTA2Rn6	Non-coding transcript identified by NONCODE: Sense No Exonic	chr2	100	100	NA	NA	NA	NA	NA	NA	NA	NA	NA	NA	NA	NA	NA	NA	NA	NA	NA	NA	NA	NA	NA	NA	NA	NA	NonCoding	6.10471
TC0200003814.rn.1	5.08739	4.31169	1.71202	up	9.58173e-09	8.22476e-07	MTA_TC0300002099.mm	PREDICTED: uncharacterized LOC100861877 (LOC100861877), miscRNA.	chr2	-	MTA_TR0300006778.mm	NonCoding	157342439	157350367	30	NA	NA	MTA_TR0300006778.mm	MTA2Rn6	PREDICTED: uncharacterized LOC100861877 (LOC100861877), miscRNA.	chr2	100	100	NA	NA	NA	NA	NA	NA	NA	NA	NA	NA	NA	NA	NA	NA	NA	NA	NA	NA	NA	NA	NA	NA	NA	NA	NonCoding	5.68381
TC0200004777.rn.1	3.95419	4.38768	-1.35049	down	9.58173e-09	8.22476e-07	MTA_TC0300003019.mm	predicted gene 16559, Non-coding transcript identified by NONCODE: Antisense, Novel transcript	chr2	-	MTA_TR0300010078.mm	NonCoding	243554386	243571213	30	NA	NA	MTA_TR0300010078.mm	MTA2Rn6	predicted gene 16559, Non-coding transcript identified by NONCODE: Antisense, Novel transcript	chr2	100	100	NA	NA	NA	NA	NA	NA	NA	NA	NA	NA	NA	NA	NA	NA	NA	NA	NA	NA	NA	NA	NA	NA	NA	NA	NonCoding	3.99464
TC0700000659.rn.1	3.871	4.26184	-1.31116	down	9.86562e-09	8.40046e-07	MTA_TC1000002827.mm	Non-coding transcript identified by Luo, et al., Non-coding transcript identified by NONCODE: Linc	chr7	+	MTA_TR1000009014.mm	NonCoding	51195936	51197215	30	NA	NA	MTA_TR1000009014.mm	MTA2Rn6	Non-coding transcript identified by Luo, et al., Non-coding transcript identified by NONCODE: Linc	chr7	100	100	NA	NA	NA	NA	NA	NA	NA	NA	NA	NA	NA	NA	NA	NA	NA	NA	NA	NA	NA	NA	NA	NA	NA	NA	NonCoding	4.02009
TC0800001118.rn.1	3.81563	4.31021	-1.4089	down	9.88409e-09	8.4005e-07	RGD7701876_1	uncharacterized LOC102551227	chr8	+	mRNARGD7701878_1	NonCoding	82359688	82362773	24	NA	NA	mRNARGD7701878_1	Rat Genome Database	uncharacterized LOC102551227	chr8	100	100	NA	NA	NA	NA	NA	NA	NA	NA	NA	NA	NA	NA	NA	NA	NA	NA	NA	NA	NA	NA	NA	NA	NA	NA	NonCoding	3.67974
TC1500001169.rn.1	4.17082	4.8641	-1.61696	down	1.06666e-08	8.91152e-07	RGD7622495_1	uncharacterized LOC102549713	chr15	+	mRNARGD7622497_1	NonCoding	105845542	105849549	30	NA	NA	mRNARGD7622497_1	Rat Genome Database	uncharacterized LOC102549713	chr15	100	100	NA	NA	NA	NA	NA	NA	NA	NA	NA	NA	NA	NA	NA	NA	NA	NA	NA	NA	NA	NA	NA	NA	NA	NA	NonCoding	4.49788
TC1800001836.rn.1	3.34726	3.90862	-1.47566	down	1.07595e-08	8.96737e-07	MTA_TC1800001720.mm	Non-coding transcript identified by Luo, et al., Non-coding transcript identified by NONCODE: Linc	chr18	-	MTA_TR1800005106.mm	NonCoding	82734290	82737690	30	NA	NA	MTA_TR1800005106.mm	MTA2Rn6	Non-coding transcript identified by Luo, et al., Non-coding transcript identified by NONCODE: Linc	chr18	100	100	NA	NA	NA	NA	NA	NA	NA	NA	NA	NA	NA	NA	NA	NA	NA	NA	NA	NA	NA	NA	NA	NA	NA	NA	NonCoding	3.42664
TC0100004101.rn.1	5.57769	4.61668	1.94667	up	1.0943e-08	9.06541e-07	MTA_TC1000001832.mm	Non-coding transcript identified by NONCODE: Sense No Exonic	chr1	-	MTA_TR1000005791.mm	NonCoding	15999563	16001528	30	NA	NA	MTA_TR1000005791.mm	MTA2Rn6	Non-coding transcript identified by NONCODE: Sense No Exonic	chr1	100	100	NA	NA	NA	NA	NA	NA	NA	NA	NA	NA	NA	NA	NA	NA	NA	NA	NA	NA	NA	NA	NA	NA	NA	NA	NonCoding	4.96367
TC0100004506.rn.1	4.27682	4.55206	-1.2102	down	1.10809e-08	9.16863e-07	RGD7670102_1	uncharacterized LOC102547769	chr1	-	mRNARGD7670104_1	NonCoding	53092469	53094833	30	NA	NA	mRNARGD7670104_1	Rat Genome Database	uncharacterized LOC102547769	chr1	100	100	NA	NA	NA	NA	NA	NA	NA	NA	NA	NA	NA	NA	NA	NA	NA	NA	NA	NA	NA	NA	NA	NA	NA	NA	NonCoding	4.19324
TC0100006196.rn.1	4.9423	5.66808	-1.6538	down	1.11929e-08	9.2251e-07	NA	NA	chr1	-	NA	Pseudogene	167917771	167918714	30	NA	NA	ENSRNOT00000025109	ENSEMBL	ensembl:novel chromosome:Rnor_5.0:1:174093913:174094856:-1 gene:ENSRNOG00000018612 gene_biotype:pseudogene transcript_biotype:pseudogene	chr1	100	100	NA	NA	NA	NA	NA	NA	NA	NA	NA	NA	NA	NA	NA	NA	NA	NA	NA	NA	NA	NA	NA	NA	NA	NA	Pseudogene	4.83319
TC0200001245.rn.1	3.70229	4.12584	-1.34122	down	1.12295e-08	9.2251e-07	MTA_TC0300000493.mm	Non-coding transcript identified by NONCODE: Linc	chr2	+	MTA_TR0300001459.mm	NonCoding	152239182	152239666	17	NA	NA	MTA_TR0300001459.mm	MTA2Rn6	Non-coding transcript identified by NONCODE: Linc	chr2	100	100	NA	NA	NA	NA	NA	NA	NA	NA	NA	NA	NA	NA	NA	NA	NA	NA	NA	NA	NA	NA	NA	NA	NA	NA	NonCoding	3.28371
TC0300000723.rn.1	4.33677	4.01796	1.24731	up	1.13042e-08	9.26619e-07	MTA_TC0200000970.mm	Non-coding transcript identified by Luo, et al., Non-coding transcript identified by NONCODE: Linc	chr3	+	MTA_TR0200003221.mm	NonCoding	53746818	53751267	30	NA	NA	MTA_TR0200003221.mm	MTA2Rn6	Non-coding transcript identified by Luo, et al., Non-coding transcript identified by NONCODE: Linc	chr3	100	100	NA	NA	NA	NA	NA	NA	NA	NA	NA	NA	NA	NA	NA	NA	NA	NA	NA	NA	NA	NA	NA	NA	NA	NA	NonCoding	4.40029
TC0600003386.rn.1	4.61566	5.19257	-1.49166	down	1.26426e-08	1.02346e-06	MTA_TC1200002597.mm	Ighv6-7 immunoglobulin heavy variable V6-7	chr6	-	MTA_TR1200007108.mm	NonCoding	142287449	142287909	30	NA	NA	MTA_TR1200007108.mm	MTA2Rn6	Ighv6-7 immunoglobulin heavy variable V6-7	chr6	100	100	NA	NA	NA	NA	NA	NA	NA	NA	NA	NA	NA	NA	NA	NA	NA	NA	NA	NA	NA	NA	NA	NA	NA	NA	NonCoding	4.74868
TC0700002672.rn.1	6.47476	4.90748	2.96346	up	1.26516e-08	1.02346e-06	MTA_TC1000002851.mm	Non-coding transcript identified by NONCODE: Sense No Exonic	chr7	-	MTA_TR1000009060.mm	NonCoding	52484291	52486281	30	NA	NA	MTA_TR1000009060.mm	MTA2Rn6	Non-coding transcript identified by NONCODE: Sense No Exonic	chr7	100	100	NA	NA	NA	NA	NA	NA	NA	NA	NA	NA	NA	NA	NA	NA	NA	NA	NA	NA	NA	NA	NA	NA	NA	NA	NonCoding	6.04318
TC0800001735.rn.1	6.15173	5.70175	1.36602	up	1.26975e-08	1.02596e-06	MTA_TC0900001577.mm	Non-coding transcript identified by NONCODE: Linc	chr8	+	MTA_TR0900005131.mm	NonCoding	128037906	128039585	30	NA	NA	MTA_TR0900005131.mm	MTA2Rn6	Non-coding transcript identified by NONCODE: Linc	chr8	100	100	NA	NA	NA	NA	NA	NA	NA	NA	NA	NA	NA	NA	NA	NA	NA	NA	NA	NA	NA	NA	NA	NA	NA	NA	NonCoding	6.15024
TC0M00000039.rn.1	19.9315	9.57164	1314.12	up	1.30287e-08	1.04774e-06	NA	NA	chrM	-	NA	NonCoding	15348	15415	30	NA	NA	ENSRNOT00000044639	ENSEMBL	mt_genbank_import:known chromosome:Rnor_5.0:MT:15348:15415:-1 gene:ENSRNOG00000029145 gene_biotype:Mt_tRNA transcript_biotype:Mt_tRNA	chrM	100	100	NA	NA	ENSRNOT00000044639	Rn.215881	brain| eye| heart| kidney| liver| lung| muscle| ovary| pancreas| spleen| metamorphosing embryo| juvenile| adult	NA	NA	NA	NA	NA	NA	NA	NA	NA	NA	NA	NA	NA	NA	NA	NA	NA	NA	NA	NonCoding	19.9315
TC1000000522.rn.1	3.80441	4.37328	-1.48336	down	1.33389e-08	1.06777e-06	MTA_TC1100000540.mm	Non-coding transcript identified by NONCODE: Antisense	chr10	+	MTA_TR1100001736.mm	NonCoding	35786048	35787370	30	NA	NA	MTA_TR1100001736.mm	MTA2Rn6	Non-coding transcript identified by NONCODE: Antisense	chr10	100	100	NA	NA	NA	NA	NA	NA	NA	NA	NA	NA	NA	NA	NA	NA	NA	NA	NA	NA	NA	NA	NA	NA	NA	NA	NonCoding	3.96544
TC1000002754.rn.1	5.18784	8.66466	-11.1334	down	1.34092e-08	1.07214e-06	MTA_TC1100002701.mm	PREDICTED: uncharacterized LOC100861762 (LOC100861762), miscRNA.	chr10	-	MTA_TR1100010125.mm	NonCoding	37245068	37255441	30	NA	NA	MTA_TR1100010125.mm	MTA2Rn6	PREDICTED: uncharacterized LOC100861762 (LOC100861762), miscRNA.	chr10	100	100	NA	NA	NA	NA	NA	NA	NA	NA	NA	NA	NA	NA	NA	NA	NA	NA	NA	NA	NA	NA	NA	NA	NA	NA	NonCoding	5.29419
TC1300001196.rn.1	4.64074	4.16854	1.38722	up	1.36279e-08	1.08446e-06	RGD7514956_1	uncharacterized LOC102550458	chr13	-	mRNARGD7514958_1	NonCoding	25927265	25958763	40	NA	NA	mRNARGD7514958_1	Rat Genome Database	uncharacterized LOC102550458	chr13	100	100	NA	NA	NA	NA	NA	NA	NA	NA	NA	NA	NA	NA	NA	NA	NA	NA	NA	NA	NA	NA	NA	NA	NA	NA	NonCoding	4.53671
TC1300001383.rn.1	3.71668	4.12793	-1.32984	down	1.36377e-08	1.08446e-06	MTA_TC0100003063.mm	Non-coding transcript identified by NONCODE: Linc, Non-coding transcript identified by Luo, et al.	chr13	-	MTA_TR0100009668.mm	NonCoding	48334905	48335770	30	NA	NA	MTA_TR0100009668.mm	MTA2Rn6	Non-coding transcript identified by NONCODE: Linc, Non-coding transcript identified by Luo, et al.	chr13	100	100	NA	NA	NA	NA	NA	NA	NA	NA	NA	NA	NA	NA	NA	NA	NA	NA	NA	NA	NA	NA	NA	NA	NA	NA	NonCoding	3.57171
TC1500002102.rn.1	3.7412	4.26278	-1.43553	down	1.37493e-08	1.08922e-06	MTA_TC1400002450.mm	Non-coding transcript identified by NONCODE: Linc, Non-coding transcript identified by Luo, et al.	chr15	-	MTA_TR1400007563.mm	NonCoding	58806145	58821909	30	NA	NA	MTA_TR1400007563.mm	MTA2Rn6	Non-coding transcript identified by NONCODE: Linc, Non-coding transcript identified by Luo, et al.	chr15	100	100	NA	NA	NA	NA	NA	NA	NA	NA	NA	NA	NA	NA	NA	NA	NA	NA	NA	NA	NA	NA	NA	NA	NA	NA	NonCoding	3.84887
TC1800001395.rn.1	5.51483	7.0319	-2.8621	down	1.37766e-08	1.09013e-06	MTA_TC1800001309.mm	PREDICTED: uncharacterized LOC100505012 (LOC100505012), miscRNA.	chr18	-	MTA_TR1800004038.mm	NonCoding	40787982	40824401	30	NA	NA	MTA_TR1800004038.mm	MTA2Rn6	PREDICTED: uncharacterized LOC100505012 (LOC100505012), miscRNA.	chr18	100	100	NA	NA	NA	NA	NA	NA	NA	NA	NA	NA	NA	NA	NA	NA	NA	NA	NA	NA	NA	NA	NA	NA	NA	NA	NonCoding	5.69524
TC2000001323.rn.1	5.16318	4.80718	1.27987	up	1.40069e-08	1.10454e-06	MTA_TC1000000749.mm	PREDICTED: uncharacterized LOC100861980 (LOC100861980), miscRNA.	chr20	-	MTA_TR1000002354.mm	NonCoding	12661898	12676366	30	NA	NA	MTA_TR1000002354.mm	MTA2Rn6	PREDICTED: uncharacterized LOC100861980 (LOC100861980), miscRNA.	chr20	100	100	NA	NA	NA	NA	NA	NA	NA	NA	NA	NA	NA	NA	NA	NA	NA	NA	NA	NA	NA	NA	NA	NA	NA	NA	NonCoding	5.05957
TC0100004127.rn.1	4.14196	4.45893	-1.24571	down	1.4458e-08	1.13348e-06	MTA_TC1000000253.mm	Non-coding transcript identified by NONCODE: Sense No Exonic	chr1	-	MTA_TR1000000811.mm	NonCoding	17362174	17365626	30	NA	NA	MTA_TR1000000811.mm	MTA2Rn6	Non-coding transcript identified by NONCODE: Sense No Exonic	chr1	100	100	NA	NA	NA	NA	NA	NA	NA	NA	NA	NA	NA	NA	NA	NA	NA	NA	NA	NA	NA	NA	NA	NA	NA	NA	NonCoding	4.29142
TC0300001341.rn.1	4.75379	4.01756	1.66582	up	1.52189e-08	1.18029e-06	RGD7622515_1	uncharacterized LOC102554631	chr3	+	mRNARGD7622516_1	NonCoding	96988977	96989654	15	NA	NA	mRNARGD7622516_1	Rat Genome Database	uncharacterized LOC102554631	chr3	100	100	NA	NA	NA	NA	NA	NA	NA	NA	NA	NA	NA	NA	NA	NA	NA	NA	NA	NA	NA	NA	NA	NA	NA	NA	NonCoding	5.06568
TC0400003475.rn.1	6.35405	5.16489	2.28019	up	1.53153e-08	1.18355e-06	MTA_TC0600002866.mm	Non-coding transcript identified by NONCODE: Sense No Exonic	chr4	-	MTA_TR0600009351.mm	NonCoding	133918125	133919091	30	NA	NA	MTA_TR0600009351.mm	MTA2Rn6	Non-coding transcript identified by NONCODE: Sense No Exonic	chr4	100	100	NA	NA	NA	NA	NA	NA	NA	NA	NA	NA	NA	NA	NA	NA	NA	NA	NA	NA	NA	NA	NA	NA	NA	NA	NonCoding	5.85918
TC0700000363.rn.1	5.98195	5.24333	1.66858	up	1.54578e-08	1.18787e-06	RGD6501793_1	CD99 antigen-like protein 2-like	chr7	+	mRNARGD6501794_1	NonCoding	22603771	22616105	30	NA	NA	mRNARGD6501794_1	Rat Genome Database	CD99 antigen-like protein 2-like	chr7	100	100	NA	NA	NA	NA	NA	NA	NA	NA	NA	NA	NA	NA	NA	NA	NA	NA	NA	NA	NA	NA	NA	NA	NA	NA	NonCoding	6.16718
TC0700003436.rn.1	5.67707	4.90335	1.70967	up	1.5495e-08	1.18787e-06	MTA_TC1500000633.mm	Non-coding transcript identified by Luo, et al., Non-coding transcript identified by NONCODE: Linc	chr7	-	MTA_TR1500001800.mm	NonCoding	118923623	118924888	30	NA	NA	MTA_TR1500001800.mm	MTA2Rn6	Non-coding transcript identified by Luo, et al., Non-coding transcript identified by NONCODE: Linc	chr7	100	100	NA	NA	NA	NA	NA	NA	NA	NA	NA	NA	NA	NA	NA	NA	NA	NA	NA	NA	NA	NA	NA	NA	NA	NA	NonCoding	5.49808
TC0X00000485.rn.1	3.84081	4.17006	-1.25636	down	1.5531e-08	1.1893e-06	MTA_TC0X00000848.mm	Non-coding transcript identified by NONCODE: Antisense	chrX	+	MTA_TR0X00002390.mm	NonCoding	55756415	55757870	30	NA	NA	MTA_TR0X00002390.mm	MTA2Rn6	Non-coding transcript identified by NONCODE: Antisense	chrX	100	100	NA	NA	NA	NA	NA	NA	NA	NA	NA	NA	NA	NA	NA	NA	NA	NA	NA	NA	NA	NA	NA	NA	NA	NA	NonCoding	3.75988
TC1600000616.rn.1	3.11055	3.67374	-1.47753	down	1.65619e-08	1.26124e-06	MTA_TC0800002127.mm	predicted gene, 23531	chr16	+	MTA_TR0800006632.mm	NonCoding	52791244	52791274	7	NA	NA	MTA_TR0800006632.mm	MTA2Rn6	predicted gene, 23531	chr16	100	100	NA	NA	NA	NA	NA	NA	NA	NA	NA	NA	NA	NA	NA	NA	NA	NA	NA	NA	NA	NA	NA	NA	NA	NA	NonCoding	3.31478
TC0200003483.rn.1	3.98408	4.34582	-1.28497	down	1.70255e-08	1.28203e-06	MTA_TC0300001828.mm	Non-coding transcript identified by NONCODE: Linc	chr2	-	MTA_TR0300005934.mm	NonCoding	120755444	120772674	40	NA	NA	MTA_TR0300005934.mm	MTA2Rn6	Non-coding transcript identified by NONCODE: Linc	chr2	100	100	NA	NA	NA	NA	NA	NA	NA	NA	NA	NA	NA	NA	NA	NA	NA	NA	NA	NA	NA	NA	NA	NA	NA	NA	NonCoding	4.07489
TC0600000463.rn.1	4.40518	4.69554	-1.22294	down	1.77133e-08	1.32253e-06	MTA_TC1200000124.mm	Non-coding transcript identified by Luo, et al., Non-coding transcript identified by NONCODE: Linc	chr6	+	MTA_TR1200000417.mm	NonCoding	41247865	41250745	30	NA	NA	MTA_TR1200000417.mm	MTA2Rn6	Non-coding transcript identified by Luo, et al., Non-coding transcript identified by NONCODE: Linc	chr6	100	100	NA	NA	NA	NA	NA	NA	NA	NA	NA	NA	NA	NA	NA	NA	NA	NA	NA	NA	NA	NA	NA	NA	NA	NA	NonCoding	4.51996
TC1000003515.rn.1	5.40753	4.7118	1.6197	up	1.85278e-08	1.36709e-06	MTA_TC1100003501.mm	Non-coding transcript identified by NONCODE: Sense No Exonic	chr10	-	MTA_TR1100013066.mm	NonCoding	75943433	75944973	30	NA	NA	MTA_TR1100013066.mm	MTA2Rn6	Non-coding transcript identified by NONCODE: Sense No Exonic	chr10	100	100	NA	NA	NA	NA	NA	NA	NA	NA	NA	NA	NA	NA	NA	NA	NA	NA	NA	NA	NA	NA	NA	NA	NA	NA	NonCoding	5.58553
TC1100001123.rn.1	4.10993	4.56385	-1.36976	down	1.86663e-08	1.36996e-06	MTA_TC1600001857.mm	Non-coding transcript identified by NONCODE: Sense No Exonic	chr11	-	MTA_TR1600006223.mm	NonCoding	13032046	13033370	30	NA	NA	MTA_TR1600006223.mm	MTA2Rn6	Non-coding transcript identified by NONCODE: Sense No Exonic	chr11	100	100	NA	NA	NA	NA	NA	NA	NA	NA	NA	NA	NA	NA	NA	NA	NA	NA	NA	NA	NA	NA	NA	NA	NA	NA	NonCoding	4.06074
TC1400001459.rn.1	5.32478	4.31505	2.01353	up	1.87061e-08	1.36996e-06	MTA_TC0500000893.mm	Non-coding transcript identified by NONCODE: Antisense	chr14	-	MTA_TR0500003039.mm	NonCoding	16353530	16355847	30	NA	NA	MTA_TR0500003039.mm	MTA2Rn6	Non-coding transcript identified by NONCODE: Antisense	chr14	100	100	NA	NA	NA	NA	NA	NA	NA	NA	NA	NA	NA	NA	NA	NA	NA	NA	NA	NA	NA	NA	NA	NA	NA	NA	NonCoding	4.86706
TC1400002018.rn.1	3.69489	4.93502	-2.3622	down	1.8797e-08	1.3737e-06	MTA_TC0500000441.mm	predicted gene, 22249	chr14	-	MTA_TR0500001629.mm	NonCoding	77004823	77004894	30	NA	NA	MTA_TR0500001629.mm	MTA2Rn6	predicted gene, 22249	chr14	100	100	NA	NA	NA	NA	NA	NA	NA	NA	NA	NA	NA	NA	NA	NA	NA	NA	NA	NA	NA	NA	NA	NA	NA	NA	NonCoding	3.99091
TC1700000444.rn.1	7.16066	4.98228	4.52643	up	1.93887e-08	1.40797e-06	NA	NA	chr17	+	NA	NonCoding	27518165	27519729	30	NA	NA	NONRATT024104	NONCODE	Non-coding transcript identified by NONCODE	chr17	100	100	NA	NA	NA	NA	NA	NA	NA	NA	NA	NA	NA	NA	NA	NA	NA	NA	NA	NA	NA	NA	NA	NA	NA	NA	NonCoding	6.38687
TC1700000475.rn.1	3.78787	4.08846	-1.23165	down	1.97747e-08	1.43449e-06	MTA_TC1300001796.mm	Non-coding transcript identified by NONCODE: Linc	chr17	+	MTA_TR1300004916.mm	NonCoding	30393515	30394489	30	NA	NA	MTA_TR1300004916.mm	MTA2Rn6	Non-coding transcript identified by NONCODE: Linc	chr17	100	100	NA	NA	NA	NA	NA	NA	NA	NA	NA	NA	NA	NA	NA	NA	NA	NA	NA	NA	NA	NA	NA	NA	NA	NA	NonCoding	3.7839
TC2000000948.rn.1	5.49052	2.62511	7.28745	up	2.00417e-08	1.43521e-06	MTA_TC1000001004.mm	non-coding RNA, oocyte_clustered_small_RNA4900, complete sequence.	chr20	-	MTA_TR1000003240.mm	NonCoding	846050	846076	3	NA	NA	MTA_TR1000003240.mm	MTA2Rn6	non-coding RNA, oocyte_clustered_small_RNA4900, complete sequence.	chr20	100	100	NA	NA	NA	NA	NA	NA	NA	NA	NA	NA	NA	NA	NA	NA	NA	NA	NA	NA	NA	NA	NA	NA	NA	NA	NonCoding	5.18568
TC0100001140.rn.1	4.46433	4.78734	-1.25094	down	2.02433e-08	1.43521e-06	MTA_TC0700002678.mm	Non-coding transcript identified by Luo, et al., Non-coding transcript identified by NONCODE: Linc	chr1	+	MTA_TR0700009482.mm	NonCoding	84718248	84719957	30	NA	NA	MTA_TR0700009482.mm	MTA2Rn6	Non-coding transcript identified by Luo, et al., Non-coding transcript identified by NONCODE: Linc	chr1	100	100	NA	NA	NA	NA	NA	NA	NA	NA	NA	NA	NA	NA	NA	NA	NA	NA	NA	NA	NA	NA	NA	NA	NA	NA	NonCoding	4.93554
TC0100005673.rn.1	3.34176	3.64672	-1.23538	down	2.02433e-08	1.43521e-06	RGD7625624_1	uncharacterized LOC102548601	chr1	-	mRNARGD7625626_1	NonCoding	124865943	124872435	30	NA	NA	mRNARGD7625626_1	Rat Genome Database	uncharacterized LOC102548601	chr1	100	100	NA	NA	NA	NA	NA	NA	NA	NA	NA	NA	NA	NA	NA	NA	NA	NA	NA	NA	NA	NA	NA	NA	NA	NA	NonCoding	3.25943
TC0100006137.rn.1	3.67325	4.09458	-1.33916	down	2.02433e-08	1.43521e-06	RGD7528337_1	uncharacterized LOC102548166	chr1	-	mRNARGD7528339_1	NonCoding	165404667	165408161	30	NA	NA	mRNARGD7528339_1	Rat Genome Database	uncharacterized LOC102548166	chr1	100	100	NA	NA	NA	NA	NA	NA	NA	NA	NA	NA	NA	NA	NA	NA	NA	NA	NA	NA	NA	NA	NA	NA	NA	NA	NonCoding	3.75768
TC0200002822.rn.1	4.03642	4.52539	-1.40344	down	2.02433e-08	1.43521e-06	RGD7634186_1	uncharacterized LOC102556292	chr2	-	mRNARGD7634188_1	NonCoding	36875826	36945280	30	NA	NA	mRNARGD7634188_1	Rat Genome Database	uncharacterized LOC102556292	chr2	100	100	NA	NA	NA	NA	NA	NA	NA	NA	NA	NA	NA	NA	NA	NA	NA	NA	NA	NA	NA	NA	NA	NA	NA	NA	NonCoding	4.03088
TC0200003335.rn.1	3.64472	4.01166	-1.28962	down	2.02433e-08	1.43521e-06	MTA_TC0300001693.mm	Non-coding transcript identified by NONCODE: Linc, Non-coding transcript identified by Luo, et al.	chr2	-	MTA_TR0300005555.mm	NonCoding	103370664	103372364	30	NA	NA	MTA_TR0300005555.mm	MTA2Rn6	Non-coding transcript identified by NONCODE: Linc, Non-coding transcript identified by Luo, et al.	chr2	100	100	NA	NA	NA	NA	NA	NA	NA	NA	NA	NA	NA	NA	NA	NA	NA	NA	NA	NA	NA	NA	NA	NA	NA	NA	NonCoding	3.18624
TC0200003552.rn.1	3.82928	4.19474	-1.2883	down	2.02433e-08	1.43521e-06	5430434I15Rik	RIKEN cDNA 5430434I15 gene	chr2	-	NR_040541	NonCoding	125023600	125024542	30	3|3	71342	NR_040541	RefSeq	Mus musculus RIKEN cDNA 5430434I15 gene (5430434I15Rik), long non-coding RNA.	chr2	100	100	NA	NA	NR_040541	Mm.410782	NA	NA	NA	NA	NA	NA	NA	NA	NA	NA	NA	NA	NA	NA	NA	NA	NA	NA	NA	NA	NonCoding	4.0184
TC0300003301.rn.1	3.77583	4.11212	-1.2625	down	2.02433e-08	1.43521e-06	MTA_TC0200003739.mm	Non-coding transcript identified by NONCODE: Linc, Non-coding transcript identified by Luo, et al.	chr3	-	MTA_TR0200013308.mm	NonCoding	59199785	59201066	17	NA	NA	MTA_TR0200013308.mm	MTA2Rn6	Non-coding transcript identified by NONCODE: Linc, Non-coding transcript identified by Luo, et al.	chr3	100	100	NA	NA	NA	NA	NA	NA	NA	NA	NA	NA	NA	NA	NA	NA	NA	NA	NA	NA	NA	NA	NA	NA	NA	NA	NonCoding	4.11698
TC0500002802.rn.1	4.74334	5.07851	-1.26153	down	2.02433e-08	1.43521e-06	Mir32	microRNA mir-32	chr5	-	NR_031846	NonCoding	73934255	73934324	30	NA	100314013	NR_031846	RefSeq	Rattus norvegicus microRNA mir-32 (Mir32), microRNA.	chr5	100	100	NA	NA	NA	NA	NA	NA	NA	NA	NA	NA	NA	NA	NA	NA	NA	NA	NA	NA	NA	NA	NA	NA	NA	NA	NonCoding	4.62182
TC0900000371.rn.1	5.46452	5.95989	-1.40968	down	2.05962e-08	1.45424e-06	Mir30c2	microRNA 30c-2	chr9	+	NR_031844	NonCoding	29562376	29562459	30	NA	100314012	NR_031844	RefSeq	Rattus norvegicus microRNA 30c-2 (Mir30c2), microRNA.	chr9	100	100	NA	NA	NA	NA	NA	NR_031844	GO:0010629	negative regulation of gene expression	not recorded	NA	NA	NA	NA	NA	NA	NA	NA	NA	NA	NA	NA	NA	NA	NA	NonCoding	5.5774
TC0X00001439.rn.1	5.95571	5.27434	1.60366	up	2.1042e-08	1.47965e-06	MTA_TC0X00000161.mm	Non-coding transcript identified by NONCODE: Sense No Exonic	chrX	-	MTA_TR0X00000458.mm	NonCoding	10622790	10625568	30	NA	NA	MTA_TR0X00000458.mm	MTA2Rn6	Non-coding transcript identified by NONCODE: Sense No Exonic	chrX	100	100	NA	NA	NA	NA	NA	NA	NA	NA	NA	NA	NA	NA	NA	NA	NA	NA	NA	NA	NA	NA	NA	NA	NA	NA	NonCoding	5.35958
TC1300001977.rn.1	3.86867	4.22767	-1.28254	down	2.1702e-08	1.51416e-06	MTA_TC0100001633.mm	Non-coding transcript identified by NONCODE: Sense No Exonic	chr13	-	MTA_TR0100005431.mm	NonCoding	92004797	92005947	30	NA	NA	MTA_TR0100005431.mm	MTA2Rn6	Non-coding transcript identified by NONCODE: Sense No Exonic	chr13	100	100	NA	NA	NA	NA	NA	NA	NA	NA	NA	NA	NA	NA	NA	NA	NA	NA	NA	NA	NA	NA	NA	NA	NA	NA	NonCoding	4.07065
TC1500002177.rn.1	4.29544	4.98705	-1.61509	down	2.20311e-08	1.53058e-06	MTA_TC1400002510.mm	Non-coding transcript identified by NONCODE: Linc, Non-coding transcript identified by Luo, et al.	chr15	-	MTA_TR1400007706.mm	NonCoding	69486566	69488021	30	NA	NA	MTA_TR1400007706.mm	MTA2Rn6	Non-coding transcript identified by NONCODE: Linc, Non-coding transcript identified by Luo, et al.	chr15	100	100	NA	NA	NA	NA	NA	NA	NA	NA	NA	NA	NA	NA	NA	NA	NA	NA	NA	NA	NA	NA	NA	NA	NA	NA	NonCoding	4.22129
TC1600000911.rn.1	4.47941	5.24794	-1.70353	down	2.20628e-08	1.53058e-06	MTA_TC0800001800.mm	Non-coding transcript identified by NONCODE: Linc	chr16	+	MTA_TR0800005810.mm	NonCoding	75802729	75805959	17	NA	NA	MTA_TR0800005810.mm	MTA2Rn6	Non-coding transcript identified by NONCODE: Linc	chr16	100	100	NA	NA	NA	NA	NA	NA	NA	NA	NA	NA	NA	NA	NA	NA	NA	NA	NA	NA	NA	NA	NA	NA	NA	NA	NonCoding	4.66376
TC1900000166.rn.1	13.3829	12.0702	2.48393	up	2.23901e-08	1.53058e-06	MTA_TC0800001073.mm	RNA for germline small RNA gsRNA168, complete sequence.	chr19	+	MTA_TR0800003446.mm	NonCoding	16239379	16239406	4	NA	NA	MTA_TR0800003446.mm	MTA2Rn6	RNA for germline small RNA gsRNA168, complete sequence.	chr19	100	100	NA	NA	NA	NA	NA	NA	NA	NA	NA	NA	NA	NA	NA	NA	NA	NA	NA	NA	NA	NA	NA	NA	NA	NA	NonCoding	13.0528
TC2000000984.rn.1	4.36864	4.66298	-1.22632	down	2.26457e-08	1.53058e-06	MTA_TC1700000755.mm	Non-coding transcript identified by Luo, et al., Non-coding transcript identified by NONCODE: Linc	chr20	-	MTA_TR1700003026.mm	NonCoding	1948947	1950414	30	NA	NA	MTA_TR1700003026.mm	MTA2Rn6	Non-coding transcript identified by Luo, et al., Non-coding transcript identified by NONCODE: Linc	chr20	100	100	NA	NA	NA	NA	NA	NA	NA	NA	NA	NA	NA	NA	NA	NA	NA	NA	NA	NA	NA	NA	NA	NA	NA	NA	NonCoding	4.45546
TC0100002672.rn.1	4.67879	4.37102	1.2378	up	2.28423e-08	1.53058e-06	MTA_TC0700001873.mm	Non-coding transcript identified by NONCODE: Antisense	chr1	+	MTA_TR0700006600.mm	NonCoding	199438675	199441337	30	NA	NA	MTA_TR0700006600.mm	MTA2Rn6	Non-coding transcript identified by NONCODE: Antisense	chr1	100	100	NA	NA	NA	NA	NA	NA	NA	NA	NA	NA	NA	NA	NA	NA	NA	NA	NA	NA	NA	NA	NA	NA	NA	NA	NonCoding	4.60697
TC0100002917.rn.1	4.88314	5.72788	-1.79595	down	2.29729e-08	1.53058e-06	MTA_TC0700002074.mm	predicted gene, 26143	chr1	+	MTA_TR0700007469.mm	NonCoding	215591531	215591639	30	NA	NA	MTA_TR0700007469.mm	MTA2Rn6	predicted gene, 26143	chr1	100	100	NA	NA	NA	NA	NA	NA	NA	NA	NA	NA	NA	NA	NA	NA	NA	NA	NA	NA	NA	NA	NA	NA	NA	NA	NonCoding	5.18698
TC0200003809.rn.1	5.31044	4.96789	1.26799	up	2.29891e-08	1.53058e-06	RGD1595712_1	similar to RalA binding protein 1	chr2	-	mRNARGD6748381_1	Pseudogene	157056003	157058194	30	NA	NA	mRNARGD6748381_1	Rat Genome Database	similar to RalA binding protein 1	chr2	100	100	NA	NA	NA	NA	NA	NA	NA	NA	NA	NA	NA	NA	NA	NA	NA	NA	NA	NA	NA	NA	NA	NA	NA	NA	Pseudogene	5.25602
TC0200003910.rn.1	4.92457	4.01947	1.87268	up	2.29891e-08	1.53058e-06	MTA_TC0300002197.mm	Non-coding transcript identified by NONCODE: Sense No Exonic	chr2	-	MTA_TR0300007028.mm	NonCoding	178266091	178266977	30	NA	NA	MTA_TR0300007028.mm	MTA2Rn6	Non-coding transcript identified by NONCODE: Sense No Exonic	chr2	100	100	NA	NA	NA	NA	NA	NA	NA	NA	NA	NA	NA	NA	NA	NA	NA	NA	NA	NA	NA	NA	NA	NA	NA	NA	NonCoding	5.41086
TC0300003889.rn.1	4.24266	4.55096	-1.23825	down	2.29891e-08	1.53058e-06	XLOC_030847	Chalmel, et. al. Testis-expressed Unannotated Transcripts (TUTs)	chr3	-	TCONS_00076914	NonCoding	103858013	103861794	30	NA	NA	TCONS_00076914	Chalmel	Chalmel, et. al. Testis-expressed Unannotated Transcripts (TUTs)	chr3	100	100	NA	NA	NA	NA	NA	NA	NA	NA	NA	NA	NA	NA	NA	NA	NA	NA	NA	NA	NA	NA	NA	NA	NA	NA	NonCoding	4.26527
TC0400000643.rn.1	4.75895	5.3904	-1.54912	down	2.29891e-08	1.53058e-06	MTA_TC0600000353.mm	predicted gene, 25111	chr4	+	MTA_TR0600001208.mm	NonCoding	64228067	64228214	30	NA	NA	MTA_TR0600001208.mm	MTA2Rn6	predicted gene, 25111	chr4	100	100	NA	NA	NA	NA	NA	NA	NA	NA	NA	NA	NA	NA	NA	NA	NA	NA	NA	NA	NA	NA	NA	NA	NA	NA	NonCoding	5.04543
TC0400002520.rn.1	4.10725	4.6204	-1.42717	down	2.29891e-08	1.53058e-06	MTA_TC0600001915.mm	Non-coding transcript identified by NONCODE: Linc	chr4	-	MTA_TR0600006363.mm	NonCoding	48022222	48041572	30	NA	NA	MTA_TR0600006363.mm	MTA2Rn6	Non-coding transcript identified by NONCODE: Linc	chr4	100	100	NA	NA	NA	NA	NA	NA	NA	NA	NA	NA	NA	NA	NA	NA	NA	NA	NA	NA	NA	NA	NA	NA	NA	NA	NonCoding	4.21692
TC0500002355.rn.1	3.85157	4.42433	-1.48736	down	2.29891e-08	1.53058e-06	RGD7730534_1	uncharacterized LOC102547334	chr5	-	mRNARGD7730536_1	NonCoding	29181072	29194947	30	NA	NA	mRNARGD7730536_1	Rat Genome Database	uncharacterized LOC102547334	chr5	100	100	NA	NA	NA	NA	NA	NA	NA	NA	NA	NA	NA	NA	NA	NA	NA	NA	NA	NA	NA	NA	NA	NA	NA	NA	NonCoding	4.31205
TC0700000375.rn.1	5.44697	5.1101	1.26301	up	2.29891e-08	1.53058e-06	RGD7696385_1	uncharacterized LOC102551119	chr7	+	mRNARGD7696386_1	NonCoding	23322030	23326460	30	NA	NA	mRNARGD7696386_1	Rat Genome Database	uncharacterized LOC102551119	chr7	100	100	NA	NA	NA	NA	NA	NA	NA	NA	NA	NA	NA	NA	NA	NA	NA	NA	NA	NA	NA	NA	NA	NA	NA	NA	NonCoding	5.67787
TC1000000623.rn.1	8.46359	5.29121	9.01535	up	2.32327e-08	1.54083e-06	MTA_TC1100000646.mm	PREDICTED: uncharacterized LOC100862216, transcript variant 2 (LOC100862216), miscRNA.	chr10	+	MTA_TR1100002189.mm	NonCoding	40742390	40743338	36	NA	NA	MTA_TR1100002189.mm	MTA2Rn6	PREDICTED: uncharacterized LOC100862216, transcript variant 2 (LOC100862216), miscRNA.	chr10	100	100	NA	NA	NA	NA	NA	NA	NA	NA	NA	NA	NA	NA	NA	NA	NA	NA	NA	NA	NA	NA	NA	NA	NA	NA	NonCoding	8.50327
TC1000002248.rn.1	3.1644	3.47503	-1.24024	down	2.33827e-08	1.54126e-06	NA	NA	chr10	-	NA	NonCoding	7091238	7092494	30	NA	NA	NONRATT010405	NONCODE	Non-coding transcript identified by NONCODE	chr10	100	100	NA	NA	NA	NA	NA	NA	NA	NA	NA	NA	NA	NA	NA	NA	NA	NA	NA	NA	NA	NA	NA	NA	NA	NA	NonCoding	3.15731
TC1400002134.rn.1	3.92387	4.21852	-1.22658	down	2.3463e-08	1.54126e-06	MTA_TC1100002097.mm	predicted gene, 26393	chr14	-	MTA_TR1100008240.mm	NonCoding	83894973	83895103	30	NA	NA	MTA_TR1100008240.mm	MTA2Rn6	predicted gene, 26393	chr14	100	100	NA	NA	NA	NA	NA	NA	NA	NA	NA	NA	NA	NA	NA	NA	NA	NA	NA	NA	NA	NA	NA	NA	NA	NA	NonCoding	3.93204
TC1400002420.rn.1	4.91065	4.22482	1.60864	up	2.3463e-08	1.54126e-06	MTA_TC1100002409.mm	Non-coding transcript identified by NONCODE: Sense No Exonic	chr14	-	MTA_TR1100009241.mm	NonCoding	112932833	112936394	30	NA	NA	MTA_TR1100009241.mm	MTA2Rn6	Non-coding transcript identified by NONCODE: Sense No Exonic	chr14	100	100	NA	NA	NA	NA	NA	NA	NA	NA	NA	NA	NA	NA	NA	NA	NA	NA	NA	NA	NA	NA	NA	NA	NA	NA	NonCoding	4.70037
TC1500000319.rn.1	4.00867	4.34598	-1.2634	down	2.3463e-08	1.54126e-06	MTA_TC1400000603.mm	Non-coding transcript identified by NONCODE: Antisense	chr15	+	MTA_TR1400001910.mm	NonCoding	28492261	28492757	30	NA	NA	MTA_TR1400001910.mm	MTA2Rn6	Non-coding transcript identified by NONCODE: Antisense	chr15	100	100	NA	NA	NA	NA	NA	NA	NA	NA	NA	NA	NA	NA	NA	NA	NA	NA	NA	NA	NA	NA	NA	NA	NA	NA	NonCoding	4.02499
TC1500000821.rn.1	8.37856	6.91934	2.7496	up	2.3463e-08	1.54126e-06	MTA_TC1400001034.mm	cDNA, clone:Y2G0101F01, strand:unspecified.	chr15	+	MTA_TR1400003423.mm	NonCoding	55254699	55255225	30	NA	NA	MTA_TR1400003423.mm	MTA2Rn6	cDNA, clone:Y2G0101F01, strand:unspecified.	chr15	100	100	NA	NA	NA	NA	NA	NA	NA	NA	NA	NA	NA	NA	NA	NA	NA	NA	NA	NA	NA	NA	NA	NA	NA	NA	NonCoding	8.1588
TC1600001289.rn.1	4.01773	4.80961	-1.73134	down	2.35634e-08	1.54344e-06	MTA_TC1400001751.mm	Non-coding transcript identified by NONCODE: Linc	chr16	-	MTA_TR1400005558.mm	NonCoding	14832729	14837670	30	NA	NA	MTA_TR1400005558.mm	MTA2Rn6	Non-coding transcript identified by NONCODE: Linc	chr16	100	100	NA	NA	NA	NA	NA	NA	NA	NA	NA	NA	NA	NA	NA	NA	NA	NA	NA	NA	NA	NA	NA	NA	NA	NA	NonCoding	4.10452
TC1700000192.rn.1	4.85148	5.1655	-1.24317	down	2.38201e-08	1.55729e-06	MTA_TC1300002030.mm	predicted gene, 22668, Non-coding transcript identified by NONCODE: Linc	chr17	+	MTA_TR1300005502.mm	NonCoding	10713397	10713648	30	NA	NA	MTA_TR1300005502.mm	MTA2Rn6	predicted gene, 22668, Non-coding transcript identified by NONCODE: Linc	chr17	100	100	NA	NA	NA	NA	NA	NA	NA	NA	NA	NA	NA	NA	NA	NA	NA	NA	NA	NA	NA	NA	NA	NA	NA	NA	NonCoding	4.9575
TC1700001740.rn.1	4.91161	6.46796	-2.94109	down	2.41199e-08	1.57182e-06	MTA_TC1300000313.mm	predicted gene, 26735, Non-coding transcript identified by NONCODE: Antisense	chr17	-	MTA_TR1300000832.mm	NonCoding	37617028	37625529	21	NA	NA	MTA_TR1300000832.mm	MTA2Rn6	predicted gene, 26735, Non-coding transcript identified by NONCODE: Antisense	chr17	100	100	NA	NA	NA	NA	NA	NA	NA	NA	NA	NA	NA	NA	NA	NA	NA	NA	NA	NA	NA	NA	NA	NA	NA	NA	NonCoding	4.88047
TC1700001952.rn.1	4.73012	4.03148	1.62298	up	2.41278e-08	1.57182e-06	MTA_TC1800000023.mm	Non-coding transcript identified by NONCODE: Linc	chr17	-	MTA_TR1800000078.mm	NonCoding	55328229	55330927	30	NA	NA	MTA_TR1800000078.mm	MTA2Rn6	Non-coding transcript identified by NONCODE: Linc	chr17	100	100	NA	NA	NA	NA	NA	NA	NA	NA	NA	NA	NA	NA	NA	NA	NA	NA	NA	NA	NA	NA	NA	NA	NA	NA	NonCoding	4.65037
TC1800000303.rn.1	5.21855	4.80428	1.33262	up	2.41332e-08	1.57182e-06	NA	NA	chr18	+	NA	NonCoding	29151546	29152210	30	NA	NA	NONRATT025767	NONCODE	Non-coding transcript identified by NONCODE	chr18	100	100	NA	NA	NA	NA	NA	NA	NA	NA	NA	NA	NA	NA	NA	NA	NA	NA	NA	NA	NA	NA	NA	NA	NA	NA	NonCoding	5.0318
TC0100005605.rn.1	4.35595	4.90242	-1.46051	down	2.49901e-08	1.5954e-06	NA	NA	chr1	-	NA	NonCoding	121175450	121175526	30	NA	NA	ENSRNOT00000072164	ENSEMBL	ncrna:novel chromosome:Rnor_5.0:1:122305174:122305250:-1 gene:ENSRNOG00000050219 gene_biotype:miRNA transcript_biotype:miRNA	chr1	100	100	NA	NA	NA	NA	NA	NA	NA	NA	NA	NA	NA	NA	NA	NA	NA	NA	NA	NA	NA	NA	NA	NA	NA	NA	NonCoding	4.79932
TC0200003194.rn.1	3.44499	3.71831	-1.20859	down	2.49901e-08	1.5954e-06	dorshee	Unannotated AceView Transcript	chr2	-	dorshee.aSep08	NonCoding	83611280	83613687	50	NA	NA	dorshee.aSep08	Ace View	Unannotated AceView Transcript	chr2	100	100	NA	NA	NA	NA	NA	NA	NA	NA	NA	NA	NA	NA	NA	NA	NA	NA	NA	NA	NA	NA	NA	NA	NA	NA	NonCoding	3.48779
TC0400001543.rn.1	3.93362	4.27296	-1.26517	down	2.51618e-08	1.5954e-06	MTA_TC0600001210.mm	Non-coding transcript identified by Luo, et al., Non-coding transcript identified by NONCODE: Linc	chr4	+	MTA_TR0600004021.mm	NonCoding	141391578	141392007	30	NA	NA	MTA_TR0600004021.mm	MTA2Rn6	Non-coding transcript identified by Luo, et al., Non-coding transcript identified by NONCODE: Linc	chr4	100	100	NA	NA	NA	NA	NA	NA	NA	NA	NA	NA	NA	NA	NA	NA	NA	NA	NA	NA	NA	NA	NA	NA	NA	NA	NonCoding	4.0144
TC0400002825.rn.1	5.84493	4.30905	2.89966	up	2.5187e-08	1.5954e-06	MTA_TC0600002209.mm	Non-coding transcript identified by NONCODE: Linc, Non-coding transcript identified by Luo, et al.	chr4	-	MTA_TR0600007317.mm	NonCoding	77408242	77408926	30	NA	NA	MTA_TR0600007317.mm	MTA2Rn6	Non-coding transcript identified by NONCODE: Linc, Non-coding transcript identified by Luo, et al.	chr4	100	100	NA	NA	NA	NA	NA	NA	NA	NA	NA	NA	NA	NA	NA	NA	NA	NA	NA	NA	NA	NA	NA	NA	NA	NA	NonCoding	7.34261
TC0400002871.rn.1	4.048	4.3695	-1.24963	down	2.5187e-08	1.5954e-06	MTA_TC0600002249.mm	Non-coding transcript identified by NONCODE: Sense No Exonic	chr4	-	MTA_TR0600007445.mm	NonCoding	79981167	79982057	30	NA	NA	MTA_TR0600007445.mm	MTA2Rn6	Non-coding transcript identified by NONCODE: Sense No Exonic	chr4	100	100	NA	NA	NA	NA	NA	NA	NA	NA	NA	NA	NA	NA	NA	NA	NA	NA	NA	NA	NA	NA	NA	NA	NA	NA	NonCoding	4.20785
TC0400003472.rn.1	6.11132	5.37671	1.66394	up	2.5187e-08	1.5954e-06	MTA_TC0600002863.mm	Non-coding transcript identified by NONCODE: Sense No Exonic	chr4	-	MTA_TR0600009347.mm	NonCoding	133860923	133863749	30	NA	NA	MTA_TR0600009347.mm	MTA2Rn6	Non-coding transcript identified by NONCODE: Sense No Exonic	chr4	100	100	NA	NA	NA	NA	NA	NA	NA	NA	NA	NA	NA	NA	NA	NA	NA	NA	NA	NA	NA	NA	NA	NA	NA	NA	NonCoding	6.07197
TC0400003476.rn.1	6.84376	4.68725	4.45835	up	2.5187e-08	1.5954e-06	MTA_TC0600002867.mm	Non-coding transcript identified by NONCODE: Sense No Exonic	chr4	-	MTA_TR0600009352.mm	NonCoding	133920822	133924263	30	NA	NA	MTA_TR0600009352.mm	MTA2Rn6	Non-coding transcript identified by NONCODE: Sense No Exonic	chr4	100	100	NA	NA	NA	NA	NA	NA	NA	NA	NA	NA	NA	NA	NA	NA	NA	NA	NA	NA	NA	NA	NA	NA	NA	NA	NonCoding	6.3179
TC0600001386.rn.1	3.88958	4.15382	-1.201	down	2.5187e-08	1.5954e-06	RGD7677139_1	uncharacterized LOC102548618	chr6	+	mRNARGD7677142_1	NonCoding	127128009	127131716	30	NA	NA	mRNARGD7677142_1	Rat Genome Database	uncharacterized LOC102548618	chr6	100	100	NA	NA	NA	NA	NA	NA	NA	NA	NA	NA	NA	NA	NA	NA	NA	NA	NA	NA	NA	NA	NA	NA	NA	NA	NonCoding	3.675
TC0800000977.rn.1	4.77513	5.33369	-1.4728	down	2.55756e-08	1.61494e-06	MTA_TC0900000874.mm	predicted gene 17098, Non-coding transcript identified by NONCODE: Antisense, novel transcript	chr8	+	MTA_TR0900002752.mm	NonCoding	72629220	72630937	40	NA	NA	MTA_TR0900002752.mm	MTA2Rn6	predicted gene 17098, Non-coding transcript identified by NONCODE: Antisense, novel transcript	chr8	100	100	NA	NA	NA	NA	NA	NA	NA	NA	NA	NA	NA	NA	NA	NA	NA	NA	NA	NA	NA	NA	NA	NA	NA	NA	NonCoding	4.85574
TC0800003028.rn.1	5.64122	4.24876	2.62527	up	2.55933e-08	1.61494e-06	MTA_TC0900002759.mm	Non-coding transcript identified by NONCODE: Sense No Exonic	chr8	-	MTA_TR0900008905.mm	NonCoding	90479095	90482738	30	NA	NA	MTA_TR0900008905.mm	MTA2Rn6	Non-coding transcript identified by NONCODE: Sense No Exonic	chr8	100	100	NA	NA	NA	NA	NA	NA	NA	NA	NA	NA	NA	NA	NA	NA	NA	NA	NA	NA	NA	NA	NA	NA	NA	NA	NonCoding	5.21126
TC0X00000809.rn.1	3.75028	4.23758	-1.40181	down	2.57906e-08	1.62589e-06	NA	NA	chrX	+	NA	NonCoding	87730917	87731000	30	NA	NA	ENSRNOT00000074714	ENSEMBL	ncrna:novel chromosome:Rnor_5.0:X:87657698:87657781:1 gene:ENSRNOG00000050334 gene_biotype:miRNA transcript_biotype:miRNA	chrX	100	100	NA	NA	NA	NA	NA	NA	NA	NA	NA	NA	NA	NA	NA	NA	NA	NA	NA	NA	NA	NA	NA	NA	NA	NA	NonCoding	3.88753
TC0X00000810.rn.1	3.75028	4.23758	-1.40181	down	2.58167e-08	1.62605e-06	NA	NA	chrX	+	NA	NonCoding	87792907	87792990	30	NA	NA	ENSRNOT00000074164	ENSEMBL	ncrna:novel chromosome:Rnor_5.0:X:87719688:87719771:1 gene:ENSRNOG00000046525 gene_biotype:miRNA transcript_biotype:miRNA	chrX	100	100	NA	NA	NA	NA	NA	NA	NA	NA	NA	NA	NA	NA	NA	NA	NA	NA	NA	NA	NA	NA	NA	NA	NA	NA	NonCoding	3.88753
TC0X00001667.rn.1	4.89346	5.44787	-1.46857	down	2.62263e-08	1.64883e-06	RGD7652004_1	uncharacterized LOC102550740	chrX	-	mRNARGD7652006_1	NonCoding	34668993	34673534	30	NA	NA	mRNARGD7652006_1	Rat Genome Database	uncharacterized LOC102550740	chrX	100	100	NA	NA	NA	NA	NA	NA	NA	NA	NA	NA	NA	NA	NA	NA	NA	NA	NA	NA	NA	NA	NA	NA	NA	NA	NonCoding	5.08617
TC1000001640.rn.1	6.75915	4.69548	4.18048	up	2.63949e-08	1.65215e-06	RGD6501522_1	uncharacterized LOC100909788	chr10	+	mRNARGD6501523_1	NonCoding	88857699	88862493	30	NA	NA	mRNARGD6501523_1	Rat Genome Database	uncharacterized LOC100909788	chr10	100	100	NA	NA	NA	NA	NA	NA	NA	NA	NA	NA	NA	NA	NA	NA	NA	NA	NA	NA	NA	NA	NA	NA	NA	NA	NonCoding	7.06511
TC1000002309.rn.1	5.22104	5.50239	-1.21533	down	2.64231e-08	1.65215e-06	MTA_TC1600000026.mm	Non-coding transcript identified by NONCODE: Linc, Non-coding transcript identified by Luo, et al.	chr10	-	MTA_TR1600000087.mm	NonCoding	11284897	11288024	30	NA	NA	MTA_TR1600000087.mm	MTA2Rn6	Non-coding transcript identified by NONCODE: Linc, Non-coding transcript identified by Luo, et al.	chr10	100	100	NA	NA	NA	NA	NA	NA	NA	NA	NA	NA	NA	NA	NA	NA	NA	NA	NA	NA	NA	NA	NA	NA	NA	NA	NonCoding	5.03095
TC1400001461.rn.1	7.04176	4.37491	6.35041	up	2.68409e-08	1.6722e-06	MTA_TC0500000891.mm	Non-coding transcript identified by NONCODE: Antisense	chr14	-	MTA_TR0500003037.mm	NonCoding	16363925	16365622	30	NA	NA	MTA_TR0500003037.mm	MTA2Rn6	Non-coding transcript identified by NONCODE: Antisense	chr14	100	100	NA	NA	NA	NA	NA	NA	NA	NA	NA	NA	NA	NA	NA	NA	NA	NA	NA	NA	NA	NA	NA	NA	NA	NA	NonCoding	6.95856
TC1400002356.rn.1	4.843	4.56919	1.209	up	2.69122e-08	1.67513e-06	RGD7607934_1	uncharacterized LOC102552178	chr14	-	mRNARGD7607935_1	NonCoding	107578793	107584063	30	NA	NA	mRNARGD7607935_1	Rat Genome Database	uncharacterized LOC102552178	chr14	100	100	NA	NA	NA	NA	NA	NA	NA	NA	NA	NA	NA	NA	NA	NA	NA	NA	NA	NA	NA	NA	NA	NA	NA	NA	NonCoding	5.15028
TC1500002406.rn.1	3.98422	4.28072	-1.22816	down	2.78549e-08	1.73017e-06	MTA_TC1400002727.mm	Non-coding transcript identified by Luo, et al., Non-coding transcript identified by NONCODE: Linc	chr15	-	MTA_TR1400008257.mm	NonCoding	105505280	105505864	30	NA	NA	MTA_TR1400008257.mm	MTA2Rn6	Non-coding transcript identified by Luo, et al., Non-coding transcript identified by NONCODE: Linc	chr15	100	100	NA	NA	NA	NA	NA	NA	NA	NA	NA	NA	NA	NA	NA	NA	NA	NA	NA	NA	NA	NA	NA	NA	NA	NA	NonCoding	4.18264
TC1900001092.rn.1	3.60096	3.21248	1.30901	up	2.87165e-08	1.76983e-06	XLOC_023295	cylindromatosis (turban tumor syndrome) (Cyld), mRNA. Chalmel, et. al. Testis-expressed Unannotated Transcripts (TUTs)	chr19	-	TCONS_00056098	NonCoding	19318278	19323553	30	NA	NA	TCONS_00056098	Chalmel	cylindromatosis (turban tumor syndrome) (Cyld), mRNA. Chalmel, et. al. Testis-expressed Unannotated Transcripts (TUTs)	chr19	100	100	NA	NA	NA	NA	NA	NA	NA	NA	NA	NA	NA	NA	NA	NA	NA	NA	NA	NA	NA	NA	NA	NA	NA	NA	NonCoding	3.3992
TC0100004730.rn.1	3.88324	4.19075	-1.23757	down	2.9622e-08	1.81105e-06	Vmn2r29	vomeronasal 2, receptor 29	chr1	-	NR_003555	NonCoding	69746638	69747394	30	7 A1|7	76229	NR_003555	RefSeq	Mus musculus vomeronasal 2, receptor 29 (Vmn2r29), transcript variant 2, non-coding RNA.	chr1	100	100	NR_003555	L7N2D4	NR_003555	Mm.387947	adrenal gland| brain| embryonic tissue| eye| liver| lung| mammary gland| spinal cord| organogenesis| fetus| neonate| adult	NR_003555	GO:0007165	signal transduction	inferred from electronic annotation	NR_003555	GO:0005886	plasma membrane	inferred from electronic annotation	NR_003555	GO:0004871	signal transducer activity	inferred from electronic annotation	NA	NA	NA	NA	NA	NA	NA	NonCoding	4.02855
TC0100007571.rn.1	6.4946	5.75614	1.6684	up	2.98661e-08	1.82435e-06	MTA_TC1900001387.mm	Non-coding transcript identified by NONCODE: Sense No Exonic	chr1	-	MTA_TR1900004739.mm	NonCoding	250250884	250254453	30	NA	NA	MTA_TR1900004739.mm	MTA2Rn6	Non-coding transcript identified by NONCODE: Sense No Exonic	chr1	100	100	NA	NA	NA	NA	NA	NA	NA	NA	NA	NA	NA	NA	NA	NA	NA	NA	NA	NA	NA	NA	NA	NA	NA	NA	NonCoding	6.14259
TC0300004801.rn.1	4.57165	4.9004	-1.25593	down	3.05043e-08	1.84857e-06	MTA_TC0200005167.mm	predicted gene 11466, Non-coding transcript identified by NONCODE: Linc, putative novel transcript	chr3	-	MTA_TR0200018363.mm	NonCoding	162906628	162907643	30	NA	NA	MTA_TR0200018363.mm	MTA2Rn6	predicted gene 11466, Non-coding transcript identified by NONCODE: Linc, putative novel transcript	chr3	100	100	NA	NA	NA	NA	NA	NA	NA	NA	NA	NA	NA	NA	NA	NA	NA	NA	NA	NA	NA	NA	NA	NA	NA	NA	NonCoding	4.66011
TC0300004826.rn.1	3.99549	4.48545	-1.40441	down	3.05043e-08	1.84857e-06	RGD7568026_1	uncharacterized LOC102552589	chr3	-	mRNARGD7568028_1	NonCoding	164312436	164314655	30	NA	NA	mRNARGD7568028_1	Rat Genome Database	uncharacterized LOC102552589	chr3	100	100	NA	NA	NA	NA	NA	NA	NA	NA	NA	NA	NA	NA	NA	NA	NA	NA	NA	NA	NA	NA	NA	NA	NA	NA	NonCoding	4.09255
TC0400000890.rn.1	3.7395	4.16024	-1.33861	down	3.091e-08	1.87151e-06	MTA_TC0600000590.mm	Non-coding transcript identified by Luo, et al., Non-coding transcript identified by NONCODE: Linc	chr4	+	MTA_TR0600002047.mm	NonCoding	79799075	79843925	30	NA	NA	MTA_TR0600002047.mm	MTA2Rn6	Non-coding transcript identified by Luo, et al., Non-coding transcript identified by NONCODE: Linc	chr4	100	100	NA	NA	NA	NA	NA	NA	NA	NA	NA	NA	NA	NA	NA	NA	NA	NA	NA	NA	NA	NA	NA	NA	NA	NA	NonCoding	3.74066
TC0600000131.rn.1	7.78273	4.83994	7.68898	up	3.1808e-08	1.90541e-06	MTA_TC1700001290.mm	Non-coding transcript identified by NONCODE: Sense No Exonic	chr6	+	MTA_TR1700004664.mm	NonCoding	9494073	9496095	30	NA	NA	MTA_TR1700004664.mm	MTA2Rn6	Non-coding transcript identified by NONCODE: Sense No Exonic	chr6	100	100	NA	NA	NA	NA	NA	NA	NA	NA	NA	NA	NA	NA	NA	NA	NA	NA	NA	NA	NA	NA	NA	NA	NA	NA	NonCoding	7.20166
TC0800002571.rn.1	3.9191	4.41718	-1.41233	down	3.20023e-08	1.91075e-06	MTA_TC0900002316.mm	RNA for germline small RNA gsRNA178, complete sequence.	chr8	-	MTA_TR0900007454.mm	NonCoding	58797653	58797723	23	NA	NA	MTA_TR0900007454.mm	MTA2Rn6	RNA for germline small RNA gsRNA178, complete sequence.	chr8	100	100	NA	NA	NA	NA	NA	NA	NA	NA	NA	NA	NA	NA	NA	NA	NA	NA	NA	NA	NA	NA	NA	NA	NA	NA	NonCoding	3.56414
TC0900001615.rn.1	5.16526	3.37556	3.45745	up	3.2312e-08	1.92258e-06	MTA_TC1000001396.mm	non-coding RNA, oocyte_clustered_small_RNA5114, complete sequence.	chr9	-	MTA_TR1000004367.mm	NonCoding	17954218	17954244	3	NA	NA	MTA_TR1000004367.mm	MTA2Rn6	non-coding RNA, oocyte_clustered_small_RNA5114, complete sequence.	chr9	100	100	NA	NA	NA	NA	NA	NA	NA	NA	NA	NA	NA	NA	NA	NA	NA	NA	NA	NA	NA	NA	NA	NA	NA	NA	NonCoding	4.09808
TC0900001620.rn.1	4.14583	4.44274	-1.22851	down	3.24335e-08	1.92814e-06	MTA_TC1000001393.mm	non-coding RNA, oocyte_clustered_small_RNA5049, complete sequence.	chr9	-	MTA_TR1000004364.mm	NonCoding	17972336	17972656	30	NA	NA	MTA_TR1000004364.mm	MTA2Rn6	non-coding RNA, oocyte_clustered_small_RNA5049, complete sequence.	chr9	100	100	NA	NA	NA	NA	NA	NA	NA	NA	NA	NA	NA	NA	NA	NA	NA	NA	NA	NA	NA	NA	NA	NA	NA	NA	NonCoding	4.16073
TC1100001051.rn.1	3.90757	4.27545	-1.29046	down	3.41254e-08	2.0062e-06	MTA_TC1600001828.mm	Non-coding transcript identified by NONCODE: Sense No Exonic	chr11	-	MTA_TR1600006170.mm	NonCoding	462246	464135	30	NA	NA	MTA_TR1600006170.mm	MTA2Rn6	Non-coding transcript identified by NONCODE: Sense No Exonic	chr11	100	100	NA	NA	NA	NA	NA	NA	NA	NA	NA	NA	NA	NA	NA	NA	NA	NA	NA	NA	NA	NA	NA	NA	NA	NA	NonCoding	3.99939
TC1100002008.rn.1	4.21023	3.88456	1.25325	up	3.47262e-08	2.03804e-06	MTA_TC1600001298.mm	Non-coding transcript identified by NONCODE: Linc, Non-coding transcript identified by Luo, et al.	chr11	-	MTA_TR1600004457.mm	NonCoding	87673983	87677805	22	NA	NA	MTA_TR1600004457.mm	MTA2Rn6	Non-coding transcript identified by NONCODE: Linc, Non-coding transcript identified by Luo, et al.	chr11	100	100	NA	NA	NA	NA	NA	NA	NA	NA	NA	NA	NA	NA	NA	NA	NA	NA	NA	NA	NA	NA	NA	NA	NA	NA	NonCoding	3.96177
TC1400001307.rn.1	5.15634	3.9853	2.25173	up	3.50008e-08	2.05066e-06	MTA_TC0600002772.mm	non-coding RNA, oocyte_clustered_small_RNA12319, complete sequence.	chr14	-	MTA_TR0600009108.mm	NonCoding	5837984	5838013	6	NA	NA	MTA_TR0600009108.mm	MTA2Rn6	non-coding RNA, oocyte_clustered_small_RNA12319, complete sequence.	chr14	100	100	NA	NA	NA	NA	NA	NA	NA	NA	NA	NA	NA	NA	NA	NA	NA	NA	NA	NA	NA	NA	NA	NA	NA	NA	NonCoding	5.18102
TC1500000932.rn.1	5.47569	5.7558	-1.21429	down	3.52137e-08	2.05307e-06	MTA_TC1400001117.mm	Non-coding transcript identified by NONCODE: Linc	chr15	+	MTA_TR1400003684.mm	NonCoding	69542132	69542945	30	NA	NA	MTA_TR1400003684.mm	MTA2Rn6	Non-coding transcript identified by NONCODE: Linc	chr15	100	100	NA	NA	NA	NA	NA	NA	NA	NA	NA	NA	NA	NA	NA	NA	NA	NA	NA	NA	NA	NA	NA	NA	NA	NA	NonCoding	6.04394
TC1500001377.rn.1	6.44107	4.52842	3.76501	up	3.55191e-08	2.05307e-06	MTA_TC1400000097.mm	Non-coding transcript identified by NONCODE: Sense No Exonic	chr15	-	MTA_TR1400000315.mm	NonCoding	13406669	13409611	30	NA	NA	MTA_TR1400000315.mm	MTA2Rn6	Non-coding transcript identified by NONCODE: Sense No Exonic	chr15	100	100	NA	NA	NA	NA	NA	NA	NA	NA	NA	NA	NA	NA	NA	NA	NA	NA	NA	NA	NA	NA	NA	NA	NA	NA	NonCoding	6.15093
TC1500002048.rn.1	3.41847	3.91304	-1.40889	down	3.55191e-08	2.05307e-06	RGD7599070_1	uncharacterized LOC102546539	chr15	-	mRNARGD7599072_1	NonCoding	56548075	56563501	40	NA	NA	mRNARGD7599072_1	Rat Genome Database	uncharacterized LOC102546539	chr15	100	100	NA	NA	NA	NA	NA	NA	NA	NA	NA	NA	NA	NA	NA	NA	NA	NA	NA	NA	NA	NA	NA	NA	NA	NA	NonCoding	3.25992
TC1800000457.rn.1	5.61279	4.02328	3.00947	up	3.55191e-08	2.05307e-06	MTA_TC1800000481.mm	Non-coding transcript identified by NONCODE: Linc	chr18	+	MTA_TR1800001445.mm	NonCoding	40604887	40605472	30	NA	NA	MTA_TR1800001445.mm	MTA2Rn6	Non-coding transcript identified by NONCODE: Linc	chr18	100	100	NA	NA	NA	NA	NA	NA	NA	NA	NA	NA	NA	NA	NA	NA	NA	NA	NA	NA	NA	NA	NA	NA	NA	NA	NonCoding	5.7176
TC0100007559.rn.1	5.62499	4.61369	2.01573	up	3.57835e-08	2.05799e-06	MTA_TC1900001376.mm	Non-coding transcript identified by NONCODE: Sense No Exonic	chr1	-	MTA_TR1900004726.mm	NonCoding	249935125	249937782	30	NA	NA	MTA_TR1900004726.mm	MTA2Rn6	Non-coding transcript identified by NONCODE: Sense No Exonic	chr1	100	100	NA	NA	NA	NA	NA	NA	NA	NA	NA	NA	NA	NA	NA	NA	NA	NA	NA	NA	NA	NA	NA	NA	NA	NA	NonCoding	5.22806
TC0200003877.rn.1	5.32678	4.72062	1.52221	up	3.60468e-08	2.0703e-06	MTA_TC0300000563.mm	Non-coding transcript identified by NONCODE: Sense No Exonic	chr2	-	MTA_TR0300001626.mm	NonCoding	172341470	172343604	30	NA	NA	MTA_TR0300001626.mm	MTA2Rn6	Non-coding transcript identified by NONCODE: Sense No Exonic	chr2	100	100	NA	NA	NA	NA	NA	NA	NA	NA	NA	NA	NA	NA	NA	NA	NA	NA	NA	NA	NA	NA	NA	NA	NA	NA	NonCoding	5.30967
TC0400000838.rn.1	3.90023	4.75247	-1.8053	down	3.69934e-08	2.1152e-06	RGD7750398_1	uncharacterized LOC102550085	chr4	+	mRNARGD7750400_1	NonCoding	77664479	77669065	19	NA	NA	mRNARGD7750400_1	Rat Genome Database	uncharacterized LOC102550085	chr4	100	100	NA	NA	NA	NA	NA	NA	NA	NA	NA	NA	NA	NA	NA	NA	NA	NA	NA	NA	NA	NA	NA	NA	NA	NA	NonCoding	3.99668
TC0500002335.rn.1	8.57129	7.38495	2.27574	up	3.72882e-08	2.1254e-06	MTA_TC0400002223.mm	predicted gene, 26250	chr5	-	MTA_TR0400007726.mm	NonCoding	26829003	26829060	30	NA	NA	MTA_TR0400007726.mm	MTA2Rn6	predicted gene, 26250	chr5	100	100	NA	NA	NA	NA	NA	NA	NA	NA	NA	NA	NA	NA	NA	NA	NA	NA	NA	NA	NA	NA	NA	NA	NA	NA	NonCoding	8.84101
TC0500002394.rn.1	4.15907	5.02722	-1.82532	down	3.72953e-08	2.1254e-06	MTA_TC0400002283.mm	Non-coding transcript identified by NONCODE: Sense No Exonic	chr5	-	MTA_TR0400007854.mm	NonCoding	34508979	34510143	30	NA	NA	MTA_TR0400007854.mm	MTA2Rn6	Non-coding transcript identified by NONCODE: Sense No Exonic	chr5	100	100	NA	NA	NA	NA	NA	NA	NA	NA	NA	NA	NA	NA	NA	NA	NA	NA	NA	NA	NA	NA	NA	NA	NA	NA	NonCoding	3.99567
TC0600000135.rn.1	8.13566	4.5607	11.9171	up	3.85639e-08	2.18864e-06	MTA_TC1700001294.mm	Non-coding transcript identified by NONCODE: Sense No Exonic	chr6	+	MTA_TR1700004669.mm	NonCoding	9570103	9570633	30	NA	NA	MTA_TR1700004669.mm	MTA2Rn6	Non-coding transcript identified by NONCODE: Sense No Exonic	chr6	100	100	NA	NA	NA	NA	NA	NA	NA	NA	NA	NA	NA	NA	NA	NA	NA	NA	NA	NA	NA	NA	NA	NA	NA	NA	NonCoding	7.79594
TC0700002306.rn.1	4.38164	3.96095	1.33857	up	3.89938e-08	2.20576e-06	RGD7535642_1	uncharacterized LOC102551384	chr7	-	mRNARGD7535643_1	NonCoding	20098206	20099533	30	NA	NA	mRNARGD7535643_1	Rat Genome Database	uncharacterized LOC102551384	chr7	100	100	NA	NA	NA	NA	NA	NA	NA	NA	NA	NA	NA	NA	NA	NA	NA	NA	NA	NA	NA	NA	NA	NA	NA	NA	NonCoding	4.94829
TC0900001600.rn.1	3.45147	4.05085	-1.51506	down	4.06447e-08	2.286e-06	MTA_TC1700000870.mm	Non-coding transcript identified by NONCODE: Linc, Non-coding transcript identified by Luo, et al.	chr9	-	MTA_TR1700003299.mm	NonCoding	17679892	17686564	18	NA	NA	MTA_TR1700003299.mm	MTA2Rn6	Non-coding transcript identified by NONCODE: Linc, Non-coding transcript identified by Luo, et al.	chr9	100	100	NA	NA	NA	NA	NA	NA	NA	NA	NA	NA	NA	NA	NA	NA	NA	NA	NA	NA	NA	NA	NA	NA	NA	NA	NonCoding	3.56832
TC1000000400.rn.1	4.1734	4.59088	-1.3356	down	4.15158e-08	2.32844e-06	RGD7615022_1	uncharacterized LOC102548672	chr10	+	mRNARGD7615025_1	NonCoding	27119834	27142541	30	NA	NA	mRNARGD7615025_1	Rat Genome Database	uncharacterized LOC102548672	chr10	100	100	NA	NA	NA	NA	NA	NA	NA	NA	NA	NA	NA	NA	NA	NA	NA	NA	NA	NA	NA	NA	NA	NA	NA	NA	NonCoding	4.27403
TC1300000073.rn.1	4.47778	4.95745	-1.39442	down	4.16454e-08	2.33275e-06	RGD7513213_1	uncharacterized LOC102550269	chr13	+	mRNARGD7513215_1	NonCoding	25865770	25873875	30	NA	NA	mRNARGD7513215_1	Rat Genome Database	uncharacterized LOC102550269	chr13	100	100	NA	NA	NA	NA	NA	NA	NA	NA	NA	NA	NA	NA	NA	NA	NA	NA	NA	NA	NA	NA	NA	NA	NA	NA	NonCoding	4.37024
TC1300001541.rn.1	3.99439	4.72081	-1.65452	down	4.23891e-08	2.3693e-06	MTA_TC0100003199.mm	Non-coding transcript identified by Luo, et al., Non-coding transcript identified by NONCODE: Linc	chr13	-	MTA_TR0100010162.mm	NonCoding	58513025	58513622	30	NA	NA	MTA_TR0100010162.mm	MTA2Rn6	Non-coding transcript identified by Luo, et al., Non-coding transcript identified by NONCODE: Linc	chr13	100	100	NA	NA	NA	NA	NA	NA	NA	NA	NA	NA	NA	NA	NA	NA	NA	NA	NA	NA	NA	NA	NA	NA	NA	NA	NonCoding	4.42602
TC1500001253.rn.1	4.53256	3.90776	1.54199	up	4.26121e-08	2.37463e-06	MTA_TC1400000185.mm	Non-coding transcript identified by NONCODE: Sense No Exonic	chr15	-	MTA_TR1400000598.mm	NonCoding	3253212	3257266	30	NA	NA	MTA_TR1400000598.mm	MTA2Rn6	Non-coding transcript identified by NONCODE: Sense No Exonic	chr15	100	100	NA	NA	NA	NA	NA	NA	NA	NA	NA	NA	NA	NA	NA	NA	NA	NA	NA	NA	NA	NA	NA	NA	NA	NA	NonCoding	4.60914
TC2000000620.rn.1	4.37342	4.92607	-1.46678	down	4.27701e-08	2.37642e-06	MTA_TC1000002272.mm	predicted gene, 26479	chr20	+	MTA_TR1000007039.mm	NonCoding	27354149	27354256	30	NA	NA	MTA_TR1000007039.mm	MTA2Rn6	predicted gene, 26479	chr20	100	100	NA	NA	NA	NA	NA	NA	NA	NA	NA	NA	NA	NA	NA	NA	NA	NA	NA	NA	NA	NA	NA	NA	NA	NA	NonCoding	4.4021
TC0100000069.rn.1	4.50001	4.77611	-1.21092	down	4.28761e-08	2.37847e-06	MTA_TC1000000088.mm	predicted gene, 25011	chr1	+	MTA_TR1000000313.mm	NonCoding	6038601	6038731	30	NA	NA	MTA_TR1000000313.mm	MTA2Rn6	predicted gene, 25011	chr1	100	100	NA	NA	NA	NA	NA	NA	NA	NA	NA	NA	NA	NA	NA	NA	NA	NA	NA	NA	NA	NA	NA	NA	NA	NA	NonCoding	4.64442
TC0100002950.rn.1	15.868	13.9009	3.90962	up	4.33907e-08	2.40108e-06	MTA_TC0700002101.mm	predicted gene, 22064	chr1	+	MTA_TR0700007662.mm	NonCoding	216969568	216969621	13	NA	NA	MTA_TR0700007662.mm	MTA2Rn6	predicted gene, 22064	chr1	100	100	NA	NA	NA	NA	NA	NA	NA	NA	NA	NA	NA	NA	NA	NA	NA	NA	NA	NA	NA	NA	NA	NA	NA	NA	NonCoding	15.8522
TC0100003174.rn.1	3.84939	4.32787	-1.39328	down	4.34451e-08	2.40108e-06	MTA_TC1900001088.mm	Non-coding transcript identified by Luo, et al., Non-coding transcript identified by NONCODE: Linc	chr1	+	MTA_TR1900003939.mm	NonCoding	225806639	225807069	30	NA	NA	MTA_TR1900003939.mm	MTA2Rn6	Non-coding transcript identified by Luo, et al., Non-coding transcript identified by NONCODE: Linc	chr1	100	100	NA	NA	NA	NA	NA	NA	NA	NA	NA	NA	NA	NA	NA	NA	NA	NA	NA	NA	NA	NA	NA	NA	NA	NA	NonCoding	3.9185
TC0100005692.rn.1	3.86284	4.17304	-1.23988	down	4.42509e-08	2.43705e-06	MTA_TC0700003425.mm	Non-coding transcript identified by NONCODE: Linc, Non-coding transcript identified by Luo, et al.	chr1	-	MTA_TR0700011865.mm	NonCoding	126351463	126351689	30	NA	NA	MTA_TR0700011865.mm	MTA2Rn6	Non-coding transcript identified by NONCODE: Linc, Non-coding transcript identified by Luo, et al.	chr1	100	100	NA	NA	NA	NA	NA	NA	NA	NA	NA	NA	NA	NA	NA	NA	NA	NA	NA	NA	NA	NA	NA	NA	NA	NA	NonCoding	4.09228
TC0200002828.rn.1	3.73008	4.03289	-1.23354	down	4.55085e-08	2.50031e-06	MTA_TC1300002616.mm	predicted gene, 24527	chr2	-	MTA_TR1300007547.mm	NonCoding	37943192	37943278	30	NA	NA	MTA_TR1300007547.mm	MTA2Rn6	predicted gene, 24527	chr2	100	100	NA	NA	NA	NA	NA	NA	NA	NA	NA	NA	NA	NA	NA	NA	NA	NA	NA	NA	NA	NA	NA	NA	NA	NA	NonCoding	3.79512
TC0400000457.rn.1	4.07336	3.50636	1.48144	up	4.6786e-08	2.50457e-06	MTA_TC0600000183.mm	Non-coding transcript identified by NONCODE: Sense No Exonic	chr4	+	MTA_TR0600000559.mm	NonCoding	49062980	49067087	30	NA	NA	MTA_TR0600000559.mm	MTA2Rn6	Non-coding transcript identified by NONCODE: Sense No Exonic	chr4	100	100	NA	NA	NA	NA	NA	NA	NA	NA	NA	NA	NA	NA	NA	NA	NA	NA	NA	NA	NA	NA	NA	NA	NA	NA	NonCoding	3.62599
TC0500000124.rn.1	3.72249	4.0463	-1.25163	down	4.6786e-08	2.50457e-06	MTA_TC0100001896.mm	Non-coding transcript identified by NONCODE: Sense No Exonic	chr5	+	MTA_TR0100006206.mm	NonCoding	15800800	15803089	30	NA	NA	MTA_TR0100006206.mm	MTA2Rn6	Non-coding transcript identified by NONCODE: Sense No Exonic	chr5	100	100	NA	NA	NA	NA	NA	NA	NA	NA	NA	NA	NA	NA	NA	NA	NA	NA	NA	NA	NA	NA	NA	NA	NA	NA	NonCoding	3.58442
TC0600000757.rn.1	4.29007	4.62723	-1.26326	down	4.6786e-08	2.50457e-06	MTA_TC1200000424.mm	Non-coding transcript identified by NONCODE: Linc, Non-coding transcript identified by Luo, et al.	chr6	+	MTA_TR1200001195.mm	NonCoding	73235096	73248198	30	NA	NA	MTA_TR1200001195.mm	MTA2Rn6	Non-coding transcript identified by NONCODE: Linc, Non-coding transcript identified by Luo, et al.	chr6	100	100	NA	NA	NA	NA	NA	NA	NA	NA	NA	NA	NA	NA	NA	NA	NA	NA	NA	NA	NA	NA	NA	NA	NA	NA	NonCoding	4.44569
TC0600001992.rn.1	4.67074	4.13184	1.45287	up	4.6786e-08	2.50457e-06	MTA_TC1700002525.mm	Non-coding transcript identified by Luo, et al., Non-coding transcript identified by NONCODE: Linc	chr6	-	MTA_TR1700009127.mm	NonCoding	25141533	25144864	30	NA	NA	MTA_TR1700009127.mm	MTA2Rn6	Non-coding transcript identified by Luo, et al., Non-coding transcript identified by NONCODE: Linc	chr6	100	100	NA	NA	NA	NA	NA	NA	NA	NA	NA	NA	NA	NA	NA	NA	NA	NA	NA	NA	NA	NA	NA	NA	NA	NA	NonCoding	4.78845
TC0600002213.rn.1	4.10027	4.4954	-1.31506	down	4.6786e-08	2.50457e-06	MTA_TC1200001496.mm	Non-coding transcript identified by NONCODE: Linc, Non-coding transcript identified by Luo, et al.	chr6	-	MTA_TR1200004262.mm	NonCoding	43644146	43645425	30	NA	NA	MTA_TR1200004262.mm	MTA2Rn6	Non-coding transcript identified by NONCODE: Linc, Non-coding transcript identified by Luo, et al.	chr6	100	100	NA	NA	NA	NA	NA	NA	NA	NA	NA	NA	NA	NA	NA	NA	NA	NA	NA	NA	NA	NA	NA	NA	NA	NA	NonCoding	4.19471
TC0600002565.rn.1	3.37362	3.7393	-1.28849	down	4.6786e-08	2.50457e-06	RGD7588276_1	uncharacterized LOC102550883	chr6	-	mRNARGD7588277_1	NonCoding	87005218	87015605	21	NA	NA	mRNARGD7588277_1	Rat Genome Database	uncharacterized LOC102550883	chr6	100	100	NA	NA	NA	NA	NA	NA	NA	NA	NA	NA	NA	NA	NA	NA	NA	NA	NA	NA	NA	NA	NA	NA	NA	NA	NonCoding	3.27479
TC0700000681.rn.1	3.65398	4.00302	-1.27372	down	4.67865e-08	2.50457e-06	MTA_TC1000001296.mm	Non-coding transcript identified by NONCODE: Linc, Non-coding transcript identified by Luo, et al.	chr7	+	MTA_TR1000004071.mm	NonCoding	54071344	54074934	20	NA	NA	MTA_TR1000004071.mm	MTA2Rn6	Non-coding transcript identified by NONCODE: Linc, Non-coding transcript identified by Luo, et al.	chr7	100	100	NA	NA	NA	NA	NA	NA	NA	NA	NA	NA	NA	NA	NA	NA	NA	NA	NA	NA	NA	NA	NA	NA	NA	NA	NonCoding	3.87988
TC0800002703.rn.1	5.03519	5.39511	-1.28335	down	4.76295e-08	2.51038e-06	MTA_TC0900002447.mm	Non-coding transcript identified by NONCODE: Linc, Non-coding transcript identified by Luo, et al.	chr8	-	MTA_TR0900007908.mm	NonCoding	66718933	66755550	30	NA	NA	MTA_TR0900007908.mm	MTA2Rn6	Non-coding transcript identified by NONCODE: Linc, Non-coding transcript identified by Luo, et al.	chr8	100	100	NA	NA	NA	NA	NA	NA	NA	NA	NA	NA	NA	NA	NA	NA	NA	NA	NA	NA	NA	NA	NA	NA	NA	NA	NonCoding	5.21179
TC0900000876.rn.1	3.82959	4.97461	-2.21148	down	4.78123e-08	2.51038e-06	MTA_TC0100000613.mm	Non-coding transcript identified by NONCODE: Linc	chr9	+	MTA_TR0100001882.mm	NonCoding	80222905	80228702	30	NA	NA	MTA_TR0100001882.mm	MTA2Rn6	Non-coding transcript identified by NONCODE: Linc	chr9	100	100	NA	NA	NA	NA	NA	NA	NA	NA	NA	NA	NA	NA	NA	NA	NA	NA	NA	NA	NA	NA	NA	NA	NA	NA	NonCoding	3.98731
TC0X00000455.rn.1	4.24601	4.58967	-1.26897	down	4.78432e-08	2.51038e-06	MTA_TC0X00000809.mm	Non-coding transcript identified by NONCODE: Linc	chrX	+	MTA_TR0X00002336.mm	NonCoding	51212486	51213551	30	NA	NA	MTA_TR0X00002336.mm	MTA2Rn6	Non-coding transcript identified by NONCODE: Linc	chrX	100	100	NA	NA	NA	NA	NA	NA	NA	NA	NA	NA	NA	NA	NA	NA	NA	NA	NA	NA	NA	NA	NA	NA	NA	NA	NonCoding	4.55162
TC0X00001914.rn.1	4.0298	4.36068	-1.25779	down	4.78432e-08	2.51038e-06	MTA_TC0X00002687.mm	predicted gene 14815, dCMP deaminase Dctd pseudogene	chrX	-	MTA_TR0X00007423.mm	Pseudogene	68088695	68089185	30	NA	NA	MTA_TR0X00007423.mm	MTA2Rn6	predicted gene 14815, dCMP deaminase Dctd pseudogene	chrX	100	100	NA	NA	NA	NA	NA	NA	NA	NA	NA	NA	NA	NA	NA	NA	NA	NA	NA	NA	NA	NA	NA	NA	NA	NA	Pseudogene	4.04455
TC1000004114.rn.1	5.66648	5.35683	1.23941	up	4.78432e-08	2.51038e-06	NA	NA	chr10	-	NA	NonCoding	104003745	104003844	30	NA	NA	ENSRNOT00000074339	ENSEMBL	ncrna:novel chromosome:Rnor_5.0:10:104275595:104275694:1 gene:ENSRNOG00000047029 gene_biotype:miRNA transcript_biotype:miRNA	chr10	100	100	NA	NA	NA	NA	NA	NA	NA	NA	NA	NA	NA	NA	NA	NA	NA	NA	NA	NA	NA	NA	NA	NA	NA	NA	NonCoding	5.56881
TC1100001436.rn.1	3.50898	4.10375	-1.51023	down	4.78432e-08	2.51038e-06	MTA_TC1600000769.mm	Non-coding transcript identified by NONCODE: Antisense	chr11	-	MTA_TR1600002793.mm	NonCoding	43281883	43310585	30	NA	NA	MTA_TR1600002793.mm	MTA2Rn6	Non-coding transcript identified by NONCODE: Antisense	chr11	100	100	NA	NA	NA	NA	NA	NA	NA	NA	NA	NA	NA	NA	NA	NA	NA	NA	NA	NA	NA	NA	NA	NA	NA	NA	NonCoding	3.59807
TC1300000391.rn.1	4.45502	5.05658	-1.51735	down	4.78432e-08	2.51038e-06	XLOC_011761	NIMA (never in mitosis gene a)-related kinase 7 (Nek7), mRNA. Chalmel, et. al. Testis-expressed Unannotated Transcripts (TUTs) Chalmel, et. al. Testis-expressed Unannotated Transcripts (TUTs)	chr13	+	TCONS_00031957	NonCoding	55534620	55538786	30	NA	NA	TCONS_00031957	Chalmel	NIMA (never in mitosis gene a)-related kinase 7 (Nek7), mRNA. Chalmel, et. al. Testis-expressed Unannotated Transcripts (TUTs) Chalmel, et. al. Testis-expressed Unannotated Transcripts (TUTs)	chr13	100	100	NA	NA	NA	NA	NA	NA	NA	NA	NA	NA	NA	NA	NA	NA	NA	NA	NA	NA	NA	NA	NA	NA	NA	NA	NonCoding	4.61985
TC1300001450.rn.1	4.87219	4.56489	1.23739	up	4.78432e-08	2.51038e-06	MTA_TC0100003114.mm	Non-coding transcript identified by NONCODE: Sense No Exonic	chr13	-	MTA_TR0100009878.mm	NonCoding	51618383	51620029	30	NA	NA	MTA_TR0100009878.mm	MTA2Rn6	Non-coding transcript identified by NONCODE: Sense No Exonic	chr13	100	100	NA	NA	NA	NA	NA	NA	NA	NA	NA	NA	NA	NA	NA	NA	NA	NA	NA	NA	NA	NA	NA	NA	NA	NA	NonCoding	4.523
TC1400002259.rn.1	3.55316	3.94631	-1.31325	down	4.80217e-08	2.5146e-06	MTA_TC1100002236.mm	Non-coding transcript identified by NONCODE: Linc	chr14	-	MTA_TR1100008802.mm	NonCoding	94165772	94166549	30	NA	NA	MTA_TR1100008802.mm	MTA2Rn6	Non-coding transcript identified by NONCODE: Linc	chr14	100	100	NA	NA	NA	NA	NA	NA	NA	NA	NA	NA	NA	NA	NA	NA	NA	NA	NA	NA	NA	NA	NA	NA	NA	NA	NonCoding	3.62701
TC1500002058.rn.1	5.30342	5.68583	-1.30352	down	4.80721e-08	2.5146e-06	MTA_TC1400002416.mm	predicted gene 15628, Non-coding transcript identified by NONCODE: Antisense, Novel transcript	chr15	-	MTA_TR1400007497.mm	NonCoding	57175997	57176658	30	NA	NA	MTA_TR1400007497.mm	MTA2Rn6	predicted gene 15628, Non-coding transcript identified by NONCODE: Antisense, Novel transcript	chr15	100	100	NA	NA	NA	NA	NA	NA	NA	NA	NA	NA	NA	NA	NA	NA	NA	NA	NA	NA	NA	NA	NA	NA	NA	NA	NonCoding	5.44954
TC1600000496.rn.1	3.62357	4.3555	-1.66086	down	4.82284e-08	2.51907e-06	MTA_TC0800002223.mm	Non-coding transcript identified by Luo, et al., Non-coding transcript identified by NONCODE: Linc	chr16	+	MTA_TR0800006876.mm	NonCoding	44180024	44182841	30	NA	NA	MTA_TR0800006876.mm	MTA2Rn6	Non-coding transcript identified by Luo, et al., Non-coding transcript identified by NONCODE: Linc	chr16	100	100	NA	NA	NA	NA	NA	NA	NA	NA	NA	NA	NA	NA	NA	NA	NA	NA	NA	NA	NA	NA	NA	NA	NA	NA	NonCoding	3.95573
TC1600001629.rn.1	4.46994	4.73536	-1.20198	down	4.8316e-08	2.51982e-06	XLOC_017655	Chalmel, et. al. Testis-expressed Unannotated Transcripts (TUTs)	chr16	-	TCONS_00044256	NonCoding	47942315	47943648	30	NA	NA	TCONS_00044256	Chalmel	Chalmel, et. al. Testis-expressed Unannotated Transcripts (TUTs)	chr16	100	100	NA	NA	NA	NA	NA	NA	NA	NA	NA	NA	NA	NA	NA	NA	NA	NA	NA	NA	NA	NA	NA	NA	NA	NA	NonCoding	4.76246
TC1900000664.rn.1	3.75437	4.2732	-1.43279	down	4.9305e-08	2.55784e-06	MTA_TC0800001382.mm	Non-coding transcript identified by NONCODE: Linc, Non-coding transcript identified by Luo, et al.	chr19	+	MTA_TR0800004569.mm	NonCoding	48322861	48328331	30	NA	NA	MTA_TR0800004569.mm	MTA2Rn6	Non-coding transcript identified by NONCODE: Linc, Non-coding transcript identified by Luo, et al.	chr19	100	100	NA	NA	NA	NA	NA	NA	NA	NA	NA	NA	NA	NA	NA	NA	NA	NA	NA	NA	NA	NA	NA	NA	NA	NA	NonCoding	3.93615
TC2000001044.rn.1	3.8151	4.51496	-1.62434	down	4.99057e-08	2.57349e-06	MTA_TC1700000700.mm	Non-coding transcript identified by NONCODE: Linc, Non-coding transcript identified by Luo, et al.	chr20	-	MTA_TR1700002834.mm	NonCoding	3548075	3548151	30	NA	NA	MTA_TR1700002834.mm	MTA2Rn6	Non-coding transcript identified by NONCODE: Linc, Non-coding transcript identified by Luo, et al.	chr20	100	100	NA	NA	NA	NA	NA	NA	NA	NA	NA	NA	NA	NA	NA	NA	NA	NA	NA	NA	NA	NA	NA	NA	NA	NA	NonCoding	3.8375
TC2000001635.rn.1	5.77733	5.06989	1.6329	up	5.01957e-08	2.57349e-06	NA	NA	chr20	-	NA	NonCoding	40827314	40827816	30	NA	NA	NONRATT034135	NONCODE	Non-coding transcript identified by NONCODE	chr20	100	100	NA	NA	NA	NA	NA	NA	NA	NA	NA	NA	NA	NA	NA	NA	NA	NA	NA	NA	NA	NA	NA	NA	NA	NA	NonCoding	6.44286
TC0100003736.rn.1	5.38461	4.74149	1.56171	up	5.04006e-08	2.57349e-06	MTA_TC1900000697.mm	Non-coding transcript identified by NONCODE: Linc	chr1	+	MTA_TR1900002440.mm	NonCoding	266092202	266094980	30	NA	NA	MTA_TR1900002440.mm	MTA2Rn6	Non-coding transcript identified by NONCODE: Linc	chr1	100	100	NA	NA	NA	NA	NA	NA	NA	NA	NA	NA	NA	NA	NA	NA	NA	NA	NA	NA	NA	NA	NA	NA	NA	NA	NonCoding	5.57087
TC0100007409.rn.1	4.43277	5.20538	-1.70835	down	5.11644e-08	2.57349e-06	MTA_TC1900001258.mm	predicted gene, 22506	chr1	-	MTA_TR1900004414.mm	NonCoding	239841629	239841726	30	NA	NA	MTA_TR1900004414.mm	MTA2Rn6	predicted gene, 22506	chr1	100	100	NA	NA	NA	NA	NA	NA	NA	NA	NA	NA	NA	NA	NA	NA	NA	NA	NA	NA	NA	NA	NA	NA	NA	NA	NonCoding	4.52303
TC0200003379.rn.1	4.27265	4.72642	-1.36961	down	5.22356e-08	2.57349e-06	NA	NA	chr2	-	NA	NonCoding	112270856	112270981	30	NA	NA	ENSRNOT00000063316	ENSEMBL	ncrna:novel chromosome:Rnor_5.0:2:131987215:131987340:-1 gene:ENSRNOG00000041563 gene_biotype:miRNA transcript_biotype:miRNA	chr2	100	100	NA	NA	NA	NA	NA	NA	NA	NA	NA	NA	NA	NA	NA	NA	NA	NA	NA	NA	NA	NA	NA	NA	NA	NA	NonCoding	4.44681
TC0300002101.rn.1	3.4635	4.06391	-1.51614	down	5.22356e-08	2.57349e-06	MTA_TC0200002347.mm	Non-coding transcript identified by NONCODE: Linc	chr3	+	MTA_TR0200007887.mm	NonCoding	150179376	150180568	30	NA	NA	MTA_TR0200007887.mm	MTA2Rn6	Non-coding transcript identified by NONCODE: Linc	chr3	100	100	NA	NA	NA	NA	NA	NA	NA	NA	NA	NA	NA	NA	NA	NA	NA	NA	NA	NA	NA	NA	NA	NA	NA	NA	NonCoding	3.34554
TC0300002771.rn.1	5.47899	5.90226	-1.34097	down	5.22356e-08	2.57349e-06	MTA_TC0200003221.mm	Non-coding transcript identified by NONCODE: Antisense	chr3	-	MTA_TR0200011421.mm	NonCoding	6234177	6244032	30	NA	NA	MTA_TR0200011421.mm	MTA2Rn6	Non-coding transcript identified by NONCODE: Antisense	chr3	100	100	NA	NA	NA	NA	NA	NA	NA	NA	NA	NA	NA	NA	NA	NA	NA	NA	NA	NA	NA	NA	NA	NA	NA	NA	NonCoding	5.50863
TC0400002060.rn.1	10.5516	9.50853	2.06063	up	5.22356e-08	2.57349e-06	NA	NA	chr4	+	NA	NonCoding	180357710	180357769	30	NA	NA	ENSRNOT00000063381	ENSEMBL	ncrna:novel chromosome:Rnor_5.0:4:244519944:244520003:1 gene:ENSRNOG00000041628 gene_biotype:miRNA transcript_biotype:miRNA	chr4	100	100	NA	NA	NA	NA	NA	NA	NA	NA	NA	NA	NA	NA	NA	NA	NA	NA	NA	NA	NA	NA	NA	NA	NA	NA	NonCoding	11.5792
TC0400003471.rn.1	5.11509	4.63076	1.39894	up	5.22356e-08	2.57349e-06	MTA_TC0600002862.mm	Non-coding transcript identified by NONCODE: Sense No Exonic	chr4	-	MTA_TR0600009346.mm	NonCoding	133739636	133741008	30	NA	NA	MTA_TR0600009346.mm	MTA2Rn6	Non-coding transcript identified by NONCODE: Sense No Exonic	chr4	100	100	NA	NA	NA	NA	NA	NA	NA	NA	NA	NA	NA	NA	NA	NA	NA	NA	NA	NA	NA	NA	NA	NA	NA	NA	NonCoding	5.04114
TC1200000266.rn.1	3.98313	4.28402	-1.2319	down	5.22356e-08	2.57349e-06	MTA_TC0500003522.mm	Non-coding transcript identified by NONCODE: Antisense	chr12	+	MTA_TR0500012732.mm	NonCoding	15377910	15378538	30	NA	NA	MTA_TR0500012732.mm	MTA2Rn6	Non-coding transcript identified by NONCODE: Antisense	chr12	100	100	NA	NA	NA	NA	NA	NA	NA	NA	NA	NA	NA	NA	NA	NA	NA	NA	NA	NA	NA	NA	NA	NA	NA	NA	NonCoding	3.92299
TC1500000664.rn.1	4.47356	4.80771	-1.26064	down	5.22356e-08	2.57349e-06	MTA_TC0200001966.mm	predicted gene, 22424	chr15	+	MTA_TR0200006562.mm	NonCoding	44254156	44254286	22	NA	NA	MTA_TR0200006562.mm	MTA2Rn6	predicted gene, 22424	chr15	100	100	NA	NA	NA	NA	NA	NA	NA	NA	NA	NA	NA	NA	NA	NA	NA	NA	NA	NA	NA	NA	NA	NA	NA	NA	NonCoding	4.48709
TC1500002275.rn.1	5.4517	4.80624	1.56424	up	5.22356e-08	2.57349e-06	MTA_TC1400002617.mm	predicted gene, 23538	chr15	-	MTA_TR1400007863.mm	NonCoding	85236646	85236767	30	NA	NA	MTA_TR1400007863.mm	MTA2Rn6	predicted gene, 23538	chr15	100	100	NA	NA	NA	NA	NA	NA	NA	NA	NA	NA	NA	NA	NA	NA	NA	NA	NA	NA	NA	NA	NA	NA	NA	NA	NonCoding	6.32799
TC1700000472.rn.1	4.54711	4.90196	-1.27885	down	5.22356e-08	2.57349e-06	MTA_TC1300001800.mm	predicted gene, 22674	chr17	+	MTA_TR1300004922.mm	NonCoding	30252400	30252532	30	NA	NA	MTA_TR1300004922.mm	MTA2Rn6	predicted gene, 22674	chr17	100	100	NA	NA	NA	NA	NA	NA	NA	NA	NA	NA	NA	NA	NA	NA	NA	NA	NA	NA	NA	NA	NA	NA	NA	NA	NonCoding	4.42031
TC1700000958.rn.1	3.77344	4.78691	-2.01875	down	5.26328e-08	2.58996e-06	MTA_TC0200002925.mm	predicted gene, 24534, Non-coding transcript identified by NONCODE: Linc	chr17	+	MTA_TR0200010230.mm	NonCoding	73822244	73822537	30	NA	NA	MTA_TR0200010230.mm	MTA2Rn6	predicted gene, 24534, Non-coding transcript identified by NONCODE: Linc	chr17	100	100	NA	NA	NA	NA	NA	NA	NA	NA	NA	NA	NA	NA	NA	NA	NA	NA	NA	NA	NA	NA	NA	NA	NA	NA	NonCoding	3.97261
TC0200001115.rn.1	4.12965	4.46008	-1.25739	down	5.71048e-08	2.76651e-06	MTA_TC0300000364.mm	Non-coding transcript identified by Luo, et al., Non-coding transcript identified by NONCODE: Linc	chr2	+	MTA_TR0300001114.mm	NonCoding	140644138	140644686	30	NA	NA	MTA_TR0300001114.mm	MTA2Rn6	Non-coding transcript identified by Luo, et al., Non-coding transcript identified by NONCODE: Linc	chr2	100	100	NA	NA	NA	NA	NA	NA	NA	NA	NA	NA	NA	NA	NA	NA	NA	NA	NA	NA	NA	NA	NA	NA	NA	NA	NonCoding	4.36271
TC0200002167.rn.1	5.76363	6.09023	-1.25406	down	5.75815e-08	2.77982e-06	MTA_TC0300001291.mm	predicted gene, 23279	chr2	+	MTA_TR0300004357.mm	NonCoding	232057638	232057727	30	NA	NA	MTA_TR0300004357.mm	MTA2Rn6	predicted gene, 23279	chr2	100	100	NA	NA	NA	NA	NA	NA	NA	NA	NA	NA	NA	NA	NA	NA	NA	NA	NA	NA	NA	NA	NA	NA	NA	NA	NonCoding	6.10043
TC0200004893.rn.1	5.01116	5.74184	-1.65942	down	5.78111e-08	2.78505e-06	MTA_TC0300003129.mm	microRNA 3963	chr2	-	MTA_TR0300010371.mm	NonCoding	256199058	256199128	30	NA	NA	MTA_TR0300010371.mm	MTA2Rn6	microRNA 3963	chr2	100	100	NA	NA	NA	NA	NA	NA	NA	NA	NA	NA	NA	NA	NA	NA	NA	NA	NA	NA	NA	NA	NA	NA	NA	NA	NonCoding	4.97495
TC0300000703.rn.1	4.15535	4.55305	-1.31741	down	5.80588e-08	2.79307e-06	RGD7524143_1	uncharacterized LOC102553383	chr3	+	mRNARGD7524145_1	NonCoding	51490516	51580986	30	NA	NA	mRNARGD7524145_1	Rat Genome Database	uncharacterized LOC102553383	chr3	100	100	NA	NA	NA	NA	NA	NA	NA	NA	NA	NA	NA	NA	NA	NA	NA	NA	NA	NA	NA	NA	NA	NA	NA	NA	NonCoding	4.21836
TC0400001997.rn.1	7.04982	4.54151	5.68952	up	5.85629e-08	2.80556e-06	MTA_TC0600001670.mm	Non-coding transcript identified by Luo, et al., Non-coding transcript identified by NONCODE: Linc	chr4	+	MTA_TR0600005626.mm	NonCoding	175707093	175708537	30	NA	NA	MTA_TR0600005626.mm	MTA2Rn6	Non-coding transcript identified by Luo, et al., Non-coding transcript identified by NONCODE: Linc	chr4	100	100	NA	NA	NA	NA	NA	NA	NA	NA	NA	NA	NA	NA	NA	NA	NA	NA	NA	NA	NA	NA	NA	NA	NA	NA	NonCoding	6.95407
TC0500003411.rn.1	7.81805	5.30681	5.70108	up	5.95e-08	2.84254e-06	MTA_TC0400003338.mm	Non-coding transcript identified by NONCODE: Sense No Exonic	chr5	-	MTA_TR0400011217.mm	NonCoding	135203441	135204226	30	NA	NA	MTA_TR0400011217.mm	MTA2Rn6	Non-coding transcript identified by NONCODE: Sense No Exonic	chr5	100	100	NA	NA	NA	NA	NA	NA	NA	NA	NA	NA	NA	NA	NA	NA	NA	NA	NA	NA	NA	NA	NA	NA	NA	NA	NonCoding	7.60638
TC0600000381.rn.1	4.01635	4.45969	-1.35975	down	5.95941e-08	2.84309e-06	MTA_TC1200000049.mm	Non-coding transcript identified by NONCODE: Linc, Non-coding transcript identified by Luo, et al.	chr6	+	MTA_TR1200000217.mm	NonCoding	31310622	31311121	30	NA	NA	MTA_TR1200000217.mm	MTA2Rn6	Non-coding transcript identified by NONCODE: Linc, Non-coding transcript identified by Luo, et al.	chr6	100	100	NA	NA	NA	NA	NA	NA	NA	NA	NA	NA	NA	NA	NA	NA	NA	NA	NA	NA	NA	NA	NA	NA	NA	NA	NonCoding	4.27491
TC0600001997.rn.1	9.45479	4.52323	30.5175	up	5.99288e-08	2.85683e-06	MTA_TC0500000335.mm	Non-coding transcript identified by NONCODE: Sense No Exonic	chr6	-	MTA_TR0500001143.mm	NonCoding	25614279	25616787	30	NA	NA	MTA_TR0500001143.mm	MTA2Rn6	Non-coding transcript identified by NONCODE: Sense No Exonic	chr6	100	100	NA	NA	NA	NA	NA	NA	NA	NA	NA	NA	NA	NA	NA	NA	NA	NA	NA	NA	NA	NA	NA	NA	NA	NA	NonCoding	9.00739
TC0700003961.rn.1	5.90622	4.75018	2.22844	up	6.15215e-08	2.91284e-06	RGD7644366_1	uncharacterized LOC102551902	chr7	-	mRNARGD7644368_1	NonCoding	143702973	143704420	30	NA	NA	mRNARGD7644368_1	Rat Genome Database	uncharacterized LOC102551902	chr7	100	100	NA	NA	NA	NA	NA	NA	NA	NA	NA	NA	NA	NA	NA	NA	NA	NA	NA	NA	NA	NA	NA	NA	NA	NA	NonCoding	5.37612
TC0800002344.rn.1	5.47483	6.06308	-1.50343	down	6.18724e-08	2.92744e-06	LOC688977	hypothetical protein LOC688977	chr8	-	LOC688977.aSep08-unspliced	Pseudogene	45052452	45052964	30	NA	NA	LOC688977.aSep08-unspliced	Ace View	hypothetical protein LOC688977	chr8	100	100	NA	NA	NA	NA	NA	NA	NA	NA	NA	NA	NA	NA	NA	NA	NA	NA	NA	NA	NA	NA	NA	NA	NA	NA	Pseudogene	5.58919
TC0X00001586.rn.1	3.37441	3.79996	-1.34308	down	6.27226e-08	2.96156e-06	MTA_TC0X00003198.mm	Non-coding transcript identified by NONCODE: Sense No Exonic	chrX	-	MTA_TR0X00008891.mm	NonCoding	23609179	23615652	30	NA	NA	MTA_TR0X00008891.mm	MTA2Rn6	Non-coding transcript identified by NONCODE: Sense No Exonic	chrX	100	100	NA	NA	NA	NA	NA	NA	NA	NA	NA	NA	NA	NA	NA	NA	NA	NA	NA	NA	NA	NA	NA	NA	NA	NA	NonCoding	3.21514
TC0X00002462.rn.1	3.75354	4.03618	-1.21642	down	6.30227e-08	2.96759e-06	MTA_TC0X00002175.mm	Non-coding transcript identified by NONCODE: Linc	chrX	-	MTA_TR0X00006056.mm	NonCoding	136659874	136660563	30	NA	NA	MTA_TR0X00006056.mm	MTA2Rn6	Non-coding transcript identified by NONCODE: Linc	chrX	100	100	NA	NA	NA	NA	NA	NA	NA	NA	NA	NA	NA	NA	NA	NA	NA	NA	NA	NA	NA	NA	NA	NA	NA	NA	NonCoding	3.98262
TC1000001535.rn.1	5.49385	5.84321	-1.27399	down	6.30227e-08	2.96759e-06	MTA_TC1100001533.mm	predicted gene 11583	chr10	+	MTA_TR1100005749.mm	NonCoding	85094976	85096385	50	NA	NA	MTA_TR1100005749.mm	MTA2Rn6	predicted gene 11583	chr10	100	100	NA	NA	NA	NA	NA	NA	NA	NA	NA	NA	NA	NA	NA	NA	NA	NA	NA	NA	NA	NA	NA	NA	NA	NA	NonCoding	5.74183
TC1400002449.rn.1	4.24077	4.52048	-1.21395	down	6.40052e-08	2.99613e-06	MTA_TC1100002445.mm	Non-coding transcript identified by Luo, et al., Non-coding transcript identified by NONCODE: Linc	chr14	-	MTA_TR1100009333.mm	NonCoding	115286889	115287701	30	NA	NA	MTA_TR1100009333.mm	MTA2Rn6	Non-coding transcript identified by Luo, et al., Non-coding transcript identified by NONCODE: Linc	chr14	100	100	NA	NA	NA	NA	NA	NA	NA	NA	NA	NA	NA	NA	NA	NA	NA	NA	NA	NA	NA	NA	NA	NA	NA	NA	NonCoding	4.3446
TC1700000354.rn.1	4.49487	4.96311	-1.38342	down	6.72424e-08	3.13625e-06	MTA_TC1300000508.mm	Non-coding transcript identified by NONCODE: Linc, Non-coding transcript identified by Luo, et al.	chr17	+	MTA_TR1300001358.mm	NonCoding	21054024	21054532	30	NA	NA	MTA_TR1300001358.mm	MTA2Rn6	Non-coding transcript identified by NONCODE: Linc, Non-coding transcript identified by Luo, et al.	chr17	100	100	NA	NA	NA	NA	NA	NA	NA	NA	NA	NA	NA	NA	NA	NA	NA	NA	NA	NA	NA	NA	NA	NA	NA	NA	NonCoding	4.21176
TC1700000721.rn.1	3.93461	4.44626	-1.42568	down	6.77632e-08	3.1584e-06	MTA_TC1300001516.mm	Non-coding transcript identified by NONCODE: Antisense	chr17	+	MTA_TR1300004141.mm	NonCoding	48396938	48398305	30	NA	NA	MTA_TR1300004141.mm	MTA2Rn6	Non-coding transcript identified by NONCODE: Antisense	chr17	100	100	NA	NA	NA	NA	NA	NA	NA	NA	NA	NA	NA	NA	NA	NA	NA	NA	NA	NA	NA	NA	NA	NA	NA	NA	NonCoding	4.29785
TC1700001951.rn.1	5.09392	4.48852	1.5214	up	6.82343e-08	3.17391e-06	MTA_TC1800000024.mm	Non-coding transcript identified by NONCODE: Sense No Exonic	chr17	-	MTA_TR1800000079.mm	NonCoding	55272198	55273717	30	NA	NA	MTA_TR1800000079.mm	MTA2Rn6	Non-coding transcript identified by NONCODE: Sense No Exonic	chr17	100	100	NA	NA	NA	NA	NA	NA	NA	NA	NA	NA	NA	NA	NA	NA	NA	NA	NA	NA	NA	NA	NA	NA	NA	NA	NonCoding	4.90637
TC0100000433.rn.1	5.12779	5.58997	-1.37762	down	6.99439e-08	3.23377e-06	RGD7511239_1	uncharacterized LOC102546606	chr1	+	mRNARGD7511241_1	NonCoding	43011771	43015158	30	NA	NA	mRNARGD7511241_1	Rat Genome Database	uncharacterized LOC102546606	chr1	100	100	NA	NA	NA	NA	NA	NA	NA	NA	NA	NA	NA	NA	NA	NA	NA	NA	NA	NA	NA	NA	NA	NA	NA	NA	NonCoding	5.19489
TC0100000972.rn.1	4.30662	4.8964	-1.50503	down	7.06133e-08	3.26252e-06	MTA_TC0700000272.mm	Non-coding transcript identified by NONCODE: Linc	chr1	+	MTA_TR0700000851.mm	NonCoding	79776814	79777266	30	NA	NA	MTA_TR0700000851.mm	MTA2Rn6	Non-coding transcript identified by NONCODE: Linc	chr1	100	100	NA	NA	NA	NA	NA	NA	NA	NA	NA	NA	NA	NA	NA	NA	NA	NA	NA	NA	NA	NA	NA	NA	NA	NA	NonCoding	4.4577
TC0200000008.rn.1	7.39397	5.54199	3.60993	up	7.34709e-08	3.37417e-06	MTA_TC1300000905.mm	Non-coding transcript identified by NONCODE: Linc	chr2	+	MTA_TR1300002508.mm	NonCoding	1451979	1453258	30	NA	NA	MTA_TR1300002508.mm	MTA2Rn6	Non-coding transcript identified by NONCODE: Linc	chr2	100	100	NA	NA	NA	NA	NA	NA	NA	NA	NA	NA	NA	NA	NA	NA	NA	NA	NA	NA	NA	NA	NA	NA	NA	NA	NonCoding	6.81171
TC0200003263.rn.1	9.31374	10.0725	-1.69199	down	7.34709e-08	3.37417e-06	MTA_TC0300000064.mm	Non-coding transcript identified by NONCODE: Linc	chr2	-	MTA_TR0300000123.mm	NonCoding	93824467	93827002	30	NA	NA	MTA_TR0300000123.mm	MTA2Rn6	Non-coding transcript identified by NONCODE: Linc	chr2	100	100	NA	NA	NA	NA	NA	NA	NA	NA	NA	NA	NA	NA	NA	NA	NA	NA	NA	NA	NA	NA	NA	NA	NA	NA	NonCoding	9.87546
TC0200003610.rn.1	4.15921	4.42348	-1.20102	down	7.37331e-08	3.38226e-06	MTA_TC0300001919.mm	Non-coding transcript identified by Luo, et al., Non-coding transcript identified by NONCODE: Linc	chr2	-	MTA_TR0300006278.mm	NonCoding	136836769	136839348	30	NA	NA	MTA_TR0300006278.mm	MTA2Rn6	Non-coding transcript identified by Luo, et al., Non-coding transcript identified by NONCODE: Linc	chr2	100	100	NA	NA	NA	NA	NA	NA	NA	NA	NA	NA	NA	NA	NA	NA	NA	NA	NA	NA	NA	NA	NA	NA	NA	NA	NonCoding	4.3173
TC0200003862.rn.1	4.3232	4.92417	-1.51673	down	7.37943e-08	3.38226e-06	MTA_TC0300002149.mm	Non-coding transcript identified by NONCODE: Linc, Non-coding transcript identified by Luo, et al.	chr2	-	MTA_TR0300006907.mm	NonCoding	168867866	168869665	30	NA	NA	MTA_TR0300006907.mm	MTA2Rn6	Non-coding transcript identified by NONCODE: Linc, Non-coding transcript identified by Luo, et al.	chr2	100	100	NA	NA	NA	NA	NA	NA	NA	NA	NA	NA	NA	NA	NA	NA	NA	NA	NA	NA	NA	NA	NA	NA	NA	NA	NonCoding	4.66365
TC0300001129.rn.1	4.10461	4.53526	-1.34785	down	7.52863e-08	3.43919e-06	MTA_TC0200001370.mm	predicted gene, 23390	chr3	+	MTA_TR0200004459.mm	NonCoding	80018736	80018840	30	NA	NA	MTA_TR0200004459.mm	MTA2Rn6	predicted gene, 23390	chr3	100	100	NA	NA	NA	NA	NA	NA	NA	NA	NA	NA	NA	NA	NA	NA	NA	NA	NA	NA	NA	NA	NA	NA	NA	NA	NonCoding	4.13993
TC0300001408.rn.1	4.287	4.92892	-1.56041	down	7.62295e-08	3.47536e-06	MTA_TC0600003218.mm	Non-coding transcript identified by NONCODE: Sense No Exonic	chr3	+	MTA_TR0600010623.mm	NonCoding	103614215	103616207	23	NA	NA	MTA_TR0600010623.mm	MTA2Rn6	Non-coding transcript identified by NONCODE: Sense No Exonic	chr3	100	100	NA	NA	NA	NA	NA	NA	NA	NA	NA	NA	NA	NA	NA	NA	NA	NA	NA	NA	NA	NA	NA	NA	NA	NA	NonCoding	5.22337
TC0400003126.rn.1	3.91607	4.55762	-1.56001	down	7.68955e-08	3.49415e-06	RGD7513236_1	uncharacterized LOC102554824	chr4	-	mRNARGD7513237_1	NonCoding	106366344	106370692	30	NA	NA	mRNARGD7513237_1	Rat Genome Database	uncharacterized LOC102554824	chr4	100	100	NA	NA	NA	NA	NA	NA	NA	NA	NA	NA	NA	NA	NA	NA	NA	NA	NA	NA	NA	NA	NA	NA	NA	NA	NonCoding	3.99383
TC0500000294.rn.1	6.33346	4.60934	3.3038	up	7.84984e-08	3.55994e-06	RGD7593304_1	uncharacterized LOC102548306	chr5	+	mRNARGD7593306_1	NonCoding	33627924	33629312	30	NA	NA	mRNARGD7593306_1	Rat Genome Database	uncharacterized LOC102548306	chr5	100	100	NA	NA	NA	NA	NA	NA	NA	NA	NA	NA	NA	NA	NA	NA	NA	NA	NA	NA	NA	NA	NA	NA	NA	NA	NonCoding	5.61985
TC0500002829.rn.1	4.33871	4.61224	-1.20876	down	8.04513e-08	3.63652e-06	MTA_TC0400002734.mm	Non-coding transcript identified by NONCODE: Sense No Exonic	chr5	-	MTA_TR0400009261.mm	NonCoding	75288371	75289600	30	NA	NA	MTA_TR0400009261.mm	MTA2Rn6	Non-coding transcript identified by NONCODE: Sense No Exonic	chr5	100	100	NA	NA	NA	NA	NA	NA	NA	NA	NA	NA	NA	NA	NA	NA	NA	NA	NA	NA	NA	NA	NA	NA	NA	NA	NonCoding	4.20884
TC0600002206.rn.1	4.13503	4.50098	-1.28873	down	8.20252e-08	3.69312e-06	MTA_TC1200001604.mm	PREDICTED: RIKEN cDNA 5430401H09 gene (5430401H09Rik), miscRNA.	chr6	-	MTA_TR1200004531.mm	NonCoding	43189519	51414166	30	NA	NA	MTA_TR1200004531.mm	MTA2Rn6	PREDICTED: RIKEN cDNA 5430401H09 gene (5430401H09Rik), miscRNA.	chr6	100	100	NA	NA	NA	NA	NA	NA	NA	NA	NA	NA	NA	NA	NA	NA	NA	NA	NA	NA	NA	NA	NA	NA	NA	NA	NonCoding	4.4834
TC0X00001234.rn.1	3.93448	4.45773	-1.43719	down	8.63432e-08	3.83486e-06	MTA_TC0X00000593.mm	Non-coding transcript identified by NONCODE: Linc, Non-coding transcript identified by Luo, et al.	chrX	+	MTA_TR0X00001618.mm	NonCoding	149602967	149605533	30	NA	NA	MTA_TR0X00001618.mm	MTA2Rn6	Non-coding transcript identified by NONCODE: Linc, Non-coding transcript identified by Luo, et al.	chrX	100	100	NA	NA	NA	NA	NA	NA	NA	NA	NA	NA	NA	NA	NA	NA	NA	NA	NA	NA	NA	NA	NA	NA	NA	NA	NonCoding	3.74522
TC1000002124.rn.1	4.87216	5.35133	-1.39394	down	8.63432e-08	3.83486e-06	MTA_TC1100001080.mm	Non-coding transcript identified by Luo, et al., Non-coding transcript identified by NONCODE: Linc	chr10	+	MTA_TR1100004007.mm	NonCoding	111099162	111099454	30	NA	NA	MTA_TR1100004007.mm	MTA2Rn6	Non-coding transcript identified by Luo, et al., Non-coding transcript identified by NONCODE: Linc	chr10	100	100	NA	NA	NA	NA	NA	NA	NA	NA	NA	NA	NA	NA	NA	NA	NA	NA	NA	NA	NA	NA	NA	NA	NA	NA	NonCoding	4.87917
TC1000002601.rn.1	3.97008	4.40012	-1.34727	down	8.67027e-08	3.84835e-06	RGD7612936_1	uncharacterized LOC102548764	chr10	-	mRNARGD7612938_1	NonCoding	27397378	27411484	30	NA	NA	mRNARGD7612938_1	Rat Genome Database	uncharacterized LOC102548764	chr10	100	100	NA	NA	NA	NA	NA	NA	NA	NA	NA	NA	NA	NA	NA	NA	NA	NA	NA	NA	NA	NA	NA	NA	NA	NA	NonCoding	3.82594
TC1400000057.rn.1	4.49025	4.78944	-1.23045	down	8.82884e-08	3.90865e-06	MTA_TC0500002929.mm	Non-coding transcript identified by NONCODE: Antisense	chr14	+	MTA_TR0500010196.mm	NonCoding	3129700	3131035	30	NA	NA	MTA_TR0500010196.mm	MTA2Rn6	Non-coding transcript identified by NONCODE: Antisense	chr14	100	100	NA	NA	NA	NA	NA	NA	NA	NA	NA	NA	NA	NA	NA	NA	NA	NA	NA	NA	NA	NA	NA	NA	NA	NA	NonCoding	4.67386
TC1500000820.rn.1	4.27281	4.72256	-1.3658	down	8.96158e-08	3.95505e-06	MTA_TC1400001033.mm	Non-coding transcript identified by Luo, et al., Non-coding transcript identified by NONCODE: Linc	chr15	+	MTA_TR1400003422.mm	NonCoding	55215523	55216291	30	NA	NA	MTA_TR1400003422.mm	MTA2Rn6	Non-coding transcript identified by Luo, et al., Non-coding transcript identified by NONCODE: Linc	chr15	100	100	NA	NA	NA	NA	NA	NA	NA	NA	NA	NA	NA	NA	NA	NA	NA	NA	NA	NA	NA	NA	NA	NA	NA	NA	NonCoding	4.44792
TC1600001096.rn.1	7.46246	7.96899	-1.42063	down	9.17007e-08	4.03636e-06	RGD7627458_1	uncharacterized LOC102553231	chr16	-	mRNARGD7627459_1	NonCoding	1719296	1750954	30	NA	NA	mRNARGD7627459_1	Rat Genome Database	uncharacterized LOC102553231	chr16	100	100	NA	NA	NA	NA	NA	NA	NA	NA	NA	NA	NA	NA	NA	NA	NA	NA	NA	NA	NA	NA	NA	NA	NA	NA	NonCoding	7.39613
TC1600001594.rn.1	4.12811	4.39241	-1.20105	down	9.22786e-08	4.05253e-06	MTA_TC0800000576.mm	predicted gene, 23986	chr16	-	MTA_TR0800001711.mm	NonCoding	44400022	44400084	30	NA	NA	MTA_TR0800001711.mm	MTA2Rn6	predicted gene, 23986	chr16	100	100	NA	NA	NA	NA	NA	NA	NA	NA	NA	NA	NA	NA	NA	NA	NA	NA	NA	NA	NA	NA	NA	NA	NA	NA	NonCoding	4.69666
TC0100000685.rn.1	4.17256	4.84991	-1.59921	down	9.41822e-08	4.11402e-06	MTA_TC0700000106.mm	Non-coding transcript identified by NONCODE: Linc, Non-coding transcript identified by Luo, et al.	chr1	+	MTA_TR0700000415.mm	NonCoding	63350573	63352500	30	NA	NA	MTA_TR0700000415.mm	MTA2Rn6	Non-coding transcript identified by NONCODE: Linc, Non-coding transcript identified by Luo, et al.	chr1	100	100	NA	NA	NA	NA	NA	NA	NA	NA	NA	NA	NA	NA	NA	NA	NA	NA	NA	NA	NA	NA	NA	NA	NA	NA	NonCoding	4.14337
TC0200003144.rn.1	3.67104	4.23764	-1.48103	down	9.95015e-08	4.30539e-06	MTA_TC1500001277.mm	Non-coding transcript identified by NONCODE: Linc	chr2	-	MTA_TR1500003918.mm	NonCoding	76541716	76542067	30	NA	NA	MTA_TR1500003918.mm	MTA2Rn6	Non-coding transcript identified by NONCODE: Linc	chr2	100	100	NA	NA	NA	NA	NA	NA	NA	NA	NA	NA	NA	NA	NA	NA	NA	NA	NA	NA	NA	NA	NA	NA	NA	NA	NonCoding	3.39891
TC0200004649.rn.1	4.53428	3.95951	1.48944	up	1.00443e-07	4.34339e-06	MTA_TC0300002910.mm	Non-coding transcript identified by NONCODE: Linc	chr2	-	MTA_TR0300009740.mm	NonCoding	231585567	231587588	30	NA	NA	MTA_TR0300009740.mm	MTA2Rn6	Non-coding transcript identified by NONCODE: Linc	chr2	100	100	NA	NA	NA	NA	NA	NA	NA	NA	NA	NA	NA	NA	NA	NA	NA	NA	NA	NA	NA	NA	NA	NA	NA	NA	NonCoding	4.35678
TC0200004886.rn.1	3.9988	4.39477	-1.31583	down	1.01334e-07	4.37917e-06	MTA_TC0300003125.mm	Non-coding transcript identified by Luo, et al., Non-coding transcript identified by NONCODE: Linc	chr2	-	MTA_TR0300010367.mm	NonCoding	254526313	254530587	30	NA	NA	MTA_TR0300010367.mm	MTA2Rn6	Non-coding transcript identified by Luo, et al., Non-coding transcript identified by NONCODE: Linc	chr2	100	100	NA	NA	NA	NA	NA	NA	NA	NA	NA	NA	NA	NA	NA	NA	NA	NA	NA	NA	NA	NA	NA	NA	NA	NA	NonCoding	3.90665
TC0300000668.rn.1	3.86709	4.22891	-1.28505	down	1.01524e-07	4.38189e-06	MTA_TC0200000922.mm	Non-coding transcript identified by NONCODE: Linc	chr3	+	MTA_TR0200003065.mm	NonCoding	47404250	47405867	30	NA	NA	MTA_TR0200003065.mm	MTA2Rn6	Non-coding transcript identified by NONCODE: Linc	chr3	100	100	NA	NA	NA	NA	NA	NA	NA	NA	NA	NA	NA	NA	NA	NA	NA	NA	NA	NA	NA	NA	NA	NA	NA	NA	NonCoding	3.85843
TC0300001192.rn.1	3.90852	4.6122	-1.62865	down	1.01993e-07	4.3966e-06	MTA_TC0200001438.mm	RNA for germline small RNA gsRNA28, complete sequence.	chr3	+	MTA_TR0200004688.mm	NonCoding	81484748	81484776	5	NA	NA	MTA_TR0200004688.mm	MTA2Rn6	RNA for germline small RNA gsRNA28, complete sequence.	chr3	100	100	NA	NA	NA	NA	NA	NA	NA	NA	NA	NA	NA	NA	NA	NA	NA	NA	NA	NA	NA	NA	NA	NA	NA	NA	NonCoding	4.72167
TC0300001863.rn.1	3.64552	4.11759	-1.3871	down	1.03321e-07	4.45109e-06	blarchy	Unannotated AceView Transcript	chr3	+	blarchy.aSep08	NonCoding	136357550	136359597	32	NA	NA	blarchy.aSep08	Ace View	Unannotated AceView Transcript	chr3	100	100	NA	NA	NA	NA	NA	NA	NA	NA	NA	NA	NA	NA	NA	NA	NA	NA	NA	NA	NA	NA	NA	NA	NA	NA	NonCoding	3.80328
TC0300002424.rn.1	6.42698	4.81767	3.05108	up	1.04361e-07	4.48467e-06	MTA_TC0200002635.mm	15 days embryo male testis cDNA, RIKEN full-length enriched library, clone:8030454A11 product:unclassifiable, full insert sequence.	chr3	+	MTA_TR0200009070.mm	NonCoding	166515073	166518803	30	NA	NA	MTA_TR0200009070.mm	MTA2Rn6	15 days embryo male testis cDNA, RIKEN full-length enriched library, clone:8030454A11 product:unclassifiable, full insert sequence.	chr3	100	100	NA	NA	NA	NA	NA	NA	NA	NA	NA	NA	NA	NA	NA	NA	NA	NA	NA	NA	NA	NA	NA	NA	NA	NA	NonCoding	6.0227
TC0300004878.rn.1	7.54723	6.71102	1.78535	up	1.04956e-07	4.5046e-06	Mir466f-2	microRNA 466f-2	chr3	-	NR_030567	NonCoding	166777967	166778104	3	NA	100124445	NR_030567	RefSeq	Mus musculus microRNA 466f-2 (Mir466f-2), microRNA.	chr3	100	100	NA	NA	NA	NA	NA	NR_030567	GO:0071230	cellular response to amino acid stimulus	inferred from direct assay	NA	NA	NA	NA	NA	NA	NA	NA	NA	NA	NA	NA	NA	NA	NA	NonCoding	7.19246
TC0400000054.rn.1	3.70497	4.44643	-1.67186	down	1.05227e-07	4.5134e-06	MTA_TC0500000276.mm	predicted gene, 26346, Non-coding transcript identified by NONCODE: Linc	chr4	+	MTA_TR0500000793.mm	NonCoding	2660450	2660790	30	NA	NA	MTA_TR0500000793.mm	MTA2Rn6	predicted gene, 26346, Non-coding transcript identified by NONCODE: Linc	chr4	100	100	NA	NA	NA	NA	NA	NA	NA	NA	NA	NA	NA	NA	NA	NA	NA	NA	NA	NA	NA	NA	NA	NA	NA	NA	NonCoding	3.79117
TC0400000402.rn.1	4.17906	4.46995	-1.2234	down	1.05444e-07	4.51993e-06	MTA_TC0600000108.mm	Non-coding transcript identified by NONCODE: Sense No Exonic	chr4	+	MTA_TR0600000329.mm	NonCoding	41590321	41592589	30	NA	NA	MTA_TR0600000329.mm	MTA2Rn6	Non-coding transcript identified by NONCODE: Sense No Exonic	chr4	100	100	NA	NA	NA	NA	NA	NA	NA	NA	NA	NA	NA	NA	NA	NA	NA	NA	NA	NA	NA	NA	NA	NA	NA	NA	NonCoding	3.87162
TC0400002444.rn.1	3.72619	4.2617	-1.44945	down	1.06926e-07	4.57355e-06	MTA_TC0600001845.mm	predicted gene 16055, Non-coding transcript identified by NONCODE: Linc, Novel transcript	chr4	-	MTA_TR0600006180.mm	NonCoding	34381967	34394430	30	NA	NA	MTA_TR0600006180.mm	MTA2Rn6	predicted gene 16055, Non-coding transcript identified by NONCODE: Linc, Novel transcript	chr4	100	100	NA	NA	NA	NA	NA	NA	NA	NA	NA	NA	NA	NA	NA	NA	NA	NA	NA	NA	NA	NA	NA	NA	NA	NA	NonCoding	3.89368
TC0400002795.rn.1	4.14629	4.51447	-1.29072	down	1.06961e-07	4.57355e-06	MTA_TC0600002184.mm	Non-coding transcript identified by NONCODE: Antisense, adult male testis cDNA, RIKEN full-length enriched library, clone:1700024N05 product:unclassifiable, full insert sequence.	chr4	-	MTA_TR0600007245.mm	NonCoding	72584320	72601306	40	NA	NA	MTA_TR0600007245.mm	MTA2Rn6	Non-coding transcript identified by NONCODE: Antisense, adult male testis cDNA, RIKEN full-length enriched library, clone:1700024N05 product:unclassifiable, full insert sequence.	chr4	100	100	NA	NA	NA	NA	NA	NA	NA	NA	NA	NA	NA	NA	NA	NA	NA	NA	NA	NA	NA	NA	NA	NA	NA	NA	NonCoding	4.14629
TC0500000307.rn.1	3.95834	4.78894	-1.77843	down	1.08064e-07	4.61134e-06	RGD7601840_1	uncharacterized LOC102548713	chr5	+	mRNARGD7601842_1	NonCoding	35783549	35791251	30	NA	NA	mRNARGD7601842_1	Rat Genome Database	uncharacterized LOC102548713	chr5	100	100	NA	NA	NA	NA	NA	NA	NA	NA	NA	NA	NA	NA	NA	NA	NA	NA	NA	NA	NA	NA	NA	NA	NA	NA	NonCoding	4.03353
TC0500003090.rn.1	6.36555	5.04906	2.4906	up	1.09503e-07	4.66196e-06	RGD7715317_1	uncharacterized LOC102549336	chr5	-	mRNARGD7715318_1	NonCoding	106633678	106634140	21	NA	NA	mRNARGD7715318_1	Rat Genome Database	uncharacterized LOC102549336	chr5	100	100	NA	NA	NA	NA	NA	NA	NA	NA	NA	NA	NA	NA	NA	NA	NA	NA	NA	NA	NA	NA	NA	NA	NA	NA	NonCoding	6.37922
TC0900000712.rn.1	6.30046	4.86313	2.70818	up	1.13038e-07	4.77579e-06	RGD7701539_1	uncharacterized LOC102550737	chr9	+	mRNARGD7701545_1	NonCoding	65601102	65606465	60	NA	NA	mRNARGD7701545_1	Rat Genome Database	uncharacterized LOC102550737	chr9	100	100	NA	NA	NA	NA	NA	NA	NA	NA	NA	NA	NA	NA	NA	NA	NA	NA	NA	NA	NA	NA	NA	NA	NA	NA	NonCoding	5.73024
TC0900001735.rn.1	6.34356	5.05997	2.43444	up	1.13078e-07	4.77579e-06	MTA_TC0100002068.mm	Non-coding transcript identified by NONCODE: Sense No Exonic	chr9	-	MTA_TR0100006692.mm	NonCoding	30088805	30091923	30	NA	NA	MTA_TR0100006692.mm	MTA2Rn6	Non-coding transcript identified by NONCODE: Sense No Exonic	chr9	100	100	NA	NA	NA	NA	NA	NA	NA	NA	NA	NA	NA	NA	NA	NA	NA	NA	NA	NA	NA	NA	NA	NA	NA	NA	NonCoding	6.0048
TC0900002404.rn.1	3.57605	3.97134	-1.31521	down	1.13078e-07	4.77579e-06	MTA_TC0100002754.mm	Non-coding transcript identified by NONCODE: Antisense	chr9	-	MTA_TR0100008766.mm	NonCoding	94013582	94021999	40	NA	NA	MTA_TR0100008766.mm	MTA2Rn6	Non-coding transcript identified by NONCODE: Antisense	chr9	100	100	NA	NA	NA	NA	NA	NA	NA	NA	NA	NA	NA	NA	NA	NA	NA	NA	NA	NA	NA	NA	NA	NA	NA	NA	NonCoding	3.65599
TC0M00000035.rn.1	19.9315	11.2978	397.191	up	1.13712e-07	4.79667e-06	MTA_TC0100000168.mm	Non-coding transcript identified by NONCODE: Linc	chrM	-	MTA_TR0100000470.mm	NonCoding	8238	8604	30	NA	NA	MTA_TR0100000470.mm	MTA2Rn6	Non-coding transcript identified by NONCODE: Linc	chrM	100	100	NA	NA	NA	NA	NA	NA	NA	NA	NA	NA	NA	NA	NA	NA	NA	NA	NA	NA	NA	NA	NA	NA	NA	NA	NonCoding	19.9315
TC1000001455.rn.1	3.76975	4.10256	-1.25946	down	1.18087e-07	4.95693e-06	MTA_TC1100001449.mm	predicted gene, 24877	chr10	+	MTA_TR1100005444.mm	NonCoding	82768735	82768840	30	NA	NA	MTA_TR1100005444.mm	MTA2Rn6	predicted gene, 24877	chr10	100	100	NA	NA	NA	NA	NA	NA	NA	NA	NA	NA	NA	NA	NA	NA	NA	NA	NA	NA	NA	NA	NA	NA	NA	NA	NonCoding	3.64054
TC1000003384.rn.1	6.12109	5.82458	1.22817	up	1.1831e-07	4.96024e-06	jernar	Unannotated AceView Transcript	chr10	-	jernar.aSep08-unspliced	NonCoding	67753081	67754096	30	NA	NA	jernar.aSep08-unspliced	Ace View	Unannotated AceView Transcript	chr10	100	100	NA	NA	NA	NA	NA	NA	NA	NA	NA	NA	NA	NA	NA	NA	NA	NA	NA	NA	NA	NA	NA	NA	NA	NA	NonCoding	5.69022
TC1100000397.rn.1	4.04807	4.31859	-1.20625	down	1.19748e-07	5.01243e-06	MTA_TC1600001816.mm	Non-coding transcript identified by NONCODE: Sense No Exonic	chr11	+	MTA_TR1600006136.mm	NonCoding	42096348	42099459	30	NA	NA	MTA_TR1600006136.mm	MTA2Rn6	Non-coding transcript identified by NONCODE: Sense No Exonic	chr11	100	100	NA	NA	NA	NA	NA	NA	NA	NA	NA	NA	NA	NA	NA	NA	NA	NA	NA	NA	NA	NA	NA	NA	NA	NA	NonCoding	3.90946
TC1100000650.rn.1	4.06136	4.47547	-1.33247	down	1.19773e-07	5.01243e-06	MTA_TC1600000574.mm	Non-coding transcript identified by NONCODE: Linc	chr11	+	MTA_TR1600002271.mm	NonCoding	65403806	65406716	30	NA	NA	MTA_TR1600002271.mm	MTA2Rn6	Non-coding transcript identified by NONCODE: Linc	chr11	100	100	NA	NA	NA	NA	NA	NA	NA	NA	NA	NA	NA	NA	NA	NA	NA	NA	NA	NA	NA	NA	NA	NA	NA	NA	NonCoding	4.20607
TC1100001544.rn.1	4.90423	4.26061	1.56225	up	1.19963e-07	5.01732e-06	MTA_TC1600000619.mm	Non-coding transcript identified by NONCODE: Linc	chr11	-	MTA_TR1600002364.mm	NonCoding	58060256	58064837	40	NA	NA	MTA_TR1600002364.mm	MTA2Rn6	Non-coding transcript identified by NONCODE: Linc	chr11	100	100	NA	NA	NA	NA	NA	NA	NA	NA	NA	NA	NA	NA	NA	NA	NA	NA	NA	NA	NA	NA	NA	NA	NA	NA	NonCoding	4.77964
TC1200000074.rn.1	4.27375	4.68479	-1.32964	down	1.2013e-07	5.02125e-06	RGD6486756_1	vomeronasal type-2 receptor 26-like	chr12	+	mRNARGD6486757_1	Pseudogene	3964636	3965481	30	NA	NA	mRNARGD6486757_1	Rat Genome Database	vomeronasal type-2 receptor 26-like	chr12	100	100	NA	NA	NA	NA	NA	NA	NA	NA	NA	NA	NA	NA	NA	NA	NA	NA	NA	NA	NA	NA	NA	NA	NA	NA	Pseudogene	4.60731
TC1300000049.rn.1	4.25474	3.84687	1.32672	up	1.21253e-07	5.05591e-06	RGD7721006_1	uncharacterized LOC102555155	chr13	+	mRNARGD7721007_1	NonCoding	19402973	19405926	40	NA	NA	mRNARGD7721007_1	Rat Genome Database	uncharacterized LOC102555155	chr13	100	100	NA	NA	NA	NA	NA	NA	NA	NA	NA	NA	NA	NA	NA	NA	NA	NA	NA	NA	NA	NA	NA	NA	NA	NA	NonCoding	5.07868
TC1300000154.rn.1	4.19547	4.52624	-1.25768	down	1.21448e-07	5.05762e-06	MTA_TC0100001095.mm	Non-coding transcript identified by Luo, et al., Non-coding transcript identified by NONCODE: Linc	chr13	+	MTA_TR0100003460.mm	NonCoding	37296661	37297051	30	NA	NA	MTA_TR0100003460.mm	MTA2Rn6	Non-coding transcript identified by Luo, et al., Non-coding transcript identified by NONCODE: Linc	chr13	100	100	NA	NA	NA	NA	NA	NA	NA	NA	NA	NA	NA	NA	NA	NA	NA	NA	NA	NA	NA	NA	NA	NA	NA	NA	NonCoding	4.35678
TC1400000093.rn.1	4.11958	4.46761	-1.27282	down	1.21492e-07	5.05762e-06	RGD7550109_1	uncharacterized LOC102548395	chr14	+	mRNARGD7550111_1	NonCoding	5507632	5510446	30	NA	NA	mRNARGD7550111_1	Rat Genome Database	uncharacterized LOC102548395	chr14	100	100	NA	NA	NA	NA	NA	NA	NA	NA	NA	NA	NA	NA	NA	NA	NA	NA	NA	NA	NA	NA	NA	NA	NA	NA	NonCoding	4.12518
TC1600001077.rn.1	5.97689	4.40898	2.96474	up	1.23771e-07	5.13909e-06	RGD6492342_1	uncharacterized LOC100911521	chr16	-	mRNARGD6492343_1	Pseudogene	445887	460887	50	NA	NA	mRNARGD6492343_1	Rat Genome Database	uncharacterized LOC100911521	chr16	100	100	NA	NA	NA	NA	NA	NA	NA	NA	NA	NA	NA	NA	NA	NA	NA	NA	NA	NA	NA	NA	NA	NA	NA	NA	Pseudogene	5.91311
TC1700001009.rn.1	5.9136	5.37576	1.4518	up	1.24346e-07	5.15678e-06	MTA_TC0200002861.mm	predicted gene 13179, Non-coding transcript identified by NONCODE: Antisense, novel transcript	chr17	+	MTA_TR0200010012.mm	NonCoding	77664832	77666043	30	NA	NA	MTA_TR0200010012.mm	MTA2Rn6	predicted gene 13179, Non-coding transcript identified by NONCODE: Antisense, novel transcript	chr17	100	100	NA	NA	NA	NA	NA	NA	NA	NA	NA	NA	NA	NA	NA	NA	NA	NA	NA	NA	NA	NA	NA	NA	NA	NA	NonCoding	6.39351
TC0100001304.rn.1	14.3596	12.6908	3.17951	up	1.33248e-07	5.47319e-06	MTA_TC0700000649.mm	predicted gene, 25033	chr1	+	MTA_TR0700002274.mm	NonCoding	91321541	91321567	3	NA	NA	MTA_TR0700002274.mm	MTA2Rn6	predicted gene, 25033	chr1	100	100	NA	NA	NA	NA	NA	NA	NA	NA	NA	NA	NA	NA	NA	NA	NA	NA	NA	NA	NA	NA	NA	NA	NA	NA	NonCoding	14.6407
TC0100003292.rn.1	4.46005	4.79893	-1.26477	down	1.33944e-07	5.49521e-06	NA	NA	chr1	+	NA	Pseudogene	230577443	230577834	30	NA	NA	ENSRNOT00000032593	ENSEMBL	ensembl:novel chromosome:Rnor_5.0:1:237715221:237715612:1 gene:ENSRNOG00000023564 gene_biotype:pseudogene transcript_biotype:pseudogene	chr1	100	100	NA	NA	NA	NA	NA	NA	NA	NA	NA	NA	NA	NA	NA	NA	NA	NA	NA	NA	NA	NA	NA	NA	NA	NA	Pseudogene	4.66011
TC0200000164.rn.1	3.88426	4.22819	-1.2692	down	1.40874e-07	5.75552e-06	RGD7572801_1	uncharacterized LOC102548141	chr2	+	mRNARGD7572803_1	NonCoding	23136643	23167411	30	NA	NA	mRNARGD7572803_1	Rat Genome Database	uncharacterized LOC102548141	chr2	100	100	NA	NA	NA	NA	NA	NA	NA	NA	NA	NA	NA	NA	NA	NA	NA	NA	NA	NA	NA	NA	NA	NA	NA	NA	NonCoding	3.9564
TC0200000570.rn.1	5.22203	5.71826	-1.41052	down	1.43208e-07	5.84394e-06	RGD7655658_1	uncharacterized LOC102547646	chr2	+	mRNARGD7655660_1	NonCoding	60780794	60781368	30	NA	NA	mRNARGD7655660_1	Rat Genome Database	uncharacterized LOC102547646	chr2	100	100	NA	NA	NA	NA	NA	NA	NA	NA	NA	NA	NA	NA	NA	NA	NA	NA	NA	NA	NA	NA	NA	NA	NA	NA	NonCoding	5.13103
TC0200001975.rn.1	3.6687	4.00568	-1.26311	down	1.43464e-07	5.85092e-06	MTA_TC0300001125.mm	predicted gene 12489, pseudogene similar to part of ribosomal protein S6 (RPS6)	chr2	+	MTA_TR0300003863.mm	Pseudogene	210712433	210712564	30	NA	NA	MTA_TR0300003863.mm	MTA2Rn6	predicted gene 12489, pseudogene similar to part of ribosomal protein S6 (RPS6)	chr2	100	100	NA	NA	NA	NA	NA	NA	NA	NA	NA	NA	NA	NA	NA	NA	NA	NA	NA	NA	NA	NA	NA	NA	NA	NA	Pseudogene	3.74124
TC0300003074.rn.1	4.59937	5.15923	-1.47413	down	1.48465e-07	6.01949e-06	MTA_TC0200003491.mm	Non-coding transcript identified by NONCODE: Antisense	chr3	-	MTA_TR0200012512.mm	NonCoding	33024540	33027204	30	NA	NA	MTA_TR0200012512.mm	MTA2Rn6	Non-coding transcript identified by NONCODE: Antisense	chr3	100	100	NA	NA	NA	NA	NA	NA	NA	NA	NA	NA	NA	NA	NA	NA	NA	NA	NA	NA	NA	NA	NA	NA	NA	NA	NonCoding	4.77763
TC0300003218.rn.1	3.49911	3.82328	-1.25194	down	1.48472e-07	6.01949e-06	MTA_TC0200003665.mm	Non-coding transcript identified by NONCODE: Linc	chr3	-	MTA_TR0200013058.mm	NonCoding	51479628	51493162	30	NA	NA	MTA_TR0200013058.mm	MTA2Rn6	Non-coding transcript identified by NONCODE: Linc	chr3	100	100	NA	NA	NA	NA	NA	NA	NA	NA	NA	NA	NA	NA	NA	NA	NA	NA	NA	NA	NA	NA	NA	NA	NA	NA	NonCoding	3.54205
TC0300004352.rn.1	6.35204	4.8735	2.78665	up	1.50072e-07	6.07129e-06	MTA_TC0200004784.mm	Non-coding transcript identified by NONCODE: Sense No Exonic	chr3	-	MTA_TR0200016928.mm	NonCoding	140612410	140614775	30	NA	NA	MTA_TR0200016928.mm	MTA2Rn6	Non-coding transcript identified by NONCODE: Sense No Exonic	chr3	100	100	NA	NA	NA	NA	NA	NA	NA	NA	NA	NA	NA	NA	NA	NA	NA	NA	NA	NA	NA	NA	NA	NA	NA	NA	NonCoding	5.75675
TC0400000570.rn.1	3.98287	4.52226	-1.45335	down	1.50547e-07	6.08213e-06	Mir3587	microRNA mir-3587	chr4	+	NR_037383	NonCoding	58344283	58344345	30	NA	100526602	NR_037383	RefSeq	Rattus norvegicus microRNA mir-3587 (Mir3587), microRNA.	chr4	100	100	NA	NA	NA	NA	NA	NA	NA	NA	NA	NA	NA	NA	NA	NA	NA	NA	NA	NA	NA	NA	NA	NA	NA	NA	NonCoding	4.07131
TC0500003118.rn.1	3.47298	3.8996	-1.34408	down	1.52531e-07	6.14957e-06	MTA_TC0400003037.mm	Non-coding transcript identified by Luo, et al., Non-coding transcript identified by NONCODE: Linc	chr5	-	MTA_TR0400010306.mm	NonCoding	108347213	108347861	30	NA	NA	MTA_TR0400010306.mm	MTA2Rn6	Non-coding transcript identified by Luo, et al., Non-coding transcript identified by NONCODE: Linc	chr5	100	100	NA	NA	NA	NA	NA	NA	NA	NA	NA	NA	NA	NA	NA	NA	NA	NA	NA	NA	NA	NA	NA	NA	NA	NA	NonCoding	3.46697
TC0600000471.rn.1	3.27903	3.60584	-1.25424	down	1.55073e-07	6.243e-06	MTA_TC1200000131.mm	Non-coding transcript identified by NONCODE: Antisense	chr6	+	MTA_TR1200000431.mm	NonCoding	41933932	41939132	30	NA	NA	MTA_TR1200000431.mm	MTA2Rn6	Non-coding transcript identified by NONCODE: Antisense	chr6	100	100	NA	NA	NA	NA	NA	NA	NA	NA	NA	NA	NA	NA	NA	NA	NA	NA	NA	NA	NA	NA	NA	NA	NA	NA	NonCoding	3.47115
TC0600001177.rn.1	3.88396	4.17625	-1.22459	down	1.55255e-07	6.24302e-06	MTA_TC1200000821.mm	Non-coding transcript identified by Luo, et al.	chr6	+	MTA_TR1200002328.mm	NonCoding	108601974	108608709	30	NA	NA	MTA_TR1200002328.mm	MTA2Rn6	Non-coding transcript identified by Luo, et al.	chr6	100	100	NA	NA	NA	NA	NA	NA	NA	NA	NA	NA	NA	NA	NA	NA	NA	NA	NA	NA	NA	NA	NA	NA	NA	NA	NonCoding	3.95785
TC0600002157.rn.1	3.79036	4.41797	-1.545	down	1.56077e-07	6.27243e-06	MTA_TC1200001444.mm	Non-coding transcript identified by Luo, et al., Non-coding transcript identified by NONCODE: Linc	chr6	-	MTA_TR1200004097.mm	NonCoding	39332312	39334607	30	NA	NA	MTA_TR1200004097.mm	MTA2Rn6	Non-coding transcript identified by Luo, et al., Non-coding transcript identified by NONCODE: Linc	chr6	100	100	NA	NA	NA	NA	NA	NA	NA	NA	NA	NA	NA	NA	NA	NA	NA	NA	NA	NA	NA	NA	NA	NA	NA	NA	NonCoding	4.14707
TC0700001719.rn.1	3.82946	4.32759	-1.41238	down	1.56617e-07	6.28312e-06	RGD7532254_1	uncharacterized LOC102546720	chr7	+	mRNARGD7532256_1	NonCoding	136668859	136675396	30	NA	NA	mRNARGD7532256_1	Rat Genome Database	uncharacterized LOC102546720	chr7	100	100	NA	NA	NA	NA	NA	NA	NA	NA	NA	NA	NA	NA	NA	NA	NA	NA	NA	NA	NA	NA	NA	NA	NA	NA	NonCoding	3.95494
TC0700003118.rn.1	4.73169	5.23522	-1.41767	down	1.59053e-07	6.34196e-06	MTA_TC1500001503.mm	Non-coding transcript identified by NONCODE: Linc, Non-coding transcript identified by Luo, et al.	chr7	-	MTA_TR1500004492.mm	NonCoding	91182798	91184187	17	NA	NA	MTA_TR1500004492.mm	MTA2Rn6	Non-coding transcript identified by NONCODE: Linc, Non-coding transcript identified by Luo, et al.	chr7	100	100	NA	NA	NA	NA	NA	NA	NA	NA	NA	NA	NA	NA	NA	NA	NA	NA	NA	NA	NA	NA	NA	NA	NA	NA	NonCoding	4.89184
TC0800002043.rn.1	3.42232	3.77604	-1.27785	down	1.60795e-07	6.34196e-06	MTA_TC0900001842.mm	Non-coding transcript identified by NONCODE: Linc	chr8	-	MTA_TR0900005964.mm	NonCoding	21630269	21631738	30	NA	NA	MTA_TR0900005964.mm	MTA2Rn6	Non-coding transcript identified by NONCODE: Linc	chr8	100	100	NA	NA	NA	NA	NA	NA	NA	NA	NA	NA	NA	NA	NA	NA	NA	NA	NA	NA	NA	NA	NA	NA	NA	NA	NonCoding	3.28236
TC1000000007.rn.1	4.48142	4.1367	1.2699	up	1.6094e-07	6.34196e-06	RGD7688737_1	uncharacterized LOC102554157	chr10	+	mRNARGD7688738_1	NonCoding	400000	404820	30	NA	NA	mRNARGD7688738_1	Rat Genome Database	uncharacterized LOC102554157	chr10	100	100	NA	NA	NA	NA	NA	NA	NA	NA	NA	NA	NA	NA	NA	NA	NA	NA	NA	NA	NA	NA	NA	NA	NA	NA	NonCoding	4.8302
TC1000002492.rn.1	8.96054	6.22752	6.64847	up	1.6094e-07	6.34196e-06	MTA_TC1700000413.mm	PREDICTED: uncharacterized LOC100862171 (LOC100862171), miscRNA.	chr10	-	MTA_TR1700001448.mm	NonCoding	16965434	16973423	30	NA	NA	MTA_TR1700001448.mm	MTA2Rn6	PREDICTED: uncharacterized LOC100862171 (LOC100862171), miscRNA.	chr10	100	100	NA	NA	NA	NA	NA	NA	NA	NA	NA	NA	NA	NA	NA	NA	NA	NA	NA	NA	NA	NA	NA	NA	NA	NA	NonCoding	8.97111
TC1000004236.rn.1	3.41493	3.94065	-1.43965	down	1.61942e-07	6.34876e-06	MTA_TC1100004186.mm	Non-coding transcript identified by NONCODE: Linc	chr10	-	MTA_TR1100016002.mm	NonCoding	108614160	108618886	30	NA	NA	MTA_TR1100016002.mm	MTA2Rn6	Non-coding transcript identified by NONCODE: Linc	chr10	100	100	NA	NA	NA	NA	NA	NA	NA	NA	NA	NA	NA	NA	NA	NA	NA	NA	NA	NA	NA	NA	NA	NA	NA	NA	NonCoding	3.45342
TC1300001508.rn.1	3.91233	4.32716	-1.33314	down	1.65207e-07	6.45952e-06	MTA_TC0100003164.mm	predicted gene, 26979, Non-coding transcript identified by NONCODE: Linc, novel transcript	chr13	-	MTA_TR0100010048.mm	NonCoding	54904244	54907896	30	NA	NA	MTA_TR0100010048.mm	MTA2Rn6	predicted gene, 26979, Non-coding transcript identified by NONCODE: Linc, novel transcript	chr13	100	100	NA	NA	NA	NA	NA	NA	NA	NA	NA	NA	NA	NA	NA	NA	NA	NA	NA	NA	NA	NA	NA	NA	NA	NA	NonCoding	3.88928
TC1400000452.rn.1	4.9473	4.58946	1.2815	up	1.6534e-07	6.4599e-06	MTA_TC0500002575.mm	Non-coding transcript identified by NONCODE: Sense No Exonic	chr14	+	MTA_TR0500008962.mm	NonCoding	38196869	38197889	30	NA	NA	MTA_TR0500008962.mm	MTA2Rn6	Non-coding transcript identified by NONCODE: Sense No Exonic	chr14	100	100	NA	NA	NA	NA	NA	NA	NA	NA	NA	NA	NA	NA	NA	NA	NA	NA	NA	NA	NA	NA	NA	NA	NA	NA	NonCoding	5.07388
TC1600001219.rn.1	5.18538	4.42219	1.69724	up	1.69649e-07	6.60949e-06	MTA_TC1400001712.mm	Non-coding transcript identified by NONCODE: Sense No Exonic	chr16	-	MTA_TR1400005444.mm	NonCoding	9677864	9678932	30	NA	NA	MTA_TR1400005444.mm	MTA2Rn6	Non-coding transcript identified by NONCODE: Sense No Exonic	chr16	100	100	NA	NA	NA	NA	NA	NA	NA	NA	NA	NA	NA	NA	NA	NA	NA	NA	NA	NA	NA	NA	NA	NA	NA	NA	NonCoding	5.13004
TC0100000472.rn.1	5.40063	4.70785	1.6164	up	1.84733e-07	7.11662e-06	MTA_TC1700000031.mm	Non-coding transcript identified by NONCODE: Sense No Exonic	chr1	+	MTA_TR1700000075.mm	NonCoding	46095523	46097918	30	NA	NA	MTA_TR1700000075.mm	MTA2Rn6	Non-coding transcript identified by NONCODE: Sense No Exonic	chr1	100	100	NA	NA	NA	NA	NA	NA	NA	NA	NA	NA	NA	NA	NA	NA	NA	NA	NA	NA	NA	NA	NA	NA	NA	NA	NonCoding	5.20276
TC0100000636.rn.1	4.37379	4.77717	-1.32261	down	1.85386e-07	7.13776e-06	MTA_TC1700000213.mm	Non-coding transcript identified by NONCODE: Antisense	chr1	+	MTA_TR1700000734.mm	NonCoding	59730332	59740633	30	NA	NA	MTA_TR1700000734.mm	MTA2Rn6	Non-coding transcript identified by NONCODE: Antisense	chr1	100	100	NA	NA	NA	NA	NA	NA	NA	NA	NA	NA	NA	NA	NA	NA	NA	NA	NA	NA	NA	NA	NA	NA	NA	NA	NonCoding	4.39666
TC0100002009.rn.1	5.56644	6.41794	-1.80438	down	1.86657e-07	7.17467e-06	MTA_TC0700001291.mm	predicted gene, 24552	chr1	+	MTA_TR0700004591.mm	NonCoding	155288744	155288779	12	NA	NA	MTA_TR0700004591.mm	MTA2Rn6	predicted gene, 24552	chr1	100	100	NA	NA	NA	NA	NA	NA	NA	NA	NA	NA	NA	NA	NA	NA	NA	NA	NA	NA	NA	NA	NA	NA	NA	NA	NonCoding	5.87921
TC0100002911.rn.1	5.02611	5.35305	-1.25436	down	1.86772e-07	7.17507e-06	MTA_TC0700002067.mm	Non-coding transcript identified by NONCODE: Linc, Non-coding transcript identified by Luo, et al.	chr1	+	MTA_TR0700007460.mm	NonCoding	215059527	215074746	30	NA	NA	MTA_TR0700007460.mm	MTA2Rn6	Non-coding transcript identified by NONCODE: Linc, Non-coding transcript identified by Luo, et al.	chr1	100	100	NA	NA	NA	NA	NA	NA	NA	NA	NA	NA	NA	NA	NA	NA	NA	NA	NA	NA	NA	NA	NA	NA	NA	NA	NonCoding	5.02611
TC0100003434.rn.1	12.7445	5.7787	125.001	up	1.86996e-07	7.1797e-06	MTA_TC1900000429.mm	Non-coding transcript identified by NONCODE: Antisense	chr1	+	MTA_TR1900001599.mm	NonCoding	247149938	247152108	30	NA	NA	MTA_TR1900001599.mm	MTA2Rn6	Non-coding transcript identified by NONCODE: Antisense	chr1	100	100	NA	NA	NA	NA	NA	NA	NA	NA	NA	NA	NA	NA	NA	NA	NA	NA	NA	NA	NA	NA	NA	NA	NA	NA	NonCoding	11.1834
TC0100003623.rn.1	3.63835	3.91038	-1.20751	down	1.91453e-07	7.34671e-06	MTA_TC1900000601.mm	Non-coding transcript identified by NONCODE: Linc	chr1	+	MTA_TR1900002115.mm	NonCoding	261166806	261168727	30	NA	NA	MTA_TR1900002115.mm	MTA2Rn6	Non-coding transcript identified by NONCODE: Linc	chr1	100	100	NA	NA	NA	NA	NA	NA	NA	NA	NA	NA	NA	NA	NA	NA	NA	NA	NA	NA	NA	NA	NA	NA	NA	NA	NonCoding	3.75148
TC0100004134.rn.1	7.94655	5.52637	5.35238	up	1.92737e-07	7.38776e-06	MTA_TC1000000247.mm	Non-coding transcript identified by NONCODE: Sense No Exonic	chr1	-	MTA_TR1000000794.mm	NonCoding	17911085	17912704	30	NA	NA	MTA_TR1000000794.mm	MTA2Rn6	Non-coding transcript identified by NONCODE: Sense No Exonic	chr1	100	100	NA	NA	NA	NA	NA	NA	NA	NA	NA	NA	NA	NA	NA	NA	NA	NA	NA	NA	NA	NA	NA	NA	NA	NA	NonCoding	6.85563
TC0100005203.rn.1	4.56723	5.02502	-1.37344	down	1.93203e-07	7.39812e-06	MTA_TC0700002834.mm	Non-coding transcript identified by NONCODE: Linc	chr1	-	MTA_TR0700010211.mm	NonCoding	90314589	90321429	30	NA	NA	MTA_TR0700010211.mm	MTA2Rn6	Non-coding transcript identified by NONCODE: Linc	chr1	100	100	NA	NA	NA	NA	NA	NA	NA	NA	NA	NA	NA	NA	NA	NA	NA	NA	NA	NA	NA	NA	NA	NA	NA	NA	NonCoding	4.28613
TC0100006120.rn.1	9.30251	8.44909	1.80678	up	1.93222e-07	7.39812e-06	MTA_TC0700003802.mm	microRNA 3965, microRNA 3965 (Mir3965), microRNA.	chr1	-	MTA_TR0700012988.mm	NonCoding	164606431	164606456	2	NA	NA	MTA_TR0700012988.mm	MTA2Rn6	microRNA 3965, microRNA 3965 (Mir3965), microRNA.	chr1	100	100	NA	NA	NA	NA	NA	NA	NA	NA	NA	NA	NA	NA	NA	NA	NA	NA	NA	NA	NA	NA	NA	NA	NA	NA	NonCoding	9.86809
TC0100006280.rn.1	4.03164	4.50363	-1.38701	down	1.9358e-07	7.40359e-06	RGD1559839_1	similar to fetal globin inducing factor	chr1	-	mRNARGD6737620_1	Pseudogene	169982583	169983406	30	NA	NA	mRNARGD6737620_1	Rat Genome Database	similar to fetal globin inducing factor	chr1	100	100	NA	NA	NA	NA	NA	NA	NA	NA	NA	NA	NA	NA	NA	NA	NA	NA	NA	NA	NA	NA	NA	NA	NA	NA	Pseudogene	4.08916
TC0100007577.rn.1	3.80228	4.09866	-1.22806	down	1.95027e-07	7.45062e-06	MTA_TC1900001397.mm	Non-coding transcript identified by NONCODE: Antisense	chr1	-	MTA_TR1900004780.mm	NonCoding	251202386	251204001	30	NA	NA	MTA_TR1900004780.mm	MTA2Rn6	Non-coding transcript identified by NONCODE: Antisense	chr1	100	100	NA	NA	NA	NA	NA	NA	NA	NA	NA	NA	NA	NA	NA	NA	NA	NA	NA	NA	NA	NA	NA	NA	NA	NA	NonCoding	3.92317
TC0200000610.rn.1	3.54331	4.02879	-1.40006	down	1.96097e-07	7.48737e-06	MTA_TC1500000121.mm	Non-coding transcript identified by Luo, et al., Non-coding transcript identified by NONCODE: Linc	chr2	+	MTA_TR1500000398.mm	NonCoding	67157704	67160087	30	NA	NA	MTA_TR1500000398.mm	MTA2Rn6	Non-coding transcript identified by Luo, et al., Non-coding transcript identified by NONCODE: Linc	chr2	100	100	NA	NA	NA	NA	NA	NA	NA	NA	NA	NA	NA	NA	NA	NA	NA	NA	NA	NA	NA	NA	NA	NA	NA	NA	NonCoding	3.72363
TC0200000856.rn.1	3.68721	4.48751	-1.74146	down	1.96737e-07	7.50461e-06	MTA_TC0300000138.mm	Non-coding transcript identified by NONCODE: Antisense	chr2	+	MTA_TR0300000309.mm	NonCoding	104804460	104805080	30	NA	NA	MTA_TR0300000309.mm	MTA2Rn6	Non-coding transcript identified by NONCODE: Antisense	chr2	100	100	NA	NA	NA	NA	NA	NA	NA	NA	NA	NA	NA	NA	NA	NA	NA	NA	NA	NA	NA	NA	NA	NA	NA	NA	NonCoding	3.55498
TC0300000006.rn.1	5.89913	4.33123	2.96474	up	1.99353e-07	7.58224e-06	RGD7555748_1	uncharacterized LOC102546737	chr3	+	mRNARGD7555750_1	NonCoding	910060	972685	30	NA	NA	mRNARGD7555750_1	Rat Genome Database	uncharacterized LOC102546737	chr3	100	100	NA	NA	NA	NA	NA	NA	NA	NA	NA	NA	NA	NA	NA	NA	NA	NA	NA	NA	NA	NA	NA	NA	NA	NA	NonCoding	7.09361
TC0300001458.rn.1	5.26959	4.50722	1.69628	up	2.0001e-07	7.60303e-06	RGD7544371_1	uncharacterized LOC102555456	chr3	+	mRNARGD7544373_1	NonCoding	107777339	107788970	40	NA	NA	mRNARGD7544373_1	Rat Genome Database	uncharacterized LOC102555456	chr3	100	100	NA	NA	NA	NA	NA	NA	NA	NA	NA	NA	NA	NA	NA	NA	NA	NA	NA	NA	NA	NA	NA	NA	NA	NA	NonCoding	4.88399
TC0300002308.rn.1	4.22572	4.51805	-1.22462	down	2.02015e-07	7.67501e-06	MTA_TC0200002539.mm	Non-coding transcript identified by NONCODE: Antisense	chr3	+	MTA_TR0200008763.mm	NonCoding	161379068	161385900	30	NA	NA	MTA_TR0200008763.mm	MTA2Rn6	Non-coding transcript identified by NONCODE: Antisense	chr3	100	100	NA	NA	NA	NA	NA	NA	NA	NA	NA	NA	NA	NA	NA	NA	NA	NA	NA	NA	NA	NA	NA	NA	NA	NA	NonCoding	4.28105
TC0300004105.rn.1	7.08242	6.62755	1.37066	up	2.03962e-07	7.74044e-06	cheychy	Unannotated AceView Transcript	chr3	-	cheychy.aSep08	NonCoding	119840132	120955465	61	NA	NA	cheychy.aSep08	Ace View	Unannotated AceView Transcript	chr3	100	100	NA	NA	NA	NA	NA	NA	NA	NA	NA	NA	NA	NA	NA	NA	NA	NA	NA	NA	NA	NA	NA	NA	NA	NA	NonCoding	7.06702
TC0400001534.rn.1	4.91392	4.60752	1.23662	up	2.06376e-07	7.81686e-06	MTA_TC0600001198.mm	Non-coding transcript identified by NONCODE: Sense No Exonic	chr4	+	MTA_TR0600004001.mm	NonCoding	140503345	140504314	30	NA	NA	MTA_TR0600004001.mm	MTA2Rn6	Non-coding transcript identified by NONCODE: Sense No Exonic	chr4	100	100	NA	NA	NA	NA	NA	NA	NA	NA	NA	NA	NA	NA	NA	NA	NA	NA	NA	NA	NA	NA	NA	NA	NA	NA	NonCoding	5.14897
TC0400002844.rn.1	3.87483	4.57582	-1.62562	down	2.09323e-07	7.90902e-06	MTA_TC0600002228.mm	Non-coding transcript identified by NONCODE: Antisense	chr4	-	MTA_TR0600007387.mm	NonCoding	78371776	78373386	30	NA	NA	MTA_TR0600007387.mm	MTA2Rn6	Non-coding transcript identified by NONCODE: Antisense	chr4	100	100	NA	NA	NA	NA	NA	NA	NA	NA	NA	NA	NA	NA	NA	NA	NA	NA	NA	NA	NA	NA	NA	NA	NA	NA	NonCoding	4.02581
TC0400003768.rn.1	3.70795	4.22691	-1.43292	down	2.09592e-07	7.91481e-06	MTA_TC0600003151.mm	Non-coding transcript identified by NONCODE: Antisense	chr4	-	MTA_TR0600010416.mm	NonCoding	158216762	158219275	30	NA	NA	MTA_TR0600010416.mm	MTA2Rn6	Non-coding transcript identified by NONCODE: Antisense	chr4	100	100	NA	NA	NA	NA	NA	NA	NA	NA	NA	NA	NA	NA	NA	NA	NA	NA	NA	NA	NA	NA	NA	NA	NA	NA	NonCoding	3.85185
TC0500000126.rn.1	4.083	4.79854	-1.6421	down	2.09737e-07	7.91595e-06	MTA_TC0100000005.mm	Non-coding transcript identified by Luo, et al., Non-coding transcript identified by NONCODE: Linc, PREDICTED: predicted gene 10568 (Gm10568), miscRNA.	chr5	+	MTA_TR0100000005.mm	NonCoding	16154084	16154395	30	NA	NA	MTA_TR0100000005.mm	MTA2Rn6	Non-coding transcript identified by Luo, et al., Non-coding transcript identified by NONCODE: Linc, PREDICTED: predicted gene 10568 (Gm10568), miscRNA.	chr5	100	100	NA	NA	NA	NA	NA	NA	NA	NA	NA	NA	NA	NA	NA	NA	NA	NA	NA	NA	NA	NA	NA	NA	NA	NA	NonCoding	4.17903
TC0500003138.rn.1	4.19174	4.51721	-1.25307	down	2.13194e-07	8.02006e-06	MTA_TC0400003053.mm	predicted gene, 22605	chr5	-	MTA_TR0400010364.mm	NonCoding	111649846	111649950	30	NA	NA	MTA_TR0400010364.mm	MTA2Rn6	predicted gene, 22605	chr5	100	100	NA	NA	NA	NA	NA	NA	NA	NA	NA	NA	NA	NA	NA	NA	NA	NA	NA	NA	NA	NA	NA	NA	NA	NA	NonCoding	4.45115
TC0500004186.rn.1	3.3961	3.66383	-1.20391	down	2.14186e-07	8.05296e-06	MTA_TC0400004125.mm	Non-coding transcript identified by Luo, et al., Non-coding transcript identified by NONCODE: Linc	chr5	-	MTA_TR0400014387.mm	NonCoding	172237234	172237408	30	NA	NA	MTA_TR0400014387.mm	MTA2Rn6	Non-coding transcript identified by Luo, et al., Non-coding transcript identified by NONCODE: Linc	chr5	100	100	NA	NA	NA	NA	NA	NA	NA	NA	NA	NA	NA	NA	NA	NA	NA	NA	NA	NA	NA	NA	NA	NA	NA	NA	NonCoding	3.41071
TC0600000950.rn.1	4.96692	4.54	1.34436	up	2.14592e-07	8.06383e-06	MTA_TC1200000615.mm	Non-coding transcript identified by NONCODE: Sense No Exonic	chr6	+	MTA_TR1200001685.mm	NonCoding	94603316	94604619	30	NA	NA	MTA_TR1200001685.mm	MTA2Rn6	Non-coding transcript identified by NONCODE: Sense No Exonic	chr6	100	100	NA	NA	NA	NA	NA	NA	NA	NA	NA	NA	NA	NA	NA	NA	NA	NA	NA	NA	NA	NA	NA	NA	NA	NA	NonCoding	5.00386
TC0600001254.rn.1	3.85759	4.26796	-1.32902	down	2.15487e-07	8.08864e-06	MTA_TC1200000906.mm	Non-coding transcript identified by NONCODE: Sense No Exonic	chr6	+	MTA_TR1200002619.mm	NonCoding	112851573	112856820	30	NA	NA	MTA_TR1200002619.mm	MTA2Rn6	Non-coding transcript identified by NONCODE: Sense No Exonic	chr6	100	100	NA	NA	NA	NA	NA	NA	NA	NA	NA	NA	NA	NA	NA	NA	NA	NA	NA	NA	NA	NA	NA	NA	NA	NA	NonCoding	4.08693
TC0600001859.rn.1	5.3055	5.73108	-1.34312	down	2.18293e-07	8.18345e-06	MTA_TC1700002682.mm	predicted gene, 24648	chr6	-	MTA_TR1700009722.mm	NonCoding	10625606	10625736	30	NA	NA	MTA_TR1700009722.mm	MTA2Rn6	predicted gene, 24648	chr6	100	100	NA	NA	NA	NA	NA	NA	NA	NA	NA	NA	NA	NA	NA	NA	NA	NA	NA	NA	NA	NA	NA	NA	NA	NA	NonCoding	5.36249
TC0600002152.rn.1	4.37901	4.67606	-1.22863	down	2.1837e-07	8.18345e-06	RGD7608225_1	uncharacterized LOC102548653	chr6	-	mRNARGD7608227_1	NonCoding	38637314	38640582	40	NA	NA	mRNARGD7608227_1	Rat Genome Database	uncharacterized LOC102548653	chr6	100	100	NA	NA	NA	NA	NA	NA	NA	NA	NA	NA	NA	NA	NA	NA	NA	NA	NA	NA	NA	NA	NA	NA	NA	NA	NonCoding	4.37103
TC0700002476.rn.1	3.42668	3.74623	-1.24795	down	2.18489e-07	8.18346e-06	MTA_TC1000002680.mm	Non-coding transcript identified by NONCODE: Linc	chr7	-	MTA_TR1000008637.mm	NonCoding	32957967	32962252	30	NA	NA	MTA_TR1000008637.mm	MTA2Rn6	Non-coding transcript identified by NONCODE: Linc	chr7	100	100	NA	NA	NA	NA	NA	NA	NA	NA	NA	NA	NA	NA	NA	NA	NA	NA	NA	NA	NA	NA	NA	NA	NA	NA	NonCoding	3.34264
TC0M00000030.rn.1	14.376	6.41341	249.447	up	2.28485e-07	8.51616e-06	NA	NA	chrM	-	NA	NonCoding	5185	5252	30	NA	NA	ENSRNOT00000045310	ENSEMBL	mt_genbank_import:novel chromosome:Rnor_5.0:MT:5185:5252:-1 gene:ENSRNOG00000031333 gene_biotype:Mt_tRNA transcript_biotype:Mt_tRNA	chrM	100	100	NA	NA	NA	NA	NA	NA	NA	NA	NA	NA	NA	NA	NA	NA	NA	NA	NA	NA	NA	NA	NA	NA	NA	NA	NonCoding	15.5187
TC0X00000136.rn.1	3.53697	4.03818	-1.4154	down	2.29e-07	8.53075e-06	RGD6495009_1	40S ribosomal protein S19-like	chrX	+	mRNARGD6495010_1	Pseudogene	15337391	15338491	30	NA	NA	mRNARGD6495010_1	Rat Genome Database	40S ribosomal protein S19-like	chrX	100	100	NA	NA	NA	NA	NA	NA	NA	NA	NA	NA	NA	NA	NA	NA	NA	NA	NA	NA	NA	NA	NA	NA	NA	NA	Pseudogene	3.4623
TC1300001473.rn.1	5.42754	5.08248	1.27021	up	2.34124e-07	8.67469e-06	MTA_TC0100003134.mm	Non-coding transcript identified by NONCODE: Sense No Exonic	chr13	-	MTA_TR0100009977.mm	NonCoding	52350295	52352814	30	NA	NA	MTA_TR0100009977.mm	MTA2Rn6	Non-coding transcript identified by NONCODE: Sense No Exonic	chr13	100	100	NA	NA	NA	NA	NA	NA	NA	NA	NA	NA	NA	NA	NA	NA	NA	NA	NA	NA	NA	NA	NA	NA	NA	NA	NonCoding	5.46448
TC1400000216.rn.1	3.79625	4.14436	-1.27289	down	2.34532e-07	8.68514e-06	MTA_TC0500002796.mm	Non-coding transcript identified by NONCODE: Antisense	chr14	+	MTA_TR0500009689.mm	NonCoding	14496003	14500325	30	NA	NA	MTA_TR0500009689.mm	MTA2Rn6	Non-coding transcript identified by NONCODE: Antisense	chr14	100	100	NA	NA	NA	NA	NA	NA	NA	NA	NA	NA	NA	NA	NA	NA	NA	NA	NA	NA	NA	NA	NA	NA	NA	NA	NonCoding	3.58406
TC1500001112.rn.1	4.931	4.28465	1.56521	up	2.42594e-07	8.9404e-06	MTA_TC1400001264.mm	Non-coding transcript identified by NONCODE: Sense No Exonic	chr15	+	MTA_TR1400004010.mm	NonCoding	102540751	102543582	30	NA	NA	MTA_TR1400004010.mm	MTA2Rn6	Non-coding transcript identified by NONCODE: Sense No Exonic	chr15	100	100	NA	NA	NA	NA	NA	NA	NA	NA	NA	NA	NA	NA	NA	NA	NA	NA	NA	NA	NA	NA	NA	NA	NA	NA	NonCoding	4.97087
TC1600000404.rn.1	4.29601	3.88206	1.33233	up	2.51223e-07	9.2337e-06	NA	NA	chr16	+	NA	Pseudogene	30255508	30256215	30	NA	NA	ENSRNOT00000075428	ENSEMBL	ensembl:novel chromosome:Rnor_5.0:16:30116986:30117695:1 gene:ENSRNOG00000049080 gene_biotype:pseudogene transcript_biotype:pseudogene	chr16	100	100	NA	NA	NA	NA	NA	NA	NA	NA	NA	NA	NA	NA	NA	NA	NA	NA	NA	NA	NA	NA	NA	NA	NA	NA	Pseudogene	5.07654
TC1600000744.rn.1	4.03412	4.46684	-1.34978	down	2.53354e-07	9.29714e-06	MTA_TC0800001981.mm	predicted gene, 24184	chr16	+	MTA_TR0800006296.mm	NonCoding	64206148	64206247	30	NA	NA	MTA_TR0800006296.mm	MTA2Rn6	predicted gene, 24184	chr16	100	100	NA	NA	NA	NA	NA	NA	NA	NA	NA	NA	NA	NA	NA	NA	NA	NA	NA	NA	NA	NA	NA	NA	NA	NA	NonCoding	4.55769
TC1600000793.rn.1	3.82796	4.33815	-1.42424	down	2.53354e-07	9.29714e-06	RGD7750371_1	uncharacterized LOC102548774	chr16	+	mRNARGD7750373_1	NonCoding	70617177	70627970	40	NA	NA	mRNARGD7750373_1	Rat Genome Database	uncharacterized LOC102548774	chr16	100	100	NA	NA	NA	NA	NA	NA	NA	NA	NA	NA	NA	NA	NA	NA	NA	NA	NA	NA	NA	NA	NA	NA	NA	NA	NonCoding	3.86618
TC1600001444.rn.1	4.36349	4.91894	-1.46963	down	2.56977e-07	9.42504e-06	MTA_TC0800000710.mm	predicted gene 15716, Non-coding transcript identified by NONCODE: Antisense, Novel transcript	chr16	-	MTA_TR0800002047.mm	NonCoding	22376297	22388625	30	NA	NA	MTA_TR0800002047.mm	MTA2Rn6	predicted gene 15716, Non-coding transcript identified by NONCODE: Antisense, Novel transcript	chr16	100	100	NA	NA	NA	NA	NA	NA	NA	NA	NA	NA	NA	NA	NA	NA	NA	NA	NA	NA	NA	NA	NA	NA	NA	NA	NonCoding	4.02677
TC0100000262.rn.1	4.0327	4.72061	-1.61095	down	2.63644e-07	9.61834e-06	MTA_TC1000001867.mm	Non-coding transcript identified by NONCODE: Linc, Non-coding transcript identified by Luo, et al.	chr1	+	MTA_TR1000005868.mm	NonCoding	23639504	23643075	30	NA	NA	MTA_TR1000005868.mm	MTA2Rn6	Non-coding transcript identified by NONCODE: Linc, Non-coding transcript identified by Luo, et al.	chr1	100	100	NA	NA	NA	NA	NA	NA	NA	NA	NA	NA	NA	NA	NA	NA	NA	NA	NA	NA	NA	NA	NA	NA	NA	NA	NonCoding	4.58677
TC0100002905.rn.1	6.68595	5.19963	2.80173	up	2.65199e-07	9.65969e-06	MTA_TC0700002060.mm	Non-coding transcript identified by NONCODE: Antisense	chr1	+	MTA_TR0700007410.mm	NonCoding	214612220	214615693	30	NA	NA	MTA_TR0700007410.mm	MTA2Rn6	Non-coding transcript identified by NONCODE: Antisense	chr1	100	100	NA	NA	NA	NA	NA	NA	NA	NA	NA	NA	NA	NA	NA	NA	NA	NA	NA	NA	NA	NA	NA	NA	NA	NA	NonCoding	7.56968
TC0100004021.rn.1	6.24179	4.63458	3.0466	up	2.68249e-07	9.75531e-06	MTA_TC1000001765.mm	Non-coding transcript identified by NONCODE: Antisense	chr1	-	MTA_TR1000005592.mm	NonCoding	7257389	7259535	30	NA	NA	MTA_TR1000005592.mm	MTA2Rn6	Non-coding transcript identified by NONCODE: Antisense	chr1	100	100	NA	NA	NA	NA	NA	NA	NA	NA	NA	NA	NA	NA	NA	NA	NA	NA	NA	NA	NA	NA	NA	NA	NA	NA	NonCoding	6.07675
TC0100004909.rn.1	3.62119	3.88735	-1.2026	down	2.71706e-07	9.8706e-06	MTA_TC0700002470.mm	Non-coding transcript identified by NONCODE: Antisense	chr1	-	MTA_TR0700008772.mm	NonCoding	80042404	80045130	30	NA	NA	MTA_TR0700008772.mm	MTA2Rn6	Non-coding transcript identified by NONCODE: Antisense	chr1	100	100	NA	NA	NA	NA	NA	NA	NA	NA	NA	NA	NA	NA	NA	NA	NA	NA	NA	NA	NA	NA	NA	NA	NA	NA	NonCoding	3.50157
TC0100007287.rn.1	3.95854	4.36573	-1.3261	down	2.75006e-07	9.97468e-06	MTA_TC1900001135.mm	PREDICTED: predicted gene, 19261 (Gm19261), miscRNA.	chr1	-	MTA_TR1900004119.mm	NonCoding	227755124	227755959	30	NA	NA	MTA_TR1900004119.mm	MTA2Rn6	PREDICTED: predicted gene, 19261 (Gm19261), miscRNA.	chr1	100	100	NA	NA	NA	NA	NA	NA	NA	NA	NA	NA	NA	NA	NA	NA	NA	NA	NA	NA	NA	NA	NA	NA	NA	NA	NonCoding	4.11888
TC0200002145.rn.1	4.33896	3.8107	1.44219	up	2.79627e-07	1.01103e-05	MTA_TC0300001276.mm	Non-coding transcript identified by NONCODE: Sense No Exonic	chr2	+	MTA_TR0300004328.mm	NonCoding	230876754	230877324	30	NA	NA	MTA_TR0300004328.mm	MTA2Rn6	Non-coding transcript identified by NONCODE: Sense No Exonic	chr2	100	100	NA	NA	NA	NA	NA	NA	NA	NA	NA	NA	NA	NA	NA	NA	NA	NA	NA	NA	NA	NA	NA	NA	NA	NA	NonCoding	4.28723
TC0200003769.rn.1	6.00028	7.30771	-2.475	down	2.90328e-07	1.04643e-05	RGD6496547_1	uncharacterized LOC100910776	chr2	-	mRNARGD6496548_1	NonCoding	150880513	150882771	30	NA	NA	mRNARGD6496548_1	Rat Genome Database	uncharacterized LOC100910776	chr2	100	100	NA	NA	NA	NA	NA	NA	NA	NA	NA	NA	NA	NA	NA	NA	NA	NA	NA	NA	NA	NA	NA	NA	NA	NA	NonCoding	6.05028
TC0300000458.rn.1	3.50306	3.88841	-1.30617	down	2.90767e-07	1.04746e-05	MTA_TC0200000701.mm	Non-coding transcript identified by Luo, et al., Non-coding transcript identified by NONCODE: Linc	chr3	+	MTA_TR0200002546.mm	NonCoding	22800200	22805175	30	NA	NA	MTA_TR0200002546.mm	MTA2Rn6	Non-coding transcript identified by Luo, et al., Non-coding transcript identified by NONCODE: Linc	chr3	100	100	NA	NA	NA	NA	NA	NA	NA	NA	NA	NA	NA	NA	NA	NA	NA	NA	NA	NA	NA	NA	NA	NA	NA	NA	NonCoding	3.36932
TC0300001279.rn.1	4.20613	4.51566	-1.23931	down	2.92552e-07	1.05224e-05	MTA_TC0200001530.mm	Non-coding transcript identified by NONCODE: Linc	chr3	+	MTA_TR0200004895.mm	NonCoding	93009521	93010615	30	NA	NA	MTA_TR0200004895.mm	MTA2Rn6	Non-coding transcript identified by NONCODE: Linc	chr3	100	100	NA	NA	NA	NA	NA	NA	NA	NA	NA	NA	NA	NA	NA	NA	NA	NA	NA	NA	NA	NA	NA	NA	NA	NA	NonCoding	4.48193
TC0300003185.rn.1	11.677	10.4376	2.3609	up	2.97539e-07	1.06795e-05	MTA_TC0200003621.mm	predicted gene, 22403	chr3	-	MTA_TR0200012921.mm	NonCoding	47636958	47636993	12	NA	NA	MTA_TR0200012921.mm	MTA2Rn6	predicted gene, 22403	chr3	100	100	NA	NA	NA	NA	NA	NA	NA	NA	NA	NA	NA	NA	NA	NA	NA	NA	NA	NA	NA	NA	NA	NA	NA	NA	NonCoding	12.1208
TC0400000137.rn.1	3.33747	3.73072	-1.31335	down	2.99006e-07	1.07098e-05	MTA_TC0500002047.mm	Non-coding transcript identified by Luo, et al.	chr4	+	MTA_TR0500007305.mm	NonCoding	8294943	8295732	30	NA	NA	MTA_TR0500007305.mm	MTA2Rn6	Non-coding transcript identified by Luo, et al.	chr4	100	100	NA	NA	NA	NA	NA	NA	NA	NA	NA	NA	NA	NA	NA	NA	NA	NA	NA	NA	NA	NA	NA	NA	NA	NA	NonCoding	3.41875
TC0400003351.rn.1	4.2758	3.60697	1.58978	up	3.00194e-07	1.07355e-05	MTA_TC0600002737.mm	Non-coding transcript identified by NONCODE: Antisense	chr4	-	MTA_TR0600009000.mm	NonCoding	124006649	124009443	30	NA	NA	MTA_TR0600009000.mm	MTA2Rn6	Non-coding transcript identified by NONCODE: Antisense	chr4	100	100	NA	NA	NA	NA	NA	NA	NA	NA	NA	NA	NA	NA	NA	NA	NA	NA	NA	NA	NA	NA	NA	NA	NA	NA	NonCoding	4.4673
TC0500000640.rn.1	3.70311	4.08036	-1.29886	down	3.01359e-07	1.07604e-05	MTA_TC0400002649.mm	Non-coding transcript identified by Luo, et al., Non-coding transcript identified by NONCODE: Linc	chr5	+	MTA_TR0400009057.mm	NonCoding	66309227	66310651	30	NA	NA	MTA_TR0400009057.mm	MTA2Rn6	Non-coding transcript identified by Luo, et al., Non-coding transcript identified by NONCODE: Linc	chr5	100	100	NA	NA	NA	NA	NA	NA	NA	NA	NA	NA	NA	NA	NA	NA	NA	NA	NA	NA	NA	NA	NA	NA	NA	NA	NonCoding	3.74467
TC0500002702.rn.1	4.13462	4.6038	-1.38433	down	3.04125e-07	1.0848e-05	MTA_TC0400002618.mm	Non-coding transcript identified by Luo, et al., Non-coding transcript identified by NONCODE: Linc	chr5	-	MTA_TR0400008961.mm	NonCoding	63747192	63750190	30	NA	NA	MTA_TR0400008961.mm	MTA2Rn6	Non-coding transcript identified by Luo, et al., Non-coding transcript identified by NONCODE: Linc	chr5	100	100	NA	NA	NA	NA	NA	NA	NA	NA	NA	NA	NA	NA	NA	NA	NA	NA	NA	NA	NA	NA	NA	NA	NA	NA	NonCoding	4.46612
TC0500002977.rn.1	5.75477	4.80202	1.93556	up	3.05406e-07	1.08711e-05	MTA_TC0400002880.mm	Non-coding transcript identified by NONCODE: Sense No Exonic	chr5	-	MTA_TR0400009895.mm	NonCoding	93126629	93129579	30	NA	NA	MTA_TR0400009895.mm	MTA2Rn6	Non-coding transcript identified by NONCODE: Sense No Exonic	chr5	100	100	NA	NA	NA	NA	NA	NA	NA	NA	NA	NA	NA	NA	NA	NA	NA	NA	NA	NA	NA	NA	NA	NA	NA	NA	NonCoding	5.19054
TC0600000361.rn.1	3.99568	4.30267	-1.23713	down	3.06176e-07	1.08929e-05	MTA_TC1200001357.mm	Non-coding transcript identified by Luo, et al., Non-coding transcript identified by NONCODE: Linc	chr6	+	MTA_TR1200003925.mm	NonCoding	30279039	30282552	30	NA	NA	MTA_TR1200003925.mm	MTA2Rn6	Non-coding transcript identified by Luo, et al., Non-coding transcript identified by NONCODE: Linc	chr6	100	100	NA	NA	NA	NA	NA	NA	NA	NA	NA	NA	NA	NA	NA	NA	NA	NA	NA	NA	NA	NA	NA	NA	NA	NA	NonCoding	4.08095
TC0600002813.rn.1	4.15182	4.4332	-1.21536	down	3.09601e-07	1.09977e-05	MTA_TC1200002032.mm	Non-coding transcript identified by NONCODE: Antisense	chr6	-	MTA_TR1200005679.mm	NonCoding	106104376	106105674	30	NA	NA	MTA_TR1200005679.mm	MTA2Rn6	Non-coding transcript identified by NONCODE: Antisense	chr6	100	100	NA	NA	NA	NA	NA	NA	NA	NA	NA	NA	NA	NA	NA	NA	NA	NA	NA	NA	NA	NA	NA	NA	NA	NA	NonCoding	4.33659
TC0600003231.rn.1	3.88506	4.15801	-1.20827	down	3.11475e-07	1.10586e-05	MTA_TC1200002423.mm	Non-coding transcript identified by NONCODE: Antisense	chr6	-	MTA_TR1200006853.mm	NonCoding	136626231	136627902	30	NA	NA	MTA_TR1200006853.mm	MTA2Rn6	Non-coding transcript identified by NONCODE: Antisense	chr6	100	100	NA	NA	NA	NA	NA	NA	NA	NA	NA	NA	NA	NA	NA	NA	NA	NA	NA	NA	NA	NA	NA	NA	NA	NA	NonCoding	3.98804
TC0700003129.rn.1	5.78027	6.11044	-1.25716	down	3.12697e-07	1.10734e-05	MTA_TC1500001519.mm	Non-coding transcript identified by NONCODE: Linc, Non-coding transcript identified by Luo, et al.	chr7	-	MTA_TR1500004525.mm	NonCoding	92933345	92934686	30	NA	NA	MTA_TR1500004525.mm	MTA2Rn6	Non-coding transcript identified by NONCODE: Linc, Non-coding transcript identified by Luo, et al.	chr7	100	100	NA	NA	NA	NA	NA	NA	NA	NA	NA	NA	NA	NA	NA	NA	NA	NA	NA	NA	NA	NA	NA	NA	NA	NA	NonCoding	6.01912
TC0X00000992.rn.1	3.89663	4.19512	-1.22986	down	3.36439e-07	1.1835e-05	MTA_TC0X00001427.mm	Non-coding transcript identified by NONCODE: Sense No Exonic	chrX	+	MTA_TR0X00003965.mm	NonCoding	116099346	116100438	30	NA	NA	MTA_TR0X00003965.mm	MTA2Rn6	Non-coding transcript identified by NONCODE: Sense No Exonic	chrX	100	100	NA	NA	NA	NA	NA	NA	NA	NA	NA	NA	NA	NA	NA	NA	NA	NA	NA	NA	NA	NA	NA	NA	NA	NA	NonCoding	3.60813
TC0X00002448.rn.1	5.21078	4.8772	1.26013	up	3.41839e-07	1.20004e-05	MTA_TC0X00002163.mm	Non-coding transcript identified by NONCODE: Sense No Exonic	chrX	-	MTA_TR0X00006001.mm	NonCoding	135272624	135274250	30	NA	NA	MTA_TR0X00006001.mm	MTA2Rn6	Non-coding transcript identified by NONCODE: Sense No Exonic	chrX	100	100	NA	NA	NA	NA	NA	NA	NA	NA	NA	NA	NA	NA	NA	NA	NA	NA	NA	NA	NA	NA	NA	NA	NA	NA	NonCoding	4.72208
TC1000000233.rn.1	3.86014	4.15379	-1.22574	down	3.43484e-07	1.2052e-05	MTA_TC1700000360.mm	Non-coding transcript identified by NONCODE: Antisense,Sense No Exonic	chr10	+	MTA_TR1700001221.mm	NonCoding	14416858	14418762	30	NA	NA	MTA_TR1700001221.mm	MTA2Rn6	Non-coding transcript identified by NONCODE: Antisense,Sense No Exonic	chr10	100	100	NA	NA	NA	NA	NA	NA	NA	NA	NA	NA	NA	NA	NA	NA	NA	NA	NA	NA	NA	NA	NA	NA	NA	NA	NonCoding	3.46022
TC1000001858.rn.1	4.42931	4.89021	-1.3764	down	3.49295e-07	1.2231e-05	MTA_TC1100001835.mm	Non-coding transcript identified by Luo, et al., Non-coding transcript identified by NONCODE: Linc	chr10	+	MTA_TR1100007027.mm	NonCoding	98061748	98062465	30	NA	NA	MTA_TR1100007027.mm	MTA2Rn6	Non-coding transcript identified by Luo, et al., Non-coding transcript identified by NONCODE: Linc	chr10	100	100	NA	NA	NA	NA	NA	NA	NA	NA	NA	NA	NA	NA	NA	NA	NA	NA	NA	NA	NA	NA	NA	NA	NA	NA	NonCoding	4.37578
TC1500002157.rn.1	3.55295	3.86403	-1.24064	down	3.75277e-07	1.29889e-05	RGD7590885_1	uncharacterized LOC102553139	chr15	-	mRNARGD7590887_1	NonCoding	62449824	62466421	30	NA	NA	mRNARGD7590887_1	Rat Genome Database	uncharacterized LOC102553139	chr15	100	100	NA	NA	NA	NA	NA	NA	NA	NA	NA	NA	NA	NA	NA	NA	NA	NA	NA	NA	NA	NA	NA	NA	NA	NA	NonCoding	3.52449
TC1500002268.rn.1	5.3497	4.94744	1.32158	up	3.77933e-07	1.30671e-05	MTA_TC1400002610.mm	Non-coding transcript identified by NONCODE: Sense No Exonic	chr15	-	MTA_TR1400007856.mm	NonCoding	84391760	84392882	30	NA	NA	MTA_TR1400007856.mm	MTA2Rn6	Non-coding transcript identified by NONCODE: Sense No Exonic	chr15	100	100	NA	NA	NA	NA	NA	NA	NA	NA	NA	NA	NA	NA	NA	NA	NA	NA	NA	NA	NA	NA	NA	NA	NA	NA	NonCoding	5.60995
TC1600000599.rn.1	3.20797	3.74168	-1.44765	down	3.78107e-07	1.30671e-05	Gm6329	predicted gene 6329	chr16	+	NR_040690	NonCoding	50275605	50276148	30	8 B1.1|8	622523	NR_040690	RefSeq	Mus musculus predicted gene 6329 (Gm6329), long non-coding RNA.	chr16	100	100	NA	NA	NR_040690	Mm.390032	blood| embryonic tissue| thymus	NA	NA	NA	NA	NA	NA	NA	NA	NA	NA	NA	NA	NA	NA	NA	NA	NA	NA	NA	NonCoding	3.2848
TC1800001208.rn.1	4.77946	5.42692	-1.56641	down	3.86516e-07	1.33043e-05	MTA_TC1800001137.mm	predicted gene, 22814	chr18	-	MTA_TR1800003500.mm	NonCoding	25820792	25820893	30	NA	NA	MTA_TR1800003500.mm	MTA2Rn6	predicted gene, 22814	chr18	100	100	NA	NA	NA	NA	NA	NA	NA	NA	NA	NA	NA	NA	NA	NA	NA	NA	NA	NA	NA	NA	NA	NA	NA	NA	NonCoding	5.28374
TC1800001813.rn.1	3.96921	4.23459	-1.20195	down	3.89823e-07	1.34047e-05	MTA_TC1800001693.mm	Non-coding transcript identified by Luo, et al., Non-coding transcript identified by NONCODE: Linc	chr18	-	MTA_TR1800005050.mm	NonCoding	80175713	80185060	30	NA	NA	MTA_TR1800005050.mm	MTA2Rn6	Non-coding transcript identified by Luo, et al., Non-coding transcript identified by NONCODE: Linc	chr18	100	100	NA	NA	NA	NA	NA	NA	NA	NA	NA	NA	NA	NA	NA	NA	NA	NA	NA	NA	NA	NA	NA	NA	NA	NA	NonCoding	4.07896
TC0100003223.rn.1	4.66852	4.13517	1.44729	up	4.06939e-07	1.39237e-05	MTA_TC1900000218.mm	Non-coding transcript identified by NONCODE: Sense No Exonic	chr1	+	MTA_TR1900001043.mm	NonCoding	227643163	227643969	30	NA	NA	MTA_TR1900001043.mm	MTA2Rn6	Non-coding transcript identified by NONCODE: Sense No Exonic	chr1	100	100	NA	NA	NA	NA	NA	NA	NA	NA	NA	NA	NA	NA	NA	NA	NA	NA	NA	NA	NA	NA	NA	NA	NA	NA	NonCoding	4.48831
TC0100006539.rn.1	4.40067	4.83961	-1.3556	down	4.19055e-07	1.42815e-05	MTA_TC0700004203.mm	predicted gene, 25924	chr1	-	MTA_TR0700014294.mm	NonCoding	190954493	190954595	30	NA	NA	MTA_TR0700014294.mm	MTA2Rn6	predicted gene, 25924	chr1	100	100	NA	NA	NA	NA	NA	NA	NA	NA	NA	NA	NA	NA	NA	NA	NA	NA	NA	NA	NA	NA	NA	NA	NA	NA	NonCoding	4.67718
TC0100006843.rn.1	4.01327	4.5299	-1.43061	down	4.2002e-07	1.42931e-05	MTA_TC0700004452.mm	Non-coding transcript identified by NONCODE: Linc, Non-coding transcript identified by Luo, et al.	chr1	-	MTA_TR0700015291.mm	NonCoding	208058547	208060057	30	NA	NA	MTA_TR0700015291.mm	MTA2Rn6	Non-coding transcript identified by NONCODE: Linc, Non-coding transcript identified by Luo, et al.	chr1	100	100	NA	NA	NA	NA	NA	NA	NA	NA	NA	NA	NA	NA	NA	NA	NA	NA	NA	NA	NA	NA	NA	NA	NA	NA	NonCoding	4.04878
TC0200001731.rn.1	5.92999	4.30184	3.09117	up	4.25623e-07	1.44339e-05	MTA_TC0300000911.mm	Non-coding transcript identified by Luo, et al., Non-coding transcript identified by NONCODE: Linc	chr2	+	MTA_TR0300003063.mm	NonCoding	197838579	197841763	30	NA	NA	MTA_TR0300003063.mm	MTA2Rn6	Non-coding transcript identified by Luo, et al., Non-coding transcript identified by NONCODE: Linc	chr2	100	100	NA	NA	NA	NA	NA	NA	NA	NA	NA	NA	NA	NA	NA	NA	NA	NA	NA	NA	NA	NA	NA	NA	NA	NA	NonCoding	5.96923
TC0200003163.rn.1	3.39775	3.71153	-1.24297	down	4.27117e-07	1.44703e-05	RGD7707242_1	uncharacterized LOC102549577	chr2	-	mRNARGD7707243_1	NonCoding	79736950	79741043	21	NA	NA	mRNARGD7707243_1	Rat Genome Database	uncharacterized LOC102549577	chr2	100	100	NA	NA	NA	NA	NA	NA	NA	NA	NA	NA	NA	NA	NA	NA	NA	NA	NA	NA	NA	NA	NA	NA	NA	NA	NonCoding	3.26994
TC0200003166.rn.1	3.39775	3.71153	-1.24297	down	4.30064e-07	1.45629e-05	RGD7599945_1	uncharacterized LOC102550074	chr2	-	mRNARGD7599947_1	NonCoding	79815679	79819772	21	NA	NA	mRNARGD7599947_1	Rat Genome Database	uncharacterized LOC102550074	chr2	100	100	NA	NA	NA	NA	NA	NA	NA	NA	NA	NA	NA	NA	NA	NA	NA	NA	NA	NA	NA	NA	NA	NA	NA	NA	NonCoding	3.26994
TC0200003503.rn.1	4.31379	4.86421	-1.46452	down	4.37843e-07	1.48118e-05	RGD7738496_1	uncharacterized LOC102551935	chr2	-	mRNARGD7738498_1	NonCoding	122313349	122319982	30	NA	NA	mRNARGD7738498_1	Rat Genome Database	uncharacterized LOC102551935	chr2	100	100	NA	NA	NA	NA	NA	NA	NA	NA	NA	NA	NA	NA	NA	NA	NA	NA	NA	NA	NA	NA	NA	NA	NA	NA	NonCoding	4.46547
TC0200003801.rn.1	5.22414	4.41002	1.75823	up	4.40938e-07	1.48872e-05	RGD7576172_1	uncharacterized LOC102551128	chr2	-	mRNARGD7576173_1	NonCoding	156381066	156386069	30	NA	NA	mRNARGD7576173_1	Rat Genome Database	uncharacterized LOC102551128	chr2	100	100	NA	NA	NA	NA	NA	NA	NA	NA	NA	NA	NA	NA	NA	NA	NA	NA	NA	NA	NA	NA	NA	NA	NA	NA	NonCoding	5.74735
TC0300000323.rn.1	4.42327	4.76838	-1.27024	down	4.44735e-07	1.49933e-05	MTA_TC0200000652.mm	Non-coding transcript identified by Luo, et al.	chr3	+	MTA_TR0200002456.mm	NonCoding	15586315	15587912	30	NA	NA	MTA_TR0200002456.mm	MTA2Rn6	Non-coding transcript identified by Luo, et al.	chr3	100	100	NA	NA	NA	NA	NA	NA	NA	NA	NA	NA	NA	NA	NA	NA	NA	NA	NA	NA	NA	NA	NA	NA	NA	NA	NonCoding	4.35073
TC0400001878.rn.1	4.43081	4.77707	-1.27126	down	4.59448e-07	1.54214e-05	MTA_TC0600001529.mm	predicted gene, 26160	chr4	+	MTA_TR0600005246.mm	NonCoding	162919318	162919383	30	NA	NA	MTA_TR0600005246.mm	MTA2Rn6	predicted gene, 26160	chr4	100	100	NA	NA	NA	NA	NA	NA	NA	NA	NA	NA	NA	NA	NA	NA	NA	NA	NA	NA	NA	NA	NA	NA	NA	NA	NonCoding	4.49527
TC0400003010.rn.1	4.34454	4.66488	-1.24863	down	4.63061e-07	1.5518e-05	MTA_TC0600002401.mm	Non-coding transcript identified by NONCODE: Antisense, adult male testis cDNA, RIKEN full-length enriched library, clone:4930419F23 product:unclassifiable, full insert sequence.	chr4	-	MTA_TR0600007877.mm	NonCoding	94145726	94149144	30	NA	NA	MTA_TR0600007877.mm	MTA2Rn6	Non-coding transcript identified by NONCODE: Antisense, adult male testis cDNA, RIKEN full-length enriched library, clone:4930419F23 product:unclassifiable, full insert sequence.	chr4	100	100	NA	NA	NA	NA	NA	NA	NA	NA	NA	NA	NA	NA	NA	NA	NA	NA	NA	NA	NA	NA	NA	NA	NA	NA	NonCoding	4.64657
TC0500000916.rn.1	6.23527	5.7014	1.44781	up	4.63509e-07	1.55199e-05	RGD7556518_1	uncharacterized LOC102555797	chr5	+	mRNARGD7556519_1	NonCoding	105204216	105207659	30	NA	NA	mRNARGD7556519_1	Rat Genome Database	uncharacterized LOC102555797	chr5	100	100	NA	NA	NA	NA	NA	NA	NA	NA	NA	NA	NA	NA	NA	NA	NA	NA	NA	NA	NA	NA	NA	NA	NA	NA	NonCoding	6.06563
TC0500001424.rn.1	5.71503	5.29564	1.33736	up	4.70352e-07	1.56956e-05	Mir6364	microRNA mir-6364	chr5	+	NR_105783	NonCoding	142477065	142477112	24	NA	102465188	NR_105783	RefSeq	Mus musculus microRNA mir-6364 (Mir6364), microRNA.	chr5	100	100	NA	NA	NA	NA	NA	NA	NA	NA	NA	NA	NA	NA	NA	NA	NA	NA	NA	NA	NA	NA	NA	NA	NA	NA	NonCoding	5.98204
TC0500003060.rn.1	4.31312	4.64306	-1.25696	down	4.72613e-07	1.57558e-05	MTA_TC0400002970.mm	Non-coding transcript identified by NONCODE: Antisense	chr5	-	MTA_TR0400010129.mm	NonCoding	103498717	103499889	30	NA	NA	MTA_TR0400010129.mm	MTA2Rn6	Non-coding transcript identified by NONCODE: Antisense	chr5	100	100	NA	NA	NA	NA	NA	NA	NA	NA	NA	NA	NA	NA	NA	NA	NA	NA	NA	NA	NA	NA	NA	NA	NA	NA	NonCoding	4.34351
TC0700000661.rn.1	5.08017	4.71296	1.28986	up	4.78869e-07	1.59027e-05	MTA_TC1000002825.mm	Non-coding transcript identified by NONCODE: Linc, Non-coding transcript identified by Luo, et al.	chr7	+	MTA_TR1000009011.mm	NonCoding	51405160	51406693	30	NA	NA	MTA_TR1000009011.mm	MTA2Rn6	Non-coding transcript identified by NONCODE: Linc, Non-coding transcript identified by Luo, et al.	chr7	100	100	NA	NA	NA	NA	NA	NA	NA	NA	NA	NA	NA	NA	NA	NA	NA	NA	NA	NA	NA	NA	NA	NA	NA	NA	NonCoding	5.23054
TC0700002576.rn.1	3.87524	4.36399	-1.40322	down	4.83732e-07	1.60332e-05	RGD7496463_1	uncharacterized LOC102551540	chr7	-	mRNARGD7496465_1	NonCoding	39048502	39201052	30	NA	NA	mRNARGD7496465_1	Rat Genome Database	uncharacterized LOC102551540	chr7	100	100	NA	NA	NA	NA	NA	NA	NA	NA	NA	NA	NA	NA	NA	NA	NA	NA	NA	NA	NA	NA	NA	NA	NA	NA	NonCoding	3.9292
TC0800000617.rn.1	8.55026	5.72809	7.07228	up	4.97653e-07	1.64393e-05	MTA_TC0900000555.mm	Non-coding transcript identified by NONCODE: Sense No Exonic	chr8	+	MTA_TR0900001664.mm	NonCoding	50427440	50428334	30	NA	NA	MTA_TR0900001664.mm	MTA2Rn6	Non-coding transcript identified by NONCODE: Sense No Exonic	chr8	100	100	NA	NA	NA	NA	NA	NA	NA	NA	NA	NA	NA	NA	NA	NA	NA	NA	NA	NA	NA	NA	NA	NA	NA	NA	NonCoding	8.75632
TC0X00000408.rn.1	3.94965	4.40164	-1.36793	down	5.34084e-07	1.7525e-05	MTA_TC0X00003237.mm	Non-coding transcript identified by NONCODE: Linc	chrX	+	MTA_TR0X00008975.mm	NonCoding	43538723	43540838	30	NA	NA	MTA_TR0X00008975.mm	MTA2Rn6	Non-coding transcript identified by NONCODE: Linc	chrX	100	100	NA	NA	NA	NA	NA	NA	NA	NA	NA	NA	NA	NA	NA	NA	NA	NA	NA	NA	NA	NA	NA	NA	NA	NA	NonCoding	4.08847
TC1000000820.rn.1	3.33932	3.98337	-1.5627	down	5.36259e-07	1.75629e-05	MTA_TC1100000819.mm	Non-coding transcript identified by NONCODE: Linc	chr10	+	MTA_TR1100002772.mm	NonCoding	49364647	49368066	30	NA	NA	MTA_TR1100002772.mm	MTA2Rn6	Non-coding transcript identified by NONCODE: Linc	chr10	100	100	NA	NA	NA	NA	NA	NA	NA	NA	NA	NA	NA	NA	NA	NA	NA	NA	NA	NA	NA	NA	NA	NA	NA	NA	NonCoding	3.38179
TC1000002590.rn.1	4.35123	4.73237	-1.30237	down	5.36259e-07	1.75629e-05	RGD7531899_1	uncharacterized LOC102547983	chr10	-	mRNARGD7531901_1	NonCoding	25768225	25770750	30	NA	NA	mRNARGD7531901_1	Rat Genome Database	uncharacterized LOC102547983	chr10	100	100	NA	NA	NA	NA	NA	NA	NA	NA	NA	NA	NA	NA	NA	NA	NA	NA	NA	NA	NA	NA	NA	NA	NA	NA	NonCoding	4.43504
TC1100000021.rn.1	4.29981	4.81058	-1.42481	down	5.44342e-07	1.77963e-05	MTA_TC1600000808.mm	Non-coding transcript identified by Luo, et al., Non-coding transcript identified by NONCODE: Linc	chr11	+	MTA_TR1600002879.mm	NonCoding	7048426	7049840	30	NA	NA	MTA_TR1600002879.mm	MTA2Rn6	Non-coding transcript identified by Luo, et al., Non-coding transcript identified by NONCODE: Linc	chr11	100	100	NA	NA	NA	NA	NA	NA	NA	NA	NA	NA	NA	NA	NA	NA	NA	NA	NA	NA	NA	NA	NA	NA	NA	NA	NonCoding	4.18588
TC1100001291.rn.1	5.55957	4.5744	1.97954	up	5.46635e-07	1.78529e-05	MTA_TC1600002058.mm	Non-coding transcript identified by NONCODE: Linc	chr11	-	MTA_TR1600006723.mm	NonCoding	31089700	31091472	27	NA	NA	MTA_TR1600006723.mm	MTA2Rn6	Non-coding transcript identified by NONCODE: Linc	chr11	100	100	NA	NA	NA	NA	NA	NA	NA	NA	NA	NA	NA	NA	NA	NA	NA	NA	NA	NA	NA	NA	NA	NA	NA	NA	NonCoding	5.88899
TC1200000480.rn.1	6.49532	4.7979	3.2432	up	5.52151e-07	1.80148e-05	MTA_TC0500003348.mm	Non-coding transcript identified by NONCODE: Sense No Exonic	chr12	+	MTA_TR0500011933.mm	NonCoding	27655687	27665951	30	NA	NA	MTA_TR0500011933.mm	MTA2Rn6	Non-coding transcript identified by NONCODE: Sense No Exonic	chr12	100	100	NA	NA	NA	NA	NA	NA	NA	NA	NA	NA	NA	NA	NA	NA	NA	NA	NA	NA	NA	NA	NA	NA	NA	NA	NonCoding	5.85276
TC1400002222.rn.1	4.08169	4.41897	-1.26336	down	5.64079e-07	1.83258e-05	MTA_TC1100002200.mm	U7 small nuclear RNA	chr14	-	MTA_TR1100008676.mm	NonCoding	88141837	88141898	30	NA	NA	MTA_TR1100008676.mm	MTA2Rn6	U7 small nuclear RNA	chr14	100	100	NA	NA	NA	NA	NA	NA	NA	NA	NA	NA	NA	NA	NA	NA	NA	NA	NA	NA	NA	NA	NA	NA	NA	NA	NonCoding	3.74679
TC1600000317.rn.1	3.78345	4.38874	-1.52128	down	5.81728e-07	1.88369e-05	MTA_TC0800002379.mm	Non-coding transcript identified by NONCODE: Sense No Exonic	chr16	+	MTA_TR0800007311.mm	NonCoding	21185699	21186898	30	NA	NA	MTA_TR0800007311.mm	MTA2Rn6	Non-coding transcript identified by NONCODE: Sense No Exonic	chr16	100	100	NA	NA	NA	NA	NA	NA	NA	NA	NA	NA	NA	NA	NA	NA	NA	NA	NA	NA	NA	NA	NA	NA	NA	NA	NonCoding	3.99971
TC1600000823.rn.1	3.42646	3.69339	-1.20324	down	5.87144e-07	1.89766e-05	RGD7602285_1	uncharacterized LOC102553009	chr16	+	mRNARGD7602287_1	NonCoding	71492397	71501566	30	NA	NA	mRNARGD7602287_1	Rat Genome Database	uncharacterized LOC102553009	chr16	100	100	NA	NA	NA	NA	NA	NA	NA	NA	NA	NA	NA	NA	NA	NA	NA	NA	NA	NA	NA	NA	NA	NA	NA	NA	NonCoding	3.23423
TC1600001774.rn.1	4.12055	4.57822	-1.37332	down	5.87999e-07	1.89864e-05	RGD7620441_1	uncharacterized LOC102554053	chr16	-	mRNARGD7620443_1	NonCoding	61359909	61366276	30	NA	NA	mRNARGD7620443_1	Rat Genome Database	uncharacterized LOC102554053	chr16	100	100	NA	NA	NA	NA	NA	NA	NA	NA	NA	NA	NA	NA	NA	NA	NA	NA	NA	NA	NA	NA	NA	NA	NA	NA	NonCoding	4.19669
TC1700000767.rn.1	4.03182	4.60346	-1.48621	down	5.91947e-07	1.9087e-05	MTA_TC1300001475.mm	Non-coding transcript identified by NONCODE: Sense No Exonic	chr17	+	MTA_TR1300004059.mm	NonCoding	53388101	53389464	30	NA	NA	MTA_TR1300004059.mm	MTA2Rn6	Non-coding transcript identified by NONCODE: Sense No Exonic	chr17	100	100	NA	NA	NA	NA	NA	NA	NA	NA	NA	NA	NA	NA	NA	NA	NA	NA	NA	NA	NA	NA	NA	NA	NA	NA	NonCoding	4.04028
TC1700001570.rn.1	3.83749	4.17566	-1.26415	down	6.09035e-07	1.95921e-05	MTA_TC0700001831.mm	predicted gene, 25333, Non-coding transcript identified by NONCODE: Linc	chr17	-	MTA_TR0700006399.mm	NonCoding	24199260	24199335	30	NA	NA	MTA_TR0700006399.mm	MTA2Rn6	predicted gene, 25333, Non-coding transcript identified by NONCODE: Linc	chr17	100	100	NA	NA	NA	NA	NA	NA	NA	NA	NA	NA	NA	NA	NA	NA	NA	NA	NA	NA	NA	NA	NA	NA	NA	NA	NonCoding	4.05738
TC1700002124.rn.1	5.61313	5.1158	1.4116	up	6.17577e-07	1.98484e-05	NA	NA	chr17	-	NA	NonCoding	71809273	71809359	30	NA	NA	ENSRNOT00000075313	ENSEMBL	ncrna:novel chromosome:Rnor_5.0:17:73500945:73501031:-1 gene:ENSRNOG00000048149 gene_biotype:miRNA transcript_biotype:miRNA	chr17	100	100	NA	NA	NA	NA	NA	NA	NA	NA	NA	NA	NA	NA	NA	NA	NA	NA	NA	NA	NA	NA	NA	NA	NA	NA	NonCoding	6.01905
TC1700002152.rn.1	5.61313	5.1158	1.4116	up	6.18012e-07	1.98531e-05	NA	NA	chr17	-	NA	NonCoding	72066762	72066848	30	NA	NA	ENSRNOT00000073275	ENSEMBL	ncrna:novel chromosome:Rnor_5.0:17:73752004:73752090:-1 gene:ENSRNOG00000049969 gene_biotype:miRNA transcript_biotype:miRNA	chr17	100	100	NA	NA	NA	NA	NA	NA	NA	NA	NA	NA	NA	NA	NA	NA	NA	NA	NA	NA	NA	NA	NA	NA	NA	NA	NonCoding	6.01905
TC1800001101.rn.1	4.2845	3.98961	1.22679	up	6.29912e-07	2.01883e-05	MTA_TC1800001067.mm	Non-coding transcript identified by NONCODE: Antisense	chr18	-	MTA_TR1800003338.mm	NonCoding	14653955	14656263	30	NA	NA	MTA_TR1800003338.mm	MTA2Rn6	Non-coding transcript identified by NONCODE: Antisense	chr18	100	100	NA	NA	NA	NA	NA	NA	NA	NA	NA	NA	NA	NA	NA	NA	NA	NA	NA	NA	NA	NA	NA	NA	NA	NA	NonCoding	4.10042
TC2000000907.rn.1	3.89539	4.3098	-1.33275	down	6.38134e-07	2.03979e-05	MTA_TC1000000441.mm	Non-coding transcript identified by Luo, et al., Non-coding transcript identified by NONCODE: Linc	chr20	+	MTA_TR1000001285.mm	NonCoding	53547330	53548168	30	NA	NA	MTA_TR1000001285.mm	MTA2Rn6	Non-coding transcript identified by Luo, et al., Non-coding transcript identified by NONCODE: Linc	chr20	100	100	NA	NA	NA	NA	NA	NA	NA	NA	NA	NA	NA	NA	NA	NA	NA	NA	NA	NA	NA	NA	NA	NA	NA	NA	NonCoding	3.89232
TC0100001894.rn.1	3.75238	4.06983	-1.24613	down	6.44785e-07	2.05597e-05	MTA_TC0700001182.mm	Non-coding transcript identified by NONCODE: Linc	chr1	+	MTA_TR0700004251.mm	NonCoding	143819685	143820560	30	NA	NA	MTA_TR0700004251.mm	MTA2Rn6	Non-coding transcript identified by NONCODE: Linc	chr1	100	100	NA	NA	NA	NA	NA	NA	NA	NA	NA	NA	NA	NA	NA	NA	NA	NA	NA	NA	NA	NA	NA	NA	NA	NA	NonCoding	4.06553
TC0100002071.rn.1	6.57632	5.87106	1.63044	up	6.46572e-07	2.06071e-05	MTA_TC0700001346.mm	Non-coding transcript identified by NONCODE: Sense No Exonic	chr1	+	MTA_TR0700004705.mm	NonCoding	162105247	162106694	30	NA	NA	MTA_TR0700004705.mm	MTA2Rn6	Non-coding transcript identified by NONCODE: Sense No Exonic	chr1	100	100	NA	NA	NA	NA	NA	NA	NA	NA	NA	NA	NA	NA	NA	NA	NA	NA	NA	NA	NA	NA	NA	NA	NA	NA	NonCoding	6.73682
TC0100002444.rn.1	6.42581	5.08444	2.53392	up	6.47954e-07	2.06225e-05	MTA_TC0700004158.mm	Non-coding transcript identified by NONCODE: Sense No Exonic	chr1	+	MTA_TR0700014119.mm	NonCoding	185256580	185256906	30	NA	NA	MTA_TR0700014119.mm	MTA2Rn6	Non-coding transcript identified by NONCODE: Sense No Exonic	chr1	100	100	NA	NA	NA	NA	NA	NA	NA	NA	NA	NA	NA	NA	NA	NA	NA	NA	NA	NA	NA	NA	NA	NA	NA	NA	NonCoding	6.65658
TC0100007555.rn.1	4.52701	4.8003	-1.20856	down	6.74853e-07	2.14291e-05	MTA_TC1900001372.mm	Non-coding transcript identified by NONCODE: Sense No Exonic	chr1	-	MTA_TR1900004722.mm	NonCoding	249843821	249844553	30	NA	NA	MTA_TR1900004722.mm	MTA2Rn6	Non-coding transcript identified by NONCODE: Sense No Exonic	chr1	100	100	NA	NA	NA	NA	NA	NA	NA	NA	NA	NA	NA	NA	NA	NA	NA	NA	NA	NA	NA	NA	NA	NA	NA	NA	NonCoding	4.78817
TC0200000772.rn.1	4.70095	5.00035	-1.23064	down	6.8004e-07	2.1554e-05	RGD7749577_1	uncharacterized LOC102556266	chr2	+	mRNARGD7749579_1	NonCoding	93639774	93640644	30	NA	NA	mRNARGD7749579_1	Rat Genome Database	uncharacterized LOC102556266	chr2	100	100	NA	NA	NA	NA	NA	NA	NA	NA	NA	NA	NA	NA	NA	NA	NA	NA	NA	NA	NA	NA	NA	NA	NA	NA	NonCoding	4.89051
TC0200000776.rn.1	4.68443	4.33261	1.27617	up	6.8157e-07	2.15925e-05	MTA_TC0300001642.mm	Non-coding transcript identified by NONCODE: Linc, Non-coding transcript identified by Luo, et al.	chr2	+	MTA_TR0300005437.mm	NonCoding	93700086	93701803	30	NA	NA	MTA_TR0300005437.mm	MTA2Rn6	Non-coding transcript identified by NONCODE: Linc, Non-coding transcript identified by Luo, et al.	chr2	100	100	NA	NA	NA	NA	NA	NA	NA	NA	NA	NA	NA	NA	NA	NA	NA	NA	NA	NA	NA	NA	NA	NA	NA	NA	NonCoding	4.92214
TC0200003973.rn.1	3.98946	4.27585	-1.21959	down	6.99404e-07	2.21169e-05	MTA_TC0300002254.mm	Non-coding transcript identified by NONCODE: Linc	chr2	-	MTA_TR0300007234.mm	NonCoding	184454862	184469535	30	NA	NA	MTA_TR0300007234.mm	MTA2Rn6	Non-coding transcript identified by NONCODE: Linc	chr2	100	100	NA	NA	NA	NA	NA	NA	NA	NA	NA	NA	NA	NA	NA	NA	NA	NA	NA	NA	NA	NA	NA	NA	NA	NA	NonCoding	3.98047
TC0300001022.rn.1	4.16524	4.52331	-1.2817	down	7.03928e-07	2.22293e-05	NA	NA	chr3	+	NA	Pseudogene	74297729	74298684	30	NA	NA	ENSRNOT00000068048	ENSEMBL	ensembl:novel chromosome:Rnor_5.0:3:80947897:80948852:1 gene:ENSRNOG00000049043 gene_biotype:pseudogene transcript_biotype:pseudogene	chr3	100	100	NA	NA	NA	NA	NA	NA	NA	NA	NA	NA	NA	NA	NA	NA	NA	NA	NA	NA	NA	NA	NA	NA	NA	NA	Pseudogene	4.40242
TC0300002380.rn.1	4.2035	4.99551	-1.73148	down	7.13258e-07	2.24827e-05	MTA_TC0200002601.mm	Non-coding transcript identified by NONCODE: Linc, Non-coding transcript identified by Luo, et al.	chr3	+	MTA_TR0200008995.mm	NonCoding	164621083	164626638	30	NA	NA	MTA_TR0200008995.mm	MTA2Rn6	Non-coding transcript identified by NONCODE: Linc, Non-coding transcript identified by Luo, et al.	chr3	100	100	NA	NA	NA	NA	NA	NA	NA	NA	NA	NA	NA	NA	NA	NA	NA	NA	NA	NA	NA	NA	NA	NA	NA	NA	NonCoding	4.1823
TC0300004339.rn.1	3.47542	3.79422	-1.2473	down	7.15231e-07	2.25242e-05	RGD7723743_1	uncharacterized LOC102555299	chr3	-	mRNARGD7723745_1	NonCoding	139858918	139871273	30	NA	NA	mRNARGD7723745_1	Rat Genome Database	uncharacterized LOC102555299	chr3	100	100	NA	NA	NA	NA	NA	NA	NA	NA	NA	NA	NA	NA	NA	NA	NA	NA	NA	NA	NA	NA	NA	NA	NA	NA	NonCoding	3.58263
TC0400000295.rn.1	3.45773	3.76666	-1.23879	down	7.20438e-07	2.26674e-05	MTA_TC0500001884.mm	Non-coding transcript identified by NONCODE: Antisense	chr4	+	MTA_TR0500006738.mm	NonCoding	27806969	27808339	30	NA	NA	MTA_TR0500006738.mm	MTA2Rn6	Non-coding transcript identified by NONCODE: Antisense	chr4	100	100	NA	NA	NA	NA	NA	NA	NA	NA	NA	NA	NA	NA	NA	NA	NA	NA	NA	NA	NA	NA	NA	NA	NA	NA	NonCoding	3.57903
TC0500002976.rn.1	5.82345	4.39765	2.68664	up	7.40055e-07	2.31682e-05	MTA_TC0400002879.mm	Non-coding transcript identified by NONCODE: Sense No Exonic	chr5	-	MTA_TR0400009893.mm	NonCoding	93117671	93121760	30	NA	NA	MTA_TR0400009893.mm	MTA2Rn6	Non-coding transcript identified by NONCODE: Sense No Exonic	chr5	100	100	NA	NA	NA	NA	NA	NA	NA	NA	NA	NA	NA	NA	NA	NA	NA	NA	NA	NA	NA	NA	NA	NA	NA	NA	NonCoding	5.33722
TC0600000423.rn.1	4.04156	4.37139	-1.25687	down	7.43086e-07	2.32301e-05	7420701I03Rik	RIKEN cDNA 7420701I03 gene	chr6	+	NR_045860	NonCoding	36730428	36751814	30	12|12	71457	NR_045860	RefSeq	Mus musculus RIKEN cDNA 7420701I03 gene (7420701I03Rik), long non-coding RNA.	chr6	100	100	NA	NA	NR_045860	Mm.95280	fertilized ovum| zygote	NA	NA	NA	NA	NA	NA	NA	NA	NA	NA	NA	NA	NA	NA	NA	NA	NA	NA	NA	NonCoding	4.00033
TC0600001311.rn.1	5.33414	4.89201	1.35861	up	7.43381e-07	2.32301e-05	MTA_TC1200000960.mm	Non-coding transcript identified by Luo, et al., Non-coding transcript identified by NONCODE: Linc	chr6	+	MTA_TR1200002701.mm	NonCoding	122256899	122260660	30	NA	NA	MTA_TR1200002701.mm	MTA2Rn6	Non-coding transcript identified by Luo, et al., Non-coding transcript identified by NONCODE: Linc	chr6	100	100	NA	NA	NA	NA	NA	NA	NA	NA	NA	NA	NA	NA	NA	NA	NA	NA	NA	NA	NA	NA	NA	NA	NA	NA	NonCoding	5.16026
TC0600002230.rn.1	5.08428	5.39608	-1.24125	down	7.48151e-07	2.33579e-05	MTA_TC1200001554.mm	Non-coding transcript identified by NONCODE: Linc	chr6	-	MTA_TR1200004369.mm	NonCoding	45808550	45854083	30	NA	NA	MTA_TR1200004369.mm	MTA2Rn6	Non-coding transcript identified by NONCODE: Linc	chr6	100	100	NA	NA	NA	NA	NA	NA	NA	NA	NA	NA	NA	NA	NA	NA	NA	NA	NA	NA	NA	NA	NA	NA	NA	NA	NonCoding	4.92395
TC0600002750.rn.1	3.96593	4.23067	-1.20142	down	7.55857e-07	2.35664e-05	RGD7563537_1	uncharacterized LOC102547173	chr6	-	mRNARGD7563539_1	NonCoding	103218654	103281759	30	NA	NA	mRNARGD7563539_1	Rat Genome Database	uncharacterized LOC102547173	chr6	100	100	NA	NA	NA	NA	NA	NA	NA	NA	NA	NA	NA	NA	NA	NA	NA	NA	NA	NA	NA	NA	NA	NA	NA	NA	NonCoding	4.10603
TC0700003113.rn.1	5.27319	4.70154	1.48622	up	7.83051e-07	2.43482e-05	MTA_TC1500001500.mm	Non-coding transcript identified by NONCODE: Sense No Exonic	chr7	-	MTA_TR1500004489.mm	NonCoding	90303953	90307153	30	NA	NA	MTA_TR1500004489.mm	MTA2Rn6	Non-coding transcript identified by NONCODE: Sense No Exonic	chr7	100	100	NA	NA	NA	NA	NA	NA	NA	NA	NA	NA	NA	NA	NA	NA	NA	NA	NA	NA	NA	NA	NA	NA	NA	NA	NonCoding	5.54823
TC0800000059.rn.1	4.1583	4.51819	-1.28333	down	7.83927e-07	2.43534e-05	MTA_TC0900000065.mm	Non-coding transcript identified by Luo, et al., Non-coding transcript identified by NONCODE: Linc	chr8	+	MTA_TR0900000189.mm	NonCoding	6757937	6758582	30	NA	NA	MTA_TR0900000189.mm	MTA2Rn6	Non-coding transcript identified by Luo, et al., Non-coding transcript identified by NONCODE: Linc	chr8	100	100	NA	NA	NA	NA	NA	NA	NA	NA	NA	NA	NA	NA	NA	NA	NA	NA	NA	NA	NA	NA	NA	NA	NA	NA	NonCoding	4.35678
TC0800001415.rn.1	4.97989	5.82068	-1.79103	down	8.01693e-07	2.48492e-05	MTA_TC0900001289.mm	predicted gene, 25669	chr8	+	MTA_TR0900004015.mm	NonCoding	111024212	111024319	30	NA	NA	MTA_TR0900004015.mm	MTA2Rn6	predicted gene, 25669	chr8	100	100	NA	NA	NA	NA	NA	NA	NA	NA	NA	NA	NA	NA	NA	NA	NA	NA	NA	NA	NA	NA	NA	NA	NA	NA	NonCoding	5.25528
TC0800002152.rn.1	3.6526	4.07197	-1.33734	down	8.04158e-07	2.4892e-05	MTA_TC0900001955.mm	Non-coding transcript identified by NONCODE: Sense No Exonic	chr8	-	MTA_TR0900006334.mm	NonCoding	30083325	30087056	30	NA	NA	MTA_TR0900006334.mm	MTA2Rn6	Non-coding transcript identified by NONCODE: Sense No Exonic	chr8	100	100	NA	NA	NA	NA	NA	NA	NA	NA	NA	NA	NA	NA	NA	NA	NA	NA	NA	NA	NA	NA	NA	NA	NA	NA	NonCoding	3.87432
TC0900000431.rn.1	7.55825	5.88435	3.19076	up	8.07815e-07	2.49827e-05	MTA_TC1100000064.mm	Non-coding transcript identified by NONCODE: Linc	chr9	+	MTA_TR1100000302.mm	NonCoding	37980583	37982170	23	NA	NA	MTA_TR1100000302.mm	MTA2Rn6	Non-coding transcript identified by NONCODE: Linc	chr9	100	100	NA	NA	NA	NA	NA	NA	NA	NA	NA	NA	NA	NA	NA	NA	NA	NA	NA	NA	NA	NA	NA	NA	NA	NA	NonCoding	7.94579
TC0900002155.rn.1	4.66713	4.12778	1.45332	up	8.09765e-07	2.50318e-05	MTA_TC0100002511.mm	Non-coding transcript identified by NONCODE: Sense No Exonic	chr9	-	MTA_TR0100008076.mm	NonCoding	75464795	75468712	30	NA	NA	MTA_TR0100008076.mm	MTA2Rn6	Non-coding transcript identified by NONCODE: Sense No Exonic	chr9	100	100	NA	NA	NA	NA	NA	NA	NA	NA	NA	NA	NA	NA	NA	NA	NA	NA	NA	NA	NA	NA	NA	NA	NA	NA	NonCoding	4.76756
TC0M00000026.rn.1	19.9315	18.6975	2.35221	up	8.25138e-07	2.54841e-05	MTA_TC0M00000019.mm	strain BALB/c clone 3 antisense RNA, complete sequence; mitochondrial.	chrM	-	MTA_TR0M00000046.mm	NonCoding	1094	2670	30	NA	NA	MTA_TR0M00000046.mm	MTA2Rn6	strain BALB/c clone 3 antisense RNA, complete sequence; mitochondrial.	chrM	100	100	NA	NA	NA	NA	NA	NA	NA	NA	NA	NA	NA	NA	NA	NA	NA	NA	NA	NA	NA	NA	NA	NA	NA	NA	NonCoding	19.9315
TC0X00002134.rn.1	3.09501	3.43471	-1.26549	down	8.36063e-07	2.57753e-05	MTA_TC0X00001186.mm	predicted gene, 22590	chrX	-	MTA_TR0X00003296.mm	NonCoding	93516353	93516456	30	NA	NA	MTA_TR0X00003296.mm	MTA2Rn6	predicted gene, 22590	chrX	100	100	NA	NA	NA	NA	NA	NA	NA	NA	NA	NA	NA	NA	NA	NA	NA	NA	NA	NA	NA	NA	NA	NA	NA	NA	NonCoding	3.1883
TC0X00002307.rn.1	5.1345	4.82119	1.24256	up	8.36896e-07	2.57894e-05	NA	NA	chrX	-	NA	NonCoding	118347532	118347604	30	NA	NA	ENSRNOT00000063009	ENSEMBL	ncrna:novel chromosome:Rnor_5.0:X:118490322:118490394:-1 gene:ENSRNOG00000041256 gene_biotype:miRNA transcript_biotype:miRNA	chrX	100	100	NA	NA	NA	NA	NA	NA	NA	NA	NA	NA	NA	NA	NA	NA	NA	NA	NA	NA	NA	NA	NA	NA	NA	NA	NonCoding	5.30713
TC1000000414.rn.1	4.05931	4.36127	-1.23282	down	8.43984e-07	2.59575e-05	MTA_TC1100000424.mm	Non-coding transcript identified by Luo, et al., Non-coding transcript identified by NONCODE: Linc	chr10	+	MTA_TR1100001347.mm	NonCoding	28942362	28944349	30	NA	NA	MTA_TR1100001347.mm	MTA2Rn6	Non-coding transcript identified by Luo, et al., Non-coding transcript identified by NONCODE: Linc	chr10	100	100	NA	NA	NA	NA	NA	NA	NA	NA	NA	NA	NA	NA	NA	NA	NA	NA	NA	NA	NA	NA	NA	NA	NA	NA	NonCoding	4.06507
TC1000001881.rn.1	9.77207	9.0469	1.65309	up	8.54229e-07	2.62306e-05	MTA_TC1100001856.mm	predicted gene, 26052	chr10	+	MTA_TR1100007091.mm	NonCoding	101849767	101849871	30	NA	NA	MTA_TR1100007091.mm	MTA2Rn6	predicted gene, 26052	chr10	100	100	NA	NA	NA	NA	NA	NA	NA	NA	NA	NA	NA	NA	NA	NA	NA	NA	NA	NA	NA	NA	NA	NA	NA	NA	NonCoding	10.2243
TC1000002145.rn.1	4.73805	5.17592	-1.35461	down	8.75284e-07	2.68522e-05	MTA_TC1600000174.mm	Non-coding transcript identified by NONCODE: Antisense	chr10	-	MTA_TR1600000572.mm	NonCoding	67942	68632	30	NA	NA	MTA_TR1600000572.mm	MTA2Rn6	Non-coding transcript identified by NONCODE: Antisense	chr10	100	100	NA	NA	NA	NA	NA	NA	NA	NA	NA	NA	NA	NA	NA	NA	NA	NA	NA	NA	NA	NA	NA	NA	NA	NA	NonCoding	4.87023
TC1200001415.rn.1	3.96883	4.45656	-1.40223	down	9.16318e-07	2.79615e-05	NA	NA	chr12	-	NA	NonCoding	28056772	28057243	30	NA	NA	NONRATT015727	NONCODE	Non-coding transcript identified by NONCODE	chr12	100	100	NA	NA	NA	NA	NA	NA	NA	NA	NA	NA	NA	NA	NA	NA	NA	NA	NA	NA	NA	NA	NA	NA	NA	NA	NonCoding	3.93314
TC1300000659.rn.1	3.61298	4.15915	-1.46021	down	9.1863e-07	2.80196e-05	MTA_TC0100001506.mm	predicted gene, 26685, Non-coding transcript identified by Luo, et al., Non-coding transcript identified by NONCODE: Linc	chr13	+	MTA_TR0100004946.mm	NonCoding	82799269	82810646	30	NA	NA	MTA_TR0100004946.mm	MTA2Rn6	predicted gene, 26685, Non-coding transcript identified by Luo, et al., Non-coding transcript identified by NONCODE: Linc	chr13	100	100	NA	NA	NA	NA	NA	NA	NA	NA	NA	NA	NA	NA	NA	NA	NA	NA	NA	NA	NA	NA	NA	NA	NA	NA	NonCoding	3.45174
TC1400000262.rn.1	3.99283	3.68345	1.23917	up	9.32021e-07	2.83903e-05	RGD7610104_1	uncharacterized LOC102546334	chr14	+	mRNARGD7610105_1	NonCoding	17595114	17606381	30	NA	NA	mRNARGD7610105_1	Rat Genome Database	uncharacterized LOC102546334	chr14	100	100	NA	NA	NA	NA	NA	NA	NA	NA	NA	NA	NA	NA	NA	NA	NA	NA	NA	NA	NA	NA	NA	NA	NA	NA	NonCoding	3.71434
TC1400001222.rn.1	5.2339	3.95462	2.42718	up	9.45292e-07	2.87437e-05	RGD2319385_1	rCG57257-like	chr14	-	mRNARGD6579827_1	NonCoding	1467666	1469982	30	NA	NA	mRNARGD6579827_1	Rat Genome Database	rCG57257-like	chr14	100	100	NA	NA	NA	NA	NA	NA	NA	NA	NA	NA	NA	NA	NA	NA	NA	NA	NA	NA	NA	NA	NA	NA	NA	NA	NonCoding	5.13428
TC1400001733.rn.1	4.16503	4.43472	-1.20555	down	9.47631e-07	2.88021e-05	MTA_TC0500000654.mm	predicted gene 15478, Non-coding transcript identified by NONCODE: Antisense, novel transcript	chr14	-	MTA_TR0500002217.mm	NonCoding	42181772	42186794	30	NA	NA	MTA_TR0500002217.mm	MTA2Rn6	predicted gene 15478, Non-coding transcript identified by NONCODE: Antisense, novel transcript	chr14	100	100	NA	NA	NA	NA	NA	NA	NA	NA	NA	NA	NA	NA	NA	NA	NA	NA	NA	NA	NA	NA	NA	NA	NA	NA	NonCoding	4.31595
TC1400001980.rn.1	4.08654	4.46613	-1.30097	down	9.54382e-07	2.89689e-05	MTA_TC0500000467.mm	Non-coding transcript identified by NONCODE: Linc	chr14	-	MTA_TR0500001689.mm	NonCoding	71796565	71797301	30	NA	NA	MTA_TR0500001689.mm	MTA2Rn6	Non-coding transcript identified by NONCODE: Linc	chr14	100	100	NA	NA	NA	NA	NA	NA	NA	NA	NA	NA	NA	NA	NA	NA	NA	NA	NA	NA	NA	NA	NA	NA	NA	NA	NonCoding	4.08922
TC1400001986.rn.1	3.65225	4.11231	-1.37559	down	9.55389e-07	2.89867e-05	MTA_TC0500000461.mm	Non-coding transcript identified by NONCODE: Linc, Non-coding transcript identified by Luo, et al.	chr14	-	MTA_TR0500001663.mm	NonCoding	72277596	72278474	20	NA	NA	MTA_TR0500001663.mm	MTA2Rn6	Non-coding transcript identified by NONCODE: Linc, Non-coding transcript identified by Luo, et al.	chr14	100	100	NA	NA	NA	NA	NA	NA	NA	NA	NA	NA	NA	NA	NA	NA	NA	NA	NA	NA	NA	NA	NA	NA	NA	NA	NonCoding	3.07872
TC1500001285.rn.1	4.10673	4.47718	-1.29275	down	9.58917e-07	2.90681e-05	RGD7612668_1	uncharacterized LOC102554865	chr15	-	mRNARGD7612670_1	NonCoding	4844513	4847369	30	NA	NA	mRNARGD7612670_1	Rat Genome Database	uncharacterized LOC102554865	chr15	100	100	NA	NA	NA	NA	NA	NA	NA	NA	NA	NA	NA	NA	NA	NA	NA	NA	NA	NA	NA	NA	NA	NA	NA	NA	NonCoding	4.02341
TC1500001387.rn.1	3.88413	4.2298	-1.27074	down	9.59485e-07	2.9072e-05	XLOC_015638	Chalmel, et. al. AceView Annotation Fhit.bSep08 Testis-expressed Unannotated Transcripts (TUTs)	chr15	-	TCONS_00040460	NonCoding	16637602	16641194	30	NA	NA	TCONS_00040460	Chalmel	Chalmel, et. al. AceView Annotation Fhit.bSep08 Testis-expressed Unannotated Transcripts (TUTs)	chr15	100	100	NA	NA	NA	NA	NA	NA	NA	NA	NA	NA	NA	NA	NA	NA	NA	NA	NA	NA	NA	NA	NA	NA	NA	NA	NonCoding	4.01766
TC1500001961.rn.1	4.28978	4.95757	-1.58865	down	9.66124e-07	2.92432e-05	MTA_TC1400002305.mm	Non-coding transcript identified by NONCODE: Linc, Non-coding transcript identified by Luo, et al.	chr15	-	MTA_TR1400007169.mm	NonCoding	50510933	50514836	30	NA	NA	MTA_TR1400007169.mm	MTA2Rn6	Non-coding transcript identified by NONCODE: Linc, Non-coding transcript identified by Luo, et al.	chr15	100	100	NA	NA	NA	NA	NA	NA	NA	NA	NA	NA	NA	NA	NA	NA	NA	NA	NA	NA	NA	NA	NA	NA	NA	NA	NonCoding	3.99322
TC1800001502.rn.1	4.02216	4.74817	-1.65406	down	9.94243e-07	2.99937e-05	MTA_TC1800001406.mm	Non-coding transcript identified by Luo, et al., Non-coding transcript identified by NONCODE: Linc	chr18	-	MTA_TR1800004278.mm	NonCoding	56036426	56038372	30	NA	NA	MTA_TR1800004278.mm	MTA2Rn6	Non-coding transcript identified by Luo, et al., Non-coding transcript identified by NONCODE: Linc	chr18	100	100	NA	NA	NA	NA	NA	NA	NA	NA	NA	NA	NA	NA	NA	NA	NA	NA	NA	NA	NA	NA	NA	NA	NA	NA	NonCoding	4.24309
TC0100001305.rn.1	3.64636	3.9549	-1.23845	down	1.03372e-06	3.10757e-05	RGD7604390_1	uncharacterized LOC102555648	chr1	+	mRNARGD7604392_1	NonCoding	91326101	91331047	30	NA	NA	mRNARGD7604392_1	Rat Genome Database	uncharacterized LOC102555648	chr1	100	100	NA	NA	NA	NA	NA	NA	NA	NA	NA	NA	NA	NA	NA	NA	NA	NA	NA	NA	NA	NA	NA	NA	NA	NA	NonCoding	3.69459
TC0100003071.rn.1	11.2735	7.97307	9.85182	up	1.05081e-06	3.1548e-05	RGD7718374_1	uncharacterized LOC102547101	chr1	+	mRNARGD7718376_1	NonCoding	221150051	221158125	30	NA	NA	mRNARGD7718376_1	Rat Genome Database	uncharacterized LOC102547101	chr1	100	100	NA	NA	NA	NA	NA	NA	NA	NA	NA	NA	NA	NA	NA	NA	NA	NA	NA	NA	NA	NA	NA	NA	NA	NA	NonCoding	11.3303
TC0100005626.rn.1	3.72232	4.30042	-1.49288	down	1.06815e-06	3.19435e-05	NA	NA	chr1	-	NA	NonCoding	121240116	121240183	30	NA	NA	ENSRNOT00000075157	ENSEMBL	ncrna:novel chromosome:Rnor_5.0:1:122369840:122369907:-1 gene:ENSRNOG00000046737 gene_biotype:miRNA transcript_biotype:miRNA	chr1	100	100	NA	NA	NA	NA	NA	NA	NA	NA	NA	NA	NA	NA	NA	NA	NA	NA	NA	NA	NA	NA	NA	NA	NA	NA	NonCoding	3.83381
TC0100005756.rn.1	4.96988	3.84254	2.18456	up	1.07385e-06	3.20998e-05	RGD7727226_1	uncharacterized LOC102553926	chr1	-	mRNARGD7727228_1	NonCoding	134228047	134234203	30	NA	NA	mRNARGD7727228_1	Rat Genome Database	uncharacterized LOC102553926	chr1	100	100	NA	NA	NA	NA	NA	NA	NA	NA	NA	NA	NA	NA	NA	NA	NA	NA	NA	NA	NA	NA	NA	NA	NA	NA	NonCoding	4.78429
TC0200000085.rn.1	4.55734	4.89895	-1.26717	down	1.09365e-06	3.26153e-05	MTA_TC1300000977.mm	Non-coding transcript identified by NONCODE: Linc	chr2	+	MTA_TR1300002683.mm	NonCoding	11861275	11865193	30	NA	NA	MTA_TR1300002683.mm	MTA2Rn6	Non-coding transcript identified by NONCODE: Linc	chr2	100	100	NA	NA	NA	NA	NA	NA	NA	NA	NA	NA	NA	NA	NA	NA	NA	NA	NA	NA	NA	NA	NA	NA	NA	NA	NonCoding	4.60527
TC0200004106.rn.1	5.60971	5.1901	1.33756	up	1.10104e-06	3.27702e-05	MTA_TC0300002375.mm	predicted gene, 23464	chr2	-	MTA_TR0300007857.mm	NonCoding	189956063	189956215	30	NA	NA	MTA_TR0300007857.mm	MTA2Rn6	predicted gene, 23464	chr2	100	100	NA	NA	NA	NA	NA	NA	NA	NA	NA	NA	NA	NA	NA	NA	NA	NA	NA	NA	NA	NA	NA	NA	NA	NA	NonCoding	5.61531
TC0300000560.rn.1	4.05179	4.39908	-1.27216	down	1.11256e-06	3.30562e-05	MTA_TC0200000806.mm	Non-coding transcript identified by NONCODE: Linc	chr3	+	MTA_TR0200002777.mm	NonCoding	35842713	35844583	30	NA	NA	MTA_TR0200002777.mm	MTA2Rn6	Non-coding transcript identified by NONCODE: Linc	chr3	100	100	NA	NA	NA	NA	NA	NA	NA	NA	NA	NA	NA	NA	NA	NA	NA	NA	NA	NA	NA	NA	NA	NA	NA	NA	NonCoding	4.20183
TC0300003332.rn.1	4.83208	4.33033	1.41594	up	1.11738e-06	3.31563e-05	RGD7705590_1	uncharacterized LOC102552328	chr3	-	mRNARGD7705591_1	NonCoding	60520594	60522520	30	NA	NA	mRNARGD7705591_1	Rat Genome Database	uncharacterized LOC102552328	chr3	100	100	NA	NA	NA	NA	NA	NA	NA	NA	NA	NA	NA	NA	NA	NA	NA	NA	NA	NA	NA	NA	NA	NA	NA	NA	NonCoding	4.83208
TC0400001127.rn.1	5.34428	4.55252	1.73118	up	1.13489e-06	3.35891e-05	MTA_TC0600000855.mm	predicted gene 20536, Non-coding transcript identified by NONCODE: Antisense, putative novel transcript	chr4	+	MTA_TR0600002906.mm	NonCoding	100476759	100482605	30	NA	NA	MTA_TR0600002906.mm	MTA2Rn6	predicted gene 20536, Non-coding transcript identified by NONCODE: Antisense, putative novel transcript	chr4	100	100	NA	NA	NA	NA	NA	NA	NA	NA	NA	NA	NA	NA	NA	NA	NA	NA	NA	NA	NA	NA	NA	NA	NA	NA	NonCoding	5.44333
TC0400003802.rn.1	3.35573	3.643	-1.22033	down	1.14783e-06	3.3841e-05	MTA_TC0600003181.mm	Non-coding transcript identified by Luo, et al., Non-coding transcript identified by NONCODE: Linc	chr4	-	MTA_TR0600010496.mm	NonCoding	160374017	160376521	30	NA	NA	MTA_TR0600010496.mm	MTA2Rn6	Non-coding transcript identified by Luo, et al., Non-coding transcript identified by NONCODE: Linc	chr4	100	100	NA	NA	NA	NA	NA	NA	NA	NA	NA	NA	NA	NA	NA	NA	NA	NA	NA	NA	NA	NA	NA	NA	NA	NA	NonCoding	3.23433
TC0600000928.rn.1	4.04035	4.4651	-1.34234	down	1.18767e-06	3.48366e-05	MTA_TC1200000594.mm	Non-coding transcript identified by NONCODE: Linc, Non-coding transcript identified by Luo, et al.	chr6	+	MTA_TR1200001607.mm	NonCoding	93188726	93190818	30	NA	NA	MTA_TR1200001607.mm	MTA2Rn6	Non-coding transcript identified by NONCODE: Linc, Non-coding transcript identified by Luo, et al.	chr6	100	100	NA	NA	NA	NA	NA	NA	NA	NA	NA	NA	NA	NA	NA	NA	NA	NA	NA	NA	NA	NA	NA	NA	NA	NA	NonCoding	4.17574
TC0600001460.rn.1	4.34161	4.65203	-1.24006	down	1.20643e-06	3.53268e-05	MTA_TC1200001100.mm	Non-coding transcript identified by NONCODE: Linc, Non-coding transcript identified by Luo, et al.	chr6	+	MTA_TR1200003144.mm	NonCoding	131492842	131493916	30	NA	NA	MTA_TR1200003144.mm	MTA2Rn6	Non-coding transcript identified by NONCODE: Linc, Non-coding transcript identified by Luo, et al.	chr6	100	100	NA	NA	NA	NA	NA	NA	NA	NA	NA	NA	NA	NA	NA	NA	NA	NA	NA	NA	NA	NA	NA	NA	NA	NA	NonCoding	4.38368
TC0700000774.rn.1	3.93608	4.33104	-1.31491	down	1.21225e-06	3.54518e-05	MTA_TC1000001377.mm	non-coding RNA, oocyte_clustered_small_RNA6364, complete sequence.	chr7	+	MTA_TR1000004348.mm	NonCoding	61271074	61271133	30	NA	NA	MTA_TR1000004348.mm	MTA2Rn6	non-coding RNA, oocyte_clustered_small_RNA6364, complete sequence.	chr7	100	100	NA	NA	NA	NA	NA	NA	NA	NA	NA	NA	NA	NA	NA	NA	NA	NA	NA	NA	NA	NA	NA	NA	NA	NA	NonCoding	4.07964
TC0700003528.rn.1	4.39988	4.76062	-1.28408	down	1.22277e-06	3.5699e-05	MTA_TC1500001902.mm	Non-coding transcript identified by NONCODE: Antisense	chr7	-	MTA_TR1500005870.mm	NonCoding	121414394	121416802	30	NA	NA	MTA_TR1500005870.mm	MTA2Rn6	Non-coding transcript identified by NONCODE: Antisense	chr7	100	100	NA	NA	NA	NA	NA	NA	NA	NA	NA	NA	NA	NA	NA	NA	NA	NA	NA	NA	NA	NA	NA	NA	NA	NA	NonCoding	4.44074
TC0900000370.rn.1	9.29183	5.08216	18.5028	up	1.27844e-06	3.71039e-05	MTA_TC0100000155.mm	Non-coding transcript identified by Luo, et al., Non-coding transcript identified by NONCODE: Linc	chr9	+	MTA_TR0100000443.mm	NonCoding	29548557	29549714	30	NA	NA	MTA_TR0100000443.mm	MTA2Rn6	Non-coding transcript identified by Luo, et al., Non-coding transcript identified by NONCODE: Linc	chr9	100	100	NA	NA	NA	NA	NA	NA	NA	NA	NA	NA	NA	NA	NA	NA	NA	NA	NA	NA	NA	NA	NA	NA	NA	NA	NonCoding	8.23966
TC0900001756.rn.1	3.97166	4.26844	-1.2284	down	1.28177e-06	3.71692e-05	MTA_TC0100002104.mm	Non-coding transcript identified by Luo, et al., Non-coding transcript identified by NONCODE: Linc	chr9	-	MTA_TR0100006763.mm	NonCoding	35869890	35870804	30	NA	NA	MTA_TR0100006763.mm	MTA2Rn6	Non-coding transcript identified by Luo, et al., Non-coding transcript identified by NONCODE: Linc	chr9	100	100	NA	NA	NA	NA	NA	NA	NA	NA	NA	NA	NA	NA	NA	NA	NA	NA	NA	NA	NA	NA	NA	NA	NA	NA	NonCoding	4.00721
TC0M00000032.rn.1	19.9315	8.65819	2475.19	up	1.31069e-06	3.79278e-05	MTA_TC0100000170.mm	Non-coding transcript identified by Luo, et al., Non-coding transcript identified by NONCODE: Linc	chrM	-	MTA_TR0100000472.mm	NonCoding	6601	6863	30	NA	NA	MTA_TR0100000472.mm	MTA2Rn6	Non-coding transcript identified by Luo, et al., Non-coding transcript identified by NONCODE: Linc	chrM	100	100	NA	NA	NA	NA	NA	NA	NA	NA	NA	NA	NA	NA	NA	NA	NA	NA	NA	NA	NA	NA	NA	NA	NA	NA	NonCoding	19.9315
TC0X00001168.rn.1	3.86211	4.48043	-1.53509	down	1.31828e-06	3.81156e-05	MTA_TC0X00000456.mm	predicted gene 5387, ATP synthase, H+ transporting, mitochondrial F1 complex, gamma polypeptide 1 (Atp5c1) pseudogene	chrX	+	MTA_TR0X00001307.mm	Pseudogene	138263282	138264144	30	NA	NA	MTA_TR0X00001307.mm	MTA2Rn6	predicted gene 5387, ATP synthase, H+ transporting, mitochondrial F1 complex, gamma polypeptide 1 (Atp5c1) pseudogene	chrX	100	100	NA	NA	NA	NA	NA	NA	NA	NA	NA	NA	NA	NA	NA	NA	NA	NA	NA	NA	NA	NA	NA	NA	NA	NA	Pseudogene	3.98887
TC0X00001447.rn.1	4.38806	4.90188	-1.42782	down	1.32255e-06	3.82231e-05	MTA_TC0X00000150.mm	Non-coding transcript identified by NONCODE: Linc, Non-coding transcript identified by Luo, et al.	chrX	-	MTA_TR0X00000421.mm	NonCoding	11403375	11431659	30	NA	NA	MTA_TR0X00000421.mm	MTA2Rn6	Non-coding transcript identified by NONCODE: Linc, Non-coding transcript identified by Luo, et al.	chrX	100	100	NA	NA	NA	NA	NA	NA	NA	NA	NA	NA	NA	NA	NA	NA	NA	NA	NA	NA	NA	NA	NA	NA	NA	NA	NonCoding	4.51019
TC1000003608.rn.1	3.81345	4.19318	-1.3011	down	1.33885e-06	3.85593e-05	RGD2319248_1	mCG13644-like	chr10	-	mRNARGD6579839_1	NonCoding	82591416	82594038	30	NA	NA	mRNARGD6579839_1	Rat Genome Database	mCG13644-like	chr10	100	100	NA	NA	NA	NA	NA	NA	NA	NA	NA	NA	NA	NA	NA	NA	NA	NA	NA	NA	NA	NA	NA	NA	NA	NA	NonCoding	4.05466
TC1000003612.rn.1	3.81345	4.19318	-1.3011	down	1.33923e-06	3.85593e-05	RGD2323428_1	mCG13644-like	chr10	-	mRNARGD2685163_1	NonCoding	82637740	82640362	30	NA	NA	mRNARGD2685163_1	Rat Genome Database	mCG13644-like	chr10	100	100	NA	NA	NA	NA	NA	NA	NA	NA	NA	NA	NA	NA	NA	NA	NA	NA	NA	NA	NA	NA	NA	NA	NA	NA	NonCoding	4.05466
TC1000004362.rn.1	4.86372	4.41093	1.36869	up	1.34446e-06	3.86938e-05	RGD7660262_1	uncharacterized LOC102546598	chr10	+	mRNARGD7660264_1	NonCoding	83128654	83136336	50	NA	NA	mRNARGD7660264_1	Rat Genome Database	uncharacterized LOC102546598	chr10	100	100	NA	NA	NA	NA	NA	NA	NA	NA	NA	NA	NA	NA	NA	NA	NA	NA	NA	NA	NA	NA	NA	NA	NA	NA	NonCoding	4.68837
TC1400000084.rn.1	3.40027	3.67558	-1.21025	down	1.3756e-06	3.94251e-05	MTA_TC0500002903.mm	Non-coding transcript identified by Luo, et al., Non-coding transcript identified by NONCODE: Linc	chr14	+	MTA_TR0500010109.mm	NonCoding	5195605	5197668	30	NA	NA	MTA_TR0500010109.mm	MTA2Rn6	Non-coding transcript identified by Luo, et al., Non-coding transcript identified by NONCODE: Linc	chr14	100	100	NA	NA	NA	NA	NA	NA	NA	NA	NA	NA	NA	NA	NA	NA	NA	NA	NA	NA	NA	NA	NA	NA	NA	NA	NonCoding	3.33483
TC1400001462.rn.1	7.30626	5.3582	3.85857	up	1.39027e-06	3.97792e-05	MTA_TC0500000890.mm	Non-coding transcript identified by NONCODE: Linc	chr14	-	MTA_TR0500003036.mm	NonCoding	16366623	16368666	30	NA	NA	MTA_TR0500003036.mm	MTA2Rn6	Non-coding transcript identified by NONCODE: Linc	chr14	100	100	NA	NA	NA	NA	NA	NA	NA	NA	NA	NA	NA	NA	NA	NA	NA	NA	NA	NA	NA	NA	NA	NA	NA	NA	NonCoding	7.02547
TC1500000615.rn.1	3.99765	4.61985	-1.53922	down	1.41392e-06	4.04224e-05	MTA_TC1400000857.mm	Non-coding transcript identified by NONCODE: Antisense	chr15	+	MTA_TR1400002886.mm	NonCoding	41329367	41342336	30	NA	NA	MTA_TR1400002886.mm	MTA2Rn6	Non-coding transcript identified by NONCODE: Antisense	chr15	100	100	NA	NA	NA	NA	NA	NA	NA	NA	NA	NA	NA	NA	NA	NA	NA	NA	NA	NA	NA	NA	NA	NA	NA	NA	NonCoding	4.10918
TC1600000006.rn.1	4.58769	4.90492	-1.24594	down	1.42126e-06	4.05818e-05	RGD7530555_1	uncharacterized LOC102551347	chr16	+	mRNARGD7530557_1	NonCoding	811967	829312	30	NA	NA	mRNARGD7530557_1	Rat Genome Database	uncharacterized LOC102551347	chr16	100	100	NA	NA	NA	NA	NA	NA	NA	NA	NA	NA	NA	NA	NA	NA	NA	NA	NA	NA	NA	NA	NA	NA	NA	NA	NonCoding	4.65761
TC1600000184.rn.1	3.8207	5.30727	-2.80221	down	1.42315e-06	4.06188e-05	NA	NA	chr16	+	NA	Pseudogene	14812898	14814871	40	NA	NA	ENSRNOT00000036611	ENSEMBL	ensembl:novel chromosome:Rnor_5.0:16:14712546:14714519:1 gene:ENSRNOG00000022621 gene_biotype:pseudogene transcript_biotype:pseudogene	chr16	100	100	NA	NA	NA	NA	NA	NA	NA	NA	NA	NA	NA	NA	NA	NA	NA	NA	NA	NA	NA	NA	NA	NA	NA	NA	Pseudogene	4.00234
TC1600001053.rn.1	5.63434	4.46136	2.25478	up	1.43666e-06	4.09534e-05	MTA_TC0800001655.mm	Non-coding transcript identified by NONCODE: Sense No Exonic	chr16	+	MTA_TR0800005489.mm	NonCoding	86657010	86661238	30	NA	NA	MTA_TR0800005489.mm	MTA2Rn6	Non-coding transcript identified by NONCODE: Sense No Exonic	chr16	100	100	NA	NA	NA	NA	NA	NA	NA	NA	NA	NA	NA	NA	NA	NA	NA	NA	NA	NA	NA	NA	NA	NA	NA	NA	NonCoding	5.57694
TC1600001306.rn.1	3.86411	4.38061	-1.43049	down	1.43731e-06	4.0955e-05	MTA_TC1400001765.mm	Non-coding transcript identified by NONCODE: Sense No Exonic	chr16	-	MTA_TR1400005583.mm	NonCoding	16615489	16616652	30	NA	NA	MTA_TR1400005583.mm	MTA2Rn6	Non-coding transcript identified by NONCODE: Sense No Exonic	chr16	100	100	NA	NA	NA	NA	NA	NA	NA	NA	NA	NA	NA	NA	NA	NA	NA	NA	NA	NA	NA	NA	NA	NA	NA	NA	NonCoding	3.99971
TC1800001244.rn.1	3.45647	3.84399	-1.30815	down	1.5005e-06	4.25793e-05	MTA_TC1800001174.mm	Non-coding transcript identified by NONCODE: Antisense	chr18	-	MTA_TR1800003634.mm	NonCoding	28402395	28408405	30	NA	NA	MTA_TR1800003634.mm	MTA2Rn6	Non-coding transcript identified by NONCODE: Antisense	chr18	100	100	NA	NA	NA	NA	NA	NA	NA	NA	NA	NA	NA	NA	NA	NA	NA	NA	NA	NA	NA	NA	NA	NA	NA	NA	NonCoding	3.34513
TC1800001524.rn.1	8.08058	9.32365	-2.36702	down	1.50935e-06	4.28129e-05	NA	NA	chr18	-	NA	Pseudogene	56965232	56965593	30	NA	NA	ENSRNOT00000033768	ENSEMBL	ensembl:novel chromosome:Rnor_5.0:18:56194145:56194506:-1 gene:ENSRNOG00000028381 gene_biotype:pseudogene transcript_biotype:pseudogene	chr18	100	100	NA	NA	NA	NA	NA	NA	NA	NA	NA	NA	NA	NA	NA	NA	NA	NA	NA	NA	NA	NA	NA	NA	NA	NA	Pseudogene	8.207
TC1900000186.rn.1	5.28597	5.60976	-1.25162	down	1.51613e-06	4.29527e-05	MTA_TC0800002682.mm	predicted gene, 23408, Non-coding transcript identified by NONCODE: Linc	chr19	+	MTA_TR0800008296.mm	NonCoding	17244467	17244686	30	NA	NA	MTA_TR0800008296.mm	MTA2Rn6	predicted gene, 23408, Non-coding transcript identified by NONCODE: Linc	chr19	100	100	NA	NA	NA	NA	NA	NA	NA	NA	NA	NA	NA	NA	NA	NA	NA	NA	NA	NA	NA	NA	NA	NA	NA	NA	NonCoding	5.32334
TC0100002595.rn.1	4.10855	4.5672	-1.37426	down	1.54742e-06	4.36467e-05	MTA_TC0700001809.mm	PREDICTED: predicted gene, 20367, transcript variant 3 (Gm20367), miscRNA.	chr1	+	MTA_TR0700006288.mm	NonCoding	198043121	198055169	30	NA	NA	MTA_TR0700006288.mm	MTA2Rn6	PREDICTED: predicted gene, 20367, transcript variant 3 (Gm20367), miscRNA.	chr1	100	100	NA	NA	NA	NA	NA	NA	NA	NA	NA	NA	NA	NA	NA	NA	NA	NA	NA	NA	NA	NA	NA	NA	NA	NA	NonCoding	4.30526
TC0100003310.rn.1	3.89068	4.16573	-1.21004	down	1.54837e-06	4.36467e-05	RGD7602751_1	uncharacterized LOC102554649	chr1	+	mRNARGD7602753_1	NonCoding	233709195	233738426	30	NA	NA	mRNARGD7602753_1	Rat Genome Database	uncharacterized LOC102554649	chr1	100	100	NA	NA	NA	NA	NA	NA	NA	NA	NA	NA	NA	NA	NA	NA	NA	NA	NA	NA	NA	NA	NA	NA	NA	NA	NonCoding	4.00788
TC0100004102.rn.1	5.76856	4.41811	2.54992	up	1.54889e-06	4.36467e-05	MTA_TC1000001834.mm	Non-coding transcript identified by NONCODE: Sense No Exonic	chr1	-	MTA_TR1000005794.mm	NonCoding	16026568	16029562	30	NA	NA	MTA_TR1000005794.mm	MTA2Rn6	Non-coding transcript identified by NONCODE: Sense No Exonic	chr1	100	100	NA	NA	NA	NA	NA	NA	NA	NA	NA	NA	NA	NA	NA	NA	NA	NA	NA	NA	NA	NA	NA	NA	NA	NA	NonCoding	5.27862
TC0100004302.rn.1	3.99421	4.49536	-1.41534	down	1.55384e-06	4.37546e-05	RGD7588731_1	uncharacterized LOC102553759	chr1	-	mRNARGD7588733_1	NonCoding	35187541	35192531	30	NA	NA	mRNARGD7588733_1	Rat Genome Database	uncharacterized LOC102553759	chr1	100	100	NA	NA	NA	NA	NA	NA	NA	NA	NA	NA	NA	NA	NA	NA	NA	NA	NA	NA	NA	NA	NA	NA	NA	NA	NonCoding	4.14017
TC0200000591.rn.1	5.30887	4.97105	1.26385	up	1.57517e-06	4.41881e-05	MTA_TC1500000107.mm	Non-coding transcript identified by NONCODE: Antisense	chr2	+	MTA_TR1500000367.mm	NonCoding	62395715	62397667	30	NA	NA	MTA_TR1500000367.mm	MTA2Rn6	Non-coding transcript identified by NONCODE: Antisense	chr2	100	100	NA	NA	NA	NA	NA	NA	NA	NA	NA	NA	NA	NA	NA	NA	NA	NA	NA	NA	NA	NA	NA	NA	NA	NA	NonCoding	5.1644
TC0200003253.rn.1	3.7623	4.52803	-1.70023	down	1.60972e-06	4.50205e-05	MTA_TC0300000074.mm	Non-coding transcript identified by NONCODE: Linc	chr2	-	MTA_TR0300000137.mm	NonCoding	92984646	92998275	30	NA	NA	MTA_TR0300000137.mm	MTA2Rn6	Non-coding transcript identified by NONCODE: Linc	chr2	100	100	NA	NA	NA	NA	NA	NA	NA	NA	NA	NA	NA	NA	NA	NA	NA	NA	NA	NA	NA	NA	NA	NA	NA	NA	NonCoding	3.78772
TC0200004709.rn.1	4.70804	5.14177	-1.35072	down	1.62278e-06	4.53206e-05	MTA_TC0300002964.mm	PREDICTED: uncharacterized LOC100862309 (LOC100862309), miscRNA.	chr2	-	MTA_TR0300009887.mm	NonCoding	236680248	236717278	15	NA	NA	MTA_TR0300009887.mm	MTA2Rn6	PREDICTED: uncharacterized LOC100862309 (LOC100862309), miscRNA.	chr2	100	100	NA	NA	NA	NA	NA	NA	NA	NA	NA	NA	NA	NA	NA	NA	NA	NA	NA	NA	NA	NA	NA	NA	NA	NA	NonCoding	4.681
TC0300001174.rn.1	6.54276	7.18729	-1.56324	down	1.65847e-06	4.6205e-05	MTA_TC0200001419.mm	RNA for germline small RNA gsRNA8, complete sequence.	chr3	+	MTA_TR0200004667.mm	NonCoding	81446224	81446275	28	NA	NA	MTA_TR0200004667.mm	MTA2Rn6	RNA for germline small RNA gsRNA8, complete sequence.	chr3	100	100	NA	NA	NA	NA	NA	NA	NA	NA	NA	NA	NA	NA	NA	NA	NA	NA	NA	NA	NA	NA	NA	NA	NA	NA	NonCoding	6.24723
TC0300003632.rn.1	4.71849	4.41661	1.23275	up	1.70199e-06	4.72644e-05	MTA_TC0200004092.mm	Non-coding transcript identified by NONCODE: Sense No Exonic	chr3	-	MTA_TR0200014324.mm	NonCoding	79348366	79350622	30	NA	NA	MTA_TR0200014324.mm	MTA2Rn6	Non-coding transcript identified by NONCODE: Sense No Exonic	chr3	100	100	NA	NA	NA	NA	NA	NA	NA	NA	NA	NA	NA	NA	NA	NA	NA	NA	NA	NA	NA	NA	NA	NA	NA	NA	NonCoding	4.87552
TC0300004802.rn.1	4.39767	4.71165	-1.24313	down	1.70322e-06	4.72795e-05	MTA_TC0200005168.mm	predicted gene 11467, Non-coding transcript identified by NONCODE: Linc, putative novel transcript	chr3	-	MTA_TR0200018364.mm	NonCoding	162923389	162924621	22	NA	NA	MTA_TR0200018364.mm	MTA2Rn6	predicted gene 11467, Non-coding transcript identified by NONCODE: Linc, putative novel transcript	chr3	100	100	NA	NA	NA	NA	NA	NA	NA	NA	NA	NA	NA	NA	NA	NA	NA	NA	NA	NA	NA	NA	NA	NA	NA	NA	NonCoding	4.4946
TC0400000134.rn.1	5.53214	4.88169	1.56966	up	1.70974e-06	4.74222e-05	MTA_TC0500002049.mm	Non-coding transcript identified by Luo, et al., Non-coding transcript identified by NONCODE: Linc	chr4	+	MTA_TR0500007307.mm	NonCoding	8269695	8271635	30	NA	NA	MTA_TR0500007307.mm	MTA2Rn6	Non-coding transcript identified by Luo, et al., Non-coding transcript identified by NONCODE: Linc	chr4	100	100	NA	NA	NA	NA	NA	NA	NA	NA	NA	NA	NA	NA	NA	NA	NA	NA	NA	NA	NA	NA	NA	NA	NA	NA	NonCoding	5.41459
TC0400002807.rn.1	4.87647	5.15239	-1.21077	down	1.73622e-06	4.80213e-05	RGD7558071_1	uncharacterized LOC102549191	chr4	-	mRNARGD7558075_1	NonCoding	75636266	75639390	26	NA	NA	mRNARGD7558075_1	Rat Genome Database	uncharacterized LOC102549191	chr4	100	100	NA	NA	NA	NA	NA	NA	NA	NA	NA	NA	NA	NA	NA	NA	NA	NA	NA	NA	NA	NA	NA	NA	NA	NA	NonCoding	5.38773
TC0500001864.rn.1	4.55746	5.21379	-1.57607	down	1.74659e-06	4.81727e-05	MTA_TC1300000583.mm	Non-coding transcript identified by NONCODE: Antisense	chr5	+	MTA_TR1300001580.mm	NonCoding	162256209	162256428	30	NA	NA	MTA_TR1300001580.mm	MTA2Rn6	Non-coding transcript identified by NONCODE: Antisense	chr5	100	100	NA	NA	NA	NA	NA	NA	NA	NA	NA	NA	NA	NA	NA	NA	NA	NA	NA	NA	NA	NA	NA	NA	NA	NA	NonCoding	4.50995
TC0500002844.rn.1	4.86766	5.32287	-1.37099	down	1.75078e-06	4.82655e-05	MTA_TC0400002748.mm	predicted gene 12594, Non-coding transcript identified by NONCODE: Linc, putative novel transcript	chr5	-	MTA_TR0400009310.mm	NonCoding	76311872	76315769	30	NA	NA	MTA_TR0400009310.mm	MTA2Rn6	predicted gene 12594, Non-coding transcript identified by NONCODE: Linc, putative novel transcript	chr5	100	100	NA	NA	NA	NA	NA	NA	NA	NA	NA	NA	NA	NA	NA	NA	NA	NA	NA	NA	NA	NA	NA	NA	NA	NA	NonCoding	4.77456
TC0500002979.rn.1	4.10648	4.39443	-1.22091	down	1.75136e-06	4.82655e-05	MTA_TC0400002890.mm	Non-coding transcript identified by NONCODE: Sense No Exonic	chr5	-	MTA_TR0400009905.mm	NonCoding	93471837	93475578	30	NA	NA	MTA_TR0400009905.mm	MTA2Rn6	Non-coding transcript identified by NONCODE: Sense No Exonic	chr5	100	100	NA	NA	NA	NA	NA	NA	NA	NA	NA	NA	NA	NA	NA	NA	NA	NA	NA	NA	NA	NA	NA	NA	NA	NA	NonCoding	4.12669
TC0500003684.rn.1	5.72669	5.24924	1.39228	up	1.76622e-06	4.86359e-05	RGD6493487_1	uncharacterized LOC100911339	chr5	-	mRNARGD6493488_1	NonCoding	147916210	147926457	30	NA	NA	mRNARGD6493488_1	Rat Genome Database	uncharacterized LOC100911339	chr5	100	100	NA	NA	NA	NA	NA	NA	NA	NA	NA	NA	NA	NA	NA	NA	NA	NA	NA	NA	NA	NA	NA	NA	NA	NA	NonCoding	5.50637
TC0600000284.rn.1	5.00375	5.56624	-1.47681	down	1.78053e-06	4.90106e-05	MTA_TC0500002179.mm	Non-coding transcript identified by NONCODE: Linc	chr6	+	MTA_TR0500007775.mm	NonCoding	26514945	26515738	30	NA	NA	MTA_TR0500007775.mm	MTA2Rn6	Non-coding transcript identified by NONCODE: Linc	chr6	100	100	NA	NA	NA	NA	NA	NA	NA	NA	NA	NA	NA	NA	NA	NA	NA	NA	NA	NA	NA	NA	NA	NA	NA	NA	NonCoding	5.0621
TC0600000746.rn.1	4.24661	3.69638	1.46433	up	1.78141e-06	4.90151e-05	XLOC_040846	Striatin-3 [Source:UniProtKB/Swiss-Prot;Acc:P58405] Chalmel, et. al. Testis-expressed Unannotated Transcripts (TUTs)	chr6	+	TCONS_00093310	NonCoding	72401524	72406913	30	NA	NA	TCONS_00093310	Chalmel	Striatin-3 [Source:UniProtKB/Swiss-Prot;Acc:P58405] Chalmel, et. al. Testis-expressed Unannotated Transcripts (TUTs)	chr6	100	100	NA	NA	NA	NA	NA	NA	NA	NA	NA	NA	NA	NA	NA	NA	NA	NA	NA	NA	NA	NA	NA	NA	NA	NA	NonCoding	3.92924
TC0700000021.rn.1	5.72758	5.03784	1.61299	up	1.82486e-06	5.00906e-05	MTA_TC1000001589.mm	Non-coding transcript identified by NONCODE: Antisense	chr7	+	MTA_TR1000005101.mm	NonCoding	2552519	2553940	30	NA	NA	MTA_TR1000005101.mm	MTA2Rn6	Non-coding transcript identified by NONCODE: Antisense	chr7	100	100	NA	NA	NA	NA	NA	NA	NA	NA	NA	NA	NA	NA	NA	NA	NA	NA	NA	NA	NA	NA	NA	NA	NA	NA	NonCoding	5.94401
TC0700000056.rn.1	3.93818	4.23923	-1.23204	down	1.82813e-06	5.01602e-05	MTA_TC1000001628.mm	Non-coding transcript identified by NONCODE: Linc	chr7	+	MTA_TR1000005262.mm	NonCoding	3397298	3411312	40	NA	NA	MTA_TR1000005262.mm	MTA2Rn6	Non-coding transcript identified by NONCODE: Linc	chr7	100	100	NA	NA	NA	NA	NA	NA	NA	NA	NA	NA	NA	NA	NA	NA	NA	NA	NA	NA	NA	NA	NA	NA	NA	NA	NonCoding	3.99971
TC0700000325.rn.1	4.2173	4.54429	-1.2544	down	1.83727e-06	5.03708e-05	MTA_TC1700000586.mm	Non-coding transcript identified by NONCODE: Linc, Non-coding transcript identified by Luo, et al.	chr7	+	MTA_TR1700002149.mm	NonCoding	18492129	18493700	30	NA	NA	MTA_TR1700002149.mm	MTA2Rn6	Non-coding transcript identified by NONCODE: Linc, Non-coding transcript identified by Luo, et al.	chr7	100	100	NA	NA	NA	NA	NA	NA	NA	NA	NA	NA	NA	NA	NA	NA	NA	NA	NA	NA	NA	NA	NA	NA	NA	NA	NonCoding	4.31798
TC0700002385.rn.1	6.18162	3.04068	8.821	up	1.85893e-06	5.08634e-05	MTA_TC1000000945.mm	non-coding RNA, oocyte_clustered_small_RNA1651, complete sequence.	chr7	-	MTA_TR1000003181.mm	NonCoding	26464110	26464134	1	NA	NA	MTA_TR1000003181.mm	MTA2Rn6	non-coding RNA, oocyte_clustered_small_RNA1651, complete sequence.	chr7	100	100	NA	NA	NA	NA	NA	NA	NA	NA	NA	NA	NA	NA	NA	NA	NA	NA	NA	NA	NA	NA	NA	NA	NA	NA	NonCoding	7.30463
TC0800002873.rn.1	6.2018	6.81571	-1.5304	down	1.92702e-06	5.24556e-05	MTA_TC0900002600.mm	PREDICTED: uncharacterized LOC100861959 (LOC100861959), miscRNA.	chr8	-	MTA_TR0900008379.mm	NonCoding	77237697	77241519	18	NA	NA	MTA_TR0900008379.mm	MTA2Rn6	PREDICTED: uncharacterized LOC100861959 (LOC100861959), miscRNA.	chr8	100	100	NA	NA	NA	NA	NA	NA	NA	NA	NA	NA	NA	NA	NA	NA	NA	NA	NA	NA	NA	NA	NA	NA	NA	NA	NonCoding	6.3898
TC0900000517.rn.1	3.944	4.35924	-1.33352	down	1.96647e-06	5.34046e-05	RGD7599836_1	uncharacterized LOC102546396	chr9	+	mRNARGD7599840_1	NonCoding	45838313	45851501	60	NA	NA	mRNARGD7599840_1	Rat Genome Database	uncharacterized LOC102546396	chr9	100	100	NA	NA	NA	NA	NA	NA	NA	NA	NA	NA	NA	NA	NA	NA	NA	NA	NA	NA	NA	NA	NA	NA	NA	NA	NonCoding	4.08215
TC0M00000040.rn.1	19.9315	9.21109	1687.22	up	1.96663e-06	5.34046e-05	MTA_TC0M00000030.mm	Non-coding transcript identified by NONCODE: Linc	chrM	-	MTA_TR0M00000058.mm	NonCoding	15755	16137	30	NA	NA	MTA_TR0M00000058.mm	MTA2Rn6	Non-coding transcript identified by NONCODE: Linc	chrM	100	100	NA	NA	NA	NA	NA	NA	NA	NA	NA	NA	NA	NA	NA	NA	NA	NA	NA	NA	NA	NA	NA	NA	NA	NA	NonCoding	19.9315
TC0X00002031.rn.1	3.92492	4.38762	-1.37812	down	1.97723e-06	5.35893e-05	Mir3559	microRNA mir-3559	chrX	-	NR_037341	NonCoding	75459241	75459355	30	NA	100526576	NR_037341	RefSeq	Rattus norvegicus microRNA mir-3559 (Mir3559), microRNA.	chrX	100	100	NA	NA	NA	NA	NA	NA	NA	NA	NA	NA	NA	NA	NA	NA	NA	NA	NA	NA	NA	NA	NA	NA	NA	NA	NonCoding	3.89926
TC1000003009.rn.1	4.47961	3.97645	1.41732	up	2.01587e-06	5.45077e-05	MTA_TC1100002980.mm	Non-coding transcript identified by NONCODE: Sense No Exonic	chr10	-	MTA_TR1100011086.mm	NonCoding	51661560	51664552	30	NA	NA	MTA_TR1100011086.mm	MTA2Rn6	Non-coding transcript identified by NONCODE: Sense No Exonic	chr10	100	100	NA	NA	NA	NA	NA	NA	NA	NA	NA	NA	NA	NA	NA	NA	NA	NA	NA	NA	NA	NA	NA	NA	NA	NA	NonCoding	4.56011
TC1100000246.rn.1	5.42645	4.9173	1.42322	up	2.02635e-06	5.47266e-05	MTA_TC1600001002.mm	Non-coding transcript identified by NONCODE: Sense No Exonic	chr11	+	MTA_TR1600003309.mm	NonCoding	31562836	31563378	30	NA	NA	MTA_TR1600003309.mm	MTA2Rn6	Non-coding transcript identified by NONCODE: Sense No Exonic	chr11	100	100	NA	NA	NA	NA	NA	NA	NA	NA	NA	NA	NA	NA	NA	NA	NA	NA	NA	NA	NA	NA	NA	NA	NA	NA	NonCoding	5.26052
TC1100001606.rn.1	7.13181	4.901	4.69398	up	2.0778e-06	5.60281e-05	MTA_TC1600000640.mm	Non-coding transcript identified by NONCODE: Sense No Exonic	chr11	-	MTA_TR1600002389.mm	NonCoding	62076110	62078217	30	NA	NA	MTA_TR1600002389.mm	MTA2Rn6	Non-coding transcript identified by NONCODE: Sense No Exonic	chr11	100	100	NA	NA	NA	NA	NA	NA	NA	NA	NA	NA	NA	NA	NA	NA	NA	NA	NA	NA	NA	NA	NA	NA	NA	NA	NonCoding	6.12197
TC1300002029.rn.1	3.77071	4.16234	-1.31187	down	2.11167e-06	5.67416e-05	MTA_TC0100003636.mm	Non-coding transcript identified by Luo, et al., Non-coding transcript identified by NONCODE: Linc	chr13	-	MTA_TR0100011653.mm	NonCoding	95785421	95786952	30	NA	NA	MTA_TR0100011653.mm	MTA2Rn6	Non-coding transcript identified by Luo, et al., Non-coding transcript identified by NONCODE: Linc	chr13	100	100	NA	NA	NA	NA	NA	NA	NA	NA	NA	NA	NA	NA	NA	NA	NA	NA	NA	NA	NA	NA	NA	NA	NA	NA	NonCoding	3.67049
TC1400000727.rn.1	3.5209	3.79329	-1.20781	down	2.12044e-06	5.69325e-05	MTA_TC0500002312.mm	Non-coding transcript identified by NONCODE: Linc, Non-coding transcript identified by Luo, et al.	chr14	+	MTA_TR0500008290.mm	NonCoding	72313211	72321732	30	NA	NA	MTA_TR0500008290.mm	MTA2Rn6	Non-coding transcript identified by NONCODE: Linc, Non-coding transcript identified by Luo, et al.	chr14	100	100	NA	NA	NA	NA	NA	NA	NA	NA	NA	NA	NA	NA	NA	NA	NA	NA	NA	NA	NA	NA	NA	NA	NA	NA	NonCoding	3.51791
TC1700000939.rn.1	10.2126	9.6251	1.50268	up	2.23276e-06	5.95998e-05	Mir669m-2	microRNA 669m-2	chr17	+	NR_035475	NonCoding	71780862	71818453	17	2|2 8.22 cM	100316834	NR_035475	RefSeq	Mus musculus microRNA 669m-2 (Mir669m-2), microRNA.	chr17	100	100	NA	NA	NA	NA	NA	NA	NA	NA	NA	NA	NA	NA	NA	NA	NA	NA	NA	NA	NA	NA	NA	NA	NA	NA	NonCoding	11.0258
TC1900001311.rn.1	4.59216	3.95417	1.55616	up	2.25716e-06	6.01113e-05	MTA_TC0800000869.mm	Non-coding transcript identified by NONCODE: Linc	chr19	-	MTA_TR0800002723.mm	NonCoding	33592438	33597135	30	NA	NA	MTA_TR0800002723.mm	MTA2Rn6	Non-coding transcript identified by NONCODE: Linc	chr19	100	100	NA	NA	NA	NA	NA	NA	NA	NA	NA	NA	NA	NA	NA	NA	NA	NA	NA	NA	NA	NA	NA	NA	NA	NA	NonCoding	4.45134
TCUn_KL568409v100000004.rn.1	4.28896	4.59832	-1.23915	down	2.26705e-06	6.03047e-05	MTA_TC0700001537.mm	Non-coding transcript identified by Luo, et al., in vitro fertilized eggs cDNA, RIKEN full-length enriched library, clone:7420423C01 product:unclassifiable, full insert sequence.	chrUn_KL568409v1	+	MTA_TR0700005363.mm	NonCoding	255530	308349	30	NA	NA	MTA_TR0700005363.mm	MTA2Rn6	Non-coding transcript identified by Luo, et al., in vitro fertilized eggs cDNA, RIKEN full-length enriched library, clone:7420423C01 product:unclassifiable, full insert sequence.	chrUn_KL568409v1	100	100	NA	NA	NA	NA	NA	NA	NA	NA	NA	NA	NA	NA	NA	NA	NA	NA	NA	NA	NA	NA	NA	NA	NA	NA	NonCoding	4.43937
TC0100000002.rn.1	5.3242	4.9876	1.26278	up	2.27757e-06	6.05377e-05	RGD7689162_1	uncharacterized LOC102556184	chr1	+	mRNARGD7689164_1	NonCoding	238215	241565	29	NA	NA	mRNARGD7689164_1	Rat Genome Database	uncharacterized LOC102556184	chr1	100	100	NA	NA	NA	NA	NA	NA	NA	NA	NA	NA	NA	NA	NA	NA	NA	NA	NA	NA	NA	NA	NA	NA	NA	NA	NonCoding	5.8743
TC0100006072.rn.1	3.94379	4.44974	-1.42006	down	2.33391e-06	6.13014e-05	MTA_TC0700003760.mm	Non-coding transcript identified by NONCODE: Antisense	chr1	-	MTA_TR0700012826.mm	NonCoding	161881180	161881548	30	NA	NA	MTA_TR0700012826.mm	MTA2Rn6	Non-coding transcript identified by NONCODE: Antisense	chr1	100	100	NA	NA	NA	NA	NA	NA	NA	NA	NA	NA	NA	NA	NA	NA	NA	NA	NA	NA	NA	NA	NA	NA	NA	NA	NonCoding	4.05383
TC0100007473.rn.1	3.63108	3.99092	-1.28329	down	2.33391e-06	6.13014e-05	MTA_TC1900001302.mm	Non-coding transcript identified by NONCODE: Linc, Non-coding transcript identified by Luo, et al.	chr1	-	MTA_TR1900004519.mm	NonCoding	244421276	244423629	30	NA	NA	MTA_TR1900004519.mm	MTA2Rn6	Non-coding transcript identified by NONCODE: Linc, Non-coding transcript identified by Luo, et al.	chr1	100	100	NA	NA	NA	NA	NA	NA	NA	NA	NA	NA	NA	NA	NA	NA	NA	NA	NA	NA	NA	NA	NA	NA	NA	NA	NonCoding	3.88265
TC0100007564.rn.1	6.3816	5.40739	1.96457	up	2.33391e-06	6.13014e-05	MTA_TC1900001381.mm	Non-coding transcript identified by NONCODE: Sense No Exonic	chr1	-	MTA_TR1900004731.mm	NonCoding	250061275	250064939	30	NA	NA	MTA_TR1900004731.mm	MTA2Rn6	Non-coding transcript identified by NONCODE: Sense No Exonic	chr1	100	100	NA	NA	NA	NA	NA	NA	NA	NA	NA	NA	NA	NA	NA	NA	NA	NA	NA	NA	NA	NA	NA	NA	NA	NA	NonCoding	6.07022
TC0200000169.rn.1	4.40964	5.3057	-1.86098	down	2.33391e-06	6.13014e-05	MTA_TC1300001054.mm	predicted gene, 24737	chr2	+	MTA_TR1300002895.mm	NonCoding	23565565	23565667	30	NA	NA	MTA_TR1300002895.mm	MTA2Rn6	predicted gene, 24737	chr2	100	100	NA	NA	NA	NA	NA	NA	NA	NA	NA	NA	NA	NA	NA	NA	NA	NA	NA	NA	NA	NA	NA	NA	NA	NA	NonCoding	4.64539
TC0300001281.rn.1	4.20187	4.46968	-1.20397	down	2.33391e-06	6.13014e-05	RGD7562021_1	uncharacterized LOC102548825	chr3	+	mRNARGD7562023_1	NonCoding	93097607	93100208	30	NA	NA	mRNARGD7562023_1	Rat Genome Database	uncharacterized LOC102548825	chr3	100	100	NA	NA	NA	NA	NA	NA	NA	NA	NA	NA	NA	NA	NA	NA	NA	NA	NA	NA	NA	NA	NA	NA	NA	NA	NonCoding	4.27309
TC0300001649.rn.1	6.16955	5.34081	1.77614	up	2.33391e-06	6.13014e-05	MTA_TC0200001903.mm	Non-coding transcript identified by NONCODE: Antisense	chr3	+	MTA_TR0200006301.mm	NonCoding	119362791	119363864	25	NA	NA	MTA_TR0200006301.mm	MTA2Rn6	Non-coding transcript identified by NONCODE: Antisense	chr3	100	100	NA	NA	NA	NA	NA	NA	NA	NA	NA	NA	NA	NA	NA	NA	NA	NA	NA	NA	NA	NA	NA	NA	NA	NA	NonCoding	6.04757
TC0300001999.rn.1	4.33208	5.5344	-2.30108	down	2.33391e-06	6.13014e-05	MTA_TC0200002254.mm	piRNA piR-1130, complete sequence.	chr3	+	MTA_TR0200007494.mm	NonCoding	146945076	146945217	30	NA	NA	MTA_TR0200007494.mm	MTA2Rn6	piRNA piR-1130, complete sequence.	chr3	100	100	NA	NA	NA	NA	NA	NA	NA	NA	NA	NA	NA	NA	NA	NA	NA	NA	NA	NA	NA	NA	NA	NA	NA	NA	NonCoding	4.40333
TC0300004906.rn.1	3.88022	4.21739	-1.26328	down	2.34615e-06	6.1529e-05	RGD7559980_1	uncharacterized LOC102552273	chr3	-	mRNARGD7559983_1	NonCoding	168785578	168788803	40	NA	NA	mRNARGD7559983_1	Rat Genome Database	uncharacterized LOC102552273	chr3	100	100	NA	NA	NA	NA	NA	NA	NA	NA	NA	NA	NA	NA	NA	NA	NA	NA	NA	NA	NA	NA	NA	NA	NA	NA	NonCoding	4.00479
TC0400001547.rn.1	3.71714	4.24319	-1.43999	down	2.36507e-06	6.19544e-05	MTA_TC0600001215.mm	Non-coding transcript identified by NONCODE: Sense No Exonic	chr4	+	MTA_TR0600004033.mm	NonCoding	142585802	142588024	30	NA	NA	MTA_TR0600004033.mm	MTA2Rn6	Non-coding transcript identified by NONCODE: Sense No Exonic	chr4	100	100	NA	NA	NA	NA	NA	NA	NA	NA	NA	NA	NA	NA	NA	NA	NA	NA	NA	NA	NA	NA	NA	NA	NA	NA	NonCoding	3.51268
TC0400002081.rn.1	3.83927	4.37771	-1.4524	down	2.37189e-06	6.20622e-05	MTA_TC0600001756.mm	Non-coding transcript identified by NONCODE: Antisense	chr4	+	MTA_TR0600005906.mm	NonCoding	182774030	182794927	30	NA	NA	MTA_TR0600005906.mm	MTA2Rn6	Non-coding transcript identified by NONCODE: Antisense	chr4	100	100	NA	NA	NA	NA	NA	NA	NA	NA	NA	NA	NA	NA	NA	NA	NA	NA	NA	NA	NA	NA	NA	NA	NA	NA	NonCoding	3.8255
TC0600000993.rn.1	4.02813	4.3109	-1.21653	down	2.43597e-06	6.34015e-05	MTA_TC1200000658.mm	Non-coding transcript identified by NONCODE: Sense No Exonic	chr6	+	MTA_TR1200001798.mm	NonCoding	97112333	97114083	30	NA	NA	MTA_TR1200001798.mm	MTA2Rn6	Non-coding transcript identified by NONCODE: Sense No Exonic	chr6	100	100	NA	NA	NA	NA	NA	NA	NA	NA	NA	NA	NA	NA	NA	NA	NA	NA	NA	NA	NA	NA	NA	NA	NA	NA	NonCoding	3.89002
TC0700000452.rn.1	3.67762	4.18209	-1.4186	down	2.47706e-06	6.42767e-05	RGD7735015_1	uncharacterized LOC102551862	chr7	+	mRNARGD7735016_1	NonCoding	28782243	28784174	30	NA	NA	mRNARGD7735016_1	Rat Genome Database	uncharacterized LOC102551862	chr7	100	100	NA	NA	NA	NA	NA	NA	NA	NA	NA	NA	NA	NA	NA	NA	NA	NA	NA	NA	NA	NA	NA	NA	NA	NA	NonCoding	3.41151
TC0700000961.rn.1	5.69888	4.59703	2.14629	up	2.48087e-06	6.43513e-05	MTA_TC1500000252.mm	Non-coding transcript identified by NONCODE: Sense No Exonic	chr7	+	MTA_TR1500000715.mm	NonCoding	74222650	74223087	30	NA	NA	MTA_TR1500000715.mm	MTA2Rn6	Non-coding transcript identified by NONCODE: Sense No Exonic	chr7	100	100	NA	NA	NA	NA	NA	NA	NA	NA	NA	NA	NA	NA	NA	NA	NA	NA	NA	NA	NA	NA	NA	NA	NA	NA	NonCoding	5.49688
TC0700003038.rn.1	3.59693	4.06797	-1.38611	down	2.50994e-06	6.49827e-05	MTA_TC1500001419.mm	AB010885.1 mm9 chr15:38,643,238-38,658,275, Non-coding transcript identified by Luo, et al., Non-coding transcript identified by NONCODE: Linc	chr7	-	MTA_TR1500004315.mm	NonCoding	77737152	77753709	30	NA	NA	MTA_TR1500004315.mm	MTA2Rn6	AB010885.1 mm9 chr15:38,643,238-38,658,275, Non-coding transcript identified by Luo, et al., Non-coding transcript identified by NONCODE: Linc	chr7	100	100	NA	NA	NA	NA	NA	NA	NA	NA	NA	NA	NA	NA	NA	NA	NA	NA	NA	NA	NA	NA	NA	NA	NA	NA	NonCoding	3.52272
TC0700003202.rn.1	16.2835	15.6413	1.56072	up	2.51696e-06	6.51284e-05	RGD7585157_1	uncharacterized LOC102551090	chr7	-	mRNARGD7585158_1	NonCoding	99523453	99526056	24	NA	NA	mRNARGD7585158_1	Rat Genome Database	uncharacterized LOC102551090	chr7	100	100	NA	NA	NA	NA	NA	NA	NA	NA	NA	NA	NA	NA	NA	NA	NA	NA	NA	NA	NA	NA	NA	NA	NA	NA	NonCoding	16.0418
TC0700003220.rn.1	4.29428	4.57041	-1.21094	down	2.51747e-06	6.51284e-05	MTA_TC1500001602.mm	Non-coding transcript identified by NONCODE: Linc, Non-coding transcript identified by Luo, et al.	chr7	-	MTA_TR1500004742.mm	NonCoding	100464820	100469225	26	NA	NA	MTA_TR1500004742.mm	MTA2Rn6	Non-coding transcript identified by NONCODE: Linc, Non-coding transcript identified by Luo, et al.	chr7	100	100	NA	NA	NA	NA	NA	NA	NA	NA	NA	NA	NA	NA	NA	NA	NA	NA	NA	NA	NA	NA	NA	NA	NA	NA	NonCoding	4.39753
TC0700003794.rn.1	6.01363	4.52912	2.79822	up	2.52036e-06	6.51546e-05	MTA_TC1500002133.mm	Non-coding transcript identified by Luo, et al., Non-coding transcript identified by NONCODE: Linc	chr7	-	MTA_TR1500006668.mm	NonCoding	137674912	137677599	30	NA	NA	MTA_TR1500006668.mm	MTA2Rn6	Non-coding transcript identified by Luo, et al., Non-coding transcript identified by NONCODE: Linc	chr7	100	100	NA	NA	NA	NA	NA	NA	NA	NA	NA	NA	NA	NA	NA	NA	NA	NA	NA	NA	NA	NA	NA	NA	NA	NA	NonCoding	5.46656
TC0800000087.rn.1	8.72683	4.70076	16.2918	up	2.55272e-06	6.59168e-05	MTA_TC0900000084.mm	Non-coding transcript identified by Luo, et al., Non-coding transcript identified by NONCODE: Linc	chr8	+	MTA_TR0900000228.mm	NonCoding	11942043	11946223	30	NA	NA	MTA_TR0900000228.mm	MTA2Rn6	Non-coding transcript identified by Luo, et al., Non-coding transcript identified by NONCODE: Linc	chr8	100	100	NA	NA	NA	NA	NA	NA	NA	NA	NA	NA	NA	NA	NA	NA	NA	NA	NA	NA	NA	NA	NA	NA	NA	NA	NonCoding	8.94654
TC0800002342.rn.1	5.56541	6.01472	-1.36539	down	2.57049e-06	6.6326e-05	RGD6486292_1	uncharacterized LOC100912569	chr8	-	mRNARGD7611643_1	NonCoding	44970692	44974021	40	NA	NA	mRNARGD7611643_1	Rat Genome Database	uncharacterized LOC100912569	chr8	100	100	NA	NA	NA	NA	NA	NA	NA	NA	NA	NA	NA	NA	NA	NA	NA	NA	NA	NA	NA	NA	NA	NA	NA	NA	NonCoding	5.76243
TC0800003241.rn.1	5.56585	4.80644	1.6928	up	2.58369e-06	6.65669e-05	MTA_TC0900002937.mm	Non-coding transcript identified by NONCODE: Sense No Exonic	chr8	-	MTA_TR0900009486.mm	NonCoding	108796387	108797137	30	NA	NA	MTA_TR0900009486.mm	MTA2Rn6	Non-coding transcript identified by NONCODE: Sense No Exonic	chr8	100	100	NA	NA	NA	NA	NA	NA	NA	NA	NA	NA	NA	NA	NA	NA	NA	NA	NA	NA	NA	NA	NA	NA	NA	NA	NonCoding	6.00944
TC0900002380.rn.1	6.05007	6.36912	-1.24751	down	2.60579e-06	6.69608e-05	MTA_TC0100002730.mm	Non-coding transcript identified by NONCODE: Linc	chr9	-	MTA_TR0100008720.mm	NonCoding	92797836	92799232	30	NA	NA	MTA_TR0100008720.mm	MTA2Rn6	Non-coding transcript identified by NONCODE: Linc	chr9	100	100	NA	NA	NA	NA	NA	NA	NA	NA	NA	NA	NA	NA	NA	NA	NA	NA	NA	NA	NA	NA	NA	NA	NA	NA	NonCoding	6.17301
TC0900002414.rn.1	3.37595	3.74142	-1.28831	down	2.60805e-06	6.69939e-05	MTA_TC0100002765.mm	PREDICTED: RIKEN cDNA A530079E22 gene (A530079E22Rik), miscRNA.	chr9	-	MTA_TR0100008796.mm	NonCoding	94633390	94634744	30	NA	NA	MTA_TR0100008796.mm	MTA2Rn6	PREDICTED: RIKEN cDNA A530079E22 gene (A530079E22Rik), miscRNA.	chr9	100	100	NA	NA	NA	NA	NA	NA	NA	NA	NA	NA	NA	NA	NA	NA	NA	NA	NA	NA	NA	NA	NA	NA	NA	NA	NonCoding	3.51365
TC0X00000788.rn.1	4.61235	5.29596	-1.60616	down	2.62842e-06	6.74598e-05	NA	NA	chrX	+	NA	Pseudogene	84430604	84431108	30	NA	NA	ENSRNOT00000044531	ENSEMBL	ensembl:novel chromosome:Rnor_5.0:X:84378478:84378982:1 gene:ENSRNOG00000037788 gene_biotype:pseudogene transcript_biotype:pseudogene	chrX	100	100	NA	NA	NA	NA	NA	NA	NA	NA	NA	NA	NA	NA	NA	NA	NA	NA	NA	NA	NA	NA	NA	NA	NA	NA	Pseudogene	4.57286
TC1000001311.rn.1	5.73065	5.30071	1.34717	up	2.66419e-06	6.82068e-05	MTA_TC1100001316.mm	Non-coding transcript identified by NONCODE: Antisense	chr10	+	MTA_TR1100004953.mm	NonCoding	73828981	73829389	30	NA	NA	MTA_TR1100004953.mm	MTA2Rn6	Non-coding transcript identified by NONCODE: Antisense	chr10	100	100	NA	NA	NA	NA	NA	NA	NA	NA	NA	NA	NA	NA	NA	NA	NA	NA	NA	NA	NA	NA	NA	NA	NA	NA	NonCoding	5.87693
TC1000004126.rn.1	3.53892	3.90161	-1.28583	down	2.69808e-06	6.90231e-05	MTA_TC1100004090.mm	Non-coding transcript identified by Luo, et al., Non-coding transcript identified by NONCODE: Linc	chr10	-	MTA_TR1100015529.mm	NonCoding	104304747	104305563	30	NA	NA	MTA_TR1100015529.mm	MTA2Rn6	Non-coding transcript identified by Luo, et al., Non-coding transcript identified by NONCODE: Linc	chr10	100	100	NA	NA	NA	NA	NA	NA	NA	NA	NA	NA	NA	NA	NA	NA	NA	NA	NA	NA	NA	NA	NA	NA	NA	NA	NonCoding	3.48068
TC1100000345.rn.1	4.45628	5.11531	-1.57901	down	2.70992e-06	6.92783e-05	RGD7678021_1	uncharacterized LOC102550551	chr11	+	mRNARGD7678022_1	NonCoding	36263943	36265420	30	NA	NA	mRNARGD7678022_1	Rat Genome Database	uncharacterized LOC102550551	chr11	100	100	NA	NA	NA	NA	NA	NA	NA	NA	NA	NA	NA	NA	NA	NA	NA	NA	NA	NA	NA	NA	NA	NA	NA	NA	NonCoding	4.73428
TC1100001829.rn.1	4.00668	4.32426	-1.24624	down	2.75241e-06	7.02302e-05	RGD7707814_1	uncharacterized LOC102547884	chr11	-	mRNARGD7707816_1	NonCoding	76068072	76074692	30	NA	NA	mRNARGD7707816_1	Rat Genome Database	uncharacterized LOC102547884	chr11	100	100	NA	NA	NA	NA	NA	NA	NA	NA	NA	NA	NA	NA	NA	NA	NA	NA	NA	NA	NA	NA	NA	NA	NA	NA	NonCoding	4.07792
TC1300000812.rn.1	4.59578	4.91711	-1.24948	down	2.78623e-06	7.09356e-05	MTA_TC0100003592.mm	PREDICTED: predicted gene, 20134 (Gm20134), miscRNA.	chr13	+	MTA_TR0100011516.mm	NonCoding	91978135	91978977	30	NA	NA	MTA_TR0100011516.mm	MTA2Rn6	PREDICTED: predicted gene, 20134 (Gm20134), miscRNA.	chr13	100	100	NA	NA	NA	NA	NA	NA	NA	NA	NA	NA	NA	NA	NA	NA	NA	NA	NA	NA	NA	NA	NA	NA	NA	NA	NonCoding	4.80698
TC1300001710.rn.1	6.58121	4.63316	3.85853	up	2.79999e-06	7.12594e-05	MTA_TC0100003332.mm	Non-coding transcript identified by NONCODE: Sense No Exonic	chr13	-	MTA_TR0100010620.mm	NonCoding	75003600	75004906	30	NA	NA	MTA_TR0100010620.mm	MTA2Rn6	Non-coding transcript identified by NONCODE: Sense No Exonic	chr13	100	100	NA	NA	NA	NA	NA	NA	NA	NA	NA	NA	NA	NA	NA	NA	NA	NA	NA	NA	NA	NA	NA	NA	NA	NA	NonCoding	6.62638
TC1400000276.rn.1	13.6211	12.688	1.90948	up	2.8148e-06	7.1557e-05	MTA_TC0500002732.mm	predicted gene, 24322	chr14	+	MTA_TR0500009492.mm	NonCoding	18830386	18830420	11	NA	NA	MTA_TR0500009492.mm	MTA2Rn6	predicted gene, 24322	chr14	100	100	NA	NA	NA	NA	NA	NA	NA	NA	NA	NA	NA	NA	NA	NA	NA	NA	NA	NA	NA	NA	NA	NA	NA	NA	NonCoding	14.6344
TC1500002271.rn.1	4.50692	4.18013	1.25423	up	2.87183e-06	7.27114e-05	MTA_TC1400002614.mm	Non-coding transcript identified by NONCODE: Linc	chr15	-	MTA_TR1400007860.mm	NonCoding	84708212	84709983	30	NA	NA	MTA_TR1400007860.mm	MTA2Rn6	Non-coding transcript identified by NONCODE: Linc	chr15	100	100	NA	NA	NA	NA	NA	NA	NA	NA	NA	NA	NA	NA	NA	NA	NA	NA	NA	NA	NA	NA	NA	NA	NA	NA	NonCoding	4.56261
TC1500002306.rn.1	5.33578	4.90602	1.34701	up	2.88404e-06	7.29937e-05	MTA_TC1400002651.mm	predicted gene, 25724	chr15	-	MTA_TR1400007972.mm	NonCoding	88787151	88787281	30	NA	NA	MTA_TR1400007972.mm	MTA2Rn6	predicted gene, 25724	chr15	100	100	NA	NA	NA	NA	NA	NA	NA	NA	NA	NA	NA	NA	NA	NA	NA	NA	NA	NA	NA	NA	NA	NA	NA	NA	NonCoding	5.29584
TC1600000202.rn.1	6.61101	5.56586	2.06357	up	2.88827e-06	7.3074e-05	MTA_TC1400001782.mm	Non-coding transcript identified by Luo, et al., Non-coding transcript identified by NONCODE: Linc	chr16	+	MTA_TR1400005607.mm	NonCoding	17599150	17600225	30	NA	NA	MTA_TR1400005607.mm	MTA2Rn6	Non-coding transcript identified by Luo, et al., Non-coding transcript identified by NONCODE: Linc	chr16	100	100	NA	NA	NA	NA	NA	NA	NA	NA	NA	NA	NA	NA	NA	NA	NA	NA	NA	NA	NA	NA	NA	NA	NA	NA	NonCoding	6.07486
TC1700000295.rn.1	7.97585	8.80576	-1.77758	down	2.94343e-06	7.43056e-05	Mirlet7f-1	microRNA let-7f-1	chr17	+	NR_031806	NonCoding	16418221	16418309	30	NA	100314277	NR_031806	RefSeq	Rattus norvegicus microRNA let-7f-1 (Mirlet7f-1), microRNA.	chr17	100	100	NA	NA	NA	NA	NA	NA	NA	NA	NA	NA	NA	NA	NA	NA	NA	NA	NA	NA	NA	NA	NA	NA	NA	NA	NonCoding	7.61469
TC1700000759.rn.1	4.48104	4.78504	-1.23456	down	2.99331e-06	7.54266e-05	MTA_TC1300001481.mm	Non-coding transcript identified by NONCODE: Linc, Non-coding transcript identified by Luo, et al.	chr17	+	MTA_TR1300004068.mm	NonCoding	52849150	52850948	30	NA	NA	MTA_TR1300004068.mm	MTA2Rn6	Non-coding transcript identified by NONCODE: Linc, Non-coding transcript identified by Luo, et al.	chr17	100	100	NA	NA	NA	NA	NA	NA	NA	NA	NA	NA	NA	NA	NA	NA	NA	NA	NA	NA	NA	NA	NA	NA	NA	NA	NonCoding	4.6251
TC1700001060.rn.1	8.86255	4.92324	15.3409	up	2.99589e-06	7.54639e-05	MTA_TC0200000253.mm	Non-coding transcript identified by NONCODE: Sense No Exonic	chr17	+	MTA_TR0200000581.mm	NonCoding	81742749	81742952	30	NA	NA	MTA_TR0200000581.mm	MTA2Rn6	Non-coding transcript identified by NONCODE: Sense No Exonic	chr17	100	100	NA	NA	NA	NA	NA	NA	NA	NA	NA	NA	NA	NA	NA	NA	NA	NA	NA	NA	NA	NA	NA	NA	NA	NA	NonCoding	8.56035
TC1800001459.rn.1	3.69468	4.00968	-1.24401	down	3.02292e-06	7.60414e-05	MTA_TC1800001355.mm	Non-coding transcript identified by NONCODE: Linc	chr18	-	MTA_TR1800004146.mm	NonCoding	50565685	50565745	30	NA	NA	MTA_TR1800004146.mm	MTA2Rn6	Non-coding transcript identified by NONCODE: Linc	chr18	100	100	NA	NA	NA	NA	NA	NA	NA	NA	NA	NA	NA	NA	NA	NA	NA	NA	NA	NA	NA	NA	NA	NA	NA	NA	NonCoding	3.70436
TC1900001401.rn.1	3.83661	4.38231	-1.45973	down	3.03136e-06	7.61515e-05	RGD7582987_1	uncharacterized LOC102546888	chr19	-	mRNARGD7582989_1	NonCoding	40059523	40067145	30	NA	NA	mRNARGD7582989_1	Rat Genome Database	uncharacterized LOC102546888	chr19	100	100	NA	NA	NA	NA	NA	NA	NA	NA	NA	NA	NA	NA	NA	NA	NA	NA	NA	NA	NA	NA	NA	NA	NA	NA	NonCoding	4.0496
TC2000001353.rn.1	5.1574	5.88322	-1.65383	down	3.07105e-06	7.70189e-05	MTA_TC1000000720.mm	RNA for germline small RNA gsRNA194, complete sequence.	chr20	-	MTA_TR1000002274.mm	NonCoding	13753052	13753084	9	NA	NA	MTA_TR1000002274.mm	MTA2Rn6	RNA for germline small RNA gsRNA194, complete sequence.	chr20	100	100	NA	NA	NA	NA	NA	NA	NA	NA	NA	NA	NA	NA	NA	NA	NA	NA	NA	NA	NA	NA	NA	NA	NA	NA	NonCoding	5.51991
TC0100005530.rn.1	3.77564	4.29652	-1.43482	down	3.1895e-06	7.95549e-05	MTA_TC0700003117.mm	Non-coding transcript identified by Luo, et al., Non-coding transcript identified by NONCODE: Linc	chr1	-	MTA_TR0700011339.mm	NonCoding	116563824	116565423	30	NA	NA	MTA_TR0700011339.mm	MTA2Rn6	Non-coding transcript identified by Luo, et al., Non-coding transcript identified by NONCODE: Linc	chr1	100	100	NA	NA	NA	NA	NA	NA	NA	NA	NA	NA	NA	NA	NA	NA	NA	NA	NA	NA	NA	NA	NA	NA	NA	NA	NonCoding	3.53213
TC0100005552.rn.1	4.0571	5.09669	-2.05564	down	3.20715e-06	7.99662e-05	MTA_TC0700003234.mm	predicted gene, 25585	chr1	-	MTA_TR0700011485.mm	NonCoding	116731168	116731201	10	NA	NA	MTA_TR0700011485.mm	MTA2Rn6	predicted gene, 25585	chr1	100	100	NA	NA	NA	NA	NA	NA	NA	NA	NA	NA	NA	NA	NA	NA	NA	NA	NA	NA	NA	NA	NA	NA	NA	NA	NonCoding	4.84205
TC0100005559.rn.1	4.0571	5.09669	-2.05564	down	3.21604e-06	8.01588e-05	MTA_TC0700003186.mm	predicted gene, 22510	chr1	-	MTA_TR0700011433.mm	NonCoding	116748029	116748062	10	NA	NA	MTA_TR0700011433.mm	MTA2Rn6	predicted gene, 22510	chr1	100	100	NA	NA	NA	NA	NA	NA	NA	NA	NA	NA	NA	NA	NA	NA	NA	NA	NA	NA	NA	NA	NA	NA	NA	NA	NonCoding	4.84205
TC0100005647.rn.1	4.02291	4.44789	-1.34255	down	3.22944e-06	8.04638e-05	MTA_TC0700003397.mm	Non-coding transcript identified by Luo, et al., Non-coding transcript identified by NONCODE: Linc	chr1	-	MTA_TR0700011794.mm	NonCoding	122762543	122764057	30	NA	NA	MTA_TR0700011794.mm	MTA2Rn6	Non-coding transcript identified by Luo, et al., Non-coding transcript identified by NONCODE: Linc	chr1	100	100	NA	NA	NA	NA	NA	NA	NA	NA	NA	NA	NA	NA	NA	NA	NA	NA	NA	NA	NA	NA	NA	NA	NA	NA	NonCoding	4.32683
TC0200001135.rn.1	4.88779	5.22094	-1.25976	down	3.35452e-06	8.32787e-05	RGD7746293_1	uncharacterized LOC102547038	chr2	+	mRNARGD7746294_1	NonCoding	141812390	141824293	30	NA	NA	mRNARGD7746294_1	Rat Genome Database	uncharacterized LOC102547038	chr2	100	100	NA	NA	NA	NA	NA	NA	NA	NA	NA	NA	NA	NA	NA	NA	NA	NA	NA	NA	NA	NA	NA	NA	NA	NA	NonCoding	4.91442
TC0200002550.rn.1	4.35517	3.93016	1.34258	up	3.37844e-06	8.37517e-05	RGD7652976_1	uncharacterized LOC102554243	chr2	-	mRNARGD7652978_1	NonCoding	12485681	12489210	30	NA	NA	mRNARGD7652978_1	Rat Genome Database	uncharacterized LOC102554243	chr2	100	100	NA	NA	NA	NA	NA	NA	NA	NA	NA	NA	NA	NA	NA	NA	NA	NA	NA	NA	NA	NA	NA	NA	NA	NA	NonCoding	4.2037
TC0200003090.rn.1	3.48202	4.06956	-1.50269	down	3.38976e-06	8.39418e-05	MTA_TC1500001222.mm	Non-coding transcript identified by Luo, et al., Non-coding transcript identified by NONCODE: Linc	chr2	-	MTA_TR1500003824.mm	NonCoding	62234924	62236159	30	NA	NA	MTA_TR1500003824.mm	MTA2Rn6	Non-coding transcript identified by Luo, et al., Non-coding transcript identified by NONCODE: Linc	chr2	100	100	NA	NA	NA	NA	NA	NA	NA	NA	NA	NA	NA	NA	NA	NA	NA	NA	NA	NA	NA	NA	NA	NA	NA	NA	NonCoding	3.6019
TC0300000571.rn.1	3.94265	4.24479	-1.23297	down	3.42509e-06	8.4634e-05	MTA_TC0200000817.mm	Non-coding transcript identified by Luo, et al., Non-coding transcript identified by NONCODE: Linc	chr3	+	MTA_TR0200002793.mm	NonCoding	37163987	37165058	30	NA	NA	MTA_TR0200002793.mm	MTA2Rn6	Non-coding transcript identified by Luo, et al., Non-coding transcript identified by NONCODE: Linc	chr3	100	100	NA	NA	NA	NA	NA	NA	NA	NA	NA	NA	NA	NA	NA	NA	NA	NA	NA	NA	NA	NA	NA	NA	NA	NA	NonCoding	4.05837
TC0300000914.rn.1	3.63871	4.21246	-1.48839	down	3.43082e-06	8.47451e-05	MTA_TC0200001141.mm	Non-coding transcript identified by NONCODE: Antisense	chr3	+	MTA_TR0200003831.mm	NonCoding	64560087	64561783	30	NA	NA	MTA_TR0200003831.mm	MTA2Rn6	Non-coding transcript identified by NONCODE: Antisense	chr3	100	100	NA	NA	NA	NA	NA	NA	NA	NA	NA	NA	NA	NA	NA	NA	NA	NA	NA	NA	NA	NA	NA	NA	NA	NA	NonCoding	3.63964
TC0300001225.rn.1	3.85978	4.19123	-1.25828	down	3.43228e-06	8.47508e-05	MTA_TC0200001476.mm	Non-coding transcript identified by NONCODE: Linc	chr3	+	MTA_TR0200004785.mm	NonCoding	85705406	85707352	30	NA	NA	MTA_TR0200004785.mm	MTA2Rn6	Non-coding transcript identified by NONCODE: Linc	chr3	100	100	NA	NA	NA	NA	NA	NA	NA	NA	NA	NA	NA	NA	NA	NA	NA	NA	NA	NA	NA	NA	NA	NA	NA	NA	NonCoding	3.94945
TC0300001571.rn.1	4.11786	4.39165	-1.20898	down	3.46801e-06	8.55716e-05	RGD7651319_1	barrier-to-autointegration factor-like	chr3	+	mRNARGD7651321_1	Pseudogene	113688232	113690362	30	NA	NA	mRNARGD7651321_1	Rat Genome Database	barrier-to-autointegration factor-like	chr3	100	100	NA	NA	NA	NA	NA	NA	NA	NA	NA	NA	NA	NA	NA	NA	NA	NA	NA	NA	NA	NA	NA	NA	NA	NA	Pseudogene	4.32871
TC0300002945.rn.1	4.74071	5.26725	-1.44047	down	3.48112e-06	8.57885e-05	RGD7740468_1	uncharacterized LOC102546817	chr3	-	mRNARGD7740470_1	NonCoding	15345987	15348178	30	NA	NA	mRNARGD7740470_1	Rat Genome Database	uncharacterized LOC102546817	chr3	100	100	NA	NA	NA	NA	NA	NA	NA	NA	NA	NA	NA	NA	NA	NA	NA	NA	NA	NA	NA	NA	NA	NA	NA	NA	NonCoding	4.91991
TC0400001016.rn.1	4.09166	4.52635	-1.35163	down	3.55987e-06	8.7462e-05	MTA_TC0600002352.mm	Non-coding transcript identified by NONCODE: Linc	chr4	+	MTA_TR0600007781.mm	NonCoding	88662371	88662432	30	NA	NA	MTA_TR0600007781.mm	MTA2Rn6	Non-coding transcript identified by NONCODE: Linc	chr4	100	100	NA	NA	NA	NA	NA	NA	NA	NA	NA	NA	NA	NA	NA	NA	NA	NA	NA	NA	NA	NA	NA	NA	NA	NA	NonCoding	3.98614
TC0400001996.rn.1	6.95455	5.52732	2.6893	up	3.5907e-06	8.81252e-05	MTA_TC0600001669.mm	Non-coding transcript identified by Luo, et al., Non-coding transcript identified by NONCODE: Linc	chr4	+	MTA_TR0600005623.mm	NonCoding	175703586	175707023	50	NA	NA	MTA_TR0600005623.mm	MTA2Rn6	Non-coding transcript identified by Luo, et al., Non-coding transcript identified by NONCODE: Linc	chr4	100	100	NA	NA	NA	NA	NA	NA	NA	NA	NA	NA	NA	NA	NA	NA	NA	NA	NA	NA	NA	NA	NA	NA	NA	NA	NonCoding	6.86751
TC0400002892.rn.1	2.94785	3.54754	-1.51539	down	3.62836e-06	8.8986e-05	MTA_TC0600002272.mm	Non-coding transcript identified by Luo, et al., Non-coding transcript identified by NONCODE: Linc	chr4	-	MTA_TR0600007511.mm	NonCoding	82029967	82033517	30	NA	NA	MTA_TR0600007511.mm	MTA2Rn6	Non-coding transcript identified by Luo, et al., Non-coding transcript identified by NONCODE: Linc	chr4	100	100	NA	NA	NA	NA	NA	NA	NA	NA	NA	NA	NA	NA	NA	NA	NA	NA	NA	NA	NA	NA	NA	NA	NA	NA	NonCoding	2.98453
TC0400003385.rn.1	7.66537	4.93439	6.63907	up	3.65907e-06	8.96432e-05	MTA_TC0600002765.mm	Non-coding transcript identified by NONCODE: Sense No Exonic	chr4	-	MTA_TR0600009099.mm	NonCoding	125794537	125795254	30	NA	NA	MTA_TR0600009099.mm	MTA2Rn6	Non-coding transcript identified by NONCODE: Sense No Exonic	chr4	100	100	NA	NA	NA	NA	NA	NA	NA	NA	NA	NA	NA	NA	NA	NA	NA	NA	NA	NA	NA	NA	NA	NA	NA	NA	NonCoding	6.98762
TC0400003613.rn.1	4.36691	4.70085	-1.26045	down	3.67393e-06	8.99401e-05	MTA_TC0600002985.mm	Non-coding transcript identified by Luo, et al., Non-coding transcript identified by NONCODE: Linc	chr4	-	MTA_TR0600009770.mm	NonCoding	149580314	149584220	30	NA	NA	MTA_TR0600009770.mm	MTA2Rn6	Non-coding transcript identified by Luo, et al., Non-coding transcript identified by NONCODE: Linc	chr4	100	100	NA	NA	NA	NA	NA	NA	NA	NA	NA	NA	NA	NA	NA	NA	NA	NA	NA	NA	NA	NA	NA	NA	NA	NA	NonCoding	4.3993
TC0500002417.rn.1	3.73628	4.05917	-1.25083	down	3.75422e-06	9.16636e-05	MTA_TC0400002306.mm	Non-coding transcript identified by Luo, et al., Non-coding transcript identified by NONCODE: Linc	chr5	-	MTA_TR0400007900.mm	NonCoding	38534871	38542464	30	NA	NA	MTA_TR0400007900.mm	MTA2Rn6	Non-coding transcript identified by Luo, et al., Non-coding transcript identified by NONCODE: Linc	chr5	100	100	NA	NA	NA	NA	NA	NA	NA	NA	NA	NA	NA	NA	NA	NA	NA	NA	NA	NA	NA	NA	NA	NA	NA	NA	NonCoding	3.78496
TC0600001257.rn.1	3.34016	3.66586	-1.25328	down	3.75633e-06	9.16674e-05	RGD7514181_1	uncharacterized LOC102546608	chr6	+	mRNARGD7514183_1	NonCoding	113020271	113048915	30	NA	NA	mRNARGD7514183_1	Rat Genome Database	uncharacterized LOC102546608	chr6	100	100	NA	NA	NA	NA	NA	NA	NA	NA	NA	NA	NA	NA	NA	NA	NA	NA	NA	NA	NA	NA	NA	NA	NA	NA	NonCoding	3.20652
TC0600002225.rn.1	3.31213	3.60544	-1.22545	down	3.76423e-06	9.18274e-05	MTA_TC1200001546.mm	Non-coding transcript identified by NONCODE: Linc, Non-coding transcript identified by Luo, et al.	chr6	-	MTA_TR1200004348.mm	NonCoding	44559046	44564397	30	NA	NA	MTA_TR1200004348.mm	MTA2Rn6	Non-coding transcript identified by NONCODE: Linc, Non-coding transcript identified by Luo, et al.	chr6	100	100	NA	NA	NA	NA	NA	NA	NA	NA	NA	NA	NA	NA	NA	NA	NA	NA	NA	NA	NA	NA	NA	NA	NA	NA	NonCoding	3.17625
TC0600002385.rn.1	3.52335	4.23934	-1.64261	down	3.77045e-06	9.19466e-05	MTA_TC1200001677.mm	Non-coding transcript identified by NONCODE: Antisense	chr6	-	MTA_TR1200004714.mm	NonCoding	61786378	61789220	30	NA	NA	MTA_TR1200004714.mm	MTA2Rn6	Non-coding transcript identified by NONCODE: Antisense	chr6	100	100	NA	NA	NA	NA	NA	NA	NA	NA	NA	NA	NA	NA	NA	NA	NA	NA	NA	NA	NA	NA	NA	NA	NA	NA	NonCoding	3.37881
TC0700000011.rn.1	5.55482	4.78145	1.70926	up	3.78407e-06	9.21807e-05	RGD7733210_1	uncharacterized LOC102550281	chr7	+	mRNARGD7733211_1	NonCoding	1587118	1591724	30	NA	NA	mRNARGD7733211_1	Rat Genome Database	uncharacterized LOC102550281	chr7	100	100	NA	NA	NA	NA	NA	NA	NA	NA	NA	NA	NA	NA	NA	NA	NA	NA	NA	NA	NA	NA	NA	NA	NA	NA	NonCoding	6.19807
TC0800000795.rn.1	3.73371	4.24794	-1.42823	down	3.90496e-06	9.45568e-05	MTA_TC0900000707.mm	Non-coding transcript identified by NONCODE: Antisense	chr8	+	MTA_TR0900002188.mm	NonCoding	62325260	62327258	30	NA	NA	MTA_TR0900002188.mm	MTA2Rn6	Non-coding transcript identified by NONCODE: Antisense	chr8	100	100	NA	NA	NA	NA	NA	NA	NA	NA	NA	NA	NA	NA	NA	NA	NA	NA	NA	NA	NA	NA	NA	NA	NA	NA	NonCoding	3.77323
TC0800001006.rn.1	5.47529	4.53264	1.92205	up	3.91047e-06	9.46238e-05	MTA_TC0900000897.mm	Non-coding transcript identified by NONCODE: Sense No Exonic	chr8	+	MTA_TR0900002818.mm	NonCoding	75022266	75026318	30	NA	NA	MTA_TR0900002818.mm	MTA2Rn6	Non-coding transcript identified by NONCODE: Sense No Exonic	chr8	100	100	NA	NA	NA	NA	NA	NA	NA	NA	NA	NA	NA	NA	NA	NA	NA	NA	NA	NA	NA	NA	NA	NA	NA	NA	NonCoding	5.18881
TC0800002221.rn.1	6.35557	5.97248	1.30413	up	3.92923e-06	9.50442e-05	MTA_TC0900002014.mm	predicted gene, 24188	chr8	-	MTA_TR0900006480.mm	NonCoding	36708104	36708202	30	NA	NA	MTA_TR0900006480.mm	MTA2Rn6	predicted gene, 24188	chr8	100	100	NA	NA	NA	NA	NA	NA	NA	NA	NA	NA	NA	NA	NA	NA	NA	NA	NA	NA	NA	NA	NA	NA	NA	NA	NonCoding	6.49123
TC0800003257.rn.1	3.24331	3.67083	-1.34492	down	3.95273e-06	9.55122e-05	MTA_TC0900002955.mm	Non-coding transcript identified by Luo, et al., Non-coding transcript identified by NONCODE: Linc	chr8	-	MTA_TR0900009524.mm	NonCoding	110366072	110368292	30	NA	NA	MTA_TR0900009524.mm	MTA2Rn6	Non-coding transcript identified by Luo, et al., Non-coding transcript identified by NONCODE: Linc	chr8	100	100	NA	NA	NA	NA	NA	NA	NA	NA	NA	NA	NA	NA	NA	NA	NA	NA	NA	NA	NA	NA	NA	NA	NA	NA	NonCoding	3.08791
TC0900001905.rn.1	6.76413	8.86536	-4.29076	down	4.00727e-06	9.66604e-05	RGD1560362	actin related protein 2/3 complex, subunit 5-like, pseudogene 1	chr9	-	RGD1560362.aSep08-unspliced	Pseudogene	49794994	49795936	30	NA	NA	RGD1560362.aSep08-unspliced	Ace View	actin related protein 2/3 complex, subunit 5-like, pseudogene 1	chr9	100	100	NA	NA	NA	NA	NA	NA	NA	NA	NA	NA	NA	NA	NA	NA	NA	NA	NA	NA	NA	NA	NA	NA	NA	NA	Pseudogene	6.97443
TC0900002025.rn.1	4.12927	3.74692	1.30347	up	4.02456e-06	9.70094e-05	RGD7547512_1	uncharacterized LOC102550515	chr9	-	mRNARGD7547514_1	NonCoding	65273762	65279554	30	NA	NA	mRNARGD7547514_1	Rat Genome Database	uncharacterized LOC102550515	chr9	100	100	NA	NA	NA	NA	NA	NA	NA	NA	NA	NA	NA	NA	NA	NA	NA	NA	NA	NA	NA	NA	NA	NA	NA	NA	NonCoding	4.60523
TC0X00001262.rn.1	11.9646	10.7725	2.28491	up	4.06715e-06	9.77964e-05	MTA_TC1900000144.mm	Non-coding transcript identified by NONCODE: Antisense	chrX	+	MTA_TR1900000728.mm	NonCoding	153490316	153490521	30	NA	NA	MTA_TR1900000728.mm	MTA2Rn6	Non-coding transcript identified by NONCODE: Antisense	chrX	100	100	NA	NA	NA	NA	NA	NA	NA	NA	NA	NA	NA	NA	NA	NA	NA	NA	NA	NA	NA	NA	NA	NA	NA	NA	NonCoding	12.0174
TC0X00001817.rn.1	4.05802	4.61547	-1.47166	down	4.08776e-06	9.82575e-05	MTA_TC0X00002578.mm	Non-coding transcript identified by NONCODE: Sense No Exonic	chrX	-	MTA_TR0X00007165.mm	NonCoding	56531741	56534938	30	NA	NA	MTA_TR0X00007165.mm	MTA2Rn6	Non-coding transcript identified by NONCODE: Sense No Exonic	chrX	100	100	NA	NA	NA	NA	NA	NA	NA	NA	NA	NA	NA	NA	NA	NA	NA	NA	NA	NA	NA	NA	NA	NA	NA	NA	NonCoding	3.85212
TC0X00001978.rn.1	4.42639	4.02319	1.32245	up	4.10005e-06	9.85185e-05	RGD7560290_1	uncharacterized LOC102547229	chrX	-	mRNARGD7560291_1	NonCoding	73197186	73200809	30	NA	NA	mRNARGD7560291_1	Rat Genome Database	uncharacterized LOC102547229	chrX	100	100	NA	NA	NA	NA	NA	NA	NA	NA	NA	NA	NA	NA	NA	NA	NA	NA	NA	NA	NA	NA	NA	NA	NA	NA	NonCoding	4.92145
TC0X00002039.rn.1	4.22019	4.60062	-1.30173	down	4.10657e-06	9.86408e-05	RGD7503608_1	uncharacterized LOC102547322	chrX	-	mRNARGD7503610_1	NonCoding	76285689	76288707	40	NA	NA	mRNARGD7503610_1	Rat Genome Database	uncharacterized LOC102547322	chrX	100	100	NA	NA	NA	NA	NA	NA	NA	NA	NA	NA	NA	NA	NA	NA	NA	NA	NA	NA	NA	NA	NA	NA	NA	NA	NonCoding	4.65218
TC1000001184.rn.1	4.7602	4.1326	1.54499	up	4.16974e-06	9.99142e-05	MTA_TC1100001178.mm	Non-coding transcript identified by NONCODE: Sense No Exonic	chr10	+	MTA_TR1100004432.mm	NonCoding	66715814	66719494	30	NA	NA	MTA_TR1100004432.mm	MTA2Rn6	Non-coding transcript identified by NONCODE: Sense No Exonic	chr10	100	100	NA	NA	NA	NA	NA	NA	NA	NA	NA	NA	NA	NA	NA	NA	NA	NA	NA	NA	NA	NA	NA	NA	NA	NA	NonCoding	4.40875
TC1000001189.rn.1	4.0843	4.51711	-1.34986	down	4.17723e-06	0.000100059	RGD7655370_1	uncharacterized LOC102550234	chr10	+	mRNARGD7655371_1	NonCoding	66972000	66973369	30	NA	NA	mRNARGD7655371_1	Rat Genome Database	uncharacterized LOC102550234	chr10	100	100	NA	NA	NA	NA	NA	NA	NA	NA	NA	NA	NA	NA	NA	NA	NA	NA	NA	NA	NA	NA	NA	NA	NA	NA	NonCoding	3.98137
TC1000002927.rn.1	3.73767	4.00501	-1.20359	down	4.20237e-06	0.000100486	MTA_TC1100002867.mm	Non-coding transcript identified by NONCODE: Linc, Non-coding transcript identified by Luo, et al.	chr10	-	MTA_TR1100010687.mm	NonCoding	46460648	46472364	30	NA	NA	MTA_TR1100010687.mm	MTA2Rn6	Non-coding transcript identified by NONCODE: Linc, Non-coding transcript identified by Luo, et al.	chr10	100	100	NA	NA	NA	NA	NA	NA	NA	NA	NA	NA	NA	NA	NA	NA	NA	NA	NA	NA	NA	NA	NA	NA	NA	NA	NonCoding	3.76594
TC1100000087.rn.1	4.63207	5.4578	-1.77243	down	4.21796e-06	0.000100706	MTA_TC1600000857.mm	Non-coding transcript identified by NONCODE: Linc, Non-coding transcript identified by Luo, et al.	chr11	+	MTA_TR1600002965.mm	NonCoding	14869178	14871986	18	NA	NA	MTA_TR1600002965.mm	MTA2Rn6	Non-coding transcript identified by NONCODE: Linc, Non-coding transcript identified by Luo, et al.	chr11	100	100	NA	NA	NA	NA	NA	NA	NA	NA	NA	NA	NA	NA	NA	NA	NA	NA	NA	NA	NA	NA	NA	NA	NA	NA	NonCoding	4.73483
TC1100000197.rn.1	3.90734	4.50293	-1.51109	down	4.21796e-06	0.000100706	NA	NA	chr11	+	NA	NonCoding	28945551	28946057	30	NA	NA	NONRATT012853	NONCODE	Non-coding transcript identified by NONCODE	chr11	100	100	NA	NA	NA	NA	NA	NA	NA	NA	NA	NA	NA	NA	NA	NA	NA	NA	NA	NA	NA	NA	NA	NA	NA	NA	NonCoding	4.04625
TC1200000044.rn.1	3.8507	4.17738	-1.25413	down	4.23596e-06	0.000101009	MTA_TC0800000023.mm	predicted gene 16553, Non-coding transcript identified by NONCODE: Antisense, putative novel transcript	chr12	+	MTA_TR0800000100.mm	NonCoding	2264320	2337709	30	NA	NA	MTA_TR0800000100.mm	MTA2Rn6	predicted gene 16553, Non-coding transcript identified by NONCODE: Antisense, putative novel transcript	chr12	100	100	NA	NA	NA	NA	NA	NA	NA	NA	NA	NA	NA	NA	NA	NA	NA	NA	NA	NA	NA	NA	NA	NA	NA	NA	NonCoding	3.81079
TC1200000549.rn.1	3.55636	3.82082	-1.20119	down	4.24447e-06	0.00010114	MTA_TC0500003287.mm	Non-coding transcript identified by NONCODE: Sense No Exonic	chr12	+	MTA_TR0500011755.mm	NonCoding	32133141	32134762	30	NA	NA	MTA_TR0500011755.mm	MTA2Rn6	Non-coding transcript identified by NONCODE: Sense No Exonic	chr12	100	100	NA	NA	NA	NA	NA	NA	NA	NA	NA	NA	NA	NA	NA	NA	NA	NA	NA	NA	NA	NA	NA	NA	NA	NA	NonCoding	3.56867
TC1200001561.rn.1	5.2505	3.95663	2.45185	up	4.26639e-06	0.000101523	MTA_TC0500001419.mm	Non-coding transcript identified by NONCODE: Sense No Exonic	chr12	-	MTA_TR0500004947.mm	NonCoding	38623323	38628589	30	NA	NA	MTA_TR0500004947.mm	MTA2Rn6	Non-coding transcript identified by NONCODE: Sense No Exonic	chr12	100	100	NA	NA	NA	NA	NA	NA	NA	NA	NA	NA	NA	NA	NA	NA	NA	NA	NA	NA	NA	NA	NA	NA	NA	NA	NonCoding	5.29377
TC1200001685.rn.1	4.40136	5.07685	-1.59714	down	4.26844e-06	0.000101537	MTA_TC0500001311.mm	Non-coding transcript identified by NONCODE: Linc	chr12	-	MTA_TR0500004495.mm	NonCoding	43639439	43640810	30	NA	NA	MTA_TR0500004495.mm	MTA2Rn6	Non-coding transcript identified by NONCODE: Linc	chr12	100	100	NA	NA	NA	NA	NA	NA	NA	NA	NA	NA	NA	NA	NA	NA	NA	NA	NA	NA	NA	NA	NA	NA	NA	NA	NonCoding	4.62545
TC1300000442.rn.1	3.86881	4.54539	-1.59834	down	4.27957e-06	0.000101696	MTA_TC0100001336.mm	nuclear encoded rRNA 5S 219	chr13	+	MTA_TR0100004376.mm	NonCoding	67073504	67073548	21	NA	NA	MTA_TR0100004376.mm	MTA2Rn6	nuclear encoded rRNA 5S 219	chr13	100	100	NA	NA	NA	NA	NA	NA	NA	NA	NA	NA	NA	NA	NA	NA	NA	NA	NA	NA	NA	NA	NA	NA	NA	NA	NonCoding	4.04094
TC1300002119.rn.1	5.50147	4.57877	1.89567	up	4.34005e-06	0.000103062	MTA_TC0100003724.mm	Non-coding transcript identified by NONCODE: Antisense	chr13	-	MTA_TR0100011937.mm	NonCoding	101718163	101725085	50	NA	NA	MTA_TR0100011937.mm	MTA2Rn6	Non-coding transcript identified by NONCODE: Antisense	chr13	100	100	NA	NA	NA	NA	NA	NA	NA	NA	NA	NA	NA	NA	NA	NA	NA	NA	NA	NA	NA	NA	NA	NA	NA	NA	NonCoding	5.49899
TC1400001217.rn.1	3.51583	3.91988	-1.32322	down	4.37845e-06	0.000103867	MTA_TC1400002006.mm	Non-coding transcript identified by NONCODE: Antisense	chr14	-	MTA_TR1400006115.mm	NonCoding	1113290	1114674	30	NA	NA	MTA_TR1400006115.mm	MTA2Rn6	Non-coding transcript identified by NONCODE: Antisense	chr14	100	100	NA	NA	NA	NA	NA	NA	NA	NA	NA	NA	NA	NA	NA	NA	NA	NA	NA	NA	NA	NA	NA	NA	NA	NA	NonCoding	3.44021
TC1400001406.rn.1	3.92745	4.22664	-1.23046	down	4.45186e-06	0.000105535	RGD7501046_1	uncharacterized LOC102552460	chr14	-	mRNARGD7501048_1	NonCoding	11652512	11657559	30	NA	NA	mRNARGD7501048_1	Rat Genome Database	uncharacterized LOC102552460	chr14	100	100	NA	NA	NA	NA	NA	NA	NA	NA	NA	NA	NA	NA	NA	NA	NA	NA	NA	NA	NA	NA	NA	NA	NA	NA	NonCoding	3.87273
TC1500002183.rn.1	4.22507	4.63634	-1.32986	down	4.51421e-06	0.000106683	MTA_TC1400002516.mm	Non-coding transcript identified by NONCODE: Sense No Exonic	chr15	-	MTA_TR1400007719.mm	NonCoding	69931022	69932912	30	NA	NA	MTA_TR1400007719.mm	MTA2Rn6	Non-coding transcript identified by NONCODE: Sense No Exonic	chr15	100	100	NA	NA	NA	NA	NA	NA	NA	NA	NA	NA	NA	NA	NA	NA	NA	NA	NA	NA	NA	NA	NA	NA	NA	NA	NonCoding	4.23963
TC1500002287.rn.1	3.59816	4.02088	-1.34045	down	4.54403e-06	0.000107314	RGD7632669_1	uncharacterized LOC102546300	chr15	-	mRNARGD7632671_1	NonCoding	87215969	87222292	30	NA	NA	mRNARGD7632671_1	Rat Genome Database	uncharacterized LOC102546300	chr15	100	100	NA	NA	NA	NA	NA	NA	NA	NA	NA	NA	NA	NA	NA	NA	NA	NA	NA	NA	NA	NA	NA	NA	NA	NA	NonCoding	3.68624
TC1500002291.rn.1	4.41809	4.80332	-1.30607	down	4.55902e-06	0.000107631	RGD7615992_1	uncharacterized LOC102550034	chr15	-	mRNARGD7615995_1	NonCoding	87622935	87625193	50	NA	NA	mRNARGD7615995_1	Rat Genome Database	uncharacterized LOC102550034	chr15	100	100	NA	NA	NA	NA	NA	NA	NA	NA	NA	NA	NA	NA	NA	NA	NA	NA	NA	NA	NA	NA	NA	NA	NA	NA	NonCoding	4.28041
TC1600000512.rn.1	4.03715	4.51847	-1.39603	down	4.56072e-06	0.000107634	MTA_TC0800002210.mm	Non-coding transcript identified by NONCODE: Linc	chr16	+	MTA_TR0800006862.mm	NonCoding	45580500	45581972	30	NA	NA	MTA_TR0800006862.mm	MTA2Rn6	Non-coding transcript identified by NONCODE: Linc	chr16	100	100	NA	NA	NA	NA	NA	NA	NA	NA	NA	NA	NA	NA	NA	NA	NA	NA	NA	NA	NA	NA	NA	NA	NA	NA	NonCoding	4.1041
TC1600002105.rn.1	4.25061	4.5152	-1.20129	down	4.62376e-06	0.000108935	MTA_TC0800000047.mm	Non-coding transcript identified by Luo, et al., Non-coding transcript identified by NONCODE: Linc	chr16	-	MTA_TR0800000201.mm	NonCoding	89381090	89381700	30	NA	NA	MTA_TR0800000201.mm	MTA2Rn6	Non-coding transcript identified by Luo, et al., Non-coding transcript identified by NONCODE: Linc	chr16	100	100	NA	NA	NA	NA	NA	NA	NA	NA	NA	NA	NA	NA	NA	NA	NA	NA	NA	NA	NA	NA	NA	NA	NA	NA	NonCoding	4.43406
TC1700000968.rn.1	6.57772	5.3221	2.3877	up	4.66582e-06	0.000109813	MTA_TC0200002915.mm	Non-coding transcript identified by NONCODE: Sense No Exonic	chr17	+	MTA_TR0200010219.mm	NonCoding	75099537	75100582	30	NA	NA	MTA_TR0200010219.mm	MTA2Rn6	Non-coding transcript identified by NONCODE: Sense No Exonic	chr17	100	100	NA	NA	NA	NA	NA	NA	NA	NA	NA	NA	NA	NA	NA	NA	NA	NA	NA	NA	NA	NA	NA	NA	NA	NA	NonCoding	6.39771
TC1700001071.rn.1	3.37543	3.69335	-1.24653	down	4.67516e-06	0.000109996	MTA_TC0200000285.mm	Non-coding transcript identified by NONCODE: Antisense	chr17	+	MTA_TR0200000629.mm	NonCoding	84156218	84159583	30	NA	NA	MTA_TR0200000629.mm	MTA2Rn6	Non-coding transcript identified by NONCODE: Antisense	chr17	100	100	NA	NA	NA	NA	NA	NA	NA	NA	NA	NA	NA	NA	NA	NA	NA	NA	NA	NA	NA	NA	NA	NA	NA	NA	NonCoding	3.40327
TC1700001246.rn.1	6.39676	6.12549	1.20688	up	4.71173e-06	0.00011078	MTA_TC1300000717.mm	Non-coding transcript identified by NONCODE: Linc, Non-coding transcript identified by Luo, et al.	chr17	-	MTA_TR1300002027.mm	NonCoding	6325532	6327289	28	NA	NA	MTA_TR1300002027.mm	MTA2Rn6	Non-coding transcript identified by NONCODE: Linc, Non-coding transcript identified by Luo, et al.	chr17	100	100	NA	NA	NA	NA	NA	NA	NA	NA	NA	NA	NA	NA	NA	NA	NA	NA	NA	NA	NA	NA	NA	NA	NA	NA	NonCoding	6.48317
TC1800001611.rn.1	3.50518	3.8052	-1.23117	down	4.78232e-06	0.000112248	MTA_TC1800001493.mm	RNA for germline small RNA gsRNA365, complete sequence.	chr18	-	MTA_TR1800004512.mm	NonCoding	62787035	62787095	30	NA	NA	MTA_TR1800004512.mm	MTA2Rn6	RNA for germline small RNA gsRNA365, complete sequence.	chr18	100	100	NA	NA	NA	NA	NA	NA	NA	NA	NA	NA	NA	NA	NA	NA	NA	NA	NA	NA	NA	NA	NA	NA	NA	NA	NonCoding	3.5499
TC1900001560.rn.1	4.35009	4.73318	-1.30413	down	4.7984e-06	0.000112532	RGD7686632_1	uncharacterized LOC102548854	chr19	-	mRNARGD7686634_1	NonCoding	51182710	51186236	30	NA	NA	mRNARGD7686634_1	Rat Genome Database	uncharacterized LOC102548854	chr19	100	100	NA	NA	NA	NA	NA	NA	NA	NA	NA	NA	NA	NA	NA	NA	NA	NA	NA	NA	NA	NA	NA	NA	NA	NA	NonCoding	4.29515
TC2000000389.rn.1	4.2573	4.53532	-1.21252	down	4.79931e-06	0.000112532	MTA_TC1000002447.mm	Non-coding transcript identified by Luo, et al., Non-coding transcript identified by NONCODE: Linc	chr20	+	MTA_TR1000007643.mm	NonCoding	11148314	11149680	30	NA	NA	MTA_TR1000007643.mm	MTA2Rn6	Non-coding transcript identified by Luo, et al., Non-coding transcript identified by NONCODE: Linc	chr20	100	100	NA	NA	NA	NA	NA	NA	NA	NA	NA	NA	NA	NA	NA	NA	NA	NA	NA	NA	NA	NA	NA	NA	NA	NA	NonCoding	4.14061
TC0100000039.rn.1	3.96067	4.29884	-1.26415	down	4.87697e-06	0.000114081	MTA_TC1000000064.mm	Non-coding transcript identified by NONCODE: Linc	chr1	+	MTA_TR1000000242.mm	NonCoding	3427576	3428672	30	NA	NA	MTA_TR1000000242.mm	MTA2Rn6	Non-coding transcript identified by NONCODE: Linc	chr1	100	100	NA	NA	NA	NA	NA	NA	NA	NA	NA	NA	NA	NA	NA	NA	NA	NA	NA	NA	NA	NA	NA	NA	NA	NA	NonCoding	3.97467
TC0100000361.rn.1	3.79092	4.19663	-1.32474	down	4.89076e-06	0.000114324	RGD7665270_1	uncharacterized LOC102553688	chr1	+	mRNARGD7665272_1	NonCoding	34827997	34842653	30	NA	NA	mRNARGD7665272_1	Rat Genome Database	uncharacterized LOC102553688	chr1	100	100	NA	NA	NA	NA	NA	NA	NA	NA	NA	NA	NA	NA	NA	NA	NA	NA	NA	NA	NA	NA	NA	NA	NA	NA	NonCoding	3.85011
TC0100000708.rn.1	6.90994	5.05515	3.61699	up	4.90512e-06	0.000114553	MTA_TC0700002136.mm	PREDICTED: uncharacterized LOC100861805 (LOC100861805), miscRNA.	chr1	+	MTA_TR0700007802.mm	NonCoding	64086628	64087803	30	NA	NA	MTA_TR0700007802.mm	MTA2Rn6	PREDICTED: uncharacterized LOC100861805 (LOC100861805), miscRNA.	chr1	100	100	NA	NA	NA	NA	NA	NA	NA	NA	NA	NA	NA	NA	NA	NA	NA	NA	NA	NA	NA	NA	NA	NA	NA	NA	NonCoding	7.23635
TC0100003321.rn.1	3.84754	4.26105	-1.33193	down	4.95878e-06	0.000115484	RGD7668904_1	uncharacterized LOC102554711	chr1	+	mRNARGD7668906_1	NonCoding	234634599	234639317	30	NA	NA	mRNARGD7668906_1	Rat Genome Database	uncharacterized LOC102554711	chr1	100	100	NA	NA	NA	NA	NA	NA	NA	NA	NA	NA	NA	NA	NA	NA	NA	NA	NA	NA	NA	NA	NA	NA	NA	NA	NonCoding	4.21237
TC0100004103.rn.1	5.94498	4.73103	2.31973	up	5.03662e-06	0.000117139	MTA_TC1000001835.mm	Non-coding transcript identified by NONCODE: Sense No Exonic	chr1	-	MTA_TR1000005795.mm	NonCoding	16051825	16053891	30	NA	NA	MTA_TR1000005795.mm	MTA2Rn6	Non-coding transcript identified by NONCODE: Sense No Exonic	chr1	100	100	NA	NA	NA	NA	NA	NA	NA	NA	NA	NA	NA	NA	NA	NA	NA	NA	NA	NA	NA	NA	NA	NA	NA	NA	NonCoding	5.35293
TC0100005551.rn.1	5.10379	4.7408	1.28609	up	5.1228e-06	0.000118902	MTA_TC0700003130.mm	predicted gene, 22496	chr1	-	MTA_TR0700011372.mm	NonCoding	116714815	116714892	22	NA	NA	MTA_TR0700011372.mm	MTA2Rn6	predicted gene, 22496	chr1	100	100	NA	NA	NA	NA	NA	NA	NA	NA	NA	NA	NA	NA	NA	NA	NA	NA	NA	NA	NA	NA	NA	NA	NA	NA	NonCoding	5.54795
TC0100005797.rn.1	4.15774	4.66096	-1.41737	down	5.1536e-06	0.000119536	RGD7666636_1	uncharacterized LOC102549306	chr1	-	mRNARGD7666638_1	NonCoding	136851701	136860437	40	NA	NA	mRNARGD7666638_1	Rat Genome Database	uncharacterized LOC102549306	chr1	100	100	NA	NA	NA	NA	NA	NA	NA	NA	NA	NA	NA	NA	NA	NA	NA	NA	NA	NA	NA	NA	NA	NA	NA	NA	NonCoding	4.27788
TC0100006705.rn.1	3.06532	3.47129	-1.32498	down	5.20714e-06	0.000120616	RGD7655769_1	uncharacterized LOC102554779	chr1	-	mRNARGD7655771_1	NonCoding	198952922	198958483	30	NA	NA	mRNARGD7655771_1	Rat Genome Database	uncharacterized LOC102554779	chr1	100	100	NA	NA	NA	NA	NA	NA	NA	NA	NA	NA	NA	NA	NA	NA	NA	NA	NA	NA	NA	NA	NA	NA	NA	NA	NonCoding	3.18667
TC0100007645.rn.1	4.088	4.37536	-1.22041	down	5.24779e-06	0.000121236	MTA_TC0800002709.mm	Non-coding transcript identified by Luo, et al., Non-coding transcript identified by NONCODE: Linc	chr1	-	MTA_TR0800008375.mm	NonCoding	256304519	256305005	30	NA	NA	MTA_TR0800008375.mm	MTA2Rn6	Non-coding transcript identified by Luo, et al., Non-coding transcript identified by NONCODE: Linc	chr1	100	100	NA	NA	NA	NA	NA	NA	NA	NA	NA	NA	NA	NA	NA	NA	NA	NA	NA	NA	NA	NA	NA	NA	NA	NA	NonCoding	3.95236
TC0200000163.rn.1	6.78008	5.12736	3.14426	up	5.25144e-06	0.000121275	MTA_TC1300001048.mm	Non-coding transcript identified by Luo, et al., Non-coding transcript identified by NONCODE: Linc	chr2	+	MTA_TR1300002881.mm	NonCoding	23018358	23020490	30	NA	NA	MTA_TR1300002881.mm	MTA2Rn6	Non-coding transcript identified by Luo, et al., Non-coding transcript identified by NONCODE: Linc	chr2	100	100	NA	NA	NA	NA	NA	NA	NA	NA	NA	NA	NA	NA	NA	NA	NA	NA	NA	NA	NA	NA	NA	NA	NA	NA	NonCoding	7.39153
TC0200000821.rn.1	4.42957	4.75866	-1.25622	down	5.26828e-06	0.000121623	MTA_TC0300000106.mm	Non-coding transcript identified by Luo, et al., Non-coding transcript identified by NONCODE: Linc	chr2	+	MTA_TR0300000221.mm	NonCoding	100798935	100800220	30	NA	NA	MTA_TR0300000221.mm	MTA2Rn6	Non-coding transcript identified by Luo, et al., Non-coding transcript identified by NONCODE: Linc	chr2	100	100	NA	NA	NA	NA	NA	NA	NA	NA	NA	NA	NA	NA	NA	NA	NA	NA	NA	NA	NA	NA	NA	NA	NA	NA	NonCoding	4.4764
TC0200001069.rn.1	3.51871	3.82769	-1.23882	down	5.33686e-06	0.000122958	MTA_TC1800000447.mm	Non-coding transcript identified by Luo, et al., Non-coding transcript identified by NONCODE: Linc	chr2	+	MTA_TR1800001369.mm	NonCoding	131049953	131052279	30	NA	NA	MTA_TR1800001369.mm	MTA2Rn6	Non-coding transcript identified by Luo, et al., Non-coding transcript identified by NONCODE: Linc	chr2	100	100	NA	NA	NA	NA	NA	NA	NA	NA	NA	NA	NA	NA	NA	NA	NA	NA	NA	NA	NA	NA	NA	NA	NA	NA	NonCoding	3.59811
TC0200003222.rn.1	4.2453	4.73158	-1.40083	down	5.39005e-06	0.000123976	MTA_TC0300000098.mm	Non-coding transcript identified by Luo, et al., Non-coding transcript identified by NONCODE: Linc	chr2	-	MTA_TR0300000205.mm	NonCoding	87873888	87877138	30	NA	NA	MTA_TR0300000205.mm	MTA2Rn6	Non-coding transcript identified by Luo, et al., Non-coding transcript identified by NONCODE: Linc	chr2	100	100	NA	NA	NA	NA	NA	NA	NA	NA	NA	NA	NA	NA	NA	NA	NA	NA	NA	NA	NA	NA	NA	NA	NA	NA	NonCoding	4.30827
TC0200004443.rn.1	5.613	4.40787	2.30557	up	5.43471e-06	0.000124837	MTA_TC0300002717.mm	Non-coding transcript identified by Luo, et al., Non-coding transcript identified by NONCODE: Linc	chr2	-	MTA_TR0300008981.mm	NonCoding	210514921	210519264	30	NA	NA	MTA_TR0300008981.mm	MTA2Rn6	Non-coding transcript identified by Luo, et al., Non-coding transcript identified by NONCODE: Linc	chr2	100	100	NA	NA	NA	NA	NA	NA	NA	NA	NA	NA	NA	NA	NA	NA	NA	NA	NA	NA	NA	NA	NA	NA	NA	NA	NonCoding	5.70688
TC0300000502.rn.1	4.74744	4.17087	1.4913	up	5.47296e-06	0.000125491	MTA_TC0200000746.mm	Non-coding transcript identified by NONCODE: Sense No Exonic	chr3	+	MTA_TR0200002650.mm	NonCoding	28870382	28871957	30	NA	NA	MTA_TR0200002650.mm	MTA2Rn6	Non-coding transcript identified by NONCODE: Sense No Exonic	chr3	100	100	NA	NA	NA	NA	NA	NA	NA	NA	NA	NA	NA	NA	NA	NA	NA	NA	NA	NA	NA	NA	NA	NA	NA	NA	NonCoding	4.08321
TC0300004351.rn.1	6.92631	4.46059	5.52402	up	5.53749e-06	0.000126691	MTA_TC0200004783.mm	Non-coding transcript identified by NONCODE: Sense No Exonic	chr3	-	MTA_TR0200016927.mm	NonCoding	140600714	140605518	30	NA	NA	MTA_TR0200016927.mm	MTA2Rn6	Non-coding transcript identified by NONCODE: Sense No Exonic	chr3	100	100	NA	NA	NA	NA	NA	NA	NA	NA	NA	NA	NA	NA	NA	NA	NA	NA	NA	NA	NA	NA	NA	NA	NA	NA	NonCoding	6.49695
TC0400000178.rn.1	4.90916	5.61336	-1.62923	down	5.54554e-06	0.00012679	MTA_TC0500002003.mm	predicted gene, 25335	chr4	+	MTA_TR0500007137.mm	NonCoding	12183599	12183701	30	NA	NA	MTA_TR0500007137.mm	MTA2Rn6	predicted gene, 25335	chr4	100	100	NA	NA	NA	NA	NA	NA	NA	NA	NA	NA	NA	NA	NA	NA	NA	NA	NA	NA	NA	NA	NA	NA	NA	NA	NonCoding	4.98988
TC0400000394.rn.1	4.01966	4.38284	-1.28626	down	5.59279e-06	0.000127786	MTA_TC0600000102.mm	predicted gene, 23760	chr4	+	MTA_TR0600000294.mm	NonCoding	40615208	40615342	30	NA	NA	MTA_TR0600000294.mm	MTA2Rn6	predicted gene, 23760	chr4	100	100	NA	NA	NA	NA	NA	NA	NA	NA	NA	NA	NA	NA	NA	NA	NA	NA	NA	NA	NA	NA	NA	NA	NA	NA	NonCoding	3.81447
TC0400001784.rn.1	3.94241	4.21977	-1.21198	down	5.68682e-06	0.000129626	MTA_TC0600001444.mm	Non-coding transcript identified by NONCODE: Linc	chr4	+	MTA_TR0600004952.mm	NonCoding	157596782	157597998	30	NA	NA	MTA_TR0600004952.mm	MTA2Rn6	Non-coding transcript identified by NONCODE: Linc	chr4	100	100	NA	NA	NA	NA	NA	NA	NA	NA	NA	NA	NA	NA	NA	NA	NA	NA	NA	NA	NA	NA	NA	NA	NA	NA	NonCoding	4.16343
TC0500001129.rn.1	6.34689	6.71057	-1.2867	down	5.78924e-06	0.000131489	MTA_TC0400001114.mm	Non-coding transcript identified by NONCODE: Linc, Non-coding transcript identified by Luo, et al.	chr5	+	MTA_TR0400003258.mm	NonCoding	126434923	126435353	28	NA	NA	MTA_TR0400003258.mm	MTA2Rn6	Non-coding transcript identified by NONCODE: Linc, Non-coding transcript identified by Luo, et al.	chr5	100	100	NA	NA	NA	NA	NA	NA	NA	NA	NA	NA	NA	NA	NA	NA	NA	NA	NA	NA	NA	NA	NA	NA	NA	NA	NonCoding	6.44623
TC0600001247.rn.1	4.00358	4.33035	-1.2542	down	5.84325e-06	0.000132366	MTA_TC1200000898.mm	Non-coding transcript identified by Luo, et al., Non-coding transcript identified by NONCODE: Linc	chr6	+	MTA_TR1200002586.mm	NonCoding	112054513	112086527	30	NA	NA	MTA_TR1200002586.mm	MTA2Rn6	Non-coding transcript identified by Luo, et al., Non-coding transcript identified by NONCODE: Linc	chr6	100	100	NA	NA	NA	NA	NA	NA	NA	NA	NA	NA	NA	NA	NA	NA	NA	NA	NA	NA	NA	NA	NA	NA	NA	NA	NonCoding	4.14495
TC0600001792.rn.1	3.79525	4.08655	-1.22374	down	5.89535e-06	0.000133477	XLOC_041169	Chalmel, et. al. Testis-expressed Unannotated Transcripts (TUTs)	chr6	-	TCONS_00098508	NonCoding	6722710	6734978	30	NA	NA	TCONS_00098508	Chalmel	Chalmel, et. al. Testis-expressed Unannotated Transcripts (TUTs)	chr6	100	100	NA	NA	NA	NA	NA	NA	NA	NA	NA	NA	NA	NA	NA	NA	NA	NA	NA	NA	NA	NA	NA	NA	NA	NA	NonCoding	3.68463
TC0600002317.rn.1	3.73955	3.36735	1.29433	up	5.89617e-06	0.000133477	MTA_TC1200001631.mm	Non-coding transcript identified by NONCODE: Sense No Exonic	chr6	-	MTA_TR1200004599.mm	NonCoding	54258339	54259100	30	NA	NA	MTA_TR1200004599.mm	MTA2Rn6	Non-coding transcript identified by NONCODE: Sense No Exonic	chr6	100	100	NA	NA	NA	NA	NA	NA	NA	NA	NA	NA	NA	NA	NA	NA	NA	NA	NA	NA	NA	NA	NA	NA	NA	NA	NonCoding	4.19711
TC0700000625.rn.1	4.60126	4.96687	-1.28842	down	6.00738e-06	0.000135682	RGD6498316_1	glyceraldehyde-3-phosphate dehydrogenase-like	chr7	+	mRNARGD7659538_1	NonCoding	44068134	44089090	40	NA	NA	mRNARGD7659538_1	Rat Genome Database	glyceraldehyde-3-phosphate dehydrogenase-like	chr7	100	100	NA	NA	NA	NA	NA	NA	NA	NA	NA	NA	NA	NA	NA	NA	NA	NA	NA	NA	NA	NA	NA	NA	NA	NA	NonCoding	4.60445
TC0700001944.rn.1	5.72969	4.99203	1.66746	up	6.04782e-06	0.000136417	MTA_TC1400000423.mm	predicted gene 7991, Novel DUF622 domain containing protein pseudogene	chr7	-	MTA_TR1400001411.mm	Pseudogene	149041	152572	40	NA	NA	MTA_TR1400001411.mm	MTA2Rn6	predicted gene 7991, Novel DUF622 domain containing protein pseudogene	chr7	100	100	NA	NA	NA	NA	NA	NA	NA	NA	NA	NA	NA	NA	NA	NA	NA	NA	NA	NA	NA	NA	NA	NA	NA	NA	Pseudogene	6.25857
TC0700002680.rn.1	6.13548	5.64784	1.40215	up	6.09359e-06	0.000137359	MTA_TC1000002861.mm	Non-coding transcript identified by Luo, et al., Non-coding transcript identified by NONCODE: Linc	chr7	-	MTA_TR1000009072.mm	NonCoding	52743350	52841180	50	NA	NA	MTA_TR1000009072.mm	MTA2Rn6	Non-coding transcript identified by Luo, et al., Non-coding transcript identified by NONCODE: Linc	chr7	100	100	NA	NA	NA	NA	NA	NA	NA	NA	NA	NA	NA	NA	NA	NA	NA	NA	NA	NA	NA	NA	NA	NA	NA	NA	NonCoding	5.96123
TC0700003285.rn.1	6.83437	4.83046	4.01087	up	6.10254e-06	0.000137516	MTA_TC1500001664.mm	Non-coding transcript identified by Luo, et al., Non-coding transcript identified by NONCODE: Linc	chr7	-	MTA_TR1500004936.mm	NonCoding	109266172	109270757	30	NA	NA	MTA_TR1500004936.mm	MTA2Rn6	Non-coding transcript identified by Luo, et al., Non-coding transcript identified by NONCODE: Linc	chr7	100	100	NA	NA	NA	NA	NA	NA	NA	NA	NA	NA	NA	NA	NA	NA	NA	NA	NA	NA	NA	NA	NA	NA	NA	NA	NonCoding	6.66701
TC0700003866.rn.1	4.6375	4.90243	-1.20158	down	6.1069e-06	0.000137569	MTA_TC1500002198.mm	Non-coding transcript identified by NONCODE: Linc	chr7	-	MTA_TR1500006973.mm	NonCoding	140611418	140612590	30	NA	NA	MTA_TR1500006973.mm	MTA2Rn6	Non-coding transcript identified by NONCODE: Linc	chr7	100	100	NA	NA	NA	NA	NA	NA	NA	NA	NA	NA	NA	NA	NA	NA	NA	NA	NA	NA	NA	NA	NA	NA	NA	NA	NonCoding	4.56432
TC0800002134.rn.1	3.84205	4.3377	-1.40995	down	6.24672e-06	0.000140214	MTA_TC0900001938.mm	Non-coding transcript identified by NONCODE: Linc, Non-coding transcript identified by Luo, et al.	chr8	-	MTA_TR0900006261.mm	NonCoding	27750648	27773327	50	NA	NA	MTA_TR0900006261.mm	MTA2Rn6	Non-coding transcript identified by NONCODE: Linc, Non-coding transcript identified by Luo, et al.	chr8	100	100	NA	NA	NA	NA	NA	NA	NA	NA	NA	NA	NA	NA	NA	NA	NA	NA	NA	NA	NA	NA	NA	NA	NA	NA	NonCoding	3.97527
TC0900000137.rn.1	4.20352	3.707	1.41081	up	6.28066e-06	0.000140747	MTA_TC1700002246.mm	Non-coding transcript identified by NONCODE: Sense No Exonic	chr9	+	MTA_TR1700008390.mm	NonCoding	12795874	12798515	30	NA	NA	MTA_TR1700008390.mm	MTA2Rn6	Non-coding transcript identified by NONCODE: Sense No Exonic	chr9	100	100	NA	NA	NA	NA	NA	NA	NA	NA	NA	NA	NA	NA	NA	NA	NA	NA	NA	NA	NA	NA	NA	NA	NA	NA	NonCoding	4.04293
TC0900001337.rn.1	3.34137	3.99638	-1.57462	down	6.32359e-06	0.00014157	MTA_TC1700001125.mm	Non-coding transcript identified by Luo, et al., Non-coding transcript identified by NONCODE: Linc	chr9	+	MTA_TR1700004196.mm	NonCoding	119201686	119203581	30	NA	NA	MTA_TR1700004196.mm	MTA2Rn6	Non-coding transcript identified by Luo, et al., Non-coding transcript identified by NONCODE: Linc	chr9	100	100	NA	NA	NA	NA	NA	NA	NA	NA	NA	NA	NA	NA	NA	NA	NA	NA	NA	NA	NA	NA	NA	NA	NA	NA	NonCoding	3.46098
TC0900001383.rn.1	3.29162	3.55563	-1.20081	down	6.33234e-06	0.000141709	MTA_TC1700000962.mm	Non-coding transcript identified by Luo, et al., Non-coding transcript identified by NONCODE: Linc	chr9	-	MTA_TR1700003727.mm	NonCoding	2093105	2095664	30	NA	NA	MTA_TR1700003727.mm	MTA2Rn6	Non-coding transcript identified by Luo, et al., Non-coding transcript identified by NONCODE: Linc	chr9	100	100	NA	NA	NA	NA	NA	NA	NA	NA	NA	NA	NA	NA	NA	NA	NA	NA	NA	NA	NA	NA	NA	NA	NA	NA	NonCoding	3.48126
TC0X00001009.rn.1	4.09467	4.48502	-1.31071	down	6.5584e-06	0.000146351	NA	NA	chrX	+	NA	NonCoding	118131794	118131902	30	NA	NA	ENSRNOT00000073914	ENSEMBL	ncrna:novel chromosome:Rnor_5.0:X:118273376:118273484:1 gene:ENSRNOG00000046961 gene_biotype:miRNA transcript_biotype:miRNA	chrX	100	100	NA	NA	NA	NA	NA	NA	NA	NA	NA	NA	NA	NA	NA	NA	NA	NA	NA	NA	NA	NA	NA	NA	NA	NA	NonCoding	3.9591
TC1000001151.rn.1	5.11649	4.19667	1.89188	up	6.6934e-06	0.000148977	MTA_TC1100001146.mm	Non-coding transcript identified by NONCODE: Sense No Exonic	chr10	+	MTA_TR1100004270.mm	NonCoding	65395441	65399163	30	NA	NA	MTA_TR1100004270.mm	MTA2Rn6	Non-coding transcript identified by NONCODE: Sense No Exonic	chr10	100	100	NA	NA	NA	NA	NA	NA	NA	NA	NA	NA	NA	NA	NA	NA	NA	NA	NA	NA	NA	NA	NA	NA	NA	NA	NonCoding	5.19785
TC1100000547.rn.1	4.18939	4.5228	-1.25999	down	6.8581e-06	0.000152053	MTA_TC1600001691.mm	Non-coding transcript identified by NONCODE: Linc, Non-coding transcript identified by Luo, et al.	chr11	+	MTA_TR1600005797.mm	NonCoding	54582422	54615246	30	NA	NA	MTA_TR1600005797.mm	MTA2Rn6	Non-coding transcript identified by NONCODE: Linc, Non-coding transcript identified by Luo, et al.	chr11	100	100	NA	NA	NA	NA	NA	NA	NA	NA	NA	NA	NA	NA	NA	NA	NA	NA	NA	NA	NA	NA	NA	NA	NA	NA	NonCoding	4.20376
TC1100001075.rn.1	3.786	4.40616	-1.53704	down	6.93877e-06	0.000153743	RGD7673573_1	uncharacterized LOC102556494	chr11	-	mRNARGD7673575_1	NonCoding	3137094	3142294	30	NA	NA	mRNARGD7673575_1	Rat Genome Database	uncharacterized LOC102556494	chr11	100	100	NA	NA	NA	NA	NA	NA	NA	NA	NA	NA	NA	NA	NA	NA	NA	NA	NA	NA	NA	NA	NA	NA	NA	NA	NonCoding	3.8549
TC1300000407.rn.1	4.32504	4.76114	-1.35294	down	6.97535e-06	0.00015438	MTA_TC0100001312.mm	predicted gene, 22016	chr13	+	MTA_TR0100004317.mm	NonCoding	58388634	58388746	30	NA	NA	MTA_TR0100004317.mm	MTA2Rn6	predicted gene, 22016	chr13	100	100	NA	NA	NA	NA	NA	NA	NA	NA	NA	NA	NA	NA	NA	NA	NA	NA	NA	NA	NA	NA	NA	NA	NA	NA	NonCoding	4.44667
TC1300000851.rn.1	4.04674	4.57377	-1.44095	down	6.97649e-06	0.00015438	RGD7702490_1	uncharacterized LOC102548870	chr13	+	mRNARGD7702492_1	NonCoding	94838402	94841084	30	NA	NA	mRNARGD7702492_1	Rat Genome Database	uncharacterized LOC102548870	chr13	100	100	NA	NA	NA	NA	NA	NA	NA	NA	NA	NA	NA	NA	NA	NA	NA	NA	NA	NA	NA	NA	NA	NA	NA	NA	NonCoding	4.07248
TC1300001114.rn.1	4.93865	6.17281	-2.35245	down	6.99454e-06	0.000154658	MTA_TC0200000262.mm	Non-coding transcript identified by Luo, et al., Non-coding transcript identified by NONCODE: Linc	chr13	-	MTA_TR0200000598.mm	NonCoding	1470714	1470950	30	NA	NA	MTA_TR0200000598.mm	MTA2Rn6	Non-coding transcript identified by Luo, et al., Non-coding transcript identified by NONCODE: Linc	chr13	100	100	NA	NA	NA	NA	NA	NA	NA	NA	NA	NA	NA	NA	NA	NA	NA	NA	NA	NA	NA	NA	NA	NA	NA	NA	NonCoding	5.17128
TC1300002184.rn.1	3.79264	4.13156	-1.26481	down	7.0257e-06	0.00015512	MTA_TC0100003781.mm	Non-coding transcript identified by NONCODE: Linc	chr13	-	MTA_TR0100012078.mm	NonCoding	107948500	107951064	30	NA	NA	MTA_TR0100012078.mm	MTA2Rn6	Non-coding transcript identified by NONCODE: Linc	chr13	100	100	NA	NA	NA	NA	NA	NA	NA	NA	NA	NA	NA	NA	NA	NA	NA	NA	NA	NA	NA	NA	NA	NA	NA	NA	NonCoding	3.99805
TC1400000342.rn.1	5.08719	5.67613	-1.50414	down	7.04456e-06	0.000155415	MTA_TC0500002669.mm	predicted gene, 25806	chr14	+	MTA_TR0500009265.mm	NonCoding	26343608	26343664	30	NA	NA	MTA_TR0500009265.mm	MTA2Rn6	predicted gene, 25806	chr14	100	100	NA	NA	NA	NA	NA	NA	NA	NA	NA	NA	NA	NA	NA	NA	NA	NA	NA	NA	NA	NA	NA	NA	NA	NA	NonCoding	5.76102
TC1400000409.rn.1	4.19066	4.70966	-1.43296	down	7.04586e-06	0.000155415	MTA_TC0500002620.mm	predicted gene, 24502	chr14	+	MTA_TR0500009132.mm	NonCoding	35163194	35163298	30	NA	NA	MTA_TR0500009132.mm	MTA2Rn6	predicted gene, 24502	chr14	100	100	NA	NA	NA	NA	NA	NA	NA	NA	NA	NA	NA	NA	NA	NA	NA	NA	NA	NA	NA	NA	NA	NA	NA	NA	NonCoding	4.34397
TC1500002253.rn.1	4.2335	4.52129	-1.22077	down	7.29437e-06	0.000160486	MTA_TC1400002593.mm	predicted gene, 26006	chr15	-	MTA_TR1400007828.mm	NonCoding	82562636	82562706	30	NA	NA	MTA_TR1400007828.mm	MTA2Rn6	predicted gene, 26006	chr15	100	100	NA	NA	NA	NA	NA	NA	NA	NA	NA	NA	NA	NA	NA	NA	NA	NA	NA	NA	NA	NA	NA	NA	NA	NA	NonCoding	4.66882
TC1600000347.rn.1	4.45359	4.88034	-1.3442	down	7.34978e-06	0.000161447	MTA_TC0800002353.mm	Non-coding transcript identified by NONCODE: Sense No Exonic	chr16	+	MTA_TR0800007201.mm	NonCoding	22836358	22839385	30	NA	NA	MTA_TR0800007201.mm	MTA2Rn6	Non-coding transcript identified by NONCODE: Sense No Exonic	chr16	100	100	NA	NA	NA	NA	NA	NA	NA	NA	NA	NA	NA	NA	NA	NA	NA	NA	NA	NA	NA	NA	NA	NA	NA	NA	NonCoding	4.49697
TC1700000883.rn.1	4.02367	4.57307	-1.46348	down	7.55937e-06	0.000165575	MTA_TC1300001393.mm	Non-coding transcript identified by NONCODE: Linc, Non-coding transcript identified by Luo, et al.	chr17	+	MTA_TR1300003801.mm	NonCoding	67731625	67732796	30	NA	NA	MTA_TR1300003801.mm	MTA2Rn6	Non-coding transcript identified by NONCODE: Linc, Non-coding transcript identified by Luo, et al.	chr17	100	100	NA	NA	NA	NA	NA	NA	NA	NA	NA	NA	NA	NA	NA	NA	NA	NA	NA	NA	NA	NA	NA	NA	NA	NA	NonCoding	3.79441
TC1700002154.rn.1	10.3913	10.0511	1.26595	up	7.57898e-06	0.000165846	MTA_TC0200000092.mm	microRNA 669f	chr17	-	MTA_TR0200000271.mm	NonCoding	72068345	72068443	30	NA	NA	MTA_TR0200000271.mm	MTA2Rn6	microRNA 669f	chr17	100	100	NA	NA	NA	NA	NA	NA	NA	NA	NA	NA	NA	NA	NA	NA	NA	NA	NA	NA	NA	NA	NA	NA	NA	NA	NonCoding	10.5067
TC1800000508.rn.1	5.39165	5.7773	-1.30645	down	7.64955e-06	0.000167178	Mir664-1	microRNA mir-664-1	chr18	+	NR_032142	NonCoding	47488028	47488086	30	NA	100314170	NR_032142	RefSeq	Rattus norvegicus microRNA mir-664-1 (Mir664-1), microRNA.	chr18	100	100	NA	NA	NA	NA	NA	NA	NA	NA	NA	NA	NA	NA	NA	NA	NA	NA	NA	NA	NA	NA	NA	NA	NA	NA	NonCoding	5.69287
TC1800000531.rn.1	4.15322	4.47569	-1.25047	down	7.6613e-06	0.000167382	MTA_TC1800000552.mm	Non-coding transcript identified by NONCODE: Linc, Non-coding transcript identified by Luo, et al.	chr18	+	MTA_TR1800001635.mm	NonCoding	49417470	49422560	30	NA	NA	MTA_TR1800001635.mm	MTA2Rn6	Non-coding transcript identified by NONCODE: Linc, Non-coding transcript identified by Luo, et al.	chr18	100	100	NA	NA	NA	NA	NA	NA	NA	NA	NA	NA	NA	NA	NA	NA	NA	NA	NA	NA	NA	NA	NA	NA	NA	NA	NonCoding	4.03829
TC1800000935.rn.1	6.41901	5.28922	2.18826	up	7.68953e-06	0.000167892	NA	NA	chr18	+	NA	NonCoding	79349773	79349847	30	NA	NA	ENSRNOT00000071115	ENSEMBL	ncrna:novel chromosome:Rnor_5.0:18:78408430:78408504:1 gene:ENSRNOG00000048536 gene_biotype:miRNA transcript_biotype:miRNA	chr18	100	100	NA	NA	NA	NA	NA	NA	NA	NA	NA	NA	NA	NA	NA	NA	NA	NA	NA	NA	NA	NA	NA	NA	NA	NA	NonCoding	7.2333
TC1900000506.rn.1	3.60578	4.07897	-1.38818	down	7.70663e-06	0.000168158	MTA_TC0800001243.mm	Non-coding transcript identified by NONCODE: Linc	chr19	+	MTA_TR0800004086.mm	NonCoding	38125517	38125563	23	NA	NA	MTA_TR0800004086.mm	MTA2Rn6	Non-coding transcript identified by NONCODE: Linc	chr19	100	100	NA	NA	NA	NA	NA	NA	NA	NA	NA	NA	NA	NA	NA	NA	NA	NA	NA	NA	NA	NA	NA	NA	NA	NA	NonCoding	3.93395
TC1900000965.rn.1	3.85461	4.24418	-1.31	down	7.79584e-06	0.00016989	MTA_TC0800001151.mm	Non-coding transcript identified by NONCODE: Antisense	chr19	-	MTA_TR0800003739.mm	NonCoding	9587209	9587893	30	NA	NA	MTA_TR0800003739.mm	MTA2Rn6	Non-coding transcript identified by NONCODE: Antisense	chr19	100	100	NA	NA	NA	NA	NA	NA	NA	NA	NA	NA	NA	NA	NA	NA	NA	NA	NA	NA	NA	NA	NA	NA	NA	NA	NonCoding	3.88762
TC1900001467.rn.1	4.38533	4.95483	-1.48401	down	7.84795e-06	0.000170809	MTA_TC0800001322.mm	predicted gene 15895, Non-coding transcript identified by NONCODE: Antisense, Novel transcript	chr19	-	MTA_TR0800004366.mm	NonCoding	43431579	43433574	30	NA	NA	MTA_TR0800004366.mm	MTA2Rn6	predicted gene 15895, Non-coding transcript identified by NONCODE: Antisense, Novel transcript	chr19	100	100	NA	NA	NA	NA	NA	NA	NA	NA	NA	NA	NA	NA	NA	NA	NA	NA	NA	NA	NA	NA	NA	NA	NA	NA	NonCoding	4.29385
TC0100000404.rn.1	5.1674	4.02329	2.21008	up	8.01668e-06	0.000174041	MTA_TC1000000012.mm	Non-coding transcript identified by NONCODE: Sense No Exonic	chr1	+	MTA_TR1000000034.mm	NonCoding	40302194	40305299	30	NA	NA	MTA_TR1000000034.mm	MTA2Rn6	Non-coding transcript identified by NONCODE: Sense No Exonic	chr1	100	100	NA	NA	NA	NA	NA	NA	NA	NA	NA	NA	NA	NA	NA	NA	NA	NA	NA	NA	NA	NA	NA	NA	NA	NA	NonCoding	4.19621
TC0100000571.rn.1	3.85253	4.3216	-1.38422	down	8.04643e-06	0.000174632	MTA_TC1700001472.mm	Non-coding transcript identified by NONCODE: Linc, Non-coding transcript identified by Luo, et al.	chr1	+	MTA_TR1700005164.mm	NonCoding	54098196	54105560	30	NA	NA	MTA_TR1700005164.mm	MTA2Rn6	Non-coding transcript identified by NONCODE: Linc, Non-coding transcript identified by Luo, et al.	chr1	100	100	NA	NA	NA	NA	NA	NA	NA	NA	NA	NA	NA	NA	NA	NA	NA	NA	NA	NA	NA	NA	NA	NA	NA	NA	NonCoding	3.97213
TC0100000616.rn.1	3.24786	3.64014	-1.31246	down	8.06468e-06	0.000174973	MTA_TC1700000187.mm	Non-coding transcript identified by Luo, et al., Non-coding transcript identified by NONCODE: Linc	chr1	+	MTA_TR1700000662.mm	NonCoding	57815584	57817744	30	NA	NA	MTA_TR1700000662.mm	MTA2Rn6	Non-coding transcript identified by Luo, et al., Non-coding transcript identified by NONCODE: Linc	chr1	100	100	NA	NA	NA	NA	NA	NA	NA	NA	NA	NA	NA	NA	NA	NA	NA	NA	NA	NA	NA	NA	NA	NA	NA	NA	NonCoding	3.31692
TC0100001640.rn.1	5.21483	6.02362	-1.75175	down	8.12737e-06	0.000176085	MTA_TC0700003266.mm	predicted gene, 22912	chr1	+	MTA_TR0700011517.mm	NonCoding	121570277	121570354	30	NA	NA	MTA_TR0700011517.mm	MTA2Rn6	predicted gene, 22912	chr1	100	100	NA	NA	NA	NA	NA	NA	NA	NA	NA	NA	NA	NA	NA	NA	NA	NA	NA	NA	NA	NA	NA	NA	NA	NA	NonCoding	4.91463
TC0100004144.rn.1	4.51435	4.8284	-1.24319	down	8.20301e-06	0.000177582	MTA_TC1000000238.mm	non-coding RNA, oocyte_clustered_small_RNA1051, complete sequence.	chr1	-	MTA_TR1000000767.mm	NonCoding	19405357	19405407	27	NA	NA	MTA_TR1000000767.mm	MTA2Rn6	non-coding RNA, oocyte_clustered_small_RNA1051, complete sequence.	chr1	100	100	NA	NA	NA	NA	NA	NA	NA	NA	NA	NA	NA	NA	NA	NA	NA	NA	NA	NA	NA	NA	NA	NA	NA	NA	NonCoding	4.57896
TC0100004756.rn.1	4.07322	4.36202	-1.22162	down	8.26713e-06	0.000178783	MTA_TC0700000080.mm	predicted gene 16306, Novel transcript	chr1	-	MTA_TR0700000368.mm	NonCoding	71162711	71163327	30	NA	NA	MTA_TR0700000368.mm	MTA2Rn6	predicted gene 16306, Novel transcript	chr1	100	100	NA	NA	NA	NA	NA	NA	NA	NA	NA	NA	NA	NA	NA	NA	NA	NA	NA	NA	NA	NA	NA	NA	NA	NA	NonCoding	4.2774
TC0100005721.rn.1	3.59232	3.96168	-1.29178	down	8.29206e-06	0.000179228	MTA_TC0700003455.mm	Non-coding transcript identified by NONCODE: Linc, Non-coding transcript identified by Luo, et al.	chr1	-	MTA_TR0700011975.mm	NonCoding	128820275	128822371	30	NA	NA	MTA_TR0700011975.mm	MTA2Rn6	Non-coding transcript identified by NONCODE: Linc, Non-coding transcript identified by Luo, et al.	chr1	100	100	NA	NA	NA	NA	NA	NA	NA	NA	NA	NA	NA	NA	NA	NA	NA	NA	NA	NA	NA	NA	NA	NA	NA	NA	NonCoding	3.59697
TC0100007232.rn.1	6.78768	4.84113	3.85452	up	8.32593e-06	0.000179847	XLOC_002175	Chalmel, et. al. AceView Annotation LOC499315.aSep08 Testis-expressed Unannotated Transcripts (TUTs)	chr1	-	TCONS_00002938	NonCoding	225202604	225214883	30	NA	NA	TCONS_00002938	Chalmel	Chalmel, et. al. AceView Annotation LOC499315.aSep08 Testis-expressed Unannotated Transcripts (TUTs)	chr1	100	100	NA	NA	NA	NA	NA	NA	NA	NA	NA	NA	NA	NA	NA	NA	NA	NA	NA	NA	NA	NA	NA	NA	NA	NA	NonCoding	6.72197
TC0100007557.rn.1	4.71694	4.17932	1.45157	up	8.3386e-06	0.000180008	MTA_TC1900001374.mm	Non-coding transcript identified by NONCODE: Sense No Exonic	chr1	-	MTA_TR1900004724.mm	NonCoding	249897529	249900133	30	NA	NA	MTA_TR1900004724.mm	MTA2Rn6	Non-coding transcript identified by NONCODE: Sense No Exonic	chr1	100	100	NA	NA	NA	NA	NA	NA	NA	NA	NA	NA	NA	NA	NA	NA	NA	NA	NA	NA	NA	NA	NA	NA	NA	NA	NonCoding	4.49801
TC0100007916.rn.1	4.11438	4.45493	-1.26624	down	8.37575e-06	0.00018064	MTA_TC1900001682.mm	Non-coding transcript identified by NONCODE: Linc, Non-coding transcript identified by Luo, et al.	chr1	-	MTA_TR1900005714.mm	NonCoding	274598132	274604808	30	NA	NA	MTA_TR1900005714.mm	MTA2Rn6	Non-coding transcript identified by NONCODE: Linc, Non-coding transcript identified by Luo, et al.	chr1	100	100	NA	NA	NA	NA	NA	NA	NA	NA	NA	NA	NA	NA	NA	NA	NA	NA	NA	NA	NA	NA	NA	NA	NA	NA	NonCoding	3.86032
TC0200001954.rn.1	4.64146	5.01893	-1.29906	down	8.42447e-06	0.000181407	MTA_TC0300001111.mm	RIKEN cDNA A930002I21 gene, novel transcript (RIKEN cDNA A930002I21 gene)	chr2	+	MTA_TR0300003819.mm	NonCoding	209828553	209836005	39	NA	NA	MTA_TR0300003819.mm	MTA2Rn6	RIKEN cDNA A930002I21 gene, novel transcript (RIKEN cDNA A930002I21 gene)	chr2	100	100	NA	NA	NA	NA	NA	NA	NA	NA	NA	NA	NA	NA	NA	NA	NA	NA	NA	NA	NA	NA	NA	NA	NA	NA	NonCoding	4.98846
TC0200003902.rn.1	7.97858	6.82486	2.22488	up	8.61054e-06	0.000184937	MTA_TC0300002192.mm	Non-coding transcript identified by NONCODE: Linc	chr2	-	MTA_TR0300007016.mm	NonCoding	178008131	178009860	30	NA	NA	MTA_TR0300007016.mm	MTA2Rn6	Non-coding transcript identified by NONCODE: Linc	chr2	100	100	NA	NA	NA	NA	NA	NA	NA	NA	NA	NA	NA	NA	NA	NA	NA	NA	NA	NA	NA	NA	NA	NA	NA	NA	NonCoding	8.17554
TC0200004254.rn.1	6.65089	5.76646	1.84604	up	8.61258e-06	0.000184937	MTA_TC0300002521.mm	Non-coding transcript identified by NONCODE: Antisense	chr2	-	MTA_TR0300008356.mm	NonCoding	198685642	198686971	30	NA	NA	MTA_TR0300008356.mm	MTA2Rn6	Non-coding transcript identified by NONCODE: Antisense	chr2	100	100	NA	NA	NA	NA	NA	NA	NA	NA	NA	NA	NA	NA	NA	NA	NA	NA	NA	NA	NA	NA	NA	NA	NA	NA	NonCoding	6.39966
TC0300000312.rn.1	5.13417	5.65827	-1.43803	down	8.63024e-06	0.000185258	bawchy	Unannotated AceView Transcript	chr3	+	bawchy.aSep08	NonCoding	15196976	15199549	50	NA	NA	bawchy.aSep08	Ace View	Unannotated AceView Transcript	chr3	100	100	NA	NA	NA	NA	NA	NA	NA	NA	NA	NA	NA	NA	NA	NA	NA	NA	NA	NA	NA	NA	NA	NA	NA	NA	NonCoding	5.22265
TC0300000516.rn.1	3.74195	4.3081	-1.48057	down	8.66339e-06	0.000185854	RGD7498952_1	uncharacterized LOC102548671	chr3	+	mRNARGD7498954_1	NonCoding	30086399	30112426	40	NA	NA	mRNARGD7498954_1	Rat Genome Database	uncharacterized LOC102548671	chr3	100	100	NA	NA	NA	NA	NA	NA	NA	NA	NA	NA	NA	NA	NA	NA	NA	NA	NA	NA	NA	NA	NA	NA	NA	NA	NonCoding	3.89062
TC0400000803.rn.1	3.78195	4.30882	-1.4408	down	9.0112e-06	0.000192118	MTA_TC0600000509.mm	Non-coding transcript identified by NONCODE: Sense No Exonic	chr4	+	MTA_TR0600001756.mm	NonCoding	75447769	75450021	30	NA	NA	MTA_TR0600001756.mm	MTA2Rn6	Non-coding transcript identified by NONCODE: Sense No Exonic	chr4	100	100	NA	NA	NA	NA	NA	NA	NA	NA	NA	NA	NA	NA	NA	NA	NA	NA	NA	NA	NA	NA	NA	NA	NA	NA	NonCoding	3.51369
TC0400002088.rn.1	5.46085	5.01645	1.36076	up	9.03391e-06	0.000192423	MTA_TC0600001763.mm	predicted gene, 26540, Non-coding transcript identified by NONCODE: Antisense	chr4	+	MTA_TR0600005917.mm	NonCoding	183470737	183473192	30	NA	NA	MTA_TR0600005917.mm	MTA2Rn6	predicted gene, 26540, Non-coding transcript identified by NONCODE: Antisense	chr4	100	100	NA	NA	NA	NA	NA	NA	NA	NA	NA	NA	NA	NA	NA	NA	NA	NA	NA	NA	NA	NA	NA	NA	NA	NA	NonCoding	5.1271
TC0400002480.rn.1	3.89785	4.32831	-1.34767	down	9.07162e-06	0.000192988	MTA_TC0600001880.mm	predicted gene, 23013	chr4	-	MTA_TR0600006283.mm	NonCoding	40935227	40935346	30	NA	NA	MTA_TR0600006283.mm	MTA2Rn6	predicted gene, 23013	chr4	100	100	NA	NA	NA	NA	NA	NA	NA	NA	NA	NA	NA	NA	NA	NA	NA	NA	NA	NA	NA	NA	NA	NA	NA	NA	NonCoding	3.58263
TC0500000323.rn.1	7.94884	4.59217	10.2438	up	9.19264e-06	0.0001952	NA	NA	chr5	+	NA	NonCoding	37605983	37606907	30	NA	NA	NONRATT042721	NONCODE	Non-coding transcript identified by NONCODE	chr5	100	100	NA	NA	NA	NA	NA	NA	NA	NA	NA	NA	NA	NA	NA	NA	NA	NA	NA	NA	NA	NA	NA	NA	NA	NA	NonCoding	9.11067
TC0500004119.rn.1	7.20244	5.44194	3.38816	up	9.40472e-06	0.000198991	NA	NA	chr5	-	NA	NonCoding	168147934	168148372	30	NA	NA	NONRATT046043	NONCODE	Non-coding transcript identified by NONCODE	chr5	100	100	NA	NA	NA	NA	NA	NA	NA	NA	NA	NA	NA	NA	NA	NA	NA	NA	NA	NA	NA	NA	NA	NA	NA	NA	NonCoding	7.67185
TC0600001717.rn.1	3.76197	4.09459	-1.2593	down	9.48599e-06	0.000200317	MTA_TC1200001336.mm	Non-coding transcript identified by Luo, et al., Non-coding transcript identified by NONCODE: Linc	chr6	+	MTA_TR1200003865.mm	NonCoding	147833858	147835782	30	NA	NA	MTA_TR1200003865.mm	MTA2Rn6	Non-coding transcript identified by Luo, et al., Non-coding transcript identified by NONCODE: Linc	chr6	100	100	NA	NA	NA	NA	NA	NA	NA	NA	NA	NA	NA	NA	NA	NA	NA	NA	NA	NA	NA	NA	NA	NA	NA	NA	NonCoding	3.79054
TC0700000159.rn.1	3.95323	4.39125	-1.35474	down	9.68311e-06	0.000203917	MTA_TC1000002536.mm	predicted gene 16315, Non-coding transcript identified by NONCODE: Antisense, novel transcript	chr7	+	MTA_TR1000008079.mm	NonCoding	11284181	11285432	30	NA	NA	MTA_TR1000008079.mm	MTA2Rn6	predicted gene 16315, Non-coding transcript identified by NONCODE: Antisense, novel transcript	chr7	100	100	NA	NA	NA	NA	NA	NA	NA	NA	NA	NA	NA	NA	NA	NA	NA	NA	NA	NA	NA	NA	NA	NA	NA	NA	NonCoding	4.14814
TC0700001196.rn.1	4.16934	4.50351	-1.26065	down	9.74589e-06	0.000204988	RGD7622847_1	uncharacterized LOC102547382	chr7	+	mRNARGD7622849_1	NonCoding	101715033	101749765	30	NA	NA	mRNARGD7622849_1	Rat Genome Database	uncharacterized LOC102547382	chr7	100	100	NA	NA	NA	NA	NA	NA	NA	NA	NA	NA	NA	NA	NA	NA	NA	NA	NA	NA	NA	NA	NA	NA	NA	NA	NonCoding	4.19765
TC0700003284.rn.1	5.29785	4.71035	1.50264	up	9.84485e-06	0.000206628	RGD7751266_1	uncharacterized LOC102551574	chr7	-	mRNARGD7751268_1	NonCoding	109252749	109258987	30	NA	NA	mRNARGD7751268_1	Rat Genome Database	uncharacterized LOC102551574	chr7	100	100	NA	NA	NA	NA	NA	NA	NA	NA	NA	NA	NA	NA	NA	NA	NA	NA	NA	NA	NA	NA	NA	NA	NA	NA	NonCoding	4.91401
TC0700003315.rn.1	5.81656	5.26953	1.46108	up	9.85229e-06	0.000206721	MTA_TC1500001696.mm	Non-coding transcript identified by NONCODE: Sense No Exonic	chr7	-	MTA_TR1500005008.mm	NonCoding	114616495	114619011	30	NA	NA	MTA_TR1500005008.mm	MTA2Rn6	Non-coding transcript identified by NONCODE: Sense No Exonic	chr7	100	100	NA	NA	NA	NA	NA	NA	NA	NA	NA	NA	NA	NA	NA	NA	NA	NA	NA	NA	NA	NA	NA	NA	NA	NA	NonCoding	5.62259
TC0800000004.rn.1	4.47253	3.98281	1.40416	up	9.89291e-06	0.00020751	MTA_TC0900000021.mm	Non-coding transcript identified by NONCODE: Sense No Exonic	chr8	+	MTA_TR0900000066.mm	NonCoding	672125	680191	30	NA	NA	MTA_TR0900000066.mm	MTA2Rn6	Non-coding transcript identified by NONCODE: Sense No Exonic	chr8	100	100	NA	NA	NA	NA	NA	NA	NA	NA	NA	NA	NA	NA	NA	NA	NA	NA	NA	NA	NA	NA	NA	NA	NA	NA	NonCoding	4.81736
TC0800003137.rn.1	3.3186	4.09692	-1.71512	down	1.00637e-05	0.000210451	MTA_TC0900002852.mm	Non-coding transcript identified by NONCODE: Linc, Non-coding transcript identified by Luo, et al.	chr8	-	MTA_TR0900009207.mm	NonCoding	100484724	100485056	30	NA	NA	MTA_TR0900009207.mm	MTA2Rn6	Non-coding transcript identified by NONCODE: Linc, Non-coding transcript identified by Luo, et al.	chr8	100	100	NA	NA	NA	NA	NA	NA	NA	NA	NA	NA	NA	NA	NA	NA	NA	NA	NA	NA	NA	NA	NA	NA	NA	NA	NonCoding	3.6098
TC0900001024.rn.1	3.97958	4.54143	-1.47617	down	1.01092e-05	0.000211209	RGD7509148_1	uncharacterized LOC102550479	chr9	+	mRNARGD7509152_1	NonCoding	92000835	92003140	50	NA	NA	mRNARGD7509152_1	Rat Genome Database	uncharacterized LOC102550479	chr9	100	100	NA	NA	NA	NA	NA	NA	NA	NA	NA	NA	NA	NA	NA	NA	NA	NA	NA	NA	NA	NA	NA	NA	NA	NA	NonCoding	4.24081
TC0900001788.rn.1	3.58004	4.13489	-1.46901	down	1.01959e-05	0.000212634	MTA_TC0100000197.mm	Non-coding transcript identified by NONCODE: Linc	chr9	-	MTA_TR0100000518.mm	NonCoding	40870357	40874007	30	NA	NA	MTA_TR0100000518.mm	MTA2Rn6	Non-coding transcript identified by NONCODE: Linc	chr9	100	100	NA	NA	NA	NA	NA	NA	NA	NA	NA	NA	NA	NA	NA	NA	NA	NA	NA	NA	NA	NA	NA	NA	NA	NA	NonCoding	3.58717
TC0X00000113.rn.1	3.37166	3.66605	-1.22637	down	1.02383e-05	0.000213261	MTA_TC0Y00000112.mm	Non-coding transcript identified by NONCODE: Linc	chrX	+	MTA_TR0Y00000279.mm	NonCoding	14513540	14515090	30	NA	NA	MTA_TR0Y00000279.mm	MTA2Rn6	Non-coding transcript identified by NONCODE: Linc	chrX	100	100	NA	NA	NA	NA	NA	NA	NA	NA	NA	NA	NA	NA	NA	NA	NA	NA	NA	NA	NA	NA	NA	NA	NA	NA	NonCoding	3.40502
TC0X00000924.rn.1	4.01785	4.56678	-1.46299	down	1.03262e-05	0.000214831	MTA_TC0X00001354.mm	predicted gene, 23679	chrX	+	MTA_TR0X00003740.mm	NonCoding	107799807	107799936	30	NA	NA	MTA_TR0X00003740.mm	MTA2Rn6	predicted gene, 23679	chrX	100	100	NA	NA	NA	NA	NA	NA	NA	NA	NA	NA	NA	NA	NA	NA	NA	NA	NA	NA	NA	NA	NA	NA	NA	NA	NonCoding	3.83431
TC1000001305.rn.1	3.96425	4.27154	-1.23738	down	1.04939e-05	0.000217728	MTA_TC1100001308.mm	Non-coding transcript identified by NONCODE: Antisense	chr10	+	MTA_TR1100004940.mm	NonCoding	73645257	73645860	30	NA	NA	MTA_TR1100004940.mm	MTA2Rn6	Non-coding transcript identified by NONCODE: Antisense	chr10	100	100	NA	NA	NA	NA	NA	NA	NA	NA	NA	NA	NA	NA	NA	NA	NA	NA	NA	NA	NA	NA	NA	NA	NA	NA	NonCoding	3.71639
TC1000003896.rn.1	3.58136	4.01234	-1.34815	down	1.05287e-05	0.000218121	MTA_TC1100003867.mm	predicted gene 20511, Non-coding transcript identified by NONCODE: Antisense, novel transcript	chr10	-	MTA_TR1100014622.mm	NonCoding	91273509	91275635	30	NA	NA	MTA_TR1100014622.mm	MTA2Rn6	predicted gene 20511, Non-coding transcript identified by NONCODE: Antisense, novel transcript	chr10	100	100	NA	NA	NA	NA	NA	NA	NA	NA	NA	NA	NA	NA	NA	NA	NA	NA	NA	NA	NA	NA	NA	NA	NA	NA	NonCoding	3.58047
TC1100000108.rn.1	5.34782	6.28538	-1.91528	down	1.05805e-05	0.000219063	Mir99a	microRNA 99a	chr11	+	NR_031856	NonCoding	16052153	16052233	30	NA	100314019	NR_031856	RefSeq	Rattus norvegicus microRNA 99a (Mir99a), microRNA.	chr11	100	100	NA	NA	NA	NA	NA	NR_031856	GO:0060218	hematopoietic stem cell differentiation	not recorded	NA	NA	NA	NA	NA	NA	NA	NA	NA	NA	NA	NA	NA	NA	NA	NonCoding	4.85619
TC1300000596.rn.1	6.04397	7.97984	-3.82608	down	1.10308e-05	0.00022732	NA	NA	chr13	+	NA	Pseudogene	78474651	78475110	30	NA	NA	ENSRNOT00000003662	ENSEMBL	ensembl:novel chromosome:Rnor_5.0:13:83373937:83374396:1 gene:ENSRNOG00000002733 gene_biotype:pseudogene transcript_biotype:pseudogene	chr13	100	100	NA	NA	NA	NA	NA	NA	NA	NA	NA	NA	NA	NA	NA	NA	NA	NA	NA	NA	NA	NA	NA	NA	NA	NA	Pseudogene	6.22948
TC1400000678.rn.1	3.64726	3.92769	-1.21455	down	1.11235e-05	0.00022879	MTA_TC0500002369.mm	Non-coding transcript identified by NONCODE: Sense No Exonic	chr14	+	MTA_TR0500008450.mm	NonCoding	66124738	66127383	30	NA	NA	MTA_TR0500008450.mm	MTA2Rn6	Non-coding transcript identified by NONCODE: Sense No Exonic	chr14	100	100	NA	NA	NA	NA	NA	NA	NA	NA	NA	NA	NA	NA	NA	NA	NA	NA	NA	NA	NA	NA	NA	NA	NA	NA	NonCoding	3.67034
TC1400001353.rn.1	4.16144	3.66764	1.40816	up	1.1236e-05	0.000230733	MTA_TC0500001002.mm	Non-coding transcript identified by NONCODE: Sense No Exonic	chr14	-	MTA_TR0500003345.mm	NonCoding	8586924	8590673	30	NA	NA	MTA_TR0500003345.mm	MTA2Rn6	Non-coding transcript identified by NONCODE: Sense No Exonic	chr14	100	100	NA	NA	NA	NA	NA	NA	NA	NA	NA	NA	NA	NA	NA	NA	NA	NA	NA	NA	NA	NA	NA	NA	NA	NA	NonCoding	4.41595
TC1400002008.rn.1	3.89984	4.42491	-1.439	down	1.12681e-05	0.000231171	MTA_TC0500000448.mm	Non-coding transcript identified by Luo, et al., Non-coding transcript identified by NONCODE: Linc	chr14	-	MTA_TR0500001642.mm	NonCoding	75989704	76012415	30	NA	NA	MTA_TR0500001642.mm	MTA2Rn6	Non-coding transcript identified by Luo, et al., Non-coding transcript identified by NONCODE: Linc	chr14	100	100	NA	NA	NA	NA	NA	NA	NA	NA	NA	NA	NA	NA	NA	NA	NA	NA	NA	NA	NA	NA	NA	NA	NA	NA	NonCoding	4.17013
TC1600000566.rn.1	3.76719	4.28762	-1.43438	down	1.14653e-05	0.00023449	MTA_TC0800002162.mm	Non-coding transcript identified by NONCODE: Linc, Non-coding transcript identified by Luo, et al.	chr16	+	MTA_TR0800006750.mm	NonCoding	48750390	48753667	30	NA	NA	MTA_TR0800006750.mm	MTA2Rn6	Non-coding transcript identified by NONCODE: Linc, Non-coding transcript identified by Luo, et al.	chr16	100	100	NA	NA	NA	NA	NA	NA	NA	NA	NA	NA	NA	NA	NA	NA	NA	NA	NA	NA	NA	NA	NA	NA	NA	NA	NonCoding	3.88
TC1600001801.rn.1	4.00505	4.33923	-1.26066	down	1.15228e-05	0.000235317	RGD7731795_1	uncharacterized LOC102555413	chr16	-	mRNARGD7731797_1	NonCoding	63653022	63661059	30	NA	NA	mRNARGD7731797_1	Rat Genome Database	uncharacterized LOC102555413	chr16	100	100	NA	NA	NA	NA	NA	NA	NA	NA	NA	NA	NA	NA	NA	NA	NA	NA	NA	NA	NA	NA	NA	NA	NA	NA	NonCoding	4.12028
TC1700001606.rn.1	4.05079	4.40479	-1.2781	down	1.1557e-05	0.000235734	MTA_TC1300000431.mm	Non-coding transcript identified by Luo, et al.	chr17	-	MTA_TR1300001104.mm	NonCoding	27728152	27732443	30	NA	NA	MTA_TR1300001104.mm	MTA2Rn6	Non-coding transcript identified by Luo, et al.	chr17	100	100	NA	NA	NA	NA	NA	NA	NA	NA	NA	NA	NA	NA	NA	NA	NA	NA	NA	NA	NA	NA	NA	NA	NA	NA	NonCoding	4.20494
TC1800001013.rn.1	5.38014	4.32956	2.07137	up	1.15816e-05	0.000236028	MTA_TC1800000976.mm	predicted gene, 24894	chr18	-	MTA_TR1800003070.mm	NonCoding	1774612	1774708	30	NA	NA	MTA_TR1800003070.mm	MTA2Rn6	predicted gene, 24894	chr18	100	100	NA	NA	NA	NA	NA	NA	NA	NA	NA	NA	NA	NA	NA	NA	NA	NA	NA	NA	NA	NA	NA	NA	NA	NA	NonCoding	4.94215
TC1800001103.rn.1	5.79812	5.47676	1.2495	up	1.15973e-05	0.000236278	MTA_TC1800001069.mm	mmu-mir-6360, microRNA mir-6360 (Mir6360), microRNA.	chr18	-	MTA_TR1800003342.mm	NonCoding	14778276	14778400	30	NA	NA	MTA_TR1800003342.mm	MTA2Rn6	mmu-mir-6360, microRNA mir-6360 (Mir6360), microRNA.	chr18	100	100	NA	NA	NA	NA	NA	NA	NA	NA	NA	NA	NA	NA	NA	NA	NA	NA	NA	NA	NA	NA	NA	NA	NA	NA	NonCoding	6.06511
TC1900000044.rn.1	7.08906	6.39228	1.62088	up	1.16349e-05	0.000236811	MTA_TC0800002782.mm	predicted gene, 22715	chr19	+	MTA_TR0800008584.mm	NonCoding	2710571	2710661	30	NA	NA	MTA_TR0800008584.mm	MTA2Rn6	predicted gene, 22715	chr19	100	100	NA	NA	NA	NA	NA	NA	NA	NA	NA	NA	NA	NA	NA	NA	NA	NA	NA	NA	NA	NA	NA	NA	NA	NA	NonCoding	7.28869
TC1900000055.rn.1	4.41754	4.82673	-1.32793	down	1.16373e-05	0.000236811	MTA_TC0800002773.mm	predicted gene 15680, Non-coding transcript identified by NONCODE: Sense No Exonic, putative novel transcript	chr19	+	MTA_TR0800008572.mm	NonCoding	5930575	6050606	30	NA	NA	MTA_TR0800008572.mm	MTA2Rn6	predicted gene 15680, Non-coding transcript identified by NONCODE: Sense No Exonic, putative novel transcript	chr19	100	100	NA	NA	NA	NA	NA	NA	NA	NA	NA	NA	NA	NA	NA	NA	NA	NA	NA	NA	NA	NA	NA	NA	NA	NA	NonCoding	4.18845
TC1900000133.rn.1	6.39009	7.14792	-1.69094	down	1.16602e-05	0.000237208	MTA_TC0800000840.mm	N/A	chr19	+	MTA_TR0800002627.mm	NonCoding	13574426	13574531	30	NA	NA	MTA_TR0800002627.mm	MTA2Rn6	N/A	chr19	100	100	NA	NA	NA	NA	NA	NA	NA	NA	NA	NA	NA	NA	NA	NA	NA	NA	NA	NA	NA	NA	NA	NA	NA	NA	NonCoding	6.66012
TC2000000798.rn.1	5.67868	5.41339	1.20188	up	1.17516e-05	0.000238552	MTA_TC1000000331.mm	Non-coding transcript identified by NONCODE: Sense No Exonic	chr20	+	MTA_TR1000000997.mm	NonCoding	44687776	44688866	30	NA	NA	MTA_TR1000000997.mm	MTA2Rn6	Non-coding transcript identified by NONCODE: Sense No Exonic	chr20	100	100	NA	NA	NA	NA	NA	NA	NA	NA	NA	NA	NA	NA	NA	NA	NA	NA	NA	NA	NA	NA	NA	NA	NA	NA	NonCoding	5.67868
TC2000001286.rn.1	7.91551	8.55025	-1.55265	down	1.17627e-05	0.000238654	MTA_TC1000000777.mm	Non-coding transcript identified by NONCODE: Linc, Non-coding transcript identified by Luo, et al.	chr20	-	MTA_TR1000002484.mm	NonCoding	11341224	11341598	30	NA	NA	MTA_TR1000002484.mm	MTA2Rn6	Non-coding transcript identified by NONCODE: Linc, Non-coding transcript identified by Luo, et al.	chr20	100	100	NA	NA	NA	NA	NA	NA	NA	NA	NA	NA	NA	NA	NA	NA	NA	NA	NA	NA	NA	NA	NA	NA	NA	NA	NonCoding	8.243
TC0100000152.rn.1	3.30028	3.70722	-1.32587	down	1.17701e-05	0.000238667	MTA_TC1000000139.mm	Non-coding transcript identified by NONCODE: Linc, Non-coding transcript identified by Luo, et al.	chr1	+	MTA_TR1000000476.mm	NonCoding	14776561	14783812	30	NA	NA	MTA_TR1000000476.mm	MTA2Rn6	Non-coding transcript identified by NONCODE: Linc, Non-coding transcript identified by Luo, et al.	chr1	100	100	NA	NA	NA	NA	NA	NA	NA	NA	NA	NA	NA	NA	NA	NA	NA	NA	NA	NA	NA	NA	NA	NA	NA	NA	NonCoding	3.43032
TC0100000601.rn.1	3.33203	3.8326	-1.41478	down	1.18063e-05	0.00023926	MTA_TC1700000174.mm	Non-coding transcript identified by NONCODE: Antisense	chr1	+	MTA_TR1700000605.mm	NonCoding	56973970	56974833	30	NA	NA	MTA_TR1700000605.mm	MTA2Rn6	Non-coding transcript identified by NONCODE: Antisense	chr1	100	100	NA	NA	NA	NA	NA	NA	NA	NA	NA	NA	NA	NA	NA	NA	NA	NA	NA	NA	NA	NA	NA	NA	NA	NA	NonCoding	3.37575
TC0100002561.rn.1	5.20992	4.61398	1.51146	up	1.20678e-05	0.000243914	RGD7570963_1	uncharacterized LOC102546575	chr1	+	mRNARGD7570964_1	NonCoding	194965497	194968658	30	NA	NA	mRNARGD7570964_1	Rat Genome Database	uncharacterized LOC102546575	chr1	100	100	NA	NA	NA	NA	NA	NA	NA	NA	NA	NA	NA	NA	NA	NA	NA	NA	NA	NA	NA	NA	NA	NA	NA	NA	NonCoding	5.54941
TC0100003595.rn.1	5.23203	4.24908	1.9765	up	1.20904e-05	0.0002443	RGD7560038_1	uncharacterized LOC102553543	chr1	+	mRNARGD7560040_1	NonCoding	259464594	259468080	30	NA	NA	mRNARGD7560040_1	Rat Genome Database	uncharacterized LOC102553543	chr1	100	100	NA	NA	NA	NA	NA	NA	NA	NA	NA	NA	NA	NA	NA	NA	NA	NA	NA	NA	NA	NA	NA	NA	NA	NA	NonCoding	4.62488
TC0100005789.rn.1	5.51336	4.59286	1.89278	up	1.22124e-05	0.000246259	MTA_TC0700003520.mm	Non-coding transcript identified by NONCODE: Sense No Exonic	chr1	-	MTA_TR0700012130.mm	NonCoding	136001325	136002648	30	NA	NA	MTA_TR0700012130.mm	MTA2Rn6	Non-coding transcript identified by NONCODE: Sense No Exonic	chr1	100	100	NA	NA	NA	NA	NA	NA	NA	NA	NA	NA	NA	NA	NA	NA	NA	NA	NA	NA	NA	NA	NA	NA	NA	NA	NonCoding	5.78947
TC0100006354.rn.1	4.42765	4.74155	-1.24306	down	1.22197e-05	0.000246334	MTA_TC0700004059.mm	Non-coding transcript identified by NONCODE: Linc	chr1	-	MTA_TR0700013732.mm	NonCoding	173094148	173375876	30	NA	NA	MTA_TR0700013732.mm	MTA2Rn6	Non-coding transcript identified by NONCODE: Linc	chr1	100	100	NA	NA	NA	NA	NA	NA	NA	NA	NA	NA	NA	NA	NA	NA	NA	NA	NA	NA	NA	NA	NA	NA	NA	NA	NonCoding	4.5713
TC0100006623.rn.1	4.01355	4.67887	-1.58592	down	1.22382e-05	0.000246635	RGD7644049_1	uncharacterized LOC102549571	chr1	-	mRNARGD7644050_1	NonCoding	195432549	195446654	30	NA	NA	mRNARGD7644050_1	Rat Genome Database	uncharacterized LOC102549571	chr1	100	100	NA	NA	NA	NA	NA	NA	NA	NA	NA	NA	NA	NA	NA	NA	NA	NA	NA	NA	NA	NA	NA	NA	NA	NA	NonCoding	3.4824
TC0100007554.rn.1	5.79754	4.6542	2.20891	up	1.23263e-05	0.000248046	MTA_TC1900001371.mm	Non-coding transcript identified by NONCODE: Sense No Exonic	chr1	-	MTA_TR1900004721.mm	NonCoding	249724531	249726240	30	NA	NA	MTA_TR1900004721.mm	MTA2Rn6	Non-coding transcript identified by NONCODE: Sense No Exonic	chr1	100	100	NA	NA	NA	NA	NA	NA	NA	NA	NA	NA	NA	NA	NA	NA	NA	NA	NA	NA	NA	NA	NA	NA	NA	NA	NonCoding	5.83452
TC0200003507.rn.1	4.36674	3.98623	1.3018	up	1.25745e-05	0.000252156	RGD7547553_1	uncharacterized LOC102553014	chr2	-	mRNARGD7547554_1	NonCoding	122612630	122616930	30	NA	NA	mRNARGD7547554_1	Rat Genome Database	uncharacterized LOC102553014	chr2	100	100	NA	NA	NA	NA	NA	NA	NA	NA	NA	NA	NA	NA	NA	NA	NA	NA	NA	NA	NA	NA	NA	NA	NA	NA	NonCoding	4.1497
TC0200004245.rn.1	3.85082	3.5363	1.2436	up	1.26021e-05	0.000252637	MTA_TC0300000939.mm	predicted gene, 26689, Non-coding transcript identified by Luo, et al., Non-coding transcript identified by NONCODE: Linc	chr2	-	MTA_TR0300003173.mm	NonCoding	198514217	198521973	40	NA	NA	MTA_TR0300003173.mm	MTA2Rn6	predicted gene, 26689, Non-coding transcript identified by Luo, et al., Non-coding transcript identified by NONCODE: Linc	chr2	100	100	NA	NA	NA	NA	NA	NA	NA	NA	NA	NA	NA	NA	NA	NA	NA	NA	NA	NA	NA	NA	NA	NA	NA	NA	NonCoding	3.75523
TC0300000739.rn.1	4.11848	3.76892	1.27417	up	1.26177e-05	0.000252875	RGD6491326_1	uncharacterized LOC100911723	chr3	+	mRNARGD6491327_1	NonCoding	54373877	54375353	30	NA	NA	mRNARGD6491327_1	Rat Genome Database	uncharacterized LOC100911723	chr3	100	100	NA	NA	NA	NA	NA	NA	NA	NA	NA	NA	NA	NA	NA	NA	NA	NA	NA	NA	NA	NA	NA	NA	NA	NA	NonCoding	4.50251
TC0300001806.rn.1	5.70971	4.42183	2.4417	up	1.264e-05	0.000253176	NA	NA	chr3	+	NA	Pseudogene	128694083	128694782	30	NA	NA	ENSRNOT00000030200	ENSEMBL	ensembl:novel chromosome:Rnor_5.0:3:135182739:135183438:1 gene:ENSRNOG00000024692 gene_biotype:pseudogene transcript_biotype:pseudogene	chr3	100	100	NA	NA	NA	NA	NA	NA	NA	NA	NA	NA	NA	NA	NA	NA	NA	NA	NA	NA	NA	NA	NA	NA	NA	NA	Pseudogene	5.18799
TC0300001842.rn.1	4.39285	4.75448	-1.28487	down	1.26657e-05	0.000253615	MTA_TC0200002100.mm	Non-coding transcript identified by NONCODE: Sense No Exonic	chr3	+	MTA_TR0200007079.mm	NonCoding	134435327	134438672	30	NA	NA	MTA_TR0200007079.mm	MTA2Rn6	Non-coding transcript identified by NONCODE: Sense No Exonic	chr3	100	100	NA	NA	NA	NA	NA	NA	NA	NA	NA	NA	NA	NA	NA	NA	NA	NA	NA	NA	NA	NA	NA	NA	NA	NA	NonCoding	4.3388
TC0300002288.rn.1	4.56994	4.20868	1.28455	up	1.26919e-05	0.000253994	MTA_TC0200002525.mm	predicted gene, 24473	chr3	+	MTA_TR0200008685.mm	NonCoding	161087424	161087540	30	NA	NA	MTA_TR0200008685.mm	MTA2Rn6	predicted gene, 24473	chr3	100	100	NA	NA	NA	NA	NA	NA	NA	NA	NA	NA	NA	NA	NA	NA	NA	NA	NA	NA	NA	NA	NA	NA	NA	NA	NonCoding	4.62955
TC0400000461.rn.1	5.08756	4.79584	1.2241	up	1.2999e-05	0.000259384	MTA_TC0600000187.mm	Non-coding transcript identified by NONCODE: Sense No Exonic	chr4	+	MTA_TR0600000563.mm	NonCoding	49117232	49118302	30	NA	NA	MTA_TR0600000563.mm	MTA2Rn6	Non-coding transcript identified by NONCODE: Sense No Exonic	chr4	100	100	NA	NA	NA	NA	NA	NA	NA	NA	NA	NA	NA	NA	NA	NA	NA	NA	NA	NA	NA	NA	NA	NA	NA	NA	NonCoding	5.02765
TC0400001834.rn.1	2.95405	3.40828	-1.37006	down	1.30232e-05	0.000259609	MTA_TC0600001498.mm	RNA for germline small RNA gsRNA120, complete sequence.	chr4	+	MTA_TR0600005148.mm	NonCoding	160398311	160398343	9	NA	NA	MTA_TR0600005148.mm	MTA2Rn6	RNA for germline small RNA gsRNA120, complete sequence.	chr4	100	100	NA	NA	NA	NA	NA	NA	NA	NA	NA	NA	NA	NA	NA	NA	NA	NA	NA	NA	NA	NA	NA	NA	NA	NA	NonCoding	3.04817
TC0400003524.rn.1	4.12967	3.72454	1.32421	up	1.31633e-05	0.00026198	MTA_TC0600002908.mm	Non-coding transcript identified by NONCODE: Sense No Exonic	chr4	-	MTA_TR0600009469.mm	NonCoding	144864631	144868088	30	NA	NA	MTA_TR0600009469.mm	MTA2Rn6	Non-coding transcript identified by NONCODE: Sense No Exonic	chr4	100	100	NA	NA	NA	NA	NA	NA	NA	NA	NA	NA	NA	NA	NA	NA	NA	NA	NA	NA	NA	NA	NA	NA	NA	NA	NonCoding	4.0959
TC0500000821.rn.1	4.19369	4.9524	-1.69198	down	1.32529e-05	0.000263534	MTA_TC0400000768.mm	predicted gene, 25769	chr5	+	MTA_TR0400002282.mm	NonCoding	89705890	89706015	30	NA	NA	MTA_TR0400002282.mm	MTA2Rn6	predicted gene, 25769	chr5	100	100	NA	NA	NA	NA	NA	NA	NA	NA	NA	NA	NA	NA	NA	NA	NA	NA	NA	NA	NA	NA	NA	NA	NA	NA	NonCoding	3.85693
TC0500001582.rn.1	4.18568	4.8058	-1.537	down	1.32959e-05	0.000264312	MTA_TC0400001567.mm	Non-coding transcript identified by Luo, et al., Non-coding transcript identified by NONCODE: Linc	chr5	+	MTA_TR0400005268.mm	NonCoding	149894294	149900970	30	NA	NA	MTA_TR0400005268.mm	MTA2Rn6	Non-coding transcript identified by Luo, et al., Non-coding transcript identified by NONCODE: Linc	chr5	100	100	NA	NA	NA	NA	NA	NA	NA	NA	NA	NA	NA	NA	NA	NA	NA	NA	NA	NA	NA	NA	NA	NA	NA	NA	NonCoding	4.37786
TC0500002787.rn.1	3.27869	3.66272	-1.30499	down	1.33986e-05	0.000265972	MTA_TC0400002696.mm	Non-coding transcript identified by Luo, et al., Non-coding transcript identified by NONCODE: Linc	chr5	-	MTA_TR0400009133.mm	NonCoding	72755010	72757912	30	NA	NA	MTA_TR0400009133.mm	MTA2Rn6	Non-coding transcript identified by Luo, et al., Non-coding transcript identified by NONCODE: Linc	chr5	100	100	NA	NA	NA	NA	NA	NA	NA	NA	NA	NA	NA	NA	NA	NA	NA	NA	NA	NA	NA	NA	NA	NA	NA	NA	NonCoding	3.22337
TC0500003557.rn.1	4.13298	4.62157	-1.40307	down	1.35149e-05	0.000268048	RGD7498917_1	uncharacterized LOC102547796	chr5	-	mRNARGD7498919_1	NonCoding	141492042	141493884	30	NA	NA	mRNARGD7498919_1	Rat Genome Database	uncharacterized LOC102547796	chr5	100	100	NA	NA	NA	NA	NA	NA	NA	NA	NA	NA	NA	NA	NA	NA	NA	NA	NA	NA	NA	NA	NA	NA	NA	NA	NonCoding	4.17349
TC0600000505.rn.1	5.1049	4.76382	1.2667	up	1.35326e-05	0.000268321	MTA_TC1200000205.mm	predicted gene, 26211	chr6	+	MTA_TR1200000656.mm	NonCoding	43959339	43959431	30	NA	NA	MTA_TR1200000656.mm	MTA2Rn6	predicted gene, 26211	chr6	100	100	NA	NA	NA	NA	NA	NA	NA	NA	NA	NA	NA	NA	NA	NA	NA	NA	NA	NA	NA	NA	NA	NA	NA	NA	NonCoding	5.32518
TC0600000629.rn.1	3.75199	4.93424	-2.2693	down	1.3552e-05	0.000268628	MTA_TC1200000322.mm	Non-coding transcript identified by NONCODE: Linc, Non-coding transcript identified by Luo, et al.	chr6	+	MTA_TR1200000951.mm	NonCoding	55823999	55832257	30	NA	NA	MTA_TR1200000951.mm	MTA2Rn6	Non-coding transcript identified by NONCODE: Linc, Non-coding transcript identified by Luo, et al.	chr6	100	100	NA	NA	NA	NA	NA	NA	NA	NA	NA	NA	NA	NA	NA	NA	NA	NA	NA	NA	NA	NA	NA	NA	NA	NA	NonCoding	4.21698
TC0600001883.rn.1	5.20384	4.41605	1.72642	up	1.37217e-05	0.0002716	MTA_TC1700002705.mm	Non-coding transcript identified by NONCODE: Sense No Exonic	chr6	-	MTA_TR1700009791.mm	NonCoding	11716362	11721145	30	NA	NA	MTA_TR1700009791.mm	MTA2Rn6	Non-coding transcript identified by NONCODE: Sense No Exonic	chr6	100	100	NA	NA	NA	NA	NA	NA	NA	NA	NA	NA	NA	NA	NA	NA	NA	NA	NA	NA	NA	NA	NA	NA	NA	NA	NonCoding	5.07088
TC0700001504.rn.1	3.73196	4.20961	-1.39247	down	1.39672e-05	0.000275511	MTA_TC1700000137.mm	non-coding RNA, oocyte_clustered_small_RNA9680, complete sequence.	chr7	+	MTA_TR1700000476.mm	NonCoding	122948776	122949067	30	NA	NA	MTA_TR1700000476.mm	MTA2Rn6	non-coding RNA, oocyte_clustered_small_RNA9680, complete sequence.	chr7	100	100	NA	NA	NA	NA	NA	NA	NA	NA	NA	NA	NA	NA	NA	NA	NA	NA	NA	NA	NA	NA	NA	NA	NA	NA	NonCoding	3.839
TC0800000612.rn.1	6.25044	4.70341	2.92215	up	1.41512e-05	0.000278501	MTA_TC0900000551.mm	Non-coding transcript identified by NONCODE: Sense No Exonic	chr8	+	MTA_TR0900001659.mm	NonCoding	50319616	50323693	30	NA	NA	MTA_TR0900001659.mm	MTA2Rn6	Non-coding transcript identified by NONCODE: Sense No Exonic	chr8	100	100	NA	NA	NA	NA	NA	NA	NA	NA	NA	NA	NA	NA	NA	NA	NA	NA	NA	NA	NA	NA	NA	NA	NA	NA	NonCoding	6.08228
TC0800001702.rn.1	10.6218	9.98969	1.54987	up	1.42233e-05	0.00027968	MTA_TC0900001554.mm	predicted gene, 22008	chr8	+	MTA_TR0900005026.mm	NonCoding	126383063	126383148	30	NA	NA	MTA_TR0900005026.mm	MTA2Rn6	predicted gene, 22008	chr8	100	100	NA	NA	NA	NA	NA	NA	NA	NA	NA	NA	NA	NA	NA	NA	NA	NA	NA	NA	NA	NA	NA	NA	NA	NA	NonCoding	10.9407
TC0800002892.rn.1	3.82024	4.18735	-1.28977	down	1.43175e-05	0.000281132	RGD7750337_1	uncharacterized LOC102546810	chr8	-	mRNARGD7750338_1	NonCoding	78669656	78676339	30	NA	NA	mRNARGD7750338_1	Rat Genome Database	uncharacterized LOC102546810	chr8	100	100	NA	NA	NA	NA	NA	NA	NA	NA	NA	NA	NA	NA	NA	NA	NA	NA	NA	NA	NA	NA	NA	NA	NA	NA	NonCoding	3.91894
TC0800003096.rn.1	7.09461	6.10083	1.9914	up	1.43627e-05	0.000281938	LOC680372	similar to 40S ribosomal protein S16	chr8	-	LOC680372.aSep08-unspliced	Pseudogene	96570431	96570924	30	NA	NA	LOC680372.aSep08-unspliced	Ace View	similar to 40S ribosomal protein S16	chr8	100	100	NA	NA	NA	NA	NA	NA	NA	NA	NA	NA	NA	NA	NA	NA	NA	NA	NA	NA	NA	NA	NA	NA	NA	NA	Pseudogene	7.18134
TC0900002105.rn.1	3.68046	4.25009	-1.48414	down	1.46825e-05	0.000287396	MTA_TC0100002459.mm	predicted gene 13751, ribosomal protein S2 (Rps2) pseudogene	chr9	-	MTA_TR0100007899.mm	Pseudogene	70542378	70543075	30	NA	NA	MTA_TR0100007899.mm	MTA2Rn6	predicted gene 13751, ribosomal protein S2 (Rps2) pseudogene	chr9	100	100	NA	NA	NA	NA	NA	NA	NA	NA	NA	NA	NA	NA	NA	NA	NA	NA	NA	NA	NA	NA	NA	NA	NA	NA	Pseudogene	3.89764
TC0X00000469.rn.1	6.29585	4.78519	2.84942	up	1.47196e-05	0.000287887	MTA_TC0X00000824.mm	Non-coding transcript identified by NONCODE: Sense No Exonic	chrX	+	MTA_TR0X00002352.mm	NonCoding	52869434	52870132	30	NA	NA	MTA_TR0X00002352.mm	MTA2Rn6	Non-coding transcript identified by NONCODE: Sense No Exonic	chrX	100	100	NA	NA	NA	NA	NA	NA	NA	NA	NA	NA	NA	NA	NA	NA	NA	NA	NA	NA	NA	NA	NA	NA	NA	NA	NonCoding	5.45519
TC0X00000951.rn.1	3.83305	4.15989	-1.25426	down	1.4763e-05	0.000288644	NA	NA	chrX	+	NA	NonCoding	111664652	111664715	30	NA	NA	ENSRNOT00000075141	ENSEMBL	ncrna:novel chromosome:Rnor_5.0:3:52934394:52934457:-1 gene:ENSRNOG00000050892 gene_biotype:miRNA transcript_biotype:miRNA	chrX	100	100	NA	NA	NA	NA	NA	NA	NA	NA	NA	NA	NA	NA	NA	NA	NA	NA	NA	NA	NA	NA	NA	NA	NA	NA	NonCoding	3.91016
TC0X00001278.rn.1	3.73614	4.35554	-1.53623	down	1.47799e-05	0.000288891	Mir201	microRNA mir-201	chrX	+	NR_032759	NonCoding	155339140	155339219	30	NA	100314135	NR_032759	RefSeq	Rattus norvegicus microRNA mir-201 (Mir201), microRNA.	chrX	100	100	NA	NA	NA	NA	NA	NA	NA	NA	NA	NA	NA	NA	NA	NA	NA	NA	NA	NA	NA	NA	NA	NA	NA	NA	NonCoding	3.69304
TC0X00002129.rn.1	3.9066	4.20558	-1.23027	down	1.48428e-05	0.000289848	MTA_TC0X00002909.mm	Non-coding transcript identified by NONCODE: Linc	chrX	-	MTA_TR0X00008072.mm	NonCoding	92589327	92591022	29	NA	NA	MTA_TR0X00008072.mm	MTA2Rn6	Non-coding transcript identified by NONCODE: Linc	chrX	100	100	NA	NA	NA	NA	NA	NA	NA	NA	NA	NA	NA	NA	NA	NA	NA	NA	NA	NA	NA	NA	NA	NA	NA	NA	NonCoding	3.9066
TC1200000532.rn.1	3.85256	4.2477	-1.31506	down	1.54428e-05	0.000299469	XLOC_010342	Chalmel, et. al. Testis-expressed Unannotated Transcripts (TUTs)	chr12	+	TCONS_00027211	NonCoding	31294690	31306575	30	NA	NA	TCONS_00027211	Chalmel	Chalmel, et. al. Testis-expressed Unannotated Transcripts (TUTs)	chr12	100	100	NA	NA	NA	NA	NA	NA	NA	NA	NA	NA	NA	NA	NA	NA	NA	NA	NA	NA	NA	NA	NA	NA	NA	NA	NonCoding	3.80626
TC1200000851.rn.1	4.51406	4.82326	-1.23902	down	1.55123e-05	0.000300731	MTA_TC0500003016.mm	predicted gene 20636, Non-coding transcript identified by NONCODE: Antisense, novel transcript	chr12	+	MTA_TR0500010556.mm	NonCoding	50286085	50289329	30	NA	NA	MTA_TR0500010556.mm	MTA2Rn6	predicted gene 20636, Non-coding transcript identified by NONCODE: Antisense, novel transcript	chr12	100	100	NA	NA	NA	NA	NA	NA	NA	NA	NA	NA	NA	NA	NA	NA	NA	NA	NA	NA	NA	NA	NA	NA	NA	NA	NonCoding	4.40031
TC1400000194.rn.1	4.13248	4.56847	-1.35284	down	1.56074e-05	0.000302088	MTA_TC0500002821.mm	predicted gene 16227, novel transcript	chr14	+	MTA_TR0500009762.mm	NonCoding	11731304	11732351	40	NA	NA	MTA_TR0500009762.mm	MTA2Rn6	predicted gene 16227, novel transcript	chr14	100	100	NA	NA	NA	NA	NA	NA	NA	NA	NA	NA	NA	NA	NA	NA	NA	NA	NA	NA	NA	NA	NA	NA	NA	NA	NonCoding	4.23608
TC1400000584.rn.1	4.35337	4.76487	-1.33007	down	1.56086e-05	0.000302088	MTA_TC0500002457.mm	predicted gene, 24079	chr14	+	MTA_TR0500008593.mm	NonCoding	48993466	48993596	30	NA	NA	MTA_TR0500008593.mm	MTA2Rn6	predicted gene, 24079	chr14	100	100	NA	NA	NA	NA	NA	NA	NA	NA	NA	NA	NA	NA	NA	NA	NA	NA	NA	NA	NA	NA	NA	NA	NA	NA	NonCoding	4.50679
TC1400001852.rn.1	5.88543	5.16369	1.64917	up	1.56267e-05	0.000302352	MTA_TC0500000564.mm	Non-coding transcript identified by NONCODE: Sense No Exonic	chr14	-	MTA_TR0500001936.mm	NonCoding	54850355	54852350	30	NA	NA	MTA_TR0500001936.mm	MTA2Rn6	Non-coding transcript identified by NONCODE: Sense No Exonic	chr14	100	100	NA	NA	NA	NA	NA	NA	NA	NA	NA	NA	NA	NA	NA	NA	NA	NA	NA	NA	NA	NA	NA	NA	NA	NA	NonCoding	6.08358
TC1400001984.rn.1	4.66552	4.04328	1.53926	up	1.56334e-05	0.000302397	MTA_TC0500000464.mm	Non-coding transcript identified by NONCODE: Sense No Exonic	chr14	-	MTA_TR0500001671.mm	NonCoding	72049782	72051673	30	NA	NA	MTA_TR0500001671.mm	MTA2Rn6	Non-coding transcript identified by NONCODE: Sense No Exonic	chr14	100	100	NA	NA	NA	NA	NA	NA	NA	NA	NA	NA	NA	NA	NA	NA	NA	NA	NA	NA	NA	NA	NA	NA	NA	NA	NonCoding	4.84993
TC1400002063.rn.1	4.61338	4.29439	1.24746	up	1.57221e-05	0.000303979	MTA_TC0500000403.mm	Non-coding transcript identified by NONCODE: Sense No Exonic	chr14	-	MTA_TR0500001504.mm	NonCoding	80010881	80012594	30	NA	NA	MTA_TR0500001504.mm	MTA2Rn6	Non-coding transcript identified by NONCODE: Sense No Exonic	chr14	100	100	NA	NA	NA	NA	NA	NA	NA	NA	NA	NA	NA	NA	NA	NA	NA	NA	NA	NA	NA	NA	NA	NA	NA	NA	NonCoding	4.76906
TC1500002063.rn.1	11.8693	9.31553	5.87149	up	1.60556e-05	0.000309869	MTA_TC0X00001267.mm	non-coding RNA, oocyte_clustered_small_RNA8969, complete sequence.	chr15	-	MTA_TR0X00003415.mm	NonCoding	57250398	57250428	7	NA	NA	MTA_TR0X00003415.mm	MTA2Rn6	non-coding RNA, oocyte_clustered_small_RNA8969, complete sequence.	chr15	100	100	NA	NA	NA	NA	NA	NA	NA	NA	NA	NA	NA	NA	NA	NA	NA	NA	NA	NA	NA	NA	NA	NA	NA	NA	NonCoding	12.8112
TC1500002181.rn.1	5.61955	5.32341	1.22786	up	1.60819e-05	0.000310274	MTA_TC1400002514.mm	predicted gene, 23926	chr15	-	MTA_TR1400007710.mm	NonCoding	69576128	69576216	30	NA	NA	MTA_TR1400007710.mm	MTA2Rn6	predicted gene, 23926	chr15	100	100	NA	NA	NA	NA	NA	NA	NA	NA	NA	NA	NA	NA	NA	NA	NA	NA	NA	NA	NA	NA	NA	NA	NA	NA	NonCoding	5.65266
TC1600000457.rn.1	6.85323	6.43783	1.33367	up	1.62043e-05	0.000312476	MTA_TC0800002254.mm	PREDICTED: uncharacterized LOC100862010 (LOC100862010), miscRNA.	chr16	+	MTA_TR0800006972.mm	NonCoding	36077616	36095009	30	NA	NA	MTA_TR0800006972.mm	MTA2Rn6	PREDICTED: uncharacterized LOC100862010 (LOC100862010), miscRNA.	chr16	100	100	NA	NA	NA	NA	NA	NA	NA	NA	NA	NA	NA	NA	NA	NA	NA	NA	NA	NA	NA	NA	NA	NA	NA	NA	NonCoding	6.79136
TC1600001859.rn.1	4.01876	4.4982	-1.39421	down	1.63364e-05	0.000314757	MTA_TC0800001942.mm	Non-coding transcript identified by NONCODE: Linc, Non-coding transcript identified by Luo, et al.	chr16	-	MTA_TR0800006224.mm	NonCoding	70365883	70366838	30	NA	NA	MTA_TR0800006224.mm	MTA2Rn6	Non-coding transcript identified by NONCODE: Linc, Non-coding transcript identified by Luo, et al.	chr16	100	100	NA	NA	NA	NA	NA	NA	NA	NA	NA	NA	NA	NA	NA	NA	NA	NA	NA	NA	NA	NA	NA	NA	NA	NA	NonCoding	3.72897
TC1700000481.rn.1	4.58194	5.00135	-1.33738	down	1.65775e-05	0.000318779	MTA_TC1300001791.mm	Non-coding transcript identified by NONCODE: Linc, Non-coding transcript identified by Luo, et al.	chr17	+	MTA_TR1300004888.mm	NonCoding	30714832	30716147	25	NA	NA	MTA_TR1300004888.mm	MTA2Rn6	Non-coding transcript identified by NONCODE: Linc, Non-coding transcript identified by Luo, et al.	chr17	100	100	NA	NA	NA	NA	NA	NA	NA	NA	NA	NA	NA	NA	NA	NA	NA	NA	NA	NA	NA	NA	NA	NA	NA	NA	NonCoding	4.69724
TC1700000576.rn.1	3.81397	4.29781	-1.39847	down	1.66138e-05	0.00031935	MTA_TC1300001705.mm	Non-coding transcript identified by Luo, et al., Non-coding transcript identified by NONCODE: Linc	chr17	+	MTA_TR1300004648.mm	NonCoding	38154270	38164582	30	NA	NA	MTA_TR1300004648.mm	MTA2Rn6	Non-coding transcript identified by Luo, et al., Non-coding transcript identified by NONCODE: Linc	chr17	100	100	NA	NA	NA	NA	NA	NA	NA	NA	NA	NA	NA	NA	NA	NA	NA	NA	NA	NA	NA	NA	NA	NA	NA	NA	NonCoding	3.96307
TC1700001721.rn.1	3.88829	4.24068	-1.27667	down	1.66852e-05	0.000320224	MTA_TC1300000325.mm	Non-coding transcript identified by Luo, et al., Non-coding transcript identified by NONCODE: Linc	chr17	-	MTA_TR1300000859.mm	NonCoding	36313321	36316675	30	NA	NA	MTA_TR1300000859.mm	MTA2Rn6	Non-coding transcript identified by Luo, et al., Non-coding transcript identified by NONCODE: Linc	chr17	100	100	NA	NA	NA	NA	NA	NA	NA	NA	NA	NA	NA	NA	NA	NA	NA	NA	NA	NA	NA	NA	NA	NA	NA	NA	NonCoding	4.06089
TC1800001491.rn.1	4.28495	4.55286	-1.20406	down	1.67518e-05	0.000321233	RGD7733269_1	uncharacterized LOC102555905	chr18	-	mRNARGD7733270_1	NonCoding	55573298	55582470	30	NA	NA	mRNARGD7733270_1	Rat Genome Database	uncharacterized LOC102555905	chr18	100	100	NA	NA	NA	NA	NA	NA	NA	NA	NA	NA	NA	NA	NA	NA	NA	NA	NA	NA	NA	NA	NA	NA	NA	NA	NonCoding	4.49987
TC1900001516.rn.1	3.80972	4.33251	-1.43673	down	1.69385e-05	0.000324271	MTA_TC0800002983.mm	predicted gene, 22556	chr19	-	MTA_TR0800009204.mm	NonCoding	47396696	47396795	30	NA	NA	MTA_TR0800009204.mm	MTA2Rn6	predicted gene, 22556	chr19	100	100	NA	NA	NA	NA	NA	NA	NA	NA	NA	NA	NA	NA	NA	NA	NA	NA	NA	NA	NA	NA	NA	NA	NA	NA	NonCoding	4.03076
TC0100000197.rn.1	7.92119	4.985	7.65387	up	1.71385e-05	0.000327463	MTA_TC1000001922.mm	Non-coding transcript identified by NONCODE: Sense No Exonic	chr1	+	MTA_TR1000006020.mm	NonCoding	18492901	18494703	30	NA	NA	MTA_TR1000006020.mm	MTA2Rn6	Non-coding transcript identified by NONCODE: Sense No Exonic	chr1	100	100	NA	NA	NA	NA	NA	NA	NA	NA	NA	NA	NA	NA	NA	NA	NA	NA	NA	NA	NA	NA	NA	NA	NA	NA	NonCoding	6.91004
TC0100000282.rn.1	12.6555	5.02785	197.766	up	1.71685e-05	0.000327946	MTA_TC1000001980.mm	Non-coding transcript identified by NONCODE: Antisense	chr1	+	MTA_TR1000006151.mm	NonCoding	25633850	25636666	30	NA	NA	MTA_TR1000006151.mm	MTA2Rn6	Non-coding transcript identified by NONCODE: Antisense	chr1	100	100	NA	NA	NA	NA	NA	NA	NA	NA	NA	NA	NA	NA	NA	NA	NA	NA	NA	NA	NA	NA	NA	NA	NA	NA	NonCoding	10.8169
TC0100004667.rn.1	3.86976	4.3234	-1.36949	down	1.77414e-05	0.00033767	RGD6498389_1	vomeronasal type-2 receptor 26-like	chr1	-	mRNARGD6498390_1	Pseudogene	64889080	64899799	50	NA	NA	mRNARGD6498390_1	Rat Genome Database	vomeronasal type-2 receptor 26-like	chr1	100	100	NA	NA	NA	NA	NA	NA	NA	NA	NA	NA	NA	NA	NA	NA	NA	NA	NA	NA	NA	NA	NA	NA	NA	NA	Pseudogene	3.85501
TC0100006477.rn.1	3.42372	3.89433	-1.38569	down	1.78333e-05	0.000339137	MTA_TC0700004160.mm	nuclear encoded rRNA 5S 157	chr1	-	MTA_TR0700014121.mm	NonCoding	186201888	186201990	30	NA	NA	MTA_TR0700014121.mm	MTA2Rn6	nuclear encoded rRNA 5S 157	chr1	100	100	NA	NA	NA	NA	NA	NA	NA	NA	NA	NA	NA	NA	NA	NA	NA	NA	NA	NA	NA	NA	NA	NA	NA	NA	NonCoding	3.51928
TC0100007866.rn.1	4.05439	4.72299	-1.58953	down	1.80588e-05	0.000342953	RGD7604314_1	uncharacterized LOC102553804	chr1	-	mRNARGD7604316_1	NonCoding	269266150	269288031	28	NA	NA	mRNARGD7604316_1	Rat Genome Database	uncharacterized LOC102553804	chr1	100	100	NA	NA	NA	NA	NA	NA	NA	NA	NA	NA	NA	NA	NA	NA	NA	NA	NA	NA	NA	NA	NA	NA	NA	NA	NonCoding	4.61758
TC0200000270.rn.1	3.71802	4.30021	-1.49712	down	1.80834e-05	0.000343255	RGD7613395_1	uncharacterized LOC102555263	chr2	+	mRNARGD7613397_1	NonCoding	31061878	31063335	30	NA	NA	mRNARGD7613397_1	Rat Genome Database	uncharacterized LOC102555263	chr2	100	100	NA	NA	NA	NA	NA	NA	NA	NA	NA	NA	NA	NA	NA	NA	NA	NA	NA	NA	NA	NA	NA	NA	NA	NA	NonCoding	3.28335
TC0200000502.rn.1	5.91965	5.08648	1.78159	up	1.80847e-05	0.000343255	MTA_TC1500000033.mm	Non-coding transcript identified by NONCODE: Sense No Exonic	chr2	+	MTA_TR1500000106.mm	NonCoding	55735672	55738967	30	NA	NA	MTA_TR1500000106.mm	MTA2Rn6	Non-coding transcript identified by NONCODE: Sense No Exonic	chr2	100	100	NA	NA	NA	NA	NA	NA	NA	NA	NA	NA	NA	NA	NA	NA	NA	NA	NA	NA	NA	NA	NA	NA	NA	NA	NonCoding	5.44369
TC0200000886.rn.1	4.01082	4.52361	-1.4268	down	1.81773e-05	0.000344729	MTA_TC0300000157.mm	predicted gene, 25152	chr2	+	MTA_TR0300000359.mm	NonCoding	112788058	112788173	30	NA	NA	MTA_TR0300000359.mm	MTA2Rn6	predicted gene, 25152	chr2	100	100	NA	NA	NA	NA	NA	NA	NA	NA	NA	NA	NA	NA	NA	NA	NA	NA	NA	NA	NA	NA	NA	NA	NA	NA	NonCoding	4.31725
TC0200003200.rn.1	3.854	4.36334	-1.4234	down	1.85998e-05	0.000351869	RGD7671897_1	uncharacterized LOC102553574	chr2	-	mRNARGD7671899_1	NonCoding	84239927	84242346	30	NA	NA	mRNARGD7671899_1	Rat Genome Database	uncharacterized LOC102553574	chr2	100	100	NA	NA	NA	NA	NA	NA	NA	NA	NA	NA	NA	NA	NA	NA	NA	NA	NA	NA	NA	NA	NA	NA	NA	NA	NonCoding	3.96192
TC0200004876.rn.1	9.79604	8.45322	2.53647	up	1.87893e-05	0.000354771	NA	NA	chr2	-	NA	NonCoding	253325187	253325253	30	NA	NA	ENSRNOT00000062179	ENSEMBL	ncrna:novel chromosome:Rnor_5.0:2:272023662:272023728:-1 gene:ENSRNOG00000048728 gene_biotype:miRNA transcript_biotype:miRNA	chr2	100	100	NA	NA	NA	NA	NA	NA	NA	NA	NA	NA	NA	NA	NA	NA	NA	NA	NA	NA	NA	NA	NA	NA	NA	NA	NonCoding	9.66685
TC0300000694.rn.1	3.71789	4.13116	-1.3317	down	1.89351e-05	0.000357033	RGD7571515_1	uncharacterized LOC102552585	chr3	+	mRNARGD7571517_1	NonCoding	51006727	51018645	30	NA	NA	mRNARGD7571517_1	Rat Genome Database	uncharacterized LOC102552585	chr3	100	100	NA	NA	NA	NA	NA	NA	NA	NA	NA	NA	NA	NA	NA	NA	NA	NA	NA	NA	NA	NA	NA	NA	NA	NA	NonCoding	3.56256
TC0300001787.rn.1	3.75714	4.44065	-1.60605	down	1.89939e-05	0.000357569	MTA_TC0200002054.mm	Non-coding transcript identified by Luo, et al., Non-coding transcript identified by NONCODE: Linc	chr3	+	MTA_TR0200006914.mm	NonCoding	126351134	126354830	30	NA	NA	MTA_TR0200006914.mm	MTA2Rn6	Non-coding transcript identified by Luo, et al., Non-coding transcript identified by NONCODE: Linc	chr3	100	100	NA	NA	NA	NA	NA	NA	NA	NA	NA	NA	NA	NA	NA	NA	NA	NA	NA	NA	NA	NA	NA	NA	NA	NA	NonCoding	4.12487
TC0300002262.rn.1	5.47418	6.89639	-2.67997	down	1.89947e-05	0.000357569	MTA_TC0200002492.mm	PREDICTED: uncharacterized LOC100862033 (LOC100862033), miscRNA.	chr3	+	MTA_TR0200008550.mm	NonCoding	160018529	160036024	30	NA	NA	MTA_TR0200008550.mm	MTA2Rn6	PREDICTED: uncharacterized LOC100862033 (LOC100862033), miscRNA.	chr3	100	100	NA	NA	NA	NA	NA	NA	NA	NA	NA	NA	NA	NA	NA	NA	NA	NA	NA	NA	NA	NA	NA	NA	NA	NA	NonCoding	5.50064
TC0500003558.rn.1	5.8841	6.18726	-1.23384	down	1.97053e-05	0.000368129	MTA_TC0400003491.mm	Non-coding transcript identified by NONCODE: Linc	chr5	-	MTA_TR0400011869.mm	NonCoding	141529101	141529441	30	NA	NA	MTA_TR0400011869.mm	MTA2Rn6	Non-coding transcript identified by NONCODE: Linc	chr5	100	100	NA	NA	NA	NA	NA	NA	NA	NA	NA	NA	NA	NA	NA	NA	NA	NA	NA	NA	NA	NA	NA	NA	NA	NA	NonCoding	6.08083
TC0600001105.rn.1	5.71273	5.43464	1.21259	up	1.98983e-05	0.000370828	MTA_TC1200000746.mm	Non-coding transcript identified by NONCODE: Sense No Exonic	chr6	+	MTA_TR1200002057.mm	NonCoding	104517333	104517930	30	NA	NA	MTA_TR1200002057.mm	MTA2Rn6	Non-coding transcript identified by NONCODE: Sense No Exonic	chr6	100	100	NA	NA	NA	NA	NA	NA	NA	NA	NA	NA	NA	NA	NA	NA	NA	NA	NA	NA	NA	NA	NA	NA	NA	NA	NonCoding	5.54492
TC0600001221.rn.1	5.69922	6.11088	-1.33021	down	1.98983e-05	0.000370828	MTA_TC1200000860.mm	predicted gene, 25888, Non-coding transcript identified by NONCODE: Linc	chr6	+	MTA_TR1200002466.mm	NonCoding	110820336	110820610	30	NA	NA	MTA_TR1200002466.mm	MTA2Rn6	predicted gene, 25888, Non-coding transcript identified by NONCODE: Linc	chr6	100	100	NA	NA	NA	NA	NA	NA	NA	NA	NA	NA	NA	NA	NA	NA	NA	NA	NA	NA	NA	NA	NA	NA	NA	NA	NonCoding	5.93962
TC0600001970.rn.1	4.56091	4.88084	-1.24828	down	2.00228e-05	0.00037274	MTA_TC1700001142.mm	Non-coding transcript identified by NONCODE: Linc	chr6	-	MTA_TR1700004265.mm	NonCoding	23333476	23335122	30	NA	NA	MTA_TR1700004265.mm	MTA2Rn6	Non-coding transcript identified by NONCODE: Linc	chr6	100	100	NA	NA	NA	NA	NA	NA	NA	NA	NA	NA	NA	NA	NA	NA	NA	NA	NA	NA	NA	NA	NA	NA	NA	NA	NonCoding	4.70069
TC0600003111.rn.1	8.98207	8.16187	1.76565	up	2.00421e-05	0.000372802	MTA_TC1200002316.mm	Non-coding transcript identified by NONCODE: Linc, Non-coding transcript identified by Luo, et al.	chr6	-	MTA_TR1200006563.mm	NonCoding	129705238	129706240	30	NA	NA	MTA_TR1200006563.mm	MTA2Rn6	Non-coding transcript identified by NONCODE: Linc, Non-coding transcript identified by Luo, et al.	chr6	100	100	NA	NA	NA	NA	NA	NA	NA	NA	NA	NA	NA	NA	NA	NA	NA	NA	NA	NA	NA	NA	NA	NA	NA	NA	NonCoding	9.56714
TC0700000436.rn.1	3.57399	4.00371	-1.34697	down	2.01494e-05	0.000374544	MTA_TC1000001055.mm	Non-coding transcript identified by NONCODE: Antisense, testis protein TEX18 (Tex18) mRNA, complete cds., PREDICTED: testis expressed gene 18 (Tex18), miscRNA.	chr7	+	MTA_TR1000003392.mm	NonCoding	27442825	27444096	30	NA	NA	MTA_TR1000003392.mm	MTA2Rn6	Non-coding transcript identified by NONCODE: Antisense, testis protein TEX18 (Tex18) mRNA, complete cds., PREDICTED: testis expressed gene 18 (Tex18), miscRNA.	chr7	100	100	NA	NA	NA	NA	NA	NA	NA	NA	NA	NA	NA	NA	NA	NA	NA	NA	NA	NA	NA	NA	NA	NA	NA	NA	NonCoding	3.58263
TC0700001617.rn.1	10.3448	10.6154	-1.20633	down	2.03001e-05	0.000376787	NA	NA	chr7	+	NA	NonCoding	129501150	129501251	30	NA	NA	ENSRNOT00000072180	ENSEMBL	ncrna:novel chromosome:Rnor_5.0:7:129187240:129187341:1 gene:ENSRNOG00000050863 gene_biotype:miRNA transcript_biotype:miRNA	chr7	100	100	NA	NA	NA	NA	NA	NA	NA	NA	NA	NA	NA	NA	NA	NA	NA	NA	NA	NA	NA	NA	NA	NA	NA	NA	NonCoding	10.8433
TC0800000613.rn.1	7.3108	5.72449	3.0028	up	2.05353e-05	0.000380331	MTA_TC0900000552.mm	Non-coding transcript identified by NONCODE: Sense No Exonic	chr8	+	MTA_TR0900001660.mm	NonCoding	50326336	50327326	30	NA	NA	MTA_TR0900001660.mm	MTA2Rn6	Non-coding transcript identified by NONCODE: Sense No Exonic	chr8	100	100	NA	NA	NA	NA	NA	NA	NA	NA	NA	NA	NA	NA	NA	NA	NA	NA	NA	NA	NA	NA	NA	NA	NA	NA	NonCoding	6.99754
TC0800000768.rn.1	3.93131	4.33246	-1.32056	down	2.05927e-05	0.000381292	MTA_TC0900000684.mm	predicted gene, 26868	chr8	+	MTA_TR0900002099.mm	NonCoding	61261057	61269225	30	NA	NA	MTA_TR0900002099.mm	MTA2Rn6	predicted gene, 26868	chr8	100	100	NA	NA	NA	NA	NA	NA	NA	NA	NA	NA	NA	NA	NA	NA	NA	NA	NA	NA	NA	NA	NA	NA	NA	NA	NonCoding	3.96093
TC0800001410.rn.1	3.8318	4.28046	-1.36477	down	2.08708e-05	0.000386129	MTA_TC0900001284.mm	Non-coding transcript identified by NONCODE: Antisense	chr8	+	MTA_TR0900004008.mm	NonCoding	110734347	110735008	30	NA	NA	MTA_TR0900004008.mm	MTA2Rn6	Non-coding transcript identified by NONCODE: Antisense	chr8	100	100	NA	NA	NA	NA	NA	NA	NA	NA	NA	NA	NA	NA	NA	NA	NA	NA	NA	NA	NA	NA	NA	NA	NA	NA	NonCoding	4.33495
TC0900000631.rn.1	4.00336	4.4794	-1.39092	down	2.12811e-05	0.00039277	RGD7675379_1	uncharacterized LOC102549920	chr9	+	mRNARGD7675380_1	NonCoding	54952527	54959718	30	NA	NA	mRNARGD7675380_1	Rat Genome Database	uncharacterized LOC102549920	chr9	100	100	NA	NA	NA	NA	NA	NA	NA	NA	NA	NA	NA	NA	NA	NA	NA	NA	NA	NA	NA	NA	NA	NA	NA	NA	NonCoding	4.1355
TC0900001700.rn.1	5.46955	5.77727	-1.23775	down	2.13939e-05	0.00039464	MTA_TC0100002037.mm	predicted gene, 24171	chr9	-	MTA_TR0100006611.mm	NonCoding	27031138	27031622	30	NA	NA	MTA_TR0100006611.mm	MTA2Rn6	predicted gene, 24171	chr9	100	100	NA	NA	NA	NA	NA	NA	NA	NA	NA	NA	NA	NA	NA	NA	NA	NA	NA	NA	NA	NA	NA	NA	NA	NA	NonCoding	5.4219
TC0900001802.rn.1	3.28368	3.65129	-1.29022	down	2.1448e-05	0.000395426	MTA_TC0100002170.mm	Non-coding transcript identified by NONCODE: Linc, Non-coding transcript identified by Luo, et al.	chr9	-	MTA_TR0100006912.mm	NonCoding	42424892	42428727	30	NA	NA	MTA_TR0100006912.mm	MTA2Rn6	Non-coding transcript identified by NONCODE: Linc, Non-coding transcript identified by Luo, et al.	chr9	100	100	NA	NA	NA	NA	NA	NA	NA	NA	NA	NA	NA	NA	NA	NA	NA	NA	NA	NA	NA	NA	NA	NA	NA	NA	NonCoding	3.02692
TC0900002228.rn.1	4.06181	4.44797	-1.3069	down	2.1469e-05	0.000395708	MTA_TC0100002571.mm	Non-coding transcript identified by NONCODE: Linc, Non-coding transcript identified by Luo, et al.	chr9	-	MTA_TR0100008211.mm	NonCoding	80805822	80808592	30	NA	NA	MTA_TR0100008211.mm	MTA2Rn6	Non-coding transcript identified by NONCODE: Linc, Non-coding transcript identified by Luo, et al.	chr9	100	100	NA	NA	NA	NA	NA	NA	NA	NA	NA	NA	NA	NA	NA	NA	NA	NA	NA	NA	NA	NA	NA	NA	NA	NA	NonCoding	4.11233
TC0X00000791.rn.1	4.00375	4.62145	-1.53442	down	2.17138e-05	0.000399791	RGD7629268_1	uncharacterized LOC102550604	chrX	+	mRNARGD7629270_1	NonCoding	84527711	84539745	60	NA	NA	mRNARGD7629270_1	Rat Genome Database	uncharacterized LOC102550604	chrX	100	100	NA	NA	NA	NA	NA	NA	NA	NA	NA	NA	NA	NA	NA	NA	NA	NA	NA	NA	NA	NA	NA	NA	NA	NA	NonCoding	3.85603
TC1000000276.rn.1	5.88346	5.28598	1.51306	up	2.18671e-05	0.000401112	MTA_TC1100002474.mm	PREDICTED: uncharacterized LOC100862145, transcript variant 2 (LOC100862145), miscRNA.	chr10	+	MTA_TR1100009444.mm	NonCoding	15602798	15619769	30	NA	NA	MTA_TR1100009444.mm	MTA2Rn6	PREDICTED: uncharacterized LOC100862145, transcript variant 2 (LOC100862145), miscRNA.	chr10	100	100	NA	NA	NA	NA	NA	NA	NA	NA	NA	NA	NA	NA	NA	NA	NA	NA	NA	NA	NA	NA	NA	NA	NA	NA	NonCoding	5.81128
TC1000002139.rn.1	7.44579	8.36173	-1.8868	down	2.18671e-05	0.000401112	MTA_TC0600000931.mm	Non-coding transcript identified by NONCODE: Linc	chr10	+	MTA_TR0600003149.mm	NonCoding	112564204	112564788	40	NA	NA	MTA_TR0600003149.mm	MTA2Rn6	Non-coding transcript identified by NONCODE: Linc	chr10	100	100	NA	NA	NA	NA	NA	NA	NA	NA	NA	NA	NA	NA	NA	NA	NA	NA	NA	NA	NA	NA	NA	NA	NA	NA	NonCoding	7.52113
TC1000002509.rn.1	7.42222	5.98834	2.70173	up	2.18671e-05	0.000401112	RGD7516406_1	uncharacterized LOC102546404	chr10	-	mRNARGD7516407_1	NonCoding	17950760	17959315	30	NA	NA	mRNARGD7516407_1	Rat Genome Database	uncharacterized LOC102546404	chr10	100	100	NA	NA	NA	NA	NA	NA	NA	NA	NA	NA	NA	NA	NA	NA	NA	NA	NA	NA	NA	NA	NA	NA	NA	NA	NonCoding	7.58956
TC1000002804.rn.1	3.95364	4.56929	-1.53225	down	2.18671e-05	0.000401112	MTA_TC1100002757.mm	Non-coding transcript identified by NONCODE: Linc	chr10	-	MTA_TR1100010277.mm	NonCoding	39563648	39566081	22	NA	NA	MTA_TR1100010277.mm	MTA2Rn6	Non-coding transcript identified by NONCODE: Linc	chr10	100	100	NA	NA	NA	NA	NA	NA	NA	NA	NA	NA	NA	NA	NA	NA	NA	NA	NA	NA	NA	NA	NA	NA	NA	NA	NonCoding	4.00643
TC1000003034.rn.1	4.17788	4.81989	-1.56051	down	2.18671e-05	0.000401112	MTA_TC1100003004.mm	PREDICTED: uncharacterized LOC100861608 (LOC100861608), miscRNA.	chr10	-	MTA_TR1100011161.mm	NonCoding	54141499	54184763	30	NA	NA	MTA_TR1100011161.mm	MTA2Rn6	PREDICTED: uncharacterized LOC100861608 (LOC100861608), miscRNA.	chr10	100	100	NA	NA	NA	NA	NA	NA	NA	NA	NA	NA	NA	NA	NA	NA	NA	NA	NA	NA	NA	NA	NA	NA	NA	NA	NonCoding	4.06015
TC1000003410.rn.1	4.16494	4.46258	-1.22914	down	2.18975e-05	0.000401456	MTA_TC1100001270.mm	predicted gene, 23211, Non-coding transcript identified by NONCODE: Linc	chr10	-	MTA_TR1100004784.mm	NonCoding	69763653	69763941	30	NA	NA	MTA_TR1100004784.mm	MTA2Rn6	predicted gene, 23211, Non-coding transcript identified by NONCODE: Linc	chr10	100	100	NA	NA	NA	NA	NA	NA	NA	NA	NA	NA	NA	NA	NA	NA	NA	NA	NA	NA	NA	NA	NA	NA	NA	NA	NonCoding	4.35637
TC1100000296.rn.1	4.28102	4.62754	-1.27149	down	2.21353e-05	0.000405492	RGD7622427_1	uncharacterized LOC102549020	chr11	+	mRNARGD7622429_1	NonCoding	33393782	33420443	30	NA	NA	mRNARGD7622429_1	Rat Genome Database	uncharacterized LOC102549020	chr11	100	100	NA	NA	NA	NA	NA	NA	NA	NA	NA	NA	NA	NA	NA	NA	NA	NA	NA	NA	NA	NA	NA	NA	NA	NA	NonCoding	4.35225
TC1100001199.rn.1	4.31327	4.02191	1.22379	up	2.24008e-05	0.000409853	MTA_TC1600001965.mm	Non-coding transcript identified by Luo, et al., Non-coding transcript identified by NONCODE: Linc	chr11	-	MTA_TR1600006477.mm	NonCoding	24420224	24424231	30	NA	NA	MTA_TR1600006477.mm	MTA2Rn6	Non-coding transcript identified by Luo, et al., Non-coding transcript identified by NONCODE: Linc	chr11	100	100	NA	NA	NA	NA	NA	NA	NA	NA	NA	NA	NA	NA	NA	NA	NA	NA	NA	NA	NA	NA	NA	NA	NA	NA	NonCoding	4.12542
TC1100001905.rn.1	4.44257	5.19835	-1.68854	down	2.24031e-05	0.000409853	RGD7547613_1	uncharacterized LOC102552753	chr11	-	mRNARGD7547616_1	NonCoding	82291178	82294042	30	NA	NA	mRNARGD7547616_1	Rat Genome Database	uncharacterized LOC102552753	chr11	100	100	NA	NA	NA	NA	NA	NA	NA	NA	NA	NA	NA	NA	NA	NA	NA	NA	NA	NA	NA	NA	NA	NA	NA	NA	NonCoding	4.71678
TC1300001592.rn.1	3.87078	4.33517	-1.37973	down	2.29564e-05	0.000418529	MTA_TC0100003227.mm	Non-coding transcript identified by Luo, et al., Non-coding transcript identified by NONCODE: Linc	chr13	-	MTA_TR0100010237.mm	NonCoding	66592481	66594021	30	NA	NA	MTA_TR0100010237.mm	MTA2Rn6	Non-coding transcript identified by Luo, et al., Non-coding transcript identified by NONCODE: Linc	chr13	100	100	NA	NA	NA	NA	NA	NA	NA	NA	NA	NA	NA	NA	NA	NA	NA	NA	NA	NA	NA	NA	NA	NA	NA	NA	NonCoding	3.9081
TC1500000137.rn.1	3.81219	3.4502	1.2852	up	2.32798e-05	0.000423416	MTA_TC1400001452.mm	predicted gene 3848, Non-coding transcript identified by NONCODE: Antisense, novel transcript	chr15	+	MTA_TR1400004529.mm	NonCoding	13197418	13198425	30	NA	NA	MTA_TR1400004529.mm	MTA2Rn6	predicted gene 3848, Non-coding transcript identified by NONCODE: Antisense, novel transcript	chr15	100	100	NA	NA	NA	NA	NA	NA	NA	NA	NA	NA	NA	NA	NA	NA	NA	NA	NA	NA	NA	NA	NA	NA	NA	NA	NonCoding	3.67141
TC1500000567.rn.1	3.52578	4.00038	-1.38953	down	2.33504e-05	0.000424364	RGD7524074_1	uncharacterized LOC102549850	chr15	+	mRNARGD7524076_1	NonCoding	37605731	37614586	30	NA	NA	mRNARGD7524076_1	Rat Genome Database	uncharacterized LOC102549850	chr15	100	100	NA	NA	NA	NA	NA	NA	NA	NA	NA	NA	NA	NA	NA	NA	NA	NA	NA	NA	NA	NA	NA	NA	NA	NA	NonCoding	3.74152
TC1500001654.rn.1	4.2844	4.70752	-1.34083	down	2.35141e-05	0.000426888	MTA_TC1400002044.mm	Non-coding transcript identified by NONCODE: Linc	chr15	-	MTA_TR1400006242.mm	NonCoding	31435456	31436735	30	NA	NA	MTA_TR1400006242.mm	MTA2Rn6	Non-coding transcript identified by NONCODE: Linc	chr15	100	100	NA	NA	NA	NA	NA	NA	NA	NA	NA	NA	NA	NA	NA	NA	NA	NA	NA	NA	NA	NA	NA	NA	NA	NA	NonCoding	4.51373
TC1600000758.rn.1	6.27292	4.58736	3.21664	up	2.38259e-05	0.000431978	RGD7683648_1	uncharacterized LOC102549570	chr16	+	mRNARGD7683649_1	NonCoding	66327094	66341058	30	NA	NA	mRNARGD7683649_1	Rat Genome Database	uncharacterized LOC102549570	chr16	100	100	NA	NA	NA	NA	NA	NA	NA	NA	NA	NA	NA	NA	NA	NA	NA	NA	NA	NA	NA	NA	NA	NA	NA	NA	NonCoding	7.8691
TC1600001102.rn.1	5.99059	5.63533	1.27922	up	2.39152e-05	0.00043337	MTA_TC1400001598.mm	PREDICTED: RIKEN cDNA 1700054O19 gene (1700054O19Rik), miscRNA.	chr16	-	MTA_TR1400004980.mm	NonCoding	1991559	1991826	30	NA	NA	MTA_TR1400004980.mm	MTA2Rn6	PREDICTED: RIKEN cDNA 1700054O19 gene (1700054O19Rik), miscRNA.	chr16	100	100	NA	NA	NA	NA	NA	NA	NA	NA	NA	NA	NA	NA	NA	NA	NA	NA	NA	NA	NA	NA	NA	NA	NA	NA	NonCoding	5.88505
TC1600001480.rn.1	3.73066	4.18368	-1.36891	down	2.40175e-05	0.000434994	MTA_TC0800000681.mm	Non-coding transcript identified by NONCODE: Sense No Exonic	chr16	-	MTA_TR0800001966.mm	NonCoding	25794740	25799427	30	NA	NA	MTA_TR0800001966.mm	MTA2Rn6	Non-coding transcript identified by NONCODE: Sense No Exonic	chr16	100	100	NA	NA	NA	NA	NA	NA	NA	NA	NA	NA	NA	NA	NA	NA	NA	NA	NA	NA	NA	NA	NA	NA	NA	NA	NonCoding	3.81219
TC1700000527.rn.1	3.66187	4.10463	-1.3592	down	2.40777e-05	0.00043574	MTA_TC1300001735.mm	Non-coding transcript identified by NONCODE: Antisense	chr17	+	MTA_TR1300004721.mm	NonCoding	34886885	34888805	30	NA	NA	MTA_TR1300004721.mm	MTA2Rn6	Non-coding transcript identified by NONCODE: Antisense	chr17	100	100	NA	NA	NA	NA	NA	NA	NA	NA	NA	NA	NA	NA	NA	NA	NA	NA	NA	NA	NA	NA	NA	NA	NA	NA	NonCoding	3.7876
TC1700002225.rn.1	4.79745	4.09863	1.62317	up	2.45141e-05	0.000442823	MTA_TC0200000029.mm	Non-coding transcript identified by NONCODE: Sense No Exonic	chr17	-	MTA_TR0200000108.mm	NonCoding	77913356	77915030	30	NA	NA	MTA_TR0200000108.mm	MTA2Rn6	Non-coding transcript identified by NONCODE: Sense No Exonic	chr17	100	100	NA	NA	NA	NA	NA	NA	NA	NA	NA	NA	NA	NA	NA	NA	NA	NA	NA	NA	NA	NA	NA	NA	NA	NA	NonCoding	4.82843
TC1800001712.rn.1	4.53213	4.22622	1.23621	up	2.48614e-05	0.000448273	MTA_TC1800001604.mm	Non-coding transcript identified by NONCODE: Sense No Exonic	chr18	-	MTA_TR1800004831.mm	NonCoding	71511859	71514536	30	NA	NA	MTA_TR1800004831.mm	MTA2Rn6	Non-coding transcript identified by NONCODE: Sense No Exonic	chr18	100	100	NA	NA	NA	NA	NA	NA	NA	NA	NA	NA	NA	NA	NA	NA	NA	NA	NA	NA	NA	NA	NA	NA	NA	NA	NonCoding	4.44485
TC1900000322.rn.1	4.69783	5.38985	-1.61555	down	2.5053e-05	0.000451256	Mir23a	microRNA 23a	chr19	+	NR_031825	NonCoding	25318582	25318656	30	NA	100314228	NR_031825	RefSeq	Rattus norvegicus microRNA 23a (Mir23a), microRNA.	chr19	100	100	NA	NA	NA	NA	NA	NR_031825	GO:0010468	regulation of gene expression	not recorded	NA	NA	NA	NA	NA	NA	NA	NA	NA	NA	NA	NA	NA	NA	NA	NonCoding	4.91147
TC0100000041.rn.1	4.56722	5.4268	-1.81451	down	2.55828e-05	0.000458519	MTA_TC1000000066.mm	Non-coding transcript identified by NONCODE: Linc	chr1	+	MTA_TR1000000245.mm	NonCoding	3682893	3684684	30	NA	NA	MTA_TR1000000245.mm	MTA2Rn6	Non-coding transcript identified by NONCODE: Linc	chr1	100	100	NA	NA	NA	NA	NA	NA	NA	NA	NA	NA	NA	NA	NA	NA	NA	NA	NA	NA	NA	NA	NA	NA	NA	NA	NonCoding	4.40848
TC0100000063.rn.1	5.66319	6.25489	-1.50703	down	2.56046e-05	0.00045879	MTA_TC0200003322.mm	predicted gene, 23546	chr1	+	MTA_TR0200011946.mm	NonCoding	5625610	5625740	30	NA	NA	MTA_TR0200011946.mm	MTA2Rn6	predicted gene, 23546	chr1	100	100	NA	NA	NA	NA	NA	NA	NA	NA	NA	NA	NA	NA	NA	NA	NA	NA	NA	NA	NA	NA	NA	NA	NA	NA	NonCoding	5.89905
TC0100000479.rn.1	3.6891	4.01172	-1.2506	down	2.5662e-05	0.000459488	MTA_TC1700000039.mm	Non-coding transcript identified by NONCODE: Sense No Exonic	chr1	+	MTA_TR1700000087.mm	NonCoding	46627645	46631410	30	NA	NA	MTA_TR1700000087.mm	MTA2Rn6	Non-coding transcript identified by NONCODE: Sense No Exonic	chr1	100	100	NA	NA	NA	NA	NA	NA	NA	NA	NA	NA	NA	NA	NA	NA	NA	NA	NA	NA	NA	NA	NA	NA	NA	NA	NonCoding	3.73547
TC0100004349.rn.1	5.0505	4.23015	1.76583	up	2.61131e-05	0.000466351	RGD7672446_1	uncharacterized LOC102551533	chr1	-	mRNARGD7672447_1	NonCoding	38815901	38819768	30	NA	NA	mRNARGD7672447_1	Rat Genome Database	uncharacterized LOC102551533	chr1	100	100	NA	NA	NA	NA	NA	NA	NA	NA	NA	NA	NA	NA	NA	NA	NA	NA	NA	NA	NA	NA	NA	NA	NA	NA	NonCoding	5.04757
TC0100005507.rn.1	4.0067	4.47624	-1.38466	down	2.62063e-05	0.000467623	RGD7652533_1	uncharacterized LOC102554954	chr1	-	mRNARGD7652535_1	NonCoding	113155934	113162363	30	NA	NA	mRNARGD7652535_1	Rat Genome Database	uncharacterized LOC102554954	chr1	100	100	NA	NA	NA	NA	NA	NA	NA	NA	NA	NA	NA	NA	NA	NA	NA	NA	NA	NA	NA	NA	NA	NA	NA	NA	NonCoding	4.13538
TC0100005643.rn.1	3.31094	3.74504	-1.35106	down	2.6467e-05	0.000471909	NA	NA	chr1	-	NA	NonCoding	122591900	122591987	30	NA	NA	ENSRNOT00000072736	ENSEMBL	ncrna:novel chromosome:Rnor_5.0:1:123725252:123725339:-1 gene:ENSRNOG00000045916 gene_biotype:miRNA transcript_biotype:miRNA	chr1	100	100	NA	NA	NA	NA	NA	NA	NA	NA	NA	NA	NA	NA	NA	NA	NA	NA	NA	NA	NA	NA	NA	NA	NA	NA	NonCoding	3.13059
TC0100007284.rn.1	7.27008	5.69011	2.98965	up	2.67842e-05	0.000476578	MTA_TC1900001132.mm	Non-coding transcript identified by NONCODE: Linc, Non-coding transcript identified by Luo, et al.	chr1	-	MTA_TR1900004114.mm	NonCoding	227585305	227601838	16	NA	NA	MTA_TR1900004114.mm	MTA2Rn6	Non-coding transcript identified by NONCODE: Linc, Non-coding transcript identified by Luo, et al.	chr1	100	100	NA	NA	NA	NA	NA	NA	NA	NA	NA	NA	NA	NA	NA	NA	NA	NA	NA	NA	NA	NA	NA	NA	NA	NA	NonCoding	7.87084
TC0100007755.rn.1	4.83915	5.44864	-1.52572	down	2.6835e-05	0.000477111	MTA_TC1900001548.mm	predicted gene, 24400	chr1	-	MTA_TR1900005278.mm	NonCoding	263635261	263635373	30	NA	NA	MTA_TR1900005278.mm	MTA2Rn6	predicted gene, 24400	chr1	100	100	NA	NA	NA	NA	NA	NA	NA	NA	NA	NA	NA	NA	NA	NA	NA	NA	NA	NA	NA	NA	NA	NA	NA	NA	NonCoding	4.7595
TC0100007933.rn.1	5.29984	4.82281	1.39188	up	2.69222e-05	0.000478291	MTA_TC1900000788.mm	Non-coding transcript identified by NONCODE: Sense No Exonic	chr1	-	MTA_TR1900002730.mm	NonCoding	276183751	276186232	30	NA	NA	MTA_TR1900002730.mm	MTA2Rn6	Non-coding transcript identified by NONCODE: Sense No Exonic	chr1	100	100	NA	NA	NA	NA	NA	NA	NA	NA	NA	NA	NA	NA	NA	NA	NA	NA	NA	NA	NA	NA	NA	NA	NA	NA	NonCoding	5.09966
TC0200000283.rn.1	4.35006	4.79342	-1.35978	down	2.6959e-05	0.000478772	MTA_TC1300001153.mm	Non-coding transcript identified by NONCODE: Linc	chr2	+	MTA_TR1300003188.mm	NonCoding	32592696	32593841	27	NA	NA	MTA_TR1300003188.mm	MTA2Rn6	Non-coding transcript identified by NONCODE: Linc	chr2	100	100	NA	NA	NA	NA	NA	NA	NA	NA	NA	NA	NA	NA	NA	NA	NA	NA	NA	NA	NA	NA	NA	NA	NA	NA	NonCoding	4.46145
TC0200000806.rn.1	9.38302	8.74531	1.55586	up	2.73705e-05	0.000485129	NA	NA	chr2	+	NA	NonCoding	95832934	95833003	5	NA	NA	ENSRNOT00000075364	ENSEMBL	ncrna:novel chromosome:Rnor_5.0:2:115574773:115574842:1 gene:ENSRNOG00000048822 gene_biotype:miRNA transcript_biotype:miRNA	chr2	100	100	NA	NA	NA	NA	NA	NA	NA	NA	NA	NA	NA	NA	NA	NA	NA	NA	NA	NA	NA	NA	NA	NA	NA	NA	NonCoding	8.83313
TC0200002054.rn.1	3.93295	4.31509	-1.30327	down	2.76051e-05	0.000488657	MTA_TC0300001195.mm	Non-coding transcript identified by NONCODE: Linc	chr2	+	MTA_TR0300004088.mm	NonCoding	219694698	219695103	30	NA	NA	MTA_TR0300004088.mm	MTA2Rn6	Non-coding transcript identified by NONCODE: Linc	chr2	100	100	NA	NA	NA	NA	NA	NA	NA	NA	NA	NA	NA	NA	NA	NA	NA	NA	NA	NA	NA	NA	NA	NA	NA	NA	NonCoding	4.14558
TC0200002541.rn.1	4.00377	3.70155	1.23304	up	2.77072e-05	0.000489944	MTA_TC1300002369.mm	Non-coding transcript identified by NONCODE: Antisense	chr2	-	MTA_TR1300006787.mm	NonCoding	11819596	11823199	30	NA	NA	MTA_TR1300006787.mm	MTA2Rn6	Non-coding transcript identified by NONCODE: Antisense	chr2	100	100	NA	NA	NA	NA	NA	NA	NA	NA	NA	NA	NA	NA	NA	NA	NA	NA	NA	NA	NA	NA	NA	NA	NA	NA	NonCoding	4.01589
TC0200002771.rn.1	5.46337	4.93173	1.44557	up	2.7716e-05	0.000489944	MTA_TC1300002567.mm	Non-coding transcript identified by NONCODE: Sense No Exonic	chr2	-	MTA_TR1300007426.mm	NonCoding	32965768	32966364	30	NA	NA	MTA_TR1300007426.mm	MTA2Rn6	Non-coding transcript identified by NONCODE: Sense No Exonic	chr2	100	100	NA	NA	NA	NA	NA	NA	NA	NA	NA	NA	NA	NA	NA	NA	NA	NA	NA	NA	NA	NA	NA	NA	NA	NA	NonCoding	5.3719
TC0200002914.rn.1	3.6892	4.23309	-1.45789	down	2.77281e-05	0.000489953	MTA_TC1300002693.mm	Non-coding transcript identified by NONCODE: Linc, Non-coding transcript identified by Luo, et al.	chr2	-	MTA_TR1300007821.mm	NonCoding	45283201	45284632	30	NA	NA	MTA_TR1300007821.mm	MTA2Rn6	Non-coding transcript identified by NONCODE: Linc, Non-coding transcript identified by Luo, et al.	chr2	100	100	NA	NA	NA	NA	NA	NA	NA	NA	NA	NA	NA	NA	NA	NA	NA	NA	NA	NA	NA	NA	NA	NA	NA	NA	NonCoding	4.04417
TC0200003564.rn.1	3.64839	3.92629	-1.21243	down	2.77385e-05	0.000490011	MTA_TC0300001900.mm	Non-coding transcript identified by Luo, et al., Non-coding transcript identified by NONCODE: Linc	chr2	-	MTA_TR0300006133.mm	NonCoding	127564566	127568868	30	NA	NA	MTA_TR0300006133.mm	MTA2Rn6	Non-coding transcript identified by Luo, et al., Non-coding transcript identified by NONCODE: Linc	chr2	100	100	NA	NA	NA	NA	NA	NA	NA	NA	NA	NA	NA	NA	NA	NA	NA	NA	NA	NA	NA	NA	NA	NA	NA	NA	NonCoding	3.7524
TC0200004926.rn.1	3.68347	4.78493	-2.14571	down	2.78736e-05	0.000491767	MTA_TC0300003164.mm	Non-coding transcript identified by NONCODE: Sense No Exonic	chr2	-	MTA_TR0300010476.mm	NonCoding	259863095	259863189	30	NA	NA	MTA_TR0300010476.mm	MTA2Rn6	Non-coding transcript identified by NONCODE: Sense No Exonic	chr2	100	100	NA	NA	NA	NA	NA	NA	NA	NA	NA	NA	NA	NA	NA	NA	NA	NA	NA	NA	NA	NA	NA	NA	NA	NA	NonCoding	3.78262
TC0300003087.rn.1	7.34513	7.02448	1.24889	up	2.84759e-05	0.000501366	MTA_TC0200003486.mm	predicted gene, 25264	chr3	-	MTA_TR0200012506.mm	NonCoding	34851630	34851746	30	NA	NA	MTA_TR0200012506.mm	MTA2Rn6	predicted gene, 25264	chr3	100	100	NA	NA	NA	NA	NA	NA	NA	NA	NA	NA	NA	NA	NA	NA	NA	NA	NA	NA	NA	NA	NA	NA	NA	NA	NonCoding	7.36662
TC0400001287.rn.1	3.73277	4.14779	-1.33332	down	2.88094e-05	0.000505408	MTA_TC0600000959.mm	Non-coding transcript identified by NONCODE: Linc	chr4	+	MTA_TR0600003227.mm	NonCoding	116986379	116989368	30	NA	NA	MTA_TR0600003227.mm	MTA2Rn6	Non-coding transcript identified by NONCODE: Linc	chr4	100	100	NA	NA	NA	NA	NA	NA	NA	NA	NA	NA	NA	NA	NA	NA	NA	NA	NA	NA	NA	NA	NA	NA	NA	NA	NonCoding	3.42977
TC0400001587.rn.1	3.73782	4.08803	-1.27475	down	2.88579e-05	0.000505634	MTA_TC0600001263.mm	predicted gene 15082, Non-coding transcript identified by NONCODE: Antisense, novel transcript	chr4	+	MTA_TR0600004268.mm	NonCoding	145906173	145908956	30	NA	NA	MTA_TR0600004268.mm	MTA2Rn6	predicted gene 15082, Non-coding transcript identified by NONCODE: Antisense, novel transcript	chr4	100	100	NA	NA	NA	NA	NA	NA	NA	NA	NA	NA	NA	NA	NA	NA	NA	NA	NA	NA	NA	NA	NA	NA	NA	NA	NonCoding	3.90737
TC0400002018.rn.1	3.84636	4.32129	-1.38985	down	2.89466e-05	0.000506764	MTA_TC0600001683.mm	Non-coding transcript identified by NONCODE: Linc	chr4	+	MTA_TR0600005668.mm	NonCoding	176726985	176727593	30	NA	NA	MTA_TR0600005668.mm	MTA2Rn6	Non-coding transcript identified by NONCODE: Linc	chr4	100	100	NA	NA	NA	NA	NA	NA	NA	NA	NA	NA	NA	NA	NA	NA	NA	NA	NA	NA	NA	NA	NA	NA	NA	NA	NonCoding	3.80666
TC0400003946.rn.1	6.60872	5.27385	2.52254	up	2.92369e-05	0.000511006	MTA_TC0600003320.mm	PREDICTED: uncharacterized LOC100861780 (LOC100861780), miscRNA.	chr4	-	MTA_TR0600011033.mm	NonCoding	169173331	169181966	30	NA	NA	MTA_TR0600011033.mm	MTA2Rn6	PREDICTED: uncharacterized LOC100861780 (LOC100861780), miscRNA.	chr4	100	100	NA	NA	NA	NA	NA	NA	NA	NA	NA	NA	NA	NA	NA	NA	NA	NA	NA	NA	NA	NA	NA	NA	NA	NA	NonCoding	7.06685
TC0400003993.rn.1	3.89086	4.23694	-1.2711	down	2.92387e-05	0.000511006	MTA_TC0600001641.mm	Non-coding transcript identified by NONCODE: Antisense, 17 days pregnant adult female amnion cDNA, RIKEN full-length enriched library, clone:I920034O18 product:unclassifiable, full insert sequence.	chr4	-	MTA_TR0600005546.mm	NonCoding	172900472	172922262	50	NA	NA	MTA_TR0600005546.mm	MTA2Rn6	Non-coding transcript identified by NONCODE: Antisense, 17 days pregnant adult female amnion cDNA, RIKEN full-length enriched library, clone:I920034O18 product:unclassifiable, full insert sequence.	chr4	100	100	NA	NA	NA	NA	NA	NA	NA	NA	NA	NA	NA	NA	NA	NA	NA	NA	NA	NA	NA	NA	NA	NA	NA	NA	NonCoding	4.06247
TC0500000139.rn.1	4.32279	3.98363	1.26502	up	2.93173e-05	0.000512119	MTA_TC0400000028.mm	predicted gene, 26436	chr5	+	MTA_TR0400000096.mm	NonCoding	17597052	17597182	30	NA	NA	MTA_TR0400000096.mm	MTA2Rn6	predicted gene, 26436	chr5	100	100	NA	NA	NA	NA	NA	NA	NA	NA	NA	NA	NA	NA	NA	NA	NA	NA	NA	NA	NA	NA	NA	NA	NA	NA	NonCoding	4.81815
TC0500002760.rn.1	4.37516	4.83425	-1.37467	down	2.94992e-05	0.000514253	MTA_TC0400002674.mm	predicted gene, 25445, Non-coding transcript identified by NONCODE: Antisense	chr5	-	MTA_TR0400009103.mm	NonCoding	70530704	70530983	30	NA	NA	MTA_TR0400009103.mm	MTA2Rn6	predicted gene, 25445, Non-coding transcript identified by NONCODE: Antisense	chr5	100	100	NA	NA	NA	NA	NA	NA	NA	NA	NA	NA	NA	NA	NA	NA	NA	NA	NA	NA	NA	NA	NA	NA	NA	NA	NonCoding	4.30276
TC0500002847.rn.1	4.28765	4.56962	-1.21586	down	2.95141e-05	0.000514382	MTA_TC0400002753.mm	Non-coding transcript identified by NONCODE: Linc, Non-coding transcript identified by Luo, et al.	chr5	-	MTA_TR0400009315.mm	NonCoding	76447832	76451968	30	NA	NA	MTA_TR0400009315.mm	MTA2Rn6	Non-coding transcript identified by NONCODE: Linc, Non-coding transcript identified by Luo, et al.	chr5	100	100	NA	NA	NA	NA	NA	NA	NA	NA	NA	NA	NA	NA	NA	NA	NA	NA	NA	NA	NA	NA	NA	NA	NA	NA	NonCoding	4.34971
TC0500003685.rn.1	4.43353	4.03535	1.31785	up	2.97146e-05	0.00051696	MTA_TC0400003614.mm	Non-coding transcript identified by NONCODE: Linc	chr5	-	MTA_TR0400012386.mm	NonCoding	147917989	147919901	30	NA	NA	MTA_TR0400012386.mm	MTA2Rn6	Non-coding transcript identified by NONCODE: Linc	chr5	100	100	NA	NA	NA	NA	NA	NA	NA	NA	NA	NA	NA	NA	NA	NA	NA	NA	NA	NA	NA	NA	NA	NA	NA	NA	NonCoding	4.25167
[truncated: 3,215 more rows]
[truncated: 5 more columns]

## Sheet: mRNA
probe_set	test2_average	control_average	FC	Regulation	P.Value	adj.P.Val	Gene.Symbol	Description	Chromosome	Strand	Public.Gene.IDs	Group	Start	Stop	total_probes	Cytoband	Entrez.ID	mRNA.Accession	mRNA.Source	mRNA.Description	mRNA.SeqName	mRNA.Assignment.Score	mRNA.Assignment.Coverage	SwissProt.mRNA.Accession	SwissProt.Accession	UniGene.Accession	UniGene.ID	UniGene.Expression.Information	GO.Biological.Process.Accession	GO.Biological.Process.ID	GO.Biological.Process.Term	GO.Biological.Process.Evidence	GO.Cellular.Component.Accession	GO.Cellular.Component.ID	GO.Cellular.Component.Term	GO.Cellular.Component.Evidence	GO.Melecular.Function.Accession	GO.Molecular.Function.ID	GO.Molecular.Function.Term	GO.Molecular.Function.Evidence	Pathway.Accession	Pathway.Source	Pathway.Name	Protein.Domains.mRNA.Accession	Protein.Domains.Source	Protein.Domains.Accession	Protein.Domains.Description	locus.type	RpostC_IRI1_expression
[truncated: 2,230 more rows]
[truncated: 5 more columns]

[truncated: 1 more sheets: others]
