# Supplementary material for: Gene expression profiling analysis to investigate the role of remote ischemic postconditioning in ischemia-reperfusion injury in rats
Source: BMC Genomics. 2019 May 9;20:361. doi: 10.1186/s12864-019-5743-9 (PMC6509872; doi:10.1186/s12864-019-5743-9)
Supplement: Supplementary file 7 — Table S5. The differently expressed genes identified by IRI + RPostC vs. control comparison. (XLSX 3603 kb) [file 12864_2019_5743_MOESM7_ESM.xlsx]

## Sheet: ncRNA
probe_set	test1_average	test2_average	control_average	FC	P.Value	adj.P.Val	Gene.Symbol	Description	Chromosome	Strand	Public.Gene.IDs	Group	Start	Stop	total_probes	Cytoband	Entrez.ID	mRNA.Accession	mRNA.Source	mRNA.Description	mRNA.SeqName	mRNA.Assignment.Score	mRNA.Assignment.Coverage	SwissProt.mRNA.Accession	SwissProt.Accession	UniGene.Accession	UniGene.ID	UniGene.Expression.Information	GO.Biological.Process.Accession	GO.Biological.Process.ID	GO.Biological.Process.Term	GO.Biological.Process.Evidence	GO.Cellular.Component.Accession	GO.Cellular.Component.ID	GO.Cellular.Component.Term	GO.Cellular.Component.Evidence	GO.Melecular.Function.Accession	GO.Molecular.Function.ID	GO.Molecular.Function.Term	GO.Molecular.Function.Evidence	Pathway.Accession	Pathway.Source	Pathway.Name	Protein.Domains.mRNA.Accession	Protein.Domains.Source	Protein.Domains.Accession	Protein.Domains.Description	locus.type	IRI_1_expression
TC0600000693.rn.1	8.04644	7.77514	3.65684	20.9605	4.05417e-17	2.79097e-12	MTA_TC1200000383.mm	predicted gene, 25248	chr6	+	MTA_TR1200001088.mm	NonCoding	62211388	62211412	1	NA	NA	MTA_TR1200001088.mm	MTA2Rn6	predicted gene, 25248	chr6	100	100	NA	NA	NA	NA	NA	NA	NA	NA	NA	NA	NA	NA	NA	NA	NA	NA	NA	NA	NA	NA	NA	NA	NA	NA	NonCoding	10.7931
TC0X00001784.rn.1	3.26405	3.899	4.8473	2.99644	2.56491e-16	4.41435e-12	MTA_TC0X00002551.mm	Sequence 119 from Patent WO2009144481.	chrX	-	MTA_TR0X00007112.mm	NonCoding	52105161	52105185	1	NA	NA	MTA_TR0X00007112.mm	MTA2Rn6	Sequence 119 from Patent WO2009144481.	chrX	100	100	NA	NA	NA	NA	NA	NA	NA	NA	NA	NA	NA	NA	NA	NA	NA	NA	NA	NA	NA	NA	NA	NA	NA	NA	NonCoding	2.87634
TC0600000860.rn.1	3.70585	3.09267	3.49318	1.52963	1.44896e-15	1.03415e-11	MTA_TC0300002891.mm	non-coding RNA, oocyte_clustered_small_RNA10779, complete sequence.	chr6	+	MTA_TR0300009667.mm	NonCoding	86069378	86069404	3	NA	NA	MTA_TR0300009667.mm	MTA2Rn6	non-coding RNA, oocyte_clustered_small_RNA10779, complete sequence.	chr6	100	100	NA	NA	NA	NA	NA	NA	NA	NA	NA	NA	NA	NA	NA	NA	NA	NA	NA	NA	NA	NA	NA	NA	NA	NA	NonCoding	5.08301
TC1800000320.rn.1	19.8384	19.8384	8.32163	2930.17	1.50221e-15	1.03415e-11	NA	NA	chr18	+	NA	NonCoding	29647839	29647979	30	NA	NA	NONRATT025802	NONCODE	Non-coding transcript identified by NONCODE	chr18	100	100	NA	NA	NA	NA	NA	NA	NA	NA	NA	NA	NA	NA	NA	NA	NA	NA	NA	NA	NA	NA	NA	NA	NA	NA	NonCoding	19.8384
TC0200000245.rn.1	5.52703	5.17677	5.1993	1.27479	2.31398e-15	1.32749e-11	MTA_TC1300001119.mm	predicted gene, 22698	chr2	+	MTA_TR1300003086.mm	NonCoding	28664728	28664763	12	NA	NA	MTA_TR1300003086.mm	MTA2Rn6	predicted gene, 22698	chr2	100	100	NA	NA	NA	NA	NA	NA	NA	NA	NA	NA	NA	NA	NA	NA	NA	NA	NA	NA	NA	NA	NA	NA	NA	NA	NonCoding	5.26634
TC0X00001589.rn.1	4.09127	3.20366	4.33243	2.18672	4.57475e-15	2.09956e-11	MTA_TC0X00001571.mm	predicted gene, 22359	chrX	-	MTA_TR0X00004337.mm	NonCoding	23990113	23990140	4	NA	NA	MTA_TR0X00004337.mm	MTA2Rn6	predicted gene, 22359	chrX	100	100	NA	NA	NA	NA	NA	NA	NA	NA	NA	NA	NA	NA	NA	NA	NA	NA	NA	NA	NA	NA	NA	NA	NA	NA	NonCoding	4.57781
TC2000000264.rn.1	4.27975	4.46348	5.0875	1.75048	6.42388e-15	2.60137e-11	MTA_TC1700000443.mm	RNA for germline small RNA gsRNA332, complete sequence.	chr20	+	MTA_TR1700001555.mm	NonCoding	6667904	6667936	9	NA	NA	MTA_TR1700001555.mm	MTA2Rn6	RNA for germline small RNA gsRNA332, complete sequence.	chr20	100	100	NA	NA	NA	NA	NA	NA	NA	NA	NA	NA	NA	NA	NA	NA	NA	NA	NA	NA	NA	NA	NA	NA	NA	NA	NonCoding	3.39064
TC0100003075.rn.1	10.442	10.867	5.07465	55.4192	1.4166e-14	4.64387e-11	MTA_TC1900000087.mm	Non-coding transcript identified by Luo, et al., Non-coding transcript identified by NONCODE: Linc	chr1	+	MTA_TR1900000411.mm	NonCoding	221189573	221193668	30	NA	NA	MTA_TR1900000411.mm	MTA2Rn6	Non-coding transcript identified by Luo, et al., Non-coding transcript identified by NONCODE: Linc	chr1	100	100	NA	NA	NA	NA	NA	NA	NA	NA	NA	NA	NA	NA	NA	NA	NA	NA	NA	NA	NA	NA	NA	NA	NA	NA	NonCoding	11.365
TC0400002518.rn.1	5.19866	3.72682	5.52676	3.48206	5.5543e-14	1.40223e-10	RGD7543256_1	uncharacterized LOC102551678	chr4	-	mRNARGD7543258_1	NonCoding	46664696	46680259	3	NA	NA	mRNARGD7543258_1	Rat Genome Database	uncharacterized LOC102551678	chr4	100	100	NA	NA	NA	NA	NA	NA	NA	NA	NA	NA	NA	NA	NA	NA	NA	NA	NA	NA	NA	NA	NA	NA	NA	NA	NonCoding	4.45424
TC0700003206.rn.1	4.46112	4.79135	4.85315	1.31223	9.80487e-14	2.04542e-10	MTA_TC1500001590.mm	RNA for germline small RNA gsRNA249, complete sequence.	chr7	-	MTA_TR1500004726.mm	NonCoding	99554797	99554821	1	NA	NA	MTA_TR1500004726.mm	MTA2Rn6	RNA for germline small RNA gsRNA249, complete sequence.	chr7	100	100	NA	NA	NA	NA	NA	NA	NA	NA	NA	NA	NA	NA	NA	NA	NA	NA	NA	NA	NA	NA	NA	NA	NA	NA	NonCoding	5.08301
TC0X00001253.rn.1	6.02314	6.65082	5.26084	2.62075	1.10563e-13	2.23864e-10	NA	NA	chrX	+	NA	NonCoding	152889573	152889651	30	NA	NA	ENSRNOT00000054657	ENSEMBL	ncrna:novel chromosome:Rnor_5.0:1:148620378:148620456:1 gene:ENSRNOG00000036553 gene_biotype:miRNA transcript_biotype:miRNA	chrX	100	100	NA	NA	NA	NA	NA	NA	NA	NA	NA	NA	NA	NA	NA	NA	NA	NA	NA	NA	NA	NA	NA	NA	NA	NA	NonCoding	6.05219
TC0200000670.rn.1	4.10746	3.78632	4.27121	1.39948	7.80134e-13	1.27871e-09	XLOC_024379	Zinc finger protein 622 [Source:UniProtKB/Swiss-Prot;Acc:Q7TM96] Chalmel, et. al. Testis-expressed Unannotated Transcripts (TUTs)	chr2	+	TCONS_00064263	NonCoding	78082611	78103124	30	NA	NA	TCONS_00064263	Chalmel	Zinc finger protein 622 [Source:UniProtKB/Swiss-Prot;Acc:Q7TM96] Chalmel, et. al. Testis-expressed Unannotated Transcripts (TUTs)	chr2	100	100	NA	NA	NA	NA	NA	NA	NA	NA	NA	NA	NA	NA	NA	NA	NA	NA	NA	NA	NA	NA	NA	NA	NA	NA	NonCoding	4.30972
TC1800001612.rn.1	4.2002	3.56507	3.7673	1.55307	9.57456e-13	1.49803e-09	MTA_TC1800001494.mm	piRNA piR-1116, complete sequence.	chr18	-	MTA_TR1800004513.mm	NonCoding	62787735	62787763	5	NA	NA	MTA_TR1800004513.mm	MTA2Rn6	piRNA piR-1116, complete sequence.	chr18	100	100	NA	NA	NA	NA	NA	NA	NA	NA	NA	NA	NA	NA	NA	NA	NA	NA	NA	NA	NA	NA	NA	NA	NA	NA	NonCoding	3.9066
TC0400000325.rn.1	6.61492	6.49951	5.55785	2.0807	2.05044e-12	2.72823e-09	kloywoy	Unannotated AceView Transcript	chr4	+	kloywoy.aSep08-unspliced	Pseudogene	31224701	31233635	50	NA	NA	kloywoy.aSep08-unspliced	Ace View	Unannotated AceView Transcript	chr4	100	100	NA	NA	NA	NA	NA	NA	NA	NA	NA	NA	NA	NA	NA	NA	NA	NA	NA	NA	NA	NA	NA	NA	NA	NA	Pseudogene	6.60626
TC0900001686.rn.1	6.57574	4.12113	4.7895	5.48167	2.06078e-12	2.72823e-09	Rnu7	U7 small nuclear RNA	chr9	-	NR_024201	NonCoding	24953929	24954127	1	6|6 59.17 cM	19866	NR_024201	RefSeq	Mus musculus U7 small nuclear RNA (Rnu7), small nuclear RNA.	chr9	100	100	NA	NA	NA	NA	NA	NR_024201	GO:0006396	RNA processing	inferred from direct assay	NA	NA	NA	NA	NA	NA	NA	NA	NA	NA	NA	NA	NA	NA	NA	NonCoding	6.43157
TC0400000327.rn.1	6.19965	6.2001	4.83772	2.57109	2.85671e-12	3.47184e-09	LOC500013	similar to sterile alpha motif domain containing 9-like	chr4	+	LOC500013.aSep08-unspliced	Pseudogene	31234306	31235711	30	NA	NA	LOC500013.aSep08-unspliced	Ace View	similar to sterile alpha motif domain containing 9-like	chr4	100	100	NA	NA	NA	NA	NA	NA	NA	NA	NA	NA	NA	NA	NA	NA	NA	NA	NA	NA	NA	NA	NA	NA	NA	NA	Pseudogene	6.24374
TC1000000363.rn.1	4.72061	4.44687	4.32787	1.31288	2.88626e-12	3.47184e-09	MTA_TC1100000382.mm	Non-coding transcript identified by Luo, et al., Non-coding transcript identified by NONCODE: Linc	chr10	+	MTA_TR1100001271.mm	NonCoding	20518965	20521591	30	NA	NA	MTA_TR1100001271.mm	MTA2Rn6	Non-coding transcript identified by Luo, et al., Non-coding transcript identified by NONCODE: Linc	chr10	100	100	NA	NA	NA	NA	NA	NA	NA	NA	NA	NA	NA	NA	NA	NA	NA	NA	NA	NA	NA	NA	NA	NA	NA	NA	NonCoding	4.45901
TC0400001067.rn.1	3.6648	3.62438	4.00947	1.30595	2.94875e-12	3.47184e-09	MTA_TC0600000766.mm	Non-coding transcript identified by Luo, et al., Non-coding transcript identified by NONCODE: Linc	chr4	+	MTA_TR0600002555.mm	NonCoding	96569184	96571321	30	NA	NA	MTA_TR0600002555.mm	MTA2Rn6	Non-coding transcript identified by Luo, et al., Non-coding transcript identified by NONCODE: Linc	chr4	100	100	NA	NA	NA	NA	NA	NA	NA	NA	NA	NA	NA	NA	NA	NA	NA	NA	NA	NA	NA	NA	NA	NA	NA	NA	NonCoding	3.60777
TC0700003304.rn.1	4.10261	4.55678	3.69319	1.81957	2.97549e-12	3.47184e-09	MTA_TC1500001680.mm	predicted gene, 24390	chr7	-	MTA_TR1500004962.mm	NonCoding	113882115	113882175	9	NA	NA	MTA_TR1500004962.mm	MTA2Rn6	predicted gene, 24390	chr7	100	100	NA	NA	NA	NA	NA	NA	NA	NA	NA	NA	NA	NA	NA	NA	NA	NA	NA	NA	NA	NA	NA	NA	NA	NA	NonCoding	4.31607
TC1500002217.rn.1	3.95893	3.72153	3.65512	1.2344	3.65544e-12	3.62095e-09	MTA_TC1400002550.mm	Non-coding transcript identified by NONCODE: Sense No Exonic	chr15	-	MTA_TR1400007769.mm	NonCoding	77442352	77444749	30	NA	NA	MTA_TR1400007769.mm	MTA2Rn6	Non-coding transcript identified by NONCODE: Sense No Exonic	chr15	100	100	NA	NA	NA	NA	NA	NA	NA	NA	NA	NA	NA	NA	NA	NA	NA	NA	NA	NA	NA	NA	NA	NA	NA	NA	NonCoding	3.73004
TC0600000414.rn.1	4.74668	4.48195	4.63445	1.20142	3.65544e-12	3.62095e-09	MTA_TC1200000080.mm	Non-coding transcript identified by NONCODE: Linc, Non-coding transcript identified by Luo, et al.	chr6	+	MTA_TR1200000332.mm	NonCoding	35100986	35101753	30	NA	NA	MTA_TR1200000332.mm	MTA2Rn6	Non-coding transcript identified by NONCODE: Linc, Non-coding transcript identified by Luo, et al.	chr6	100	100	NA	NA	NA	NA	NA	NA	NA	NA	NA	NA	NA	NA	NA	NA	NA	NA	NA	NA	NA	NA	NA	NA	NA	NA	NonCoding	4.46334
TC2000000927.rn.1	4.79932	5.4546	4.41661	2.05337	3.65544e-12	3.62095e-09	RGD7580254_1	uncharacterized LOC102549412	chr20	-	mRNARGD7580255_1	NonCoding	141313	143235	30	NA	NA	mRNARGD7580255_1	Rat Genome Database	uncharacterized LOC102549412	chr20	100	100	NA	NA	NA	NA	NA	NA	NA	NA	NA	NA	NA	NA	NA	NA	NA	NA	NA	NA	NA	NA	NA	NA	NA	NA	NonCoding	4.45455
TC2000001175.rn.1	5.98499	6.33495	5.2054	2.1879	3.65544e-12	3.62095e-09	MTA_TC1700001725.mm	RNA for germline small RNA gsRNA292, complete sequence.	chr20	-	MTA_TR1700006202.mm	NonCoding	6638154	6638178	1	NA	NA	MTA_TR1700006202.mm	MTA2Rn6	RNA for germline small RNA gsRNA292, complete sequence.	chr20	100	100	NA	NA	NA	NA	NA	NA	NA	NA	NA	NA	NA	NA	NA	NA	NA	NA	NA	NA	NA	NA	NA	NA	NA	NA	NonCoding	4.55415
TC1500001326.rn.1	5.56318	6.36902	4.10104	4.81651	4.74216e-12	4.41162e-09	MTA_TC1400000136.mm	Non-coding transcript identified by NONCODE: Sense No Exonic	chr15	-	MTA_TR1400000437.mm	NonCoding	9232209	9238541	30	NA	NA	MTA_TR1400000437.mm	MTA2Rn6	Non-coding transcript identified by NONCODE: Sense No Exonic	chr15	100	100	NA	NA	NA	NA	NA	NA	NA	NA	NA	NA	NA	NA	NA	NA	NA	NA	NA	NA	NA	NA	NA	NA	NA	NA	NonCoding	5.82848
TC0200004896.rn.1	5.62775	5.62673	5.94995	1.25112	5.56293e-12	4.90979e-09	MTA_TC0300003132.mm	Non-coding transcript identified by NONCODE: Linc, Non-coding transcript identified by Luo, et al.	chr2	-	MTA_TR0300010374.mm	NonCoding	256880179	256880637	19	NA	NA	MTA_TR0300010374.mm	MTA2Rn6	Non-coding transcript identified by NONCODE: Linc, Non-coding transcript identified by Luo, et al.	chr2	100	100	NA	NA	NA	NA	NA	NA	NA	NA	NA	NA	NA	NA	NA	NA	NA	NA	NA	NA	NA	NA	NA	NA	NA	NA	NonCoding	5.09842
TC0300002231.rn.1	3.20267	3.21168	3.68871	1.4006	5.65189e-12	4.92516e-09	MTA_TC0200002466.mm	Non-coding transcript identified by NONCODE: Linc, Non-coding transcript identified by Luo, et al.	chr3	+	MTA_TR0200008447.mm	NonCoding	157356223	157361004	30	NA	NA	MTA_TR0200008447.mm	MTA2Rn6	Non-coding transcript identified by NONCODE: Linc, Non-coding transcript identified by Luo, et al.	chr3	100	100	NA	NA	NA	NA	NA	NA	NA	NA	NA	NA	NA	NA	NA	NA	NA	NA	NA	NA	NA	NA	NA	NA	NA	NA	NonCoding	3.26912
TC0900000618.rn.1	6.58652	6.73378	5.82603	1.87612	6.06891e-12	5.03663e-09	MTA_TC0100002326.mm	Non-coding transcript identified by NONCODE: Linc	chr9	+	MTA_TR0100007452.mm	NonCoding	53574999	53575824	30	NA	NA	MTA_TR0100007452.mm	MTA2Rn6	Non-coding transcript identified by NONCODE: Linc	chr9	100	100	NA	NA	NA	NA	NA	NA	NA	NA	NA	NA	NA	NA	NA	NA	NA	NA	NA	NA	NA	NA	NA	NA	NA	NA	NonCoding	7.01316
TC0100003074.rn.1	6.69325	7.38124	5.04239	5.059	6.07247e-12	5.03663e-09	MTA_TC1900000086.mm	Non-coding transcript identified by Luo, et al., Non-coding transcript identified by NONCODE: Linc	chr1	+	MTA_TR1900000410.mm	NonCoding	221188299	221189543	30	NA	NA	MTA_TR1900000410.mm	MTA2Rn6	Non-coding transcript identified by Luo, et al., Non-coding transcript identified by NONCODE: Linc	chr1	100	100	NA	NA	NA	NA	NA	NA	NA	NA	NA	NA	NA	NA	NA	NA	NA	NA	NA	NA	NA	NA	NA	NA	NA	NA	NonCoding	7.59879
TC0M00000038.rn.1	19.9315	19.9315	19.6258	1.23601	6.66245e-12	5.30128e-09	NA	NA	chrM	-	NA	NonCoding	14062	14130	30	NA	NA	ENSRNOT00000049806	ENSEMBL	mt_genbank_import:novel chromosome:Rnor_5.0:MT:14062:14130:-1 gene:ENSRNOG00000032997 gene_biotype:Mt_tRNA transcript_biotype:Mt_tRNA	chrM	100	100	NA	NA	NA	NA	NA	NA	NA	NA	NA	NA	NA	NA	NA	NA	NA	NA	NA	NA	NA	NA	NA	NA	NA	NA	NonCoding	19.9315
TC1700001897.rn.1	3.79378	4.74352	4.53861	1.93152	7.19706e-12	5.63023e-09	MTA_TC1300000124.mm	microRNA 466i	chr17	-	MTA_TR1300000322.mm	NonCoding	49891628	49891656	5	NA	NA	MTA_TR1300000322.mm	MTA2Rn6	microRNA 466i	chr17	100	100	NA	NA	NA	NA	NA	NA	NA	NA	NA	NA	NA	NA	NA	NA	NA	NA	NA	NA	NA	NA	NA	NA	NA	NA	NonCoding	4.20688
TC1400001725.rn.1	5.5221	5.17934	4.69735	1.77122	9.24242e-12	6.7688e-09	MTA_TC0500000662.mm	predicted gene, 23661	chr14	-	MTA_TR0500002244.mm	NonCoding	40821397	40821432	12	NA	NA	MTA_TR0500002244.mm	MTA2Rn6	predicted gene, 23661	chr14	100	100	NA	NA	NA	NA	NA	NA	NA	NA	NA	NA	NA	NA	NA	NA	NA	NA	NA	NA	NA	NA	NA	NA	NA	NA	NonCoding	5.12194
TC1000000836.rn.1	4.3378	4.36048	5.08465	1.67813	9.79695e-12	6.95301e-09	Rnu5g	RNA, U5G small nuclear	chr10	+	NR_002852	NonCoding	51158238	51158279	18	9 C|9	97418	NR_002852	RefSeq	Mus musculus RNA, U5G small nuclear (Rnu5g), small nuclear RNA.	chr10	100	100	NA	NA	NA	NA	NA	NA	NA	NA	NA	NR_002852	GO:0005634	nucleus	inferred from direct assay	NA	NA	NA	NA	NA	NA	NA	NA	NA	NA	NA	NonCoding	5.20615
TC1400000527.rn.1	6.13668	7.003	5.02675	3.93471	1.05997e-11	7.38143e-09	MTA_TC0500002485.mm	Non-coding transcript identified by NONCODE: Linc	chr14	+	MTA_TR0500008697.mm	NonCoding	44503038	44504854	30	NA	NA	MTA_TR0500008697.mm	MTA2Rn6	Non-coding transcript identified by NONCODE: Linc	chr14	100	100	NA	NA	NA	NA	NA	NA	NA	NA	NA	NA	NA	NA	NA	NA	NA	NA	NA	NA	NA	NA	NA	NA	NA	NA	NonCoding	5.59739
TC0900002551.rn.1	4.36952	4.0985	4.34109	1.20666	1.15499e-11	7.91304e-09	MTA_TC1700001044.mm	predicted gene, 23773, Non-coding transcript identified by NONCODE: Linc	chr9	-	MTA_TR1700003995.mm	NonCoding	107804180	107804446	30	NA	NA	MTA_TR1700003995.mm	MTA2Rn6	predicted gene, 23773, Non-coding transcript identified by NONCODE: Linc	chr9	100	100	NA	NA	NA	NA	NA	NA	NA	NA	NA	NA	NA	NA	NA	NA	NA	NA	NA	NA	NA	NA	NA	NA	NA	NA	NonCoding	4.18425
TC0400000629.rn.1	4.05135	3.73298	4.06267	1.25674	1.26613e-11	8.46245e-09	MTA_TC0600000339.mm	Non-coding transcript identified by NONCODE: Linc	chr4	+	MTA_TR0600001163.mm	NonCoding	62377002	62378458	30	NA	NA	MTA_TR0600001163.mm	MTA2Rn6	Non-coding transcript identified by NONCODE: Linc	chr4	100	100	NA	NA	NA	NA	NA	NA	NA	NA	NA	NA	NA	NA	NA	NA	NA	NA	NA	NA	NA	NA	NA	NA	NA	NA	NonCoding	3.76896
TC0300001190.rn.1	3.83339	3.74575	4.46799	1.64973	1.48708e-11	9.56832e-09	MTA_TC0200001436.mm	RNA for germline small RNA gsRNA26, complete sequence.	chr3	+	MTA_TR0200004686.mm	NonCoding	81483947	81484014	30	NA	NA	MTA_TR0200004686.mm	MTA2Rn6	RNA for germline small RNA gsRNA26, complete sequence.	chr3	100	100	NA	NA	NA	NA	NA	NA	NA	NA	NA	NA	NA	NA	NA	NA	NA	NA	NA	NA	NA	NA	NA	NA	NA	NA	NonCoding	3.86656
TC1400001602.rn.1	4.5348	4.33235	4.85504	1.43663	1.51136e-11	9.56832e-09	MTA_TC0500000748.mm	predicted gene, 24304	chr14	-	MTA_TR0500002578.mm	NonCoding	30225479	30225585	30	NA	NA	MTA_TR0500002578.mm	MTA2Rn6	predicted gene, 24304	chr14	100	100	NA	NA	NA	NA	NA	NA	NA	NA	NA	NA	NA	NA	NA	NA	NA	NA	NA	NA	NA	NA	NA	NA	NA	NA	NonCoding	4.79444
TC0500000198.rn.1	7.77062	7.84105	5.50306	5.05597	1.56257e-11	9.77911e-09	NA	NA	chr5	+	NA	NonCoding	24420807	24421799	30	NA	NA	NONRATT042634	NONCODE	Non-coding transcript identified by NONCODE	chr5	100	100	NA	NA	NA	NA	NA	NA	NA	NA	NA	NA	NA	NA	NA	NA	NA	NA	NA	NA	NA	NA	NA	NA	NA	NA	NonCoding	8.02283
TC1400001104.rn.1	6.55632	7.00837	5.75138	2.38997	1.61749e-11	1.00316e-08	MTA_TC1100000212.mm	Non-coding transcript identified by NONCODE: Sense No Exonic	chr14	+	MTA_TR1100000733.mm	NonCoding	106132561	106137162	50	NA	NA	MTA_TR1100000733.mm	MTA2Rn6	Non-coding transcript identified by NONCODE: Sense No Exonic	chr14	100	100	NA	NA	NA	NA	NA	NA	NA	NA	NA	NA	NA	NA	NA	NA	NA	NA	NA	NA	NA	NA	NA	NA	NA	NA	NonCoding	6.36919
TC0100006375.rn.1	4.7768	5.11669	4.70219	1.33284	1.86317e-11	1.10573e-08	NA	NA	chr1	-	NA	Pseudogene	174275155	174275786	30	NA	NA	ENSRNOT00000059035	ENSEMBL	ensembl:novel chromosome:Rnor_5.0:1:181260688:181261319:-1 gene:ENSRNOG00000038673 gene_biotype:pseudogene transcript_biotype:pseudogene	chr1	100	100	NA	NA	NA	NA	NA	NA	NA	NA	NA	NA	NA	NA	NA	NA	NA	NA	NA	NA	NA	NA	NA	NA	NA	NA	Pseudogene	4.97135
TC0400002762.rn.1	4.00235	3.87798	4.23738	1.28289	2.72347e-11	1.48801e-08	MTA_TC0600002151.mm	clone 114908252830411G T-cell receptor beta chain (TCRB) mRNA, partial cds.	chr4	-	MTA_TR0600007156.mm	NonCoding	69422424	70816126	16	NA	NA	MTA_TR0600007156.mm	MTA2Rn6	clone 114908252830411G T-cell receptor beta chain (TCRB) mRNA, partial cds.	chr4	100	100	NA	NA	NA	NA	NA	NA	NA	NA	NA	NA	NA	NA	NA	NA	NA	NA	NA	NA	NA	NA	NA	NA	NA	NA	NonCoding	3.70809
TC1600000903.rn.1	5.83967	5.68717	5.02676	1.75676	3.49348e-11	1.85603e-08	MTA_TC0800001838.mm	predicted gene, 24568	chr16	+	MTA_TR0800005905.mm	NonCoding	75541239	75541269	2	NA	NA	MTA_TR0800005905.mm	MTA2Rn6	predicted gene, 24568	chr16	100	100	NA	NA	NA	NA	NA	NA	NA	NA	NA	NA	NA	NA	NA	NA	NA	NA	NA	NA	NA	NA	NA	NA	NA	NA	NonCoding	6.66398
TC0M00000033.rn.1	19.5812	19.9315	6.62603	10124	3.78798e-11	1.94606e-08	NA	NA	chrM	-	NA	NonCoding	6865	6933	30	NA	NA	ENSRNOT00000040283	ENSEMBL	mt_genbank_import:known chromosome:Rnor_5.0:MT:6865:6933:-1 gene:ENSRNOG00000032882 gene_biotype:Mt_tRNA transcript_biotype:Mt_tRNA	chrM	100	100	NA	NA	ENSRNOT00000040283	Rn.204626	adult	NA	NA	NA	NA	NA	NA	NA	NA	NA	NA	NA	NA	NA	NA	NA	NA	NA	NA	NA	NonCoding	18.8806
TC2000001643.rn.1	3.42877	2.86221	4.01839	2.22866	3.88943e-11	1.97311e-08	RGD7635229_1	uncharacterized LOC102555626	chr20	-	mRNARGD7635231_1	NonCoding	42350109	42356194	4	NA	NA	mRNARGD7635231_1	Rat Genome Database	uncharacterized LOC102555626	chr20	100	100	NA	NA	NA	NA	NA	NA	NA	NA	NA	NA	NA	NA	NA	NA	NA	NA	NA	NA	NA	NA	NA	NA	NA	NA	NonCoding	3.02137
TC0200004714.rn.1	4.27976	3.31773	3.80377	1.94805	3.9568e-11	1.97311e-08	RGD7555511_1	uncharacterized LOC102553185	chr2	-	mRNARGD7555512_1	NonCoding	237494519	237509639	7	NA	NA	mRNARGD7555512_1	Rat Genome Database	uncharacterized LOC102553185	chr2	100	100	NA	NA	NA	NA	NA	NA	NA	NA	NA	NA	NA	NA	NA	NA	NA	NA	NA	NA	NA	NA	NA	NA	NA	NA	NonCoding	5.00206
TC0400001536.rn.1	5.37571	5.13803	5.0193	1.28023	3.98393e-11	1.97311e-08	MTA_TC0600001201.mm	Non-coding transcript identified by Luo, et al., Non-coding transcript identified by NONCODE: Linc	chr4	+	MTA_TR0600004004.mm	NonCoding	140585329	140586376	30	NA	NA	MTA_TR0600004004.mm	MTA2Rn6	Non-coding transcript identified by Luo, et al., Non-coding transcript identified by NONCODE: Linc	chr4	100	100	NA	NA	NA	NA	NA	NA	NA	NA	NA	NA	NA	NA	NA	NA	NA	NA	NA	NA	NA	NA	NA	NA	NA	NA	NonCoding	5.64891
TC0400001535.rn.1	4.79583	5.00005	4.64523	1.27883	4.32392e-11	2.09625e-08	MTA_TC0600001200.mm	Non-coding transcript identified by NONCODE: Sense No Exonic	chr4	+	MTA_TR0600004003.mm	NonCoding	140532191	140533881	30	NA	NA	MTA_TR0600004003.mm	MTA2Rn6	Non-coding transcript identified by NONCODE: Sense No Exonic	chr4	100	100	NA	NA	NA	NA	NA	NA	NA	NA	NA	NA	NA	NA	NA	NA	NA	NA	NA	NA	NA	NA	NA	NA	NA	NA	NonCoding	5.09152
TC0700003427.rn.1	5.51046	4.78063	4.42622	2.12026	4.47824e-11	2.15049e-08	MTA_TC1500001808.mm	predicted gene 20688, Non-coding transcript identified by NONCODE: Sense No Exonic, novel transcript	chr7	-	MTA_TR1500005502.mm	NonCoding	118475604	118476094	30	NA	NA	MTA_TR1500005502.mm	MTA2Rn6	predicted gene 20688, Non-coding transcript identified by NONCODE: Sense No Exonic, novel transcript	chr7	100	100	NA	NA	NA	NA	NA	NA	NA	NA	NA	NA	NA	NA	NA	NA	NA	NA	NA	NA	NA	NA	NA	NA	NA	NA	NonCoding	6.67686
TC0X00002631.rn.1	6.43647	6.24938	6.92733	1.59986	4.49827e-11	2.15049e-08	MTA_TC0X00000711.mm	microRNA mir-7092 (Mir7092), microRNA.	chrX	-	MTA_TR0X00002108.mm	NonCoding	156395570	156395636	30	NA	NA	MTA_TR0X00002108.mm	MTA2Rn6	microRNA mir-7092 (Mir7092), microRNA.	chrX	100	100	NA	NA	NA	NA	NA	NA	NA	NA	NA	NA	NA	NA	NA	NA	NA	NA	NA	NA	NA	NA	NA	NA	NA	NA	NonCoding	6.43647
TC1400001376.rn.1	4.19137	4.23684	4.68677	1.40972	4.9393e-11	2.32898e-08	MTA_TC0500000982.mm	Non-coding transcript identified by NONCODE: Linc, Non-coding transcript identified by Luo, et al.	chr14	-	MTA_TR0500003280.mm	NonCoding	10605318	10608579	27	NA	NA	MTA_TR0500003280.mm	MTA2Rn6	Non-coding transcript identified by NONCODE: Linc, Non-coding transcript identified by Luo, et al.	chr14	100	100	NA	NA	NA	NA	NA	NA	NA	NA	NA	NA	NA	NA	NA	NA	NA	NA	NA	NA	NA	NA	NA	NA	NA	NA	NonCoding	4.2058
TC0100001615.rn.1	4.09754	3.88978	3.63839	1.37473	5.03877e-11	2.35972e-08	MTA_TC0700000947.mm	Non-coding transcript identified by NONCODE: Sense No Exonic	chr1	+	MTA_TR0700003540.mm	NonCoding	115990392	115991055	30	NA	NA	MTA_TR0700003540.mm	MTA2Rn6	Non-coding transcript identified by NONCODE: Sense No Exonic	chr1	100	100	NA	NA	NA	NA	NA	NA	NA	NA	NA	NA	NA	NA	NA	NA	NA	NA	NA	NA	NA	NA	NA	NA	NA	NA	NonCoding	4.33316
TC0100007272.rn.1	5.85438	6.16513	5.69046	1.3896	5.12504e-11	2.3839e-08	LOC690768	hypothetical protein LOC690768	chr1	-	LOC690768.aSep08	NonCoding	227093975	227108594	40	NA	NA	LOC690768.aSep08	Ace View	hypothetical protein LOC690768	chr1	100	100	NA	NA	NA	NA	NA	NA	NA	NA	NA	NA	NA	NA	NA	NA	NA	NA	NA	NA	NA	NA	NA	NA	NA	NA	NonCoding	5.86159
TC0200004644.rn.1	4.77212	4.96697	4.13727	1.77731	5.25269e-11	2.38931e-08	MTA_TC0300002904.mm	Non-coding transcript identified by NONCODE: Linc	chr2	-	MTA_TR0300009731.mm	NonCoding	231312345	231314274	30	NA	NA	MTA_TR0300009731.mm	MTA2Rn6	Non-coding transcript identified by NONCODE: Linc	chr2	100	100	NA	NA	NA	NA	NA	NA	NA	NA	NA	NA	NA	NA	NA	NA	NA	NA	NA	NA	NA	NA	NA	NA	NA	NA	NonCoding	4.83627
TC0900000641.rn.1	5.36917	6.04103	6.26517	1.8609	5.27548e-11	2.38931e-08	RGD7658958_1	uncharacterized LOC102551191	chr9	+	mRNARGD7658959_1	NonCoding	56167817	56186680	13	NA	NA	mRNARGD7658959_1	Rat Genome Database	uncharacterized LOC102551191	chr9	100	100	NA	NA	NA	NA	NA	NA	NA	NA	NA	NA	NA	NA	NA	NA	NA	NA	NA	NA	NA	NA	NA	NA	NA	NA	NonCoding	5.46656
TC0900001493.rn.1	4.96261	5.21575	4.10884	2.15385	5.31094e-11	2.38964e-08	RGD7653649_1	uncharacterized LOC102546816	chr9	-	mRNARGD7653650_1	NonCoding	11778861	11785366	40	NA	NA	mRNARGD7653650_1	Rat Genome Database	uncharacterized LOC102546816	chr9	100	100	NA	NA	NA	NA	NA	NA	NA	NA	NA	NA	NA	NA	NA	NA	NA	NA	NA	NA	NA	NA	NA	NA	NA	NA	NonCoding	4.81436
TC0M00000028.rn.1	14.6756	15.9709	5.45157	1467.7	6.86503e-11	2.86164e-08	NA	NA	chrM	-	NA	NonCoding	5010	5078	30	NA	NA	ENSRNOT00000044320	ENSEMBL	mt_genbank_import:novel chromosome:Rnor_5.0:MT:5010:5078:-1 gene:ENSRNOG00000033932 gene_biotype:Mt_tRNA transcript_biotype:Mt_tRNA	chrM	100	100	NA	NA	NA	NA	NA	NA	NA	NA	NA	NA	NA	NA	NA	NA	NA	NA	NA	NA	NA	NA	NA	NA	NA	NA	NonCoding	11.7017
TC1000001430.rn.1	4.40206	4.47486	5.24184	1.78977	6.90033e-11	2.86164e-08	MTA_TC1100001426.mm	Non-coding transcript identified by NONCODE: Sense No Exonic	chr10	+	MTA_TR1100005389.mm	NonCoding	81707572	81709302	30	NA	NA	MTA_TR1100005389.mm	MTA2Rn6	Non-coding transcript identified by NONCODE: Sense No Exonic	chr10	100	100	NA	NA	NA	NA	NA	NA	NA	NA	NA	NA	NA	NA	NA	NA	NA	NA	NA	NA	NA	NA	NA	NA	NA	NA	NonCoding	4.18186
TC0100006983.rn.1	8.6108	8.10152	7.83737	1.70934	7.07513e-11	2.88205e-08	MTA_TC0700004570.mm	non-coding RNA, oocyte_clustered_small_RNA12939, complete sequence.	chr1	-	MTA_TR0700015732.mm	NonCoding	215750792	215750816	1	NA	NA	MTA_TR0700015732.mm	MTA2Rn6	non-coding RNA, oocyte_clustered_small_RNA12939, complete sequence.	chr1	100	100	NA	NA	NA	NA	NA	NA	NA	NA	NA	NA	NA	NA	NA	NA	NA	NA	NA	NA	NA	NA	NA	NA	NA	NA	NonCoding	8.54549
TC0400000979.rn.1	4.38043	4.18956	4.50751	1.24656	7.59366e-11	3.02175e-08	MTA_TC0600000668.mm	Non-coding transcript identified by NONCODE: Linc, Non-coding transcript identified by Luo, et al.	chr4	+	MTA_TR0600002323.mm	NonCoding	85891317	85892622	30	NA	NA	MTA_TR0600002323.mm	MTA2Rn6	Non-coding transcript identified by NONCODE: Linc, Non-coding transcript identified by Luo, et al.	chr4	100	100	NA	NA	NA	NA	NA	NA	NA	NA	NA	NA	NA	NA	NA	NA	NA	NA	NA	NA	NA	NA	NA	NA	NA	NA	NonCoding	4.29965
TC0200000555.rn.1	4.21903	3.99334	4.42374	1.3476	8.73593e-11	3.37865e-08	MTA_TC1500000078.mm	Non-coding transcript identified by NONCODE: Sense No Exonic	chr2	+	MTA_TR1500000271.mm	NonCoding	60135160	60136069	30	NA	NA	MTA_TR1500000271.mm	MTA2Rn6	Non-coding transcript identified by NONCODE: Sense No Exonic	chr2	100	100	NA	NA	NA	NA	NA	NA	NA	NA	NA	NA	NA	NA	NA	NA	NA	NA	NA	NA	NA	NA	NA	NA	NA	NA	NonCoding	4.13613
TC0400000186.rn.1	5.17699	4.85138	5.57773	1.65445	8.838e-11	3.38014e-08	NA	NA	chr4	+	NA	NonCoding	13255441	13255620	30	NA	NA	ENSRNOT00000075112	ENSEMBL	ncrna:novel chromosome:Rnor_5.0:4:13238797:13238976:1 gene:ENSRNOG00000049486 gene_biotype:miRNA transcript_biotype:miRNA	chr4	100	100	NA	NA	NA	NA	NA	NA	NA	NA	NA	NA	NA	NA	NA	NA	NA	NA	NA	NA	NA	NA	NA	NA	NA	NA	NonCoding	5.43747
TC0400002671.rn.1	6.07787	5.75801	5.87331	1.24821	9.21556e-11	3.50507e-08	RGD7590637_1	uncharacterized LOC102552890	chr4	-	mRNARGD7590639_1	NonCoding	62290771	62298443	30	NA	NA	mRNARGD7590639_1	Rat Genome Database	uncharacterized LOC102552890	chr4	100	100	NA	NA	NA	NA	NA	NA	NA	NA	NA	NA	NA	NA	NA	NA	NA	NA	NA	NA	NA	NA	NA	NA	NA	NA	NonCoding	5.89227
TC0700003652.rn.1	4.5623	4.33638	4.63036	1.22602	9.44328e-11	3.51402e-08	MTA_TC1500002014.mm	predicted gene, 22818	chr7	-	MTA_TR1500006276.mm	NonCoding	127080167	127080267	30	NA	NA	MTA_TR1500006276.mm	MTA2Rn6	predicted gene, 22818	chr7	100	100	NA	NA	NA	NA	NA	NA	NA	NA	NA	NA	NA	NA	NA	NA	NA	NA	NA	NA	NA	NA	NA	NA	NA	NA	NonCoding	4.69637
TC0800000469.rn.1	4.26527	4.44984	4.7679	1.4168	9.53385e-11	3.52865e-08	NA	NA	chr8	+	NA	Pseudogene	42484374	42485305	30	NA	NA	ENSRNOT00000047328	ENSEMBL	ensembl:novel chromosome:Rnor_5.0:8:42471904:42472835:1 gene:ENSRNOG00000033882 gene_biotype:pseudogene transcript_biotype:pseudogene	chr8	100	100	NA	NA	NA	NA	NA	NA	NA	NA	NA	NA	NA	NA	NA	NA	NA	NA	NA	NA	NA	NA	NA	NA	NA	NA	Pseudogene	4.20856
TC0400002395.rn.1	7.71199	8.38971	6.81823	2.97209	1.17223e-10	4.09966e-08	MTA_TC0600001799.mm	PREDICTED: uncharacterized LOC100862129 (LOC100862129), miscRNA.	chr4	-	MTA_TR0600006032.mm	NonCoding	29564290	29571817	30	NA	NA	MTA_TR0600006032.mm	MTA2Rn6	PREDICTED: uncharacterized LOC100862129 (LOC100862129), miscRNA.	chr4	100	100	NA	NA	NA	NA	NA	NA	NA	NA	NA	NA	NA	NA	NA	NA	NA	NA	NA	NA	NA	NA	NA	NA	NA	NA	NonCoding	7.76191
TC0800001715.rn.1	6.46994	6.50694	6.74052	1.2063	1.32816e-10	4.56405e-08	RGD1589433_1	similar to MIC2 like 1	chr8	+	mRNARGD6686625_1	Pseudogene	126926272	126944014	70	NA	NA	mRNARGD6686625_1	Rat Genome Database	similar to MIC2 like 1	chr8	100	100	NA	NA	NA	NA	NA	NA	NA	NA	NA	NA	NA	NA	NA	NA	NA	NA	NA	NA	NA	NA	NA	NA	NA	NA	Pseudogene	6.32694
TC1800001702.rn.1	5.19767	4.82188	4.90432	1.29755	1.45031e-10	4.84671e-08	RGD7521983_1	uncharacterized LOC102552501	chr18	-	mRNARGD7521984_1	NonCoding	70736132	70736914	30	NA	NA	mRNARGD7521984_1	Rat Genome Database	uncharacterized LOC102552501	chr18	100	100	NA	NA	NA	NA	NA	NA	NA	NA	NA	NA	NA	NA	NA	NA	NA	NA	NA	NA	NA	NA	NA	NA	NA	NA	NonCoding	5.02438
TC1500002141.rn.1	8.17798	8.34577	4.48034	14.5751	1.62606e-10	5.18246e-08	MTA_TC1400002488.mm	Non-coding transcript identified by NONCODE: Sense No Exonic	chr15	-	MTA_TR1400007637.mm	NonCoding	61559933	61563480	50	NA	NA	MTA_TR1400007637.mm	MTA2Rn6	Non-coding transcript identified by NONCODE: Sense No Exonic	chr15	100	100	NA	NA	NA	NA	NA	NA	NA	NA	NA	NA	NA	NA	NA	NA	NA	NA	NA	NA	NA	NA	NA	NA	NA	NA	NonCoding	8.55202
TC0600000614.rn.1	4.02032	3.86808	4.20985	1.26731	2.07248e-10	6.34105e-08	RGD7734313_1	uncharacterized LOC102554773	chr6	+	mRNARGD7734315_1	NonCoding	55005881	55036195	30	NA	NA	mRNARGD7734315_1	Rat Genome Database	uncharacterized LOC102554773	chr6	100	100	NA	NA	NA	NA	NA	NA	NA	NA	NA	NA	NA	NA	NA	NA	NA	NA	NA	NA	NA	NA	NA	NA	NA	NA	NonCoding	4.04673
TC0700003205.rn.1	4.75073	4.63028	4.91727	1.22009	2.11616e-10	6.44604e-08	MTA_TC1500001589.mm	RNA for germline small RNA gsRNA246, complete sequence.	chr7	-	MTA_TR1500004725.mm	NonCoding	99551593	99551623	7	NA	NA	MTA_TR1500004725.mm	MTA2Rn6	RNA for germline small RNA gsRNA246, complete sequence.	chr7	100	100	NA	NA	NA	NA	NA	NA	NA	NA	NA	NA	NA	NA	NA	NA	NA	NA	NA	NA	NA	NA	NA	NA	NA	NA	NonCoding	4.80566
TC1000000356.rn.1	4.62318	4.94215	4.39615	1.46003	2.16027e-10	6.53515e-08	MTA_TC1100000376.mm	Non-coding transcript identified by NONCODE: Sense No Exonic	chr10	+	MTA_TR1100001265.mm	NonCoding	20114764	20118105	30	NA	NA	MTA_TR1100001265.mm	MTA2Rn6	Non-coding transcript identified by NONCODE: Sense No Exonic	chr10	100	100	NA	NA	NA	NA	NA	NA	NA	NA	NA	NA	NA	NA	NA	NA	NA	NA	NA	NA	NA	NA	NA	NA	NA	NA	NonCoding	4.81471
TC0200001261.rn.1	4.07882	4.67099	3.40269	2.40877	2.28403e-10	6.77746e-08	MTA_TC0300000509.mm	predicted gene, 22165	chr2	+	MTA_TR0300001495.mm	NonCoding	154638488	154638513	2	NA	NA	MTA_TR0300001495.mm	MTA2Rn6	predicted gene, 22165	chr2	100	100	NA	NA	NA	NA	NA	NA	NA	NA	NA	NA	NA	NA	NA	NA	NA	NA	NA	NA	NA	NA	NA	NA	NA	NA	NonCoding	2.76834
TC0200004648.rn.1	5.14178	5.42541	3.92172	2.83566	2.58036e-10	7.43251e-08	MTA_TC0300002909.mm	Non-coding transcript identified by NONCODE: Linc	chr2	-	MTA_TR0300009739.mm	NonCoding	231564638	231570435	30	NA	NA	MTA_TR0300009739.mm	MTA2Rn6	Non-coding transcript identified by NONCODE: Linc	chr2	100	100	NA	NA	NA	NA	NA	NA	NA	NA	NA	NA	NA	NA	NA	NA	NA	NA	NA	NA	NA	NA	NA	NA	NA	NA	NonCoding	6.07296
TC1300000852.rn.1	4.72541	4.34371	4.77556	1.34896	2.92335e-10	8.28185e-08	MTA_TC0100001662.mm	predicted gene, 25288, Non-coding transcript identified by NONCODE: Antisense	chr13	+	MTA_TR0100005492.mm	NonCoding	94868954	94869010	30	NA	NA	MTA_TR0100005492.mm	MTA2Rn6	predicted gene, 25288, Non-coding transcript identified by NONCODE: Antisense	chr13	100	100	NA	NA	NA	NA	NA	NA	NA	NA	NA	NA	NA	NA	NA	NA	NA	NA	NA	NA	NA	NA	NA	NA	NA	NA	NonCoding	4.17843
TC0600000835.rn.1	4.74134	4.91896	3.94468	1.96467	3.6423e-10	9.79465e-08	RGD7621655_1	uncharacterized LOC102553646	chr6	+	mRNARGD7621656_1	NonCoding	80068042	80070117	25	NA	NA	mRNARGD7621656_1	Rat Genome Database	uncharacterized LOC102553646	chr6	100	100	NA	NA	NA	NA	NA	NA	NA	NA	NA	NA	NA	NA	NA	NA	NA	NA	NA	NA	NA	NA	NA	NA	NA	NA	NonCoding	4.39246
TC0X00001344.rn.1	6.77755	6.96826	5.68092	2.44077	3.67703e-10	9.81139e-08	MTA_TC0X00002229.mm	PREDICTED: uncharacterized LOC100861729, transcript variant 1 (LOC100861729), miscRNA.	chrX	+	MTA_TR0X00006217.mm	NonCoding	158612757	158623785	30	NA	NA	MTA_TR0X00006217.mm	MTA2Rn6	PREDICTED: uncharacterized LOC100861729, transcript variant 1 (LOC100861729), miscRNA.	chrX	100	100	NA	NA	NA	NA	NA	NA	NA	NA	NA	NA	NA	NA	NA	NA	NA	NA	NA	NA	NA	NA	NA	NA	NA	NA	NonCoding	6.65271
TC1200000831.rn.1	5.01632	3.53664	6.27906	6.6919	3.77504e-10	1.0034e-07	MTA_TC0500003037.mm	RNA for germline small RNA gsRNA59, complete sequence.	chr12	+	MTA_TR0500010638.mm	NonCoding	49087654	49087678	1	NA	NA	MTA_TR0500010638.mm	MTA2Rn6	RNA for germline small RNA gsRNA59, complete sequence.	chr12	100	100	NA	NA	NA	NA	NA	NA	NA	NA	NA	NA	NA	NA	NA	NA	NA	NA	NA	NA	NA	NA	NA	NA	NA	NA	NonCoding	3.26627
TC1800000673.rn.1	4.30863	4.38869	4.09998	1.22155	3.87096e-10	1.01568e-07	MTA_TC1800000664.mm	predicted gene, 23016	chr18	+	MTA_TR1800002003.mm	NonCoding	60222915	60222967	11	NA	NA	MTA_TR1800002003.mm	MTA2Rn6	predicted gene, 23016	chr18	100	100	NA	NA	NA	NA	NA	NA	NA	NA	NA	NA	NA	NA	NA	NA	NA	NA	NA	NA	NA	NA	NA	NA	NA	NA	NonCoding	4.38376
TC0100005777.rn.1	4.03912	3.81582	4.72671	1.88021	4.09036e-10	1.06662e-07	MTA_TC0700003509.mm	RNA for germline small RNA gsRNA151, complete sequence.	chr1	-	MTA_TR0700012105.mm	NonCoding	135171340	135171369	6	NA	NA	MTA_TR0700012105.mm	MTA2Rn6	RNA for germline small RNA gsRNA151, complete sequence.	chr1	100	100	NA	NA	NA	NA	NA	NA	NA	NA	NA	NA	NA	NA	NA	NA	NA	NA	NA	NA	NA	NA	NA	NA	NA	NA	NonCoding	4.43111
TC0600000134.rn.1	5.41553	5.87717	5.034	1.79399	4.23199e-10	1.08708e-07	MTA_TC1700001293.mm	Non-coding transcript identified by NONCODE: Sense No Exonic	chr6	+	MTA_TR1700004667.mm	NonCoding	9544093	9548772	40	NA	NA	MTA_TR1700004667.mm	MTA2Rn6	Non-coding transcript identified by NONCODE: Sense No Exonic	chr6	100	100	NA	NA	NA	NA	NA	NA	NA	NA	NA	NA	NA	NA	NA	NA	NA	NA	NA	NA	NA	NA	NA	NA	NA	NA	NonCoding	5.36062
TC0800000342.rn.1	3.51749	3.23006	3.34634	1.22047	4.3869e-10	1.12269e-07	MTA_TC0900000294.mm	Non-coding transcript identified by NONCODE: Linc, Non-coding transcript identified by Luo, et al.	chr8	+	MTA_TR0900000943.mm	NonCoding	33740379	33746203	16	NA	NA	MTA_TR0900000943.mm	MTA2Rn6	Non-coding transcript identified by NONCODE: Linc, Non-coding transcript identified by Luo, et al.	chr8	100	100	NA	NA	NA	NA	NA	NA	NA	NA	NA	NA	NA	NA	NA	NA	NA	NA	NA	NA	NA	NA	NA	NA	NA	NA	NonCoding	3.23619
TC0900002671.rn.1	4.41901	4.49757	3.9594	1.45214	4.63296e-10	1.1802e-07	MTA_TC1700002476.mm	Non-coding transcript identified by NONCODE: Antisense	chr9	-	MTA_TR1700008994.mm	NonCoding	119083087	119086310	30	NA	NA	MTA_TR1700008994.mm	MTA2Rn6	Non-coding transcript identified by NONCODE: Antisense	chr9	100	100	NA	NA	NA	NA	NA	NA	NA	NA	NA	NA	NA	NA	NA	NA	NA	NA	NA	NA	NA	NA	NA	NA	NA	NA	NonCoding	4.37341
TC1500001325.rn.1	7.02147	7.68021	4.75917	7.57394	4.94505e-10	1.24244e-07	MTA_TC1400000137.mm	Non-coding transcript identified by NONCODE: Sense No Exonic	chr15	-	MTA_TR1400000438.mm	NonCoding	9227570	9230376	30	NA	NA	MTA_TR1400000438.mm	MTA2Rn6	Non-coding transcript identified by NONCODE: Sense No Exonic	chr15	100	100	NA	NA	NA	NA	NA	NA	NA	NA	NA	NA	NA	NA	NA	NA	NA	NA	NA	NA	NA	NA	NA	NA	NA	NA	NonCoding	7.09024
TC0100006594.rn.1	8.25389	8.43092	4.19992	18.7784	5.48299e-10	1.3529e-07	MTA_TC0700003304.mm	predicted gene, 22776	chr1	-	MTA_TR0700011590.mm	NonCoding	194877097	194877189	30	NA	NA	MTA_TR0700011590.mm	MTA2Rn6	predicted gene, 22776	chr1	100	100	NA	NA	NA	NA	NA	NA	NA	NA	NA	NA	NA	NA	NA	NA	NA	NA	NA	NA	NA	NA	NA	NA	NA	NA	NonCoding	8.30657
TC0400000800.rn.1	4.51337	4.35356	5.02111	1.58837	5.6084e-10	1.37141e-07	MTA_TC0600000507.mm	Non-coding transcript identified by NONCODE: Sense No Exonic	chr4	+	MTA_TR0600001754.mm	NonCoding	75073727	75075661	30	NA	NA	MTA_TR0600001754.mm	MTA2Rn6	Non-coding transcript identified by NONCODE: Sense No Exonic	chr4	100	100	NA	NA	NA	NA	NA	NA	NA	NA	NA	NA	NA	NA	NA	NA	NA	NA	NA	NA	NA	NA	NA	NA	NA	NA	NonCoding	4.51584
TC1700000328.rn.1	4.19516	4.24873	3.91806	1.2576	5.84021e-10	1.41568e-07	MTA_TC1300001913.mm	Non-coding transcript identified by NONCODE: Sense No Exonic	chr17	+	MTA_TR1300005191.mm	NonCoding	19262473	19266416	30	NA	NA	MTA_TR1300005191.mm	MTA2Rn6	Non-coding transcript identified by NONCODE: Sense No Exonic	chr17	100	100	NA	NA	NA	NA	NA	NA	NA	NA	NA	NA	NA	NA	NA	NA	NA	NA	NA	NA	NA	NA	NA	NA	NA	NA	NonCoding	4.17333
TC2000000276.rn.1	9.89964	9.42672	8.93706	1.94879	6.1349e-10	1.47825e-07	MTA_TC1700000456.mm	RNA for germline small RNA gsRNA354, complete sequence.	chr20	+	MTA_TR1700001568.mm	NonCoding	6679001	6679026	2	NA	NA	MTA_TR1700001568.mm	MTA2Rn6	RNA for germline small RNA gsRNA354, complete sequence.	chr20	100	100	NA	NA	NA	NA	NA	NA	NA	NA	NA	NA	NA	NA	NA	NA	NA	NA	NA	NA	NA	NA	NA	NA	NA	NA	NonCoding	10.0979
TC2000000928.rn.1	5.98349	6.46671	4.72686	3.34001	6.14131e-10	1.47825e-07	RGD7557260_1	uncharacterized LOC102549353	chr20	-	mRNARGD7557261_1	NonCoding	151564	153394	30	NA	NA	mRNARGD7557261_1	Rat Genome Database	uncharacterized LOC102549353	chr20	100	100	NA	NA	NA	NA	NA	NA	NA	NA	NA	NA	NA	NA	NA	NA	NA	NA	NA	NA	NA	NA	NA	NA	NA	NA	NonCoding	5.74721
TC0200003110.rn.1	4.4156	4.39206	5.18417	1.7316	6.49194e-10	1.53966e-07	MTA_TC1500001246.mm	Non-coding transcript identified by NONCODE: Linc	chr2	-	MTA_TR1500003867.mm	NonCoding	64935844	64936024	30	NA	NA	MTA_TR1500003867.mm	MTA2Rn6	Non-coding transcript identified by NONCODE: Linc	chr2	100	100	NA	NA	NA	NA	NA	NA	NA	NA	NA	NA	NA	NA	NA	NA	NA	NA	NA	NA	NA	NA	NA	NA	NA	NA	NonCoding	4.33289
TC0X00000706.rn.1	5.18562	5.3704	5.50389	1.24683	6.95899e-10	1.62949e-07	MTA_TC0X00001064.mm	predicted gene, 23656	chrX	+	MTA_TR0X00003011.mm	NonCoding	76682884	76682929	22	NA	NA	MTA_TR0X00003011.mm	MTA2Rn6	predicted gene, 23656	chrX	100	100	NA	NA	NA	NA	NA	NA	NA	NA	NA	NA	NA	NA	NA	NA	NA	NA	NA	NA	NA	NA	NA	NA	NA	NA	NonCoding	5.92551
TC1800000751.rn.1	5.93078	6.02432	4.80511	2.3282	7.11753e-10	1.65535e-07	MTA_TC1800000725.mm	Non-coding transcript identified by NONCODE: Antisense	chr18	+	MTA_TR1800002168.mm	NonCoding	64065215	64067403	30	NA	NA	MTA_TR1800002168.mm	MTA2Rn6	Non-coding transcript identified by NONCODE: Antisense	chr18	100	100	NA	NA	NA	NA	NA	NA	NA	NA	NA	NA	NA	NA	NA	NA	NA	NA	NA	NA	NA	NA	NA	NA	NA	NA	NonCoding	6.51867
TC1800001226.rn.1	3.96092	3.90899	4.38542	1.3913	7.17481e-10	1.65687e-07	MTA_TC1800001152.mm	Non-coding transcript identified by NONCODE: Sense No Exonic	chr18	-	MTA_TR1800003555.mm	NonCoding	27383777	27385028	30	NA	NA	MTA_TR1800003555.mm	MTA2Rn6	Non-coding transcript identified by NONCODE: Sense No Exonic	chr18	100	100	NA	NA	NA	NA	NA	NA	NA	NA	NA	NA	NA	NA	NA	NA	NA	NA	NA	NA	NA	NA	NA	NA	NA	NA	NonCoding	4.22797
TC0400002551.rn.1	4.03851	4.36834	4.02013	1.27298	7.55985e-10	1.70634e-07	MTA_TC0600001954.mm	Non-coding transcript identified by Luo, et al., Non-coding transcript identified by NONCODE: Linc	chr4	-	MTA_TR0600006488.mm	NonCoding	51880378	51881573	30	NA	NA	MTA_TR0600006488.mm	MTA2Rn6	Non-coding transcript identified by Luo, et al., Non-coding transcript identified by NONCODE: Linc	chr4	100	100	NA	NA	NA	NA	NA	NA	NA	NA	NA	NA	NA	NA	NA	NA	NA	NA	NA	NA	NA	NA	NA	NA	NA	NA	NonCoding	3.84108
TC0400002713.rn.1	4.42285	4.83172	4.93842	1.42955	7.77176e-10	1.74844e-07	MTA_TC0600002100.mm	Non-coding transcript identified by Luo, et al., Non-coding transcript identified by NONCODE: Linc	chr4	-	MTA_TR0600007000.mm	NonCoding	66163521	66164736	30	NA	NA	MTA_TR0600007000.mm	MTA2Rn6	Non-coding transcript identified by Luo, et al., Non-coding transcript identified by NONCODE: Linc	chr4	100	100	NA	NA	NA	NA	NA	NA	NA	NA	NA	NA	NA	NA	NA	NA	NA	NA	NA	NA	NA	NA	NA	NA	NA	NA	NonCoding	4.77778
TC1500000249.rn.1	5.40067	6.02508	4.79965	2.33825	7.9768e-10	1.78292e-07	MTA_TC1400000518.mm	Non-coding transcript identified by NONCODE: Linc	chr15	+	MTA_TR1400001652.mm	NonCoding	24553656	24555628	30	NA	NA	MTA_TR1400001652.mm	MTA2Rn6	Non-coding transcript identified by NONCODE: Linc	chr15	100	100	NA	NA	NA	NA	NA	NA	NA	NA	NA	NA	NA	NA	NA	NA	NA	NA	NA	NA	NA	NA	NA	NA	NA	NA	NonCoding	5.49926
TC1800000523.rn.1	4.04132	3.82515	4.77804	1.93575	8.11535e-10	1.80802e-07	MTA_TC1800000547.mm	Non-coding transcript identified by Luo, et al., Non-coding transcript identified by NONCODE: Linc	chr18	+	MTA_TR1800001628.mm	NonCoding	48977739	48979917	30	NA	NA	MTA_TR1800001628.mm	MTA2Rn6	Non-coding transcript identified by Luo, et al., Non-coding transcript identified by NONCODE: Linc	chr18	100	100	NA	NA	NA	NA	NA	NA	NA	NA	NA	NA	NA	NA	NA	NA	NA	NA	NA	NA	NA	NA	NA	NA	NA	NA	NonCoding	3.97769
TC0500000201.rn.1	4.15769	4.14941	4.50763	1.28184	9.01467e-10	1.97012e-07	MTA_TC0400000086.mm	Non-coding transcript identified by NONCODE: Linc	chr5	+	MTA_TR0400000265.mm	NonCoding	24502074	24504112	30	NA	NA	MTA_TR0400000265.mm	MTA2Rn6	Non-coding transcript identified by NONCODE: Linc	chr5	100	100	NA	NA	NA	NA	NA	NA	NA	NA	NA	NA	NA	NA	NA	NA	NA	NA	NA	NA	NA	NA	NA	NA	NA	NA	NonCoding	4.21047
TC0300001182.rn.1	4.13253	4.17525	3.75661	1.33667	1.00568e-09	2.15679e-07	MTA_TC0200001428.mm	RNA for germline small RNA gsRNA18, complete sequence.	chr3	+	MTA_TR0200004678.mm	NonCoding	81465246	81465275	6	NA	NA	MTA_TR0200004678.mm	MTA2Rn6	RNA for germline small RNA gsRNA18, complete sequence.	chr3	100	100	NA	NA	NA	NA	NA	NA	NA	NA	NA	NA	NA	NA	NA	NA	NA	NA	NA	NA	NA	NA	NA	NA	NA	NA	NonCoding	4.4185
TC1100000033.rn.1	4.49052	4.41424	4.77181	1.28126	1.12313e-09	2.34298e-07	MTA_TC1600000814.mm	Non-coding transcript identified by Luo, et al., Non-coding transcript identified by NONCODE: Linc	chr11	+	MTA_TR1600002896.mm	NonCoding	7687329	7689570	30	NA	NA	MTA_TR1600002896.mm	MTA2Rn6	Non-coding transcript identified by Luo, et al., Non-coding transcript identified by NONCODE: Linc	chr11	100	100	NA	NA	NA	NA	NA	NA	NA	NA	NA	NA	NA	NA	NA	NA	NA	NA	NA	NA	NA	NA	NA	NA	NA	NA	NonCoding	4.26792
TC2000001170.rn.1	5.80472	6.17638	4.40391	3.41637	1.13844e-09	2.35353e-07	MTA_TC1700001720.mm	RNA for germline small RNA gsRNA285, complete sequence.	chr20	-	MTA_TR1700006197.mm	NonCoding	6627578	6627604	3	NA	NA	MTA_TR1700006197.mm	MTA2Rn6	RNA for germline small RNA gsRNA285, complete sequence.	chr20	100	100	NA	NA	NA	NA	NA	NA	NA	NA	NA	NA	NA	NA	NA	NA	NA	NA	NA	NA	NA	NA	NA	NA	NA	NA	NonCoding	7.55623
TC0600001540.rn.1	4.24517	4.22294	4.4982	1.21022	1.18136e-09	2.40613e-07	Mir381	microRNA mir-381	chr6	+	NR_032129	NonCoding	133876586	133876693	20	NA	100314084	NR_032129	RefSeq	Rattus norvegicus microRNA mir-381 (Mir381), microRNA.	chr6	100	100	NA	NA	NA	NA	NA	NA	NA	NA	NA	NA	NA	NA	NA	NA	NA	NA	NA	NA	NA	NA	NA	NA	NA	NA	NonCoding	4.49857
TC1500000233.rn.1	5.51546	5.57195	5.25024	1.24981	1.27483e-09	2.56093e-07	MTA_TC1400000506.mm	Non-coding transcript identified by NONCODE: Linc, Non-coding transcript identified by Luo, et al.	chr15	+	MTA_TR1400001578.mm	NonCoding	23659022	23660301	50	NA	NA	MTA_TR1400001578.mm	MTA2Rn6	Non-coding transcript identified by NONCODE: Linc, Non-coding transcript identified by Luo, et al.	chr15	100	100	NA	NA	NA	NA	NA	NA	NA	NA	NA	NA	NA	NA	NA	NA	NA	NA	NA	NA	NA	NA	NA	NA	NA	NA	NonCoding	5.12508
TC0100004248.rn.1	6.38595	6.72153	6.24916	1.38738	1.27597e-09	2.56093e-07	NA	NA	chr1	-	NA	NonCoding	30085337	30085434	30	NA	NA	ENSRNOT00000075225	ENSEMBL	ncrna:novel chromosome:Rnor_5.0:1:31518610:31518707:-1 gene:ENSRNOG00000050157 gene_biotype:miRNA transcript_biotype:miRNA	chr1	100	100	NA	NA	NA	NA	NA	NA	NA	NA	NA	NA	NA	NA	NA	NA	NA	NA	NA	NA	NA	NA	NA	NA	NA	NA	NonCoding	6.35419
TC0300004603.rn.1	5.29864	5.38436	6.18534	1.84894	1.2835e-09	2.56113e-07	NA	NA	chr3	-	NA	NonCoding	153231100	153231224	30	NA	NA	ENSRNOT00000073120	ENSEMBL	ncrna:novel chromosome:Rnor_5.0:3:158483655:158483779:1 gene:ENSRNOG00000050427 gene_biotype:miRNA transcript_biotype:miRNA	chr3	100	100	NA	NA	NA	NA	NA	NA	NA	NA	NA	NA	NA	NA	NA	NA	NA	NA	NA	NA	NA	NA	NA	NA	NA	NA	NonCoding	4.97511
TC0500004196.rn.1	5.28287	5.06421	4.30849	1.9648	1.28767e-09	2.56202e-07	MTA_TC0400004138.mm	PREDICTED: predicted gene, 19313 (Gm19313), miscRNA.	chr5	-	MTA_TR0400014451.mm	NonCoding	172611728	172613213	30	NA	NA	MTA_TR0400014451.mm	MTA2Rn6	PREDICTED: predicted gene, 19313 (Gm19313), miscRNA.	chr5	100	100	NA	NA	NA	NA	NA	NA	NA	NA	NA	NA	NA	NA	NA	NA	NA	NA	NA	NA	NA	NA	NA	NA	NA	NA	NonCoding	5.29449
TC1200000067.rn.1	5.47764	5.27369	4.68961	1.72672	1.31243e-09	2.58144e-07	charoy	Unannotated AceView Transcript	chr12	+	charoy.aSep08-unspliced	NonCoding	3301965	3309681	90	NA	NA	charoy.aSep08-unspliced	Ace View	Unannotated AceView Transcript	chr12	100	100	NA	NA	NA	NA	NA	NA	NA	NA	NA	NA	NA	NA	NA	NA	NA	NA	NA	NA	NA	NA	NA	NA	NA	NA	NonCoding	5.46656
TC0100003508.rn.1	12.4356	12.1827	10.1456	4.89032	1.35782e-09	2.64802e-07	MTA_TC1900000492.mm	predicted gene, 23334	chr1	+	MTA_TR1900001770.mm	NonCoding	252377463	252377489	3	NA	NA	MTA_TR1900001770.mm	MTA2Rn6	predicted gene, 23334	chr1	100	100	NA	NA	NA	NA	NA	NA	NA	NA	NA	NA	NA	NA	NA	NA	NA	NA	NA	NA	NA	NA	NA	NA	NA	NA	NonCoding	11.6387
TC0X00001609.rn.1	10.3524	10.5946	9.85889	1.66521	1.49034e-09	2.84205e-07	MTA_TC0X00001692.mm	PREDICTED: predicted gene, 19528, transcript variant 1 (Gm19528), miscRNA.	chrX	-	MTA_TR0X00004721.mm	NonCoding	28593397	28595395	30	NA	NA	MTA_TR0X00004721.mm	MTA2Rn6	PREDICTED: predicted gene, 19528, transcript variant 1 (Gm19528), miscRNA.	chrX	100	100	NA	NA	NA	NA	NA	NA	NA	NA	NA	NA	NA	NA	NA	NA	NA	NA	NA	NA	NA	NA	NA	NA	NA	NA	NonCoding	10.4105
TC1000001248.rn.1	4.83501	5.01936	4.62257	1.31657	1.49034e-09	2.84205e-07	MTA_TC1100001240.mm	Non-coding transcript identified by NONCODE: Sense No Exonic	chr10	+	MTA_TR1100004675.mm	NonCoding	70397752	70398277	30	NA	NA	MTA_TR1100004675.mm	MTA2Rn6	Non-coding transcript identified by NONCODE: Sense No Exonic	chr10	100	100	NA	NA	NA	NA	NA	NA	NA	NA	NA	NA	NA	NA	NA	NA	NA	NA	NA	NA	NA	NA	NA	NA	NA	NA	NonCoding	4.41589
TC0200004647.rn.1	5.61741	5.79305	4.61129	2.26853	1.5383e-09	2.90749e-07	MTA_TC0300002908.mm	Non-coding transcript identified by NONCODE: Linc	chr2	-	MTA_TR0300009738.mm	NonCoding	231539373	231542499	30	NA	NA	MTA_TR0300009738.mm	MTA2Rn6	Non-coding transcript identified by NONCODE: Linc	chr2	100	100	NA	NA	NA	NA	NA	NA	NA	NA	NA	NA	NA	NA	NA	NA	NA	NA	NA	NA	NA	NA	NA	NA	NA	NA	NonCoding	6.18522
TC0500003753.rn.1	5.53919	5.43771	5.2342	1.23541	1.57893e-09	2.96177e-07	MTA_TC0400003673.mm	Non-coding transcript identified by NONCODE: Linc	chr5	-	MTA_TR0400012627.mm	NonCoding	150680568	150683600	30	NA	NA	MTA_TR0400012627.mm	MTA2Rn6	Non-coding transcript identified by NONCODE: Linc	chr5	100	100	NA	NA	NA	NA	NA	NA	NA	NA	NA	NA	NA	NA	NA	NA	NA	NA	NA	NA	NA	NA	NA	NA	NA	NA	NonCoding	5.74459
TC0600003280.rn.1	7.36108	7.34352	3.25522	17.2182	1.60091e-09	2.99483e-07	MTA_TC1200002460.mm	immunoglobulin heavy diversity 5-8	chr6	-	MTA_TR1200007229.mm	NonCoding	138293373	138293400	4	NA	NA	MTA_TR1200007229.mm	MTA2Rn6	immunoglobulin heavy diversity 5-8	chr6	100	100	NA	NA	NA	NA	NA	NA	NA	NA	NA	NA	NA	NA	NA	NA	NA	NA	NA	NA	NA	NA	NA	NA	NA	NA	NonCoding	6.88981
TC0700002319.rn.1	4.82726	5.07723	4.66162	1.33386	1.61466e-09	3.00897e-07	RGD7681987_1	uncharacterized LOC102555931	chr7	-	mRNARGD7681988_1	NonCoding	22657558	22686231	30	NA	NA	mRNARGD7681988_1	Rat Genome Database	uncharacterized LOC102555931	chr7	100	100	NA	NA	NA	NA	NA	NA	NA	NA	NA	NA	NA	NA	NA	NA	NA	NA	NA	NA	NA	NA	NA	NA	NA	NA	NonCoding	4.54335
TC0900000221.rn.1	4.69669	4.55747	4.91119	1.27785	1.61721e-09	3.00897e-07	MTA_TC1700002182.mm	Non-coding transcript identified by NONCODE: Sense No Exonic	chr9	+	MTA_TR1700008151.mm	NonCoding	16673162	16676610	30	NA	NA	MTA_TR1700008151.mm	MTA2Rn6	Non-coding transcript identified by NONCODE: Sense No Exonic	chr9	100	100	NA	NA	NA	NA	NA	NA	NA	NA	NA	NA	NA	NA	NA	NA	NA	NA	NA	NA	NA	NA	NA	NA	NA	NA	NonCoding	4.54505
TC0900000317.rn.1	4.18895	3.96191	4.27571	1.24298	1.63781e-09	3.03908e-07	MTA_TC1700002109.mm	predicted gene, 23078	chr9	+	MTA_TR1700007832.mm	NonCoding	23374341	23374501	30	NA	NA	MTA_TR1700007832.mm	MTA2Rn6	predicted gene, 23078	chr9	100	100	NA	NA	NA	NA	NA	NA	NA	NA	NA	NA	NA	NA	NA	NA	NA	NA	NA	NA	NA	NA	NA	NA	NA	NA	NonCoding	4.1811
TC2000000262.rn.1	12.1417	11.6861	11.7544	1.3713	1.71681e-09	3.16013e-07	MTA_TC1700000441.mm	RNA for germline small RNA gsRNA331, complete sequence.	chr20	+	MTA_TR1700001553.mm	NonCoding	6666303	6666331	5	NA	NA	MTA_TR1700001553.mm	MTA2Rn6	RNA for germline small RNA gsRNA331, complete sequence.	chr20	100	100	NA	NA	NA	NA	NA	NA	NA	NA	NA	NA	NA	NA	NA	NA	NA	NA	NA	NA	NA	NA	NA	NA	NA	NA	NonCoding	12.5639
TC0600000181.rn.1	4.66215	4.84616	4.40123	1.36125	1.86509e-09	3.39673e-07	MTA_TC1700001330.mm	predicted gene, 24510	chr6	+	MTA_TR1700004776.mm	NonCoding	14141002	14141046	21	NA	NA	MTA_TR1700004776.mm	MTA2Rn6	predicted gene, 24510	chr6	100	100	NA	NA	NA	NA	NA	NA	NA	NA	NA	NA	NA	NA	NA	NA	NA	NA	NA	NA	NA	NA	NA	NA	NA	NA	NonCoding	5.65877
TC1900000955.rn.1	4.23012	4.02255	4.88124	1.81339	1.95979e-09	3.5411e-07	MTA_TC0800001158.mm	Non-coding transcript identified by Luo, et al., Non-coding transcript identified by NONCODE: Linc	chr19	-	MTA_TR0800003747.mm	NonCoding	6802780	6804201	22	NA	NA	MTA_TR0800003747.mm	MTA2Rn6	Non-coding transcript identified by Luo, et al., Non-coding transcript identified by NONCODE: Linc	chr19	100	100	NA	NA	NA	NA	NA	NA	NA	NA	NA	NA	NA	NA	NA	NA	NA	NA	NA	NA	NA	NA	NA	NA	NA	NA	NonCoding	4.32916
TC0100007475.rn.1	3.91685	3.69778	3.97901	1.21523	2.04954e-09	3.6553e-07	MTA_TC1900001304.mm	Non-coding transcript identified by Luo, et al., Non-coding transcript identified by NONCODE: Linc	chr1	-	MTA_TR1900004521.mm	NonCoding	244598497	244599314	30	NA	NA	MTA_TR1900004521.mm	MTA2Rn6	Non-coding transcript identified by Luo, et al., Non-coding transcript identified by NONCODE: Linc	chr1	100	100	NA	NA	NA	NA	NA	NA	NA	NA	NA	NA	NA	NA	NA	NA	NA	NA	NA	NA	NA	NA	NA	NA	NA	NA	NonCoding	3.8904
TC0200000839.rn.1	4.20153	4.15476	4.67148	1.4307	2.05725e-09	3.65957e-07	MTA_TC0300000114.mm	Non-coding transcript identified by Luo, et al., Non-coding transcript identified by NONCODE: Linc	chr2	+	MTA_TR0300000235.mm	NonCoding	103253190	103254545	30	NA	NA	MTA_TR0300000235.mm	MTA2Rn6	Non-coding transcript identified by Luo, et al., Non-coding transcript identified by NONCODE: Linc	chr2	100	100	NA	NA	NA	NA	NA	NA	NA	NA	NA	NA	NA	NA	NA	NA	NA	NA	NA	NA	NA	NA	NA	NA	NA	NA	NonCoding	4.27765
TC1100001625.rn.1	4.10494	3.9229	4.28825	1.28819	2.14946e-09	3.77482e-07	MTA_TC1600000596.mm	Non-coding transcript identified by NONCODE: Linc	chr11	-	MTA_TR1600002294.mm	NonCoding	62823903	62825020	30	NA	NA	MTA_TR1600002294.mm	MTA2Rn6	Non-coding transcript identified by NONCODE: Linc	chr11	100	100	NA	NA	NA	NA	NA	NA	NA	NA	NA	NA	NA	NA	NA	NA	NA	NA	NA	NA	NA	NA	NA	NA	NA	NA	NonCoding	4.09874
TC1700000925.rn.1	5.09745	4.80865	5.11041	1.23264	2.21055e-09	3.83322e-07	MTA_TC0200002960.mm	Non-coding transcript identified by NONCODE: Linc	chr17	+	MTA_TR0200010303.mm	NonCoding	70754226	70769163	30	NA	NA	MTA_TR0200010303.mm	MTA2Rn6	Non-coding transcript identified by NONCODE: Linc	chr17	100	100	NA	NA	NA	NA	NA	NA	NA	NA	NA	NA	NA	NA	NA	NA	NA	NA	NA	NA	NA	NA	NA	NA	NA	NA	NonCoding	5.11776
TC1700001434.rn.1	9.23269	9.66189	6.99245	6.36183	2.27095e-09	3.92805e-07	XLOC_019278	Chalmel, et. al. Testis-expressed Unannotated Transcripts (TUTs)	chr17	-	TCONS_00045088	NonCoding	15245346	15247505	30	NA	NA	TCONS_00045088	Chalmel	Chalmel, et. al. Testis-expressed Unannotated Transcripts (TUTs)	chr17	100	100	NA	NA	NA	NA	NA	NA	NA	NA	NA	NA	NA	NA	NA	NA	NA	NA	NA	NA	NA	NA	NA	NA	NA	NA	NonCoding	8.73904
TC1800001848.rn.1	6.58204	6.55507	6.99337	1.35501	2.51448e-09	4.23233e-07	MTA_TC1800001728.mm	Non-coding transcript identified by NONCODE: Linc	chr18	-	MTA_TR1800005123.mm	NonCoding	85959628	85960285	30	NA	NA	MTA_TR1800005123.mm	MTA2Rn6	Non-coding transcript identified by NONCODE: Linc	chr18	100	100	NA	NA	NA	NA	NA	NA	NA	NA	NA	NA	NA	NA	NA	NA	NA	NA	NA	NA	NA	NA	NA	NA	NA	NA	NonCoding	6.66256
TC0300000001.rn.1	6.06347	5.69828	4.81439	2.37689	2.57582e-09	4.30399e-07	RGD1562465_1	similar to GTPase activating protein testicular GAP1	chr3	+	mRNARGD7749345_1	NonCoding	3216	10252	40	NA	NA	mRNARGD7749345_1	Rat Genome Database	similar to GTPase activating protein testicular GAP1	chr3	100	100	NA	NA	NA	NA	NA	NA	NA	NA	NA	NA	NA	NA	NA	NA	NA	NA	NA	NA	NA	NA	NA	NA	NA	NA	NonCoding	6.09185
TC0300003038.rn.1	4.63343	4.36397	4.5654	1.20536	2.70812e-09	4.49411e-07	MTA_TC0200003457.mm	Non-coding transcript identified by NONCODE: Sense No Exonic	chr3	-	MTA_TR0200012427.mm	NonCoding	26812893	26813894	30	NA	NA	MTA_TR0200012427.mm	MTA2Rn6	Non-coding transcript identified by NONCODE: Sense No Exonic	chr3	100	100	NA	NA	NA	NA	NA	NA	NA	NA	NA	NA	NA	NA	NA	NA	NA	NA	NA	NA	NA	NA	NA	NA	NA	NA	NonCoding	4.20157
TC0300004318.rn.1	6.20634	6.61123	5.24928	2.57032	2.74867e-09	4.54866e-07	RGD7592225_1	uncharacterized LOC102547277	chr3	-	mRNARGD7592227_1	NonCoding	138099424	138109499	30	NA	NA	mRNARGD7592227_1	Rat Genome Database	uncharacterized LOC102547277	chr3	100	100	NA	NA	NA	NA	NA	NA	NA	NA	NA	NA	NA	NA	NA	NA	NA	NA	NA	NA	NA	NA	NA	NA	NA	NA	NonCoding	6.01665
TC0500004114.rn.1	4.10456	4.04213	4.35538	1.2425	2.75915e-09	4.55505e-07	RGD7752004_1	uncharacterized LOC102556501	chr5	-	mRNARGD7752005_1	NonCoding	168054664	168060078	30	NA	NA	mRNARGD7752005_1	Rat Genome Database	uncharacterized LOC102556501	chr5	100	100	NA	NA	NA	NA	NA	NA	NA	NA	NA	NA	NA	NA	NA	NA	NA	NA	NA	NA	NA	NA	NA	NA	NA	NA	NonCoding	4.13739
TC0700002473.rn.1	4.33607	4.44004	4.69644	1.28375	2.78517e-09	4.58701e-07	Mir135a	microRNA mir-135a	chr7	-	NR_031881	NonCoding	32894877	32894976	30	NA	100314280	NR_031881	RefSeq	Rattus norvegicus microRNA mir-135a (Mir135a), microRNA.	chr7	100	100	NA	NA	NA	NA	NA	NR_031881	GO:0010628	positive regulation of gene expression	not recorded	NA	NA	NA	NA	NA	NA	NA	NA	NA	NA	NA	NA	NA	NA	NA	NonCoding	4.46896
TC0700003136.rn.1	3.73303	3.38428	3.84479	1.37602	2.82016e-09	4.62532e-07	MTA_TC1500001525.mm	Non-coding transcript identified by NONCODE: Sense No Exonic	chr7	-	MTA_TR1500004539.mm	NonCoding	93210434	93214507	30	NA	NA	MTA_TR1500004539.mm	MTA2Rn6	Non-coding transcript identified by NONCODE: Sense No Exonic	chr7	100	100	NA	NA	NA	NA	NA	NA	NA	NA	NA	NA	NA	NA	NA	NA	NA	NA	NA	NA	NA	NA	NA	NA	NA	NA	NonCoding	3.62208
TC0X00001245.rn.1	4.67962	4.37025	4.56857	1.23917	2.84538e-09	4.65198e-07	MTA_TC0X00000601.mm	RIKEN cDNA 1700036O09 gene, Non-coding transcript identified by NONCODE: Linc, novel transcript	chrX	+	MTA_TR0X00001632.mm	NonCoding	151833883	151834771	30	NA	NA	MTA_TR0X00001632.mm	MTA2Rn6	RIKEN cDNA 1700036O09 gene, Non-coding transcript identified by NONCODE: Linc, novel transcript	chrX	100	100	NA	NA	NA	NA	NA	NA	NA	NA	NA	NA	NA	NA	NA	NA	NA	NA	NA	NA	NA	NA	NA	NA	NA	NA	NonCoding	4.71487
TC1100000150.rn.1	5.73553	5.97429	5.50798	1.38157	2.85261e-09	4.65198e-07	Mir155	microRNA mir-155	chr11	+	NR_106710	NonCoding	24176603	24176667	30	NA	102465831	NR_106710	RefSeq	Rattus norvegicus microRNA mir-155 (Mir155), microRNA.	chr11	100	100	NA	NA	NA	NA	NA	NA	NA	NA	NA	NA	NA	NA	NA	NA	NA	NA	NA	NA	NA	NA	NA	NA	NA	NA	NonCoding	5.59813
TC1400002349.rn.1	4.3517	4.13264	4.03923	1.24182	2.96158e-09	4.78902e-07	MTA_TC1100002345.mm	Non-coding transcript identified by NONCODE: Sense No Exonic	chr14	-	MTA_TR1100009061.mm	NonCoding	107073394	107076316	30	NA	NA	MTA_TR1100009061.mm	MTA2Rn6	Non-coding transcript identified by NONCODE: Sense No Exonic	chr14	100	100	NA	NA	NA	NA	NA	NA	NA	NA	NA	NA	NA	NA	NA	NA	NA	NA	NA	NA	NA	NA	NA	NA	NA	NA	NonCoding	4.17626
TC0300004226.rn.1	5.04086	4.58386	5.13422	1.46445	3.14978e-09	4.97019e-07	MTA_TC0200004679.mm	predicted gene 14097, Non-coding transcript identified by NONCODE: Antisense, putative novel transcript	chr3	-	MTA_TR0200016627.mm	NonCoding	125324402	125327817	30	NA	NA	MTA_TR0200016627.mm	MTA2Rn6	predicted gene 14097, Non-coding transcript identified by NONCODE: Antisense, putative novel transcript	chr3	100	100	NA	NA	NA	NA	NA	NA	NA	NA	NA	NA	NA	NA	NA	NA	NA	NA	NA	NA	NA	NA	NA	NA	NA	NA	NonCoding	4.73121
TC0400003473.rn.1	5.25019	5.29859	4.59397	1.62971	3.14978e-09	4.97019e-07	MTA_TC0600002864.mm	Non-coding transcript identified by NONCODE: Sense No Exonic	chr4	-	MTA_TR0600009348.mm	NonCoding	133888889	133890662	30	NA	NA	MTA_TR0600009348.mm	MTA2Rn6	Non-coding transcript identified by NONCODE: Sense No Exonic	chr4	100	100	NA	NA	NA	NA	NA	NA	NA	NA	NA	NA	NA	NA	NA	NA	NA	NA	NA	NA	NA	NA	NA	NA	NA	NA	NonCoding	4.91842
TC0900001943.rn.1	6.05054	6.03784	4.54741	2.83455	3.16121e-09	4.97019e-07	MTA_TC0100000376.mm	Non-coding transcript identified by NONCODE: Antisense	chr9	-	MTA_TR0100001114.mm	NonCoding	54259219	54261026	30	NA	NA	MTA_TR0100001114.mm	MTA2Rn6	Non-coding transcript identified by NONCODE: Antisense	chr9	100	100	NA	NA	NA	NA	NA	NA	NA	NA	NA	NA	NA	NA	NA	NA	NA	NA	NA	NA	NA	NA	NA	NA	NA	NA	NonCoding	5.82812
TC0X00001065.rn.1	6.45136	6.53785	5.08573	2.73609	3.16252e-09	4.97019e-07	MTA_TC0X00000333.mm	PREDICTED: predicted gene, 19899 (Gm19899), miscRNA.	chrX	+	MTA_TR0X00000930.mm	NonCoding	123705239	123707266	30	NA	NA	MTA_TR0X00000930.mm	MTA2Rn6	PREDICTED: predicted gene, 19899 (Gm19899), miscRNA.	chrX	100	100	NA	NA	NA	NA	NA	NA	NA	NA	NA	NA	NA	NA	NA	NA	NA	NA	NA	NA	NA	NA	NA	NA	NA	NA	NonCoding	6.51327
TC1000002636.rn.1	4.22237	4.20285	4.59535	1.31267	3.17322e-09	4.97019e-07	RGD7565160_1	uncharacterized LOC102551644	chr10	-	mRNARGD7565162_1	NonCoding	30871376	30878581	30	NA	NA	mRNARGD7565162_1	Rat Genome Database	uncharacterized LOC102551644	chr10	100	100	NA	NA	NA	NA	NA	NA	NA	NA	NA	NA	NA	NA	NA	NA	NA	NA	NA	NA	NA	NA	NA	NA	NA	NA	NonCoding	4.23554
TC1000004002.rn.1	4.09512	4.08391	3.79141	1.23432	3.17667e-09	4.97019e-07	MTA_TC1100003971.mm	Non-coding transcript identified by NONCODE: Sense No Exonic	chr10	-	MTA_TR1100015054.mm	NonCoding	96421163	96423269	30	NA	NA	MTA_TR1100015054.mm	MTA2Rn6	Non-coding transcript identified by NONCODE: Sense No Exonic	chr10	100	100	NA	NA	NA	NA	NA	NA	NA	NA	NA	NA	NA	NA	NA	NA	NA	NA	NA	NA	NA	NA	NA	NA	NA	NA	NonCoding	4.05227
TC1800000748.rn.1	4.50431	4.28111	3.93919	1.47951	3.35798e-09	5.19188e-07	MTA_TC1800000721.mm	Non-coding transcript identified by NONCODE: Sense No Exonic	chr18	+	MTA_TR1800002164.mm	NonCoding	63936466	63938744	30	NA	NA	MTA_TR1800002164.mm	MTA2Rn6	Non-coding transcript identified by NONCODE: Sense No Exonic	chr18	100	100	NA	NA	NA	NA	NA	NA	NA	NA	NA	NA	NA	NA	NA	NA	NA	NA	NA	NA	NA	NA	NA	NA	NA	NA	NonCoding	4.25633
TC0500002617.rn.1	4.7915	4.5924	5.07181	1.39417	3.60259e-09	5.47483e-07	MTA_TC0400002528.mm	predicted gene 12454, Non-coding transcript identified by NONCODE: Antisense, novel transcript	chr5	-	MTA_TR0400008623.mm	NonCoding	59007599	59010644	30	NA	NA	MTA_TR0400008623.mm	MTA2Rn6	predicted gene 12454, Non-coding transcript identified by NONCODE: Antisense, novel transcript	chr5	100	100	NA	NA	NA	NA	NA	NA	NA	NA	NA	NA	NA	NA	NA	NA	NA	NA	NA	NA	NA	NA	NA	NA	NA	NA	NonCoding	4.7593
TC0M00000007.rn.1	7.71911	7.84261	5.29747	5.83667	3.80501e-09	5.72793e-07	NA	NA	chrM	+	NA	NonCoding	3695	3763	30	NA	NA	ENSRNOT00000051008	ENSEMBL	mt_genbank_import:novel chromosome:Rnor_5.0:MT:3695:3763:1 gene:ENSRNOG00000029301 gene_biotype:Mt_tRNA transcript_biotype:Mt_tRNA	chrM	100	100	NA	NA	NA	NA	NA	NA	NA	NA	NA	NA	NA	NA	NA	NA	NA	NA	NA	NA	NA	NA	NA	NA	NA	NA	NonCoding	5.29693
TC0X00000887.rn.1	3.64326	3.4859	3.84191	1.27988	3.81668e-09	5.72793e-07	MTA_TC0X00001291.mm	Non-coding transcript identified by NONCODE: Antisense	chrX	+	MTA_TR0X00003536.mm	NonCoding	105808924	105811103	30	NA	NA	MTA_TR0X00003536.mm	MTA2Rn6	Non-coding transcript identified by NONCODE: Antisense	chrX	100	100	NA	NA	NA	NA	NA	NA	NA	NA	NA	NA	NA	NA	NA	NA	NA	NA	NA	NA	NA	NA	NA	NA	NA	NA	NonCoding	3.58263
TC0200002944.rn.1	7.76122	8.37205	4.26556	17.2257	3.97284e-09	5.91988e-07	MTA_TC1300002719.mm	Non-coding transcript identified by NONCODE: Sense No Exonic	chr2	-	MTA_TR1300007878.mm	NonCoding	47275293	47277639	30	NA	NA	MTA_TR1300007878.mm	MTA2Rn6	Non-coding transcript identified by NONCODE: Sense No Exonic	chr2	100	100	NA	NA	NA	NA	NA	NA	NA	NA	NA	NA	NA	NA	NA	NA	NA	NA	NA	NA	NA	NA	NA	NA	NA	NA	NonCoding	7.61739
TC0300001248.rn.1	4.24824	4.1525	4.87695	1.65227	4.18527e-09	6.20953e-07	MTA_TC0200001500.mm	predicted gene 13804, ribosomal protein L27a (Rpl27a) pseudogene	chr3	+	MTA_TR0200004810.mm	Pseudogene	87646126	87646292	30	NA	NA	MTA_TR0200004810.mm	MTA2Rn6	predicted gene 13804, ribosomal protein L27a (Rpl27a) pseudogene	chr3	100	100	NA	NA	NA	NA	NA	NA	NA	NA	NA	NA	NA	NA	NA	NA	NA	NA	NA	NA	NA	NA	NA	NA	NA	NA	Pseudogene	4.16341
TC0600000704.rn.1	6.24989	6.54297	6.3691	1.22526	4.29324e-09	6.31528e-07	NA	NA	chr6	+	NA	Pseudogene	64649194	64649645	30	NA	NA	ENSRNOT00000039776	ENSEMBL	ensembl:novel chromosome:Rnor_5.0:6:74230275:74230726:1 gene:ENSRNOG00000024969 gene_biotype:pseudogene transcript_biotype:pseudogene	chr6	100	100	NA	NA	NA	NA	NA	NA	NA	NA	NA	NA	NA	NA	NA	NA	NA	NA	NA	NA	NA	NA	NA	NA	NA	NA	Pseudogene	5.97115
TC0800001706.rn.1	4.18342	3.89568	3.90942	1.22073	4.34077e-09	6.33109e-07	RGD7630481_1	uncharacterized LOC102547874	chr8	+	mRNARGD7630483_1	NonCoding	126538424	126556028	38	NA	NA	mRNARGD7630483_1	Rat Genome Database	uncharacterized LOC102547874	chr8	100	100	NA	NA	NA	NA	NA	NA	NA	NA	NA	NA	NA	NA	NA	NA	NA	NA	NA	NA	NA	NA	NA	NA	NA	NA	NonCoding	3.95391
TC0X00002008.rn.1	4.50719	4.35404	3.9313	1.4906	4.36038e-09	6.33421e-07	RGD7557670_1	uncharacterized LOC102555069	chrX	-	mRNARGD7557672_1	NonCoding	74454873	74462779	30	NA	NA	mRNARGD7557672_1	Rat Genome Database	uncharacterized LOC102555069	chrX	100	100	NA	NA	NA	NA	NA	NA	NA	NA	NA	NA	NA	NA	NA	NA	NA	NA	NA	NA	NA	NA	NA	NA	NA	NA	NonCoding	4.28225
TC1800001078.rn.1	3.92382	4.04401	4.48801	1.47855	4.44143e-09	6.42347e-07	RGD7657945_1	uncharacterized LOC102552739	chr18	-	mRNARGD7657947_1	NonCoding	9316191	9360548	40	NA	NA	mRNARGD7657947_1	Rat Genome Database	uncharacterized LOC102552739	chr18	100	100	NA	NA	NA	NA	NA	NA	NA	NA	NA	NA	NA	NA	NA	NA	NA	NA	NA	NA	NA	NA	NA	NA	NA	NA	NonCoding	3.73608
TC2000001351.rn.1	5.53751	5.01435	5.53087	1.43711	4.55831e-09	6.57869e-07	MTA_TC1000000724.mm	RNA for germline small RNA gsRNA189, complete sequence.	chr20	-	MTA_TR1000002278.mm	NonCoding	13734366	13734454	30	NA	NA	MTA_TR1000002278.mm	MTA2Rn6	RNA for germline small RNA gsRNA189, complete sequence.	chr20	100	100	NA	NA	NA	NA	NA	NA	NA	NA	NA	NA	NA	NA	NA	NA	NA	NA	NA	NA	NA	NA	NA	NA	NA	NA	NonCoding	5.90774
TC0100000587.rn.1	5.58647	5.39793	4.96667	1.53666	4.63667e-09	6.67778e-07	RGD7672762_1	uncharacterized LOC102556502	chr1	+	mRNARGD7672763_1	NonCoding	55623524	55639789	30	NA	NA	mRNARGD7672763_1	Rat Genome Database	uncharacterized LOC102556502	chr1	100	100	NA	NA	NA	NA	NA	NA	NA	NA	NA	NA	NA	NA	NA	NA	NA	NA	NA	NA	NA	NA	NA	NA	NA	NA	NonCoding	5.21051
TC0900000378.rn.1	4.65857	4.84162	5.20828	1.46379	4.89081e-09	6.92785e-07	MTA_TC0100000161.mm	Non-coding transcript identified by NONCODE: Antisense	chr9	+	MTA_TR0100000456.mm	NonCoding	30267164	30268744	30	NA	NA	MTA_TR0100000456.mm	MTA2Rn6	Non-coding transcript identified by NONCODE: Antisense	chr9	100	100	NA	NA	NA	NA	NA	NA	NA	NA	NA	NA	NA	NA	NA	NA	NA	NA	NA	NA	NA	NA	NA	NA	NA	NA	NonCoding	4.82467
TC1700002147.rn.1	6.2313	6.01824	5.69224	1.45302	5.01807e-09	7.00718e-07	MTA_TC0200000165.mm	predicted gene, 23571	chr17	-	MTA_TR0200000361.mm	NonCoding	72063539	72063674	24	NA	NA	MTA_TR0200000361.mm	MTA2Rn6	predicted gene, 23571	chr17	100	100	NA	NA	NA	NA	NA	NA	NA	NA	NA	NA	NA	NA	NA	NA	NA	NA	NA	NA	NA	NA	NA	NA	NA	NA	NonCoding	6.07133
TC0700000736.rn.1	5.02834	5.2616	4.82548	1.35296	5.36999e-09	7.34952e-07	MTA_TC1000001346.mm	cDNA, clone:Y2G0105I10, strand:unspecified.	chr7	+	MTA_TR1000004241.mm	NonCoding	59928425	59928678	30	NA	NA	MTA_TR1000004241.mm	MTA2Rn6	cDNA, clone:Y2G0105I10, strand:unspecified.	chr7	100	100	NA	NA	NA	NA	NA	NA	NA	NA	NA	NA	NA	NA	NA	NA	NA	NA	NA	NA	NA	NA	NA	NA	NA	NA	NonCoding	4.75805
TC0700000976.rn.1	7.81387	7.87975	9.31114	2.82309	5.39883e-09	7.36387e-07	MTA_TC1500000269.mm	PREDICTED: uncharacterized LOC100505062 (LOC100505062), miscRNA.	chr7	+	MTA_TR1500000752.mm	NonCoding	75574828	75578450	30	NA	NA	MTA_TR1500000752.mm	MTA2Rn6	PREDICTED: uncharacterized LOC100505062 (LOC100505062), miscRNA.	chr7	100	100	NA	NA	NA	NA	NA	NA	NA	NA	NA	NA	NA	NA	NA	NA	NA	NA	NA	NA	NA	NA	NA	NA	NA	NA	NonCoding	7.97645
TC0800002848.rn.1	3.51328	3.58263	3.82777	1.24357	5.4827e-09	7.44488e-07	MTA_TC0900002573.mm	Non-coding transcript identified by NONCODE: Antisense	chr8	-	MTA_TR0900008325.mm	NonCoding	74983135	74987409	25	NA	NA	MTA_TR0900008325.mm	MTA2Rn6	Non-coding transcript identified by NONCODE: Antisense	chr8	100	100	NA	NA	NA	NA	NA	NA	NA	NA	NA	NA	NA	NA	NA	NA	NA	NA	NA	NA	NA	NA	NA	NA	NA	NA	NonCoding	3.56416
TC0900001222.rn.1	3.79707	3.50076	3.79557	1.22799	5.48292e-09	7.44488e-07	MTA_TC0100002861.mm	Non-coding transcript identified by Luo, et al., Non-coding transcript identified by NONCODE: Linc	chr9	+	MTA_TR0100009099.mm	NonCoding	105415070	105417333	30	NA	NA	MTA_TR0100009099.mm	MTA2Rn6	Non-coding transcript identified by Luo, et al., Non-coding transcript identified by NONCODE: Linc	chr9	100	100	NA	NA	NA	NA	NA	NA	NA	NA	NA	NA	NA	NA	NA	NA	NA	NA	NA	NA	NA	NA	NA	NA	NA	NA	NonCoding	3.26808
TC0X00002576.rn.1	3.54131	3.26018	3.83378	1.48824	5.53041e-09	7.49457e-07	Mir880	microRNA mir-880	chrX	-	NR_032261	NonCoding	151281988	151282065	30	NA	100314285	NR_032261	RefSeq	Rattus norvegicus microRNA mir-880 (Mir880), microRNA.	chrX	100	100	NA	NA	NA	NA	NA	NA	NA	NA	NA	NA	NA	NA	NA	NA	NA	NA	NA	NA	NA	NA	NA	NA	NA	NA	NonCoding	3.81982
TC1000004320.rn.1	7.32609	7.00559	7.92023	1.88509	5.56525e-09	7.49879e-07	MTA_TC1900001761.mm	Non-coding transcript identified by NONCODE: Linc	chr10	-	MTA_TR1900006010.mm	NonCoding	111496306	111496910	30	NA	NA	MTA_TR1900006010.mm	MTA2Rn6	Non-coding transcript identified by NONCODE: Linc	chr10	100	100	NA	NA	NA	NA	NA	NA	NA	NA	NA	NA	NA	NA	NA	NA	NA	NA	NA	NA	NA	NA	NA	NA	NA	NA	NonCoding	6.46932
TC1300002162.rn.1	3.53221	3.37806	4.42168	2.06139	5.64766e-09	7.54002e-07	MTA_TC0100003760.mm	Non-coding transcript identified by NONCODE: Linc	chr13	-	MTA_TR0100012035.mm	NonCoding	105487263	105488927	30	NA	NA	MTA_TR0100012035.mm	MTA2Rn6	Non-coding transcript identified by NONCODE: Linc	chr13	100	100	NA	NA	NA	NA	NA	NA	NA	NA	NA	NA	NA	NA	NA	NA	NA	NA	NA	NA	NA	NA	NA	NA	NA	NA	NonCoding	3.60329
TC1500001324.rn.1	5.34822	5.94054	4.21926	3.2973	5.71512e-09	7.54002e-07	MTA_TC1400000138.mm	Non-coding transcript identified by NONCODE: Sense No Exonic	chr15	-	MTA_TR1400000439.mm	NonCoding	9083130	9085988	30	NA	NA	MTA_TR1400000439.mm	MTA2Rn6	Non-coding transcript identified by NONCODE: Sense No Exonic	chr15	100	100	NA	NA	NA	NA	NA	NA	NA	NA	NA	NA	NA	NA	NA	NA	NA	NA	NA	NA	NA	NA	NA	NA	NA	NA	NonCoding	5.24541
TC0100006588.rn.1	7.46674	7.76538	3.81713	15.4363	5.76109e-09	7.54002e-07	MTA_TC0700003299.mm	predicted gene, 24760	chr1	-	MTA_TR0700011584.mm	NonCoding	194848328	194848420	30	NA	NA	MTA_TR0700011584.mm	MTA2Rn6	predicted gene, 24760	chr1	100	100	NA	NA	NA	NA	NA	NA	NA	NA	NA	NA	NA	NA	NA	NA	NA	NA	NA	NA	NA	NA	NA	NA	NA	NA	NonCoding	7.7204
TC0200000294.rn.1	4.46287	4.50265	4.8262	1.28639	5.76109e-09	7.54002e-07	MTA_TC1300001162.mm	Non-coding transcript identified by NONCODE: Linc	chr2	+	MTA_TR1300003207.mm	NonCoding	33574451	33575286	30	NA	NA	MTA_TR1300003207.mm	MTA2Rn6	Non-coding transcript identified by NONCODE: Linc	chr2	100	100	NA	NA	NA	NA	NA	NA	NA	NA	NA	NA	NA	NA	NA	NA	NA	NA	NA	NA	NA	NA	NA	NA	NA	NA	NonCoding	4.47258
TC0300004193.rn.1	4.86247	3.9233	4.4285	1.91742	5.76109e-09	7.54002e-07	MTA_TC0200004648.mm	microRNA 3098 (Mir3098), microRNA.	chr3	-	MTA_TR0200016496.mm	NonCoding	123684904	124193310	1	NA	NA	MTA_TR0200016496.mm	MTA2Rn6	microRNA 3098 (Mir3098), microRNA.	chr3	100	100	NA	NA	NA	NA	NA	NA	NA	NA	NA	NA	NA	NA	NA	NA	NA	NA	NA	NA	NA	NA	NA	NA	NA	NA	NonCoding	3.9066
TC0400000311.rn.1	8.00975	7.89941	6.83226	2.26183	5.76109e-09	7.54002e-07	RGD7501072_1	uncharacterized LOC102552103	chr4	+	mRNARGD7501073_1	NonCoding	29649284	29654166	59	NA	NA	mRNARGD7501073_1	Rat Genome Database	uncharacterized LOC102552103	chr4	100	100	NA	NA	NA	NA	NA	NA	NA	NA	NA	NA	NA	NA	NA	NA	NA	NA	NA	NA	NA	NA	NA	NA	NA	NA	NonCoding	7.37641
TC0400002188.rn.1	6.68401	6.24214	6.23306	1.36695	5.76109e-09	7.54002e-07	MTA_TC0500000208.mm	Non-coding transcript identified by NONCODE: Linc, Non-coding transcript identified by Luo, et al.	chr4	-	MTA_TR0500000567.mm	NonCoding	7461121	7461277	30	NA	NA	MTA_TR0500000567.mm	MTA2Rn6	Non-coding transcript identified by NONCODE: Linc, Non-coding transcript identified by Luo, et al.	chr4	100	100	NA	NA	NA	NA	NA	NA	NA	NA	NA	NA	NA	NA	NA	NA	NA	NA	NA	NA	NA	NA	NA	NA	NA	NA	NonCoding	6.29342
TC0X00002322.rn.1	5.59044	5.1979	5.27371	1.3127	5.82569e-09	7.59568e-07	MTA_TC0X00001945.mm	Non-coding transcript identified by NONCODE: Linc, Non-coding transcript identified by Luo, et al.	chrX	-	MTA_TR0X00005444.mm	NonCoding	119521968	119525413	30	NA	NA	MTA_TR0X00005444.mm	MTA2Rn6	Non-coding transcript identified by NONCODE: Linc, Non-coding transcript identified by Luo, et al.	chrX	100	100	NA	NA	NA	NA	NA	NA	NA	NA	NA	NA	NA	NA	NA	NA	NA	NA	NA	NA	NA	NA	NA	NA	NA	NA	NonCoding	5.80648
TC1100001554.rn.1	5.2579	5.4737	4.68158	1.73163	6.0191e-09	7.80452e-07	MTA_TC1600000608.mm	Non-coding transcript identified by NONCODE: Sense No Exonic	chr11	-	MTA_TR1600002308.mm	NonCoding	59404701	59406360	30	NA	NA	MTA_TR1600002308.mm	MTA2Rn6	Non-coding transcript identified by NONCODE: Sense No Exonic	chr11	100	100	NA	NA	NA	NA	NA	NA	NA	NA	NA	NA	NA	NA	NA	NA	NA	NA	NA	NA	NA	NA	NA	NA	NA	NA	NonCoding	5.19434
TC1700000128.rn.1	3.96729	3.72798	4.2505	1.43646	6.13949e-09	7.90093e-07	RGD7694704_1	uncharacterized LOC102555842	chr17	+	mRNARGD7694707_1	NonCoding	8462759	8466911	30	NA	NA	mRNARGD7694707_1	Rat Genome Database	uncharacterized LOC102555842	chr17	100	100	NA	NA	NA	NA	NA	NA	NA	NA	NA	NA	NA	NA	NA	NA	NA	NA	NA	NA	NA	NA	NA	NA	NA	NA	NonCoding	4.03616
TC2000000274.rn.1	6.46437	5.8914	6.55074	1.57936	6.24395e-09	7.90093e-07	MTA_TC1700000454.mm	RNA for germline small RNA gsRNA350, complete sequence.	chr20	+	MTA_TR1700001566.mm	NonCoding	6678333	6678363	7	NA	NA	MTA_TR1700001566.mm	MTA2Rn6	RNA for germline small RNA gsRNA350, complete sequence.	chr20	100	100	NA	NA	NA	NA	NA	NA	NA	NA	NA	NA	NA	NA	NA	NA	NA	NA	NA	NA	NA	NA	NA	NA	NA	NA	NonCoding	6.95291
TC0100006444.rn.1	5.38598	5.56883	4.78723	1.71904	6.45546e-09	7.90093e-07	MTA_TC1800000463.mm	Non-coding transcript identified by NONCODE: Sense No Exonic	chr1	-	MTA_TR1800001411.mm	NonCoding	182117257	182119698	30	NA	NA	MTA_TR1800001411.mm	MTA2Rn6	Non-coding transcript identified by NONCODE: Sense No Exonic	chr1	100	100	NA	NA	NA	NA	NA	NA	NA	NA	NA	NA	NA	NA	NA	NA	NA	NA	NA	NA	NA	NA	NA	NA	NA	NA	NonCoding	5.76928
TC0200002956.rn.1	4.828	4.45413	4.14194	1.60888	6.60599e-09	7.90093e-07	MTA_TC1300002727.mm	Non-coding transcript identified by NONCODE: Sense No Exonic	chr2	-	MTA_TR1300007903.mm	NonCoding	49441822	49443761	30	NA	NA	MTA_TR1300007903.mm	MTA2Rn6	Non-coding transcript identified by NONCODE: Sense No Exonic	chr2	100	100	NA	NA	NA	NA	NA	NA	NA	NA	NA	NA	NA	NA	NA	NA	NA	NA	NA	NA	NA	NA	NA	NA	NA	NA	NonCoding	4.7964
TC0900000059.rn.1	6.01124	6.9573	4.36663	6.02381	6.852e-09	7.90093e-07	RGD7738881_1	uncharacterized LOC102554115	chr9	+	mRNARGD7738882_1	NonCoding	7471631	7473430	30	NA	NA	mRNARGD7738882_1	Rat Genome Database	uncharacterized LOC102554115	chr9	100	100	NA	NA	NA	NA	NA	NA	NA	NA	NA	NA	NA	NA	NA	NA	NA	NA	NA	NA	NA	NA	NA	NA	NA	NA	NonCoding	3.86636
TC1000000904.rn.1	9.59585	8.4396	5.52297	16.8291	6.852e-09	7.90093e-07	NA	NA	chr10	+	NA	NonCoding	55656404	55656541	30	NA	NA	NONRATT008902	NONCODE	Non-coding transcript identified by NONCODE	chr10	100	100	NA	NA	NA	NA	NA	NA	NA	NA	NA	NA	NA	NA	NA	NA	NA	NA	NA	NA	NA	NA	NA	NA	NA	NA	NonCoding	10.8617
TC1400002427.rn.1	4.34525	4.39318	4.62702	1.21569	6.852e-09	7.90093e-07	RGD7702613_1	uncharacterized LOC102551344	chr14	-	mRNARGD7702614_1	NonCoding	113632591	113633199	26	NA	NA	mRNARGD7702614_1	Rat Genome Database	uncharacterized LOC102551344	chr14	100	100	NA	NA	NA	NA	NA	NA	NA	NA	NA	NA	NA	NA	NA	NA	NA	NA	NA	NA	NA	NA	NA	NA	NA	NA	NonCoding	4.28183
TC1700001119.rn.1	4.27029	3.74105	3.96625	1.44317	6.852e-09	7.90093e-07	MTA_TC0200000331.mm	PRINS RNA	chr17	+	MTA_TR0200000788.mm	NonCoding	87426440	87426513	30	NA	NA	MTA_TR0200000788.mm	MTA2Rn6	PRINS RNA	chr17	100	100	NA	NA	NA	NA	NA	NA	NA	NA	NA	NA	NA	NA	NA	NA	NA	NA	NA	NA	NA	NA	NA	NA	NA	NA	NonCoding	4.29162
TC0300004821.rn.1	4.87135	4.60589	4.38779	1.3982	6.852e-09	7.90093e-07	MTA_TC0200005187.mm	Non-coding transcript identified by NONCODE: Sense No Exonic	chr3	-	MTA_TR0200018451.mm	NonCoding	164065275	164066772	30	NA	NA	MTA_TR0200018451.mm	MTA2Rn6	Non-coding transcript identified by NONCODE: Sense No Exonic	chr3	100	100	NA	NA	NA	NA	NA	NA	NA	NA	NA	NA	NA	NA	NA	NA	NA	NA	NA	NA	NA	NA	NA	NA	NA	NA	NonCoding	4.79566
TC0300004893.rn.1	4.33165	4.61492	4.26895	1.27101	6.87959e-09	7.90093e-07	MTA_TC0200002717.mm	Non-coding transcript identified by NONCODE: Antisense	chr3	-	MTA_TR0200009373.mm	NonCoding	167518304	167519073	30	NA	NA	MTA_TR0200009373.mm	MTA2Rn6	Non-coding transcript identified by NONCODE: Antisense	chr3	100	100	NA	NA	NA	NA	NA	NA	NA	NA	NA	NA	NA	NA	NA	NA	NA	NA	NA	NA	NA	NA	NA	NA	NA	NA	NonCoding	4.13966
TC0400003389.rn.1	5.7041	5.89131	4.74115	2.21938	7.04439e-09	7.90093e-07	MTA_TC0600002769.mm	Non-coding transcript identified by NONCODE: Sense No Exonic	chr4	-	MTA_TR0600009103.mm	NonCoding	126049905	126052733	30	NA	NA	MTA_TR0600009103.mm	MTA2Rn6	Non-coding transcript identified by NONCODE: Sense No Exonic	chr4	100	100	NA	NA	NA	NA	NA	NA	NA	NA	NA	NA	NA	NA	NA	NA	NA	NA	NA	NA	NA	NA	NA	NA	NA	NA	NonCoding	5.32223
TC0500001170.rn.1	5.05331	5.08746	4.52342	1.4784	7.25177e-09	7.90093e-07	MTA_TC0400001150.mm	Non-coding transcript identified by NONCODE: Linc	chr5	+	MTA_TR0400003472.mm	NonCoding	128171955	128174778	30	NA	NA	MTA_TR0400003472.mm	MTA2Rn6	Non-coding transcript identified by NONCODE: Linc	chr5	100	100	NA	NA	NA	NA	NA	NA	NA	NA	NA	NA	NA	NA	NA	NA	NA	NA	NA	NA	NA	NA	NA	NA	NA	NA	NonCoding	4.87156
TC0800003030.rn.1	3.97625	3.83079	4.17556	1.26995	7.48699e-09	7.90093e-07	MTA_TC0900002763.mm	Non-coding transcript identified by Luo, et al., Non-coding transcript identified by NONCODE: Linc	chr8	-	MTA_TR0900008909.mm	NonCoding	90605064	90607045	30	NA	NA	MTA_TR0900008909.mm	MTA2Rn6	Non-coding transcript identified by Luo, et al., Non-coding transcript identified by NONCODE: Linc	chr8	100	100	NA	NA	NA	NA	NA	NA	NA	NA	NA	NA	NA	NA	NA	NA	NA	NA	NA	NA	NA	NA	NA	NA	NA	NA	NonCoding	3.82365
TC0X00001373.rn.1	3.84789	3.83713	4.51854	1.60371	7.60571e-09	7.90093e-07	MTA_TC0X00000217.mm	Non-coding transcript identified by NONCODE: Linc	chrX	-	MTA_TR0X00000650.mm	NonCoding	1444713	1445486	30	NA	NA	MTA_TR0X00000650.mm	MTA2Rn6	Non-coding transcript identified by NONCODE: Linc	chrX	100	100	NA	NA	NA	NA	NA	NA	NA	NA	NA	NA	NA	NA	NA	NA	NA	NA	NA	NA	NA	NA	NA	NA	NA	NA	NonCoding	3.3441
TC1000000799.rn.1	6.73354	6.40726	4.98405	3.3624	7.65127e-09	7.90093e-07	MTA_TC1100000796.mm	Non-coding transcript identified by NONCODE: Antisense	chr10	+	MTA_TR1100002680.mm	NonCoding	48635528	48638839	30	NA	NA	MTA_TR1100002680.mm	MTA2Rn6	Non-coding transcript identified by NONCODE: Antisense	chr10	100	100	NA	NA	NA	NA	NA	NA	NA	NA	NA	NA	NA	NA	NA	NA	NA	NA	NA	NA	NA	NA	NA	NA	NA	NA	NonCoding	7.23006
TC1800000525.rn.1	3.8595	3.82776	4.16549	1.26377	7.65127e-09	7.90093e-07	MTA_TC1800000548.mm	Non-coding transcript identified by NONCODE: Linc, Non-coding transcript identified by Luo, et al.	chr18	+	MTA_TR1800001629.mm	NonCoding	49221264	49223588	30	NA	NA	MTA_TR1800001629.mm	MTA2Rn6	Non-coding transcript identified by NONCODE: Linc, Non-coding transcript identified by Luo, et al.	chr18	100	100	NA	NA	NA	NA	NA	NA	NA	NA	NA	NA	NA	NA	NA	NA	NA	NA	NA	NA	NA	NA	NA	NA	NA	NA	NonCoding	3.91886
TC1800000539.rn.1	3.94599	3.8648	4.17127	1.23667	7.65127e-09	7.90093e-07	MTA_TC1800000557.mm	Non-coding transcript identified by Luo, et al., Non-coding transcript identified by NONCODE: Linc	chr18	+	MTA_TR1800001643.mm	NonCoding	50030612	50032261	30	NA	NA	MTA_TR1800001643.mm	MTA2Rn6	Non-coding transcript identified by Luo, et al., Non-coding transcript identified by NONCODE: Linc	chr18	100	100	NA	NA	NA	NA	NA	NA	NA	NA	NA	NA	NA	NA	NA	NA	NA	NA	NA	NA	NA	NA	NA	NA	NA	NA	NonCoding	3.84183
TC0200001782.rn.1	3.78763	4.14819	3.97681	1.28392	7.65127e-09	7.90093e-07	MTA_TC0300000960.mm	Non-coding transcript identified by NONCODE: Linc, Non-coding transcript identified by Luo, et al.	chr2	+	MTA_TR0300003271.mm	NonCoding	199273017	199273546	19	NA	NA	MTA_TR0300003271.mm	MTA2Rn6	Non-coding transcript identified by NONCODE: Linc, Non-coding transcript identified by Luo, et al.	chr2	100	100	NA	NA	NA	NA	NA	NA	NA	NA	NA	NA	NA	NA	NA	NA	NA	NA	NA	NA	NA	NA	NA	NA	NA	NA	NonCoding	3.58263
TC0300004949.rn.1	4.85332	4.95025	3.89598	2.07667	7.65127e-09	7.90093e-07	MTA_TC0200005292.mm	Non-coding transcript identified by NONCODE: Sense No Exonic	chr3	-	MTA_TR0200018770.mm	NonCoding	171312141	171314556	30	NA	NA	MTA_TR0200018770.mm	MTA2Rn6	Non-coding transcript identified by NONCODE: Sense No Exonic	chr3	100	100	NA	NA	NA	NA	NA	NA	NA	NA	NA	NA	NA	NA	NA	NA	NA	NA	NA	NA	NA	NA	NA	NA	NA	NA	NonCoding	4.91558
TC0300004950.rn.1	5.40489	5.36009	4.81041	1.50992	7.65127e-09	7.90093e-07	MTA_TC0200005293.mm	Non-coding transcript identified by NONCODE: Sense No Exonic	chr3	-	MTA_TR0200018771.mm	NonCoding	171325637	171329302	30	NA	NA	MTA_TR0200018771.mm	MTA2Rn6	Non-coding transcript identified by NONCODE: Sense No Exonic	chr3	100	100	NA	NA	NA	NA	NA	NA	NA	NA	NA	NA	NA	NA	NA	NA	NA	NA	NA	NA	NA	NA	NA	NA	NA	NA	NonCoding	5.82315
TC0400001723.rn.1	4.0012	3.9545	4.30755	1.27726	7.65127e-09	7.90093e-07	MTA_TC0600001382.mm	Non-coding transcript identified by NONCODE: Linc	chr4	+	MTA_TR0600004691.mm	NonCoding	155185263	155187973	30	NA	NA	MTA_TR0600004691.mm	MTA2Rn6	Non-coding transcript identified by NONCODE: Linc	chr4	100	100	NA	NA	NA	NA	NA	NA	NA	NA	NA	NA	NA	NA	NA	NA	NA	NA	NA	NA	NA	NA	NA	NA	NA	NA	NonCoding	3.98552
TC0600001278.rn.1	3.3214	3.32407	3.72302	1.32099	7.65127e-09	7.90093e-07	MTA_TC1200000928.mm	Non-coding transcript identified by NONCODE: Sense No Exonic	chr6	+	MTA_TR1200002649.mm	NonCoding	113850059	113851336	30	NA	NA	MTA_TR1200002649.mm	MTA2Rn6	Non-coding transcript identified by NONCODE: Sense No Exonic	chr6	100	100	NA	NA	NA	NA	NA	NA	NA	NA	NA	NA	NA	NA	NA	NA	NA	NA	NA	NA	NA	NA	NA	NA	NA	NA	NonCoding	3.4307
TC0800003047.rn.1	3.90278	3.67372	4.00382	1.2571	7.65127e-09	7.90093e-07	MTA_TC0900002771.mm	Non-coding transcript identified by Luo, et al., Non-coding transcript identified by NONCODE: Linc	chr8	-	MTA_TR0900008968.mm	NonCoding	92957395	92959108	30	NA	NA	MTA_TR0900008968.mm	MTA2Rn6	Non-coding transcript identified by Luo, et al., Non-coding transcript identified by NONCODE: Linc	chr8	100	100	NA	NA	NA	NA	NA	NA	NA	NA	NA	NA	NA	NA	NA	NA	NA	NA	NA	NA	NA	NA	NA	NA	NA	NA	NonCoding	3.85568
TC0900001896.rn.1	3.80253	3.62948	4.00739	1.29946	7.65127e-09	7.90093e-07	4930448I06Rik	RIKEN cDNA 4930448I06 gene	chr9	-	NR_040475	NonCoding	47904251	47904495	30	1 B|1	74897	NR_040475	RefSeq	Mus musculus RIKEN cDNA 4930448I06 gene (4930448I06Rik), long non-coding RNA.	chr9	100	100	NA	NA	NR_040475	Mm.243822	testis| adult	NA	NA	NA	NA	NA	NA	NA	NA	NA	NA	NA	NA	NA	NA	NA	NA	NA	NA	NA	NonCoding	3.84621
TC1000001282.rn.1	3.74421	3.90918	3.61725	1.22428	7.65127e-09	7.90093e-07	MTA_TC1100001277.mm	Non-coding transcript identified by NONCODE: Linc	chr10	+	MTA_TR1100004830.mm	NonCoding	71512678	71514832	30	NA	NA	MTA_TR1100004830.mm	MTA2Rn6	Non-coding transcript identified by NONCODE: Linc	chr10	100	100	NA	NA	NA	NA	NA	NA	NA	NA	NA	NA	NA	NA	NA	NA	NA	NA	NA	NA	NA	NA	NA	NA	NA	NA	NonCoding	3.71874
TC1400000670.rn.1	4.0137	3.98724	4.25094	1.20055	7.65127e-09	7.90093e-07	MTA_TC0500002378.mm	Non-coding transcript identified by NONCODE: Sense No Exonic	chr14	+	MTA_TR0500008459.mm	NonCoding	65851186	65853627	30	NA	NA	MTA_TR0500008459.mm	MTA2Rn6	Non-coding transcript identified by NONCODE: Sense No Exonic	chr14	100	100	NA	NA	NA	NA	NA	NA	NA	NA	NA	NA	NA	NA	NA	NA	NA	NA	NA	NA	NA	NA	NA	NA	NA	NA	NonCoding	4.05416
TC1500001180.rn.1	5.12619	4.60208	4.72869	1.43805	7.71635e-09	7.90093e-07	MTA_TC1400001316.mm	Non-coding transcript identified by NONCODE: Sense No Exonic	chr15	+	MTA_TR1400004124.mm	NonCoding	106406323	106406842	30	NA	NA	MTA_TR1400004124.mm	MTA2Rn6	Non-coding transcript identified by NONCODE: Sense No Exonic	chr15	100	100	NA	NA	NA	NA	NA	NA	NA	NA	NA	NA	NA	NA	NA	NA	NA	NA	NA	NA	NA	NA	NA	NA	NA	NA	NonCoding	5.6864
TC0100000211.rn.1	8.50053	8.12227	7.71953	1.71832	7.71635e-09	7.90093e-07	NA	NA	chr1	+	NA	Pseudogene	20177328	20177714	30	NA	NA	ENSRNOT00000074324	ENSEMBL	ensembl:novel chromosome:Rnor_5.0:1:21664677:21665063:1 gene:ENSRNOG00000047887 gene_biotype:pseudogene transcript_biotype:pseudogene	chr1	100	100	NA	NA	NA	NA	NA	NA	NA	NA	NA	NA	NA	NA	NA	NA	NA	NA	NA	NA	NA	NA	NA	NA	NA	NA	Pseudogene	8.30948
TC0100006553.rn.1	3.8985	4.00296	4.38155	1.3977	7.71635e-09	7.90093e-07	MTA_TC0700004216.mm	Non-coding transcript identified by Luo, et al., Non-coding transcript identified by NONCODE: Linc	chr1	-	MTA_TR0700014317.mm	NonCoding	191804647	191806202	30	NA	NA	MTA_TR0700014317.mm	MTA2Rn6	Non-coding transcript identified by Luo, et al., Non-coding transcript identified by NONCODE: Linc	chr1	100	100	NA	NA	NA	NA	NA	NA	NA	NA	NA	NA	NA	NA	NA	NA	NA	NA	NA	NA	NA	NA	NA	NA	NA	NA	NonCoding	3.59071
TC0300003849.rn.1	3.94595	3.79594	4.13627	1.26605	7.73322e-09	7.90093e-07	MTA_TC0200004314.mm	Non-coding transcript identified by NONCODE: Sense No Exonic	chr3	-	MTA_TR0200015181.mm	NonCoding	101918642	101920577	30	NA	NA	MTA_TR0200015181.mm	MTA2Rn6	Non-coding transcript identified by NONCODE: Sense No Exonic	chr3	100	100	NA	NA	NA	NA	NA	NA	NA	NA	NA	NA	NA	NA	NA	NA	NA	NA	NA	NA	NA	NA	NA	NA	NA	NA	NonCoding	3.92132
TC0400000572.rn.1	4.249	4.07983	4.41167	1.25862	7.74887e-09	7.90093e-07	MTA_TC0600000287.mm	Non-coding transcript identified by NONCODE: Linc	chr4	+	MTA_TR0600000936.mm	NonCoding	58385778	58386159	30	NA	NA	MTA_TR0600000936.mm	MTA2Rn6	Non-coding transcript identified by NONCODE: Linc	chr4	100	100	NA	NA	NA	NA	NA	NA	NA	NA	NA	NA	NA	NA	NA	NA	NA	NA	NA	NA	NA	NA	NA	NA	NA	NA	NonCoding	4.25907
TC0400002620.rn.1	6.44157	5.82075	6.3533	1.53776	7.93822e-09	7.90093e-07	Mir29a	microRNA mir-29a	chr4	-	NR_031836	NonCoding	58343931	58344018	30	NA	100314230	NR_031836	RefSeq	Rattus norvegicus microRNA mir-29a (Mir29a), microRNA.	chr4	100	100	NA	NA	NA	NA	NA	NA	NA	NA	NA	NA	NA	NA	NA	NA	NA	NA	NA	NA	NA	NA	NA	NA	NA	NA	NonCoding	6.92791
TC0500001711.rn.1	6.7113	7.41982	4.07938	10.1292	7.94202e-09	7.90093e-07	MTA_TC0400001692.mm	Non-coding transcript identified by NONCODE: Antisense	chr5	+	MTA_TR0400005821.mm	NonCoding	154932896	154933199	30	NA	NA	MTA_TR0400005821.mm	MTA2Rn6	Non-coding transcript identified by NONCODE: Antisense	chr5	100	100	NA	NA	NA	NA	NA	NA	NA	NA	NA	NA	NA	NA	NA	NA	NA	NA	NA	NA	NA	NA	NA	NA	NA	NA	NonCoding	6.58966
TC0900001966.rn.1	4.18607	4.24099	4.49289	1.23697	7.94202e-09	7.90093e-07	RGD7672722_1	uncharacterized LOC102556208	chr9	-	mRNARGD7672726_1	NonCoding	59976907	59986182	38	NA	NA	mRNARGD7672726_1	Rat Genome Database	uncharacterized LOC102556208	chr9	100	100	NA	NA	NA	NA	NA	NA	NA	NA	NA	NA	NA	NA	NA	NA	NA	NA	NA	NA	NA	NA	NA	NA	NA	NA	NonCoding	4.14374
TC0900002319.rn.1	5.61637	5.54891	5.30633	1.23974	7.94202e-09	7.90093e-07	MTA_TC0100002650.mm	Non-coding transcript identified by Luo, et al., Non-coding transcript identified by NONCODE: Linc	chr9	-	MTA_TR0100008514.mm	NonCoding	86032805	86033632	30	NA	NA	MTA_TR0100008514.mm	MTA2Rn6	Non-coding transcript identified by Luo, et al., Non-coding transcript identified by NONCODE: Linc	chr9	100	100	NA	NA	NA	NA	NA	NA	NA	NA	NA	NA	NA	NA	NA	NA	NA	NA	NA	NA	NA	NA	NA	NA	NA	NA	NonCoding	5.56818
TC1300000522.rn.1	3.52341	3.53083	3.92106	1.31736	7.94202e-09	7.90093e-07	RGD7521601_1	uncharacterized LOC102552930	chr13	+	mRNARGD7521602_1	NonCoding	72748920	72753100	30	NA	NA	mRNARGD7521602_1	Rat Genome Database	uncharacterized LOC102552930	chr13	100	100	NA	NA	NA	NA	NA	NA	NA	NA	NA	NA	NA	NA	NA	NA	NA	NA	NA	NA	NA	NA	NA	NA	NA	NA	NonCoding	3.38752
TC1400002172.rn.1	4.05904	4.1828	3.80668	1.29784	7.94202e-09	7.90093e-07	MTA_TC1100002141.mm	Non-coding transcript identified by NONCODE: Linc	chr14	-	MTA_TR1100008448.mm	NonCoding	85759396	85760765	30	NA	NA	MTA_TR1100008448.mm	MTA2Rn6	Non-coding transcript identified by NONCODE: Linc	chr14	100	100	NA	NA	NA	NA	NA	NA	NA	NA	NA	NA	NA	NA	NA	NA	NA	NA	NA	NA	NA	NA	NA	NA	NA	NA	NonCoding	3.978
TC1700002333.rn.1	3.95945	3.93999	4.28962	1.27423	7.94202e-09	7.90093e-07	RGD7552368_1	uncharacterized LOC102550071	chr17	-	mRNARGD7552371_1	NonCoding	87269093	87275561	30	NA	NA	mRNARGD7552371_1	Rat Genome Database	uncharacterized LOC102550071	chr17	100	100	NA	NA	NA	NA	NA	NA	NA	NA	NA	NA	NA	NA	NA	NA	NA	NA	NA	NA	NA	NA	NA	NA	NA	NA	NonCoding	3.67177
TC0500000732.rn.1	3.66987	3.67809	4.04028	1.29272	7.94202e-09	7.90093e-07	RGD7540511_1	uncharacterized LOC102550849	chr5	+	mRNARGD7540513_1	NonCoding	76280872	76287523	30	NA	NA	mRNARGD7540513_1	Rat Genome Database	uncharacterized LOC102550849	chr5	100	100	NA	NA	NA	NA	NA	NA	NA	NA	NA	NA	NA	NA	NA	NA	NA	NA	NA	NA	NA	NA	NA	NA	NA	NA	NonCoding	3.47786
TC0500002212.rn.1	4.85921	4.32473	5.20201	1.83691	7.94202e-09	7.90093e-07	MTA_TC0100000019.mm	Non-coding transcript identified by NONCODE: Linc	chr5	-	MTA_TR0100000050.mm	NonCoding	13488475	13497702	30	NA	NA	MTA_TR0100000050.mm	MTA2Rn6	Non-coding transcript identified by NONCODE: Linc	chr5	100	100	NA	NA	NA	NA	NA	NA	NA	NA	NA	NA	NA	NA	NA	NA	NA	NA	NA	NA	NA	NA	NA	NA	NA	NA	NonCoding	4.44655
TC0500003967.rn.1	4.3065	4.30093	3.95335	1.27735	7.94202e-09	7.90093e-07	MTA_TC0400003889.mm	Non-coding transcript identified by NONCODE: Sense No Exonic	chr5	-	MTA_TR0400013462.mm	NonCoding	160210663	160212988	30	NA	NA	MTA_TR0400013462.mm	MTA2Rn6	Non-coding transcript identified by NONCODE: Sense No Exonic	chr5	100	100	NA	NA	NA	NA	NA	NA	NA	NA	NA	NA	NA	NA	NA	NA	NA	NA	NA	NA	NA	NA	NA	NA	NA	NA	NonCoding	4.36582
TC0600003002.rn.1	5.52375	5.3148	5.80175	1.40148	7.94202e-09	7.90093e-07	MTA_TC1200002197.mm	Non-coding transcript identified by NONCODE: Linc	chr6	-	MTA_TR1200006169.mm	NonCoding	122901434	122902540	30	NA	NA	MTA_TR1200006169.mm	MTA2Rn6	Non-coding transcript identified by NONCODE: Linc	chr6	100	100	NA	NA	NA	NA	NA	NA	NA	NA	NA	NA	NA	NA	NA	NA	NA	NA	NA	NA	NA	NA	NA	NA	NA	NA	NonCoding	5.46656
TC0600003020.rn.1	6.26072	6.3992	5.87955	1.4336	7.94202e-09	7.90093e-07	MTA_TC1200002223.mm	predicted gene, 26723, Non-coding transcript identified by NONCODE: Antisense	chr6	-	MTA_TR1200006220.mm	NonCoding	124226931	124227760	30	NA	NA	MTA_TR1200006220.mm	MTA2Rn6	predicted gene, 26723, Non-coding transcript identified by NONCODE: Antisense	chr6	100	100	NA	NA	NA	NA	NA	NA	NA	NA	NA	NA	NA	NA	NA	NA	NA	NA	NA	NA	NA	NA	NA	NA	NA	NA	NonCoding	6.362
TC1000000434.rn.1	4.82759	5.10118	5.49351	1.58658	7.94202e-09	7.90093e-07	MTA_TC1100000438.mm	predicted gene, 22121	chr10	+	MTA_TR1100001390.mm	NonCoding	30117479	30117505	3	NA	NA	MTA_TR1100001390.mm	MTA2Rn6	predicted gene, 22121	chr10	100	100	NA	NA	NA	NA	NA	NA	NA	NA	NA	NA	NA	NA	NA	NA	NA	NA	NA	NA	NA	NA	NA	NA	NA	NA	NonCoding	4.20688
TC1100000113.rn.1	6.32421	6.45798	5.49472	1.94971	7.94202e-09	7.90093e-07	MTA_TC1600000883.mm	Non-coding transcript identified by Luo, et al., Non-coding transcript identified by NONCODE: Linc	chr11	+	MTA_TR1600003027.mm	NonCoding	16139785	16141868	30	NA	NA	MTA_TR1600003027.mm	MTA2Rn6	Non-coding transcript identified by Luo, et al., Non-coding transcript identified by NONCODE: Linc	chr11	100	100	NA	NA	NA	NA	NA	NA	NA	NA	NA	NA	NA	NA	NA	NA	NA	NA	NA	NA	NA	NA	NA	NA	NA	NA	NonCoding	6.19862
TC1200000475.rn.1	4.29866	4.49458	4.18663	1.23795	7.94202e-09	7.90093e-07	MTA_TC0500003352.mm	Non-coding transcript identified by NONCODE: Sense No Exonic	chr12	+	MTA_TR0500011938.mm	NonCoding	27338818	27341410	30	NA	NA	MTA_TR0500011938.mm	MTA2Rn6	Non-coding transcript identified by NONCODE: Sense No Exonic	chr12	100	100	NA	NA	NA	NA	NA	NA	NA	NA	NA	NA	NA	NA	NA	NA	NA	NA	NA	NA	NA	NA	NA	NA	NA	NA	NonCoding	4.28756
TC1400001374.rn.1	4.60008	4.70222	4.87675	1.2114	8.17261e-09	8.1069e-07	MTA_TC0500000984.mm	cDNA, clone:Y1G0122G08, strand:unspecified.	chr14	-	MTA_TR0500003282.mm	NonCoding	10575967	10576208	30	NA	NA	MTA_TR0500003282.mm	MTA2Rn6	cDNA, clone:Y1G0122G08, strand:unspecified.	chr14	100	100	NA	NA	NA	NA	NA	NA	NA	NA	NA	NA	NA	NA	NA	NA	NA	NA	NA	NA	NA	NA	NA	NA	NA	NA	NonCoding	4.39914
TC1900000384.rn.1	4.81623	4.94484	4.04834	1.86155	8.39218e-09	8.25335e-07	RGD7597920_1	uncharacterized LOC102546316	chr19	+	mRNARGD7597921_1	NonCoding	28135649	28141063	40	NA	NA	mRNARGD7597921_1	Rat Genome Database	uncharacterized LOC102546316	chr19	100	100	NA	NA	NA	NA	NA	NA	NA	NA	NA	NA	NA	NA	NA	NA	NA	NA	NA	NA	NA	NA	NA	NA	NA	NA	NonCoding	4.32265
TC2000000278.rn.1	4.15979	4.49623	3.95904	1.45114	8.52357e-09	8.34952e-07	MTA_TC1700000457.mm	RNA for germline small RNA gsRNA356, complete sequence.	chr20	+	MTA_TR1700001572.mm	NonCoding	6681061	6681147	30	NA	NA	MTA_TR1700001572.mm	MTA2Rn6	RNA for germline small RNA gsRNA356, complete sequence.	chr20	100	100	NA	NA	NA	NA	NA	NA	NA	NA	NA	NA	NA	NA	NA	NA	NA	NA	NA	NA	NA	NA	NA	NA	NA	NA	NonCoding	3.8611
TC0100002117.rn.1	5.18898	4.97144	5.2921	1.2489	8.52636e-09	8.34952e-07	MTA_TC0700001390.mm	Non-coding transcript identified by NONCODE: Linc, Non-coding transcript identified by Luo, et al.	chr1	+	MTA_TR0700004851.mm	NonCoding	164460393	164478420	30	NA	NA	MTA_TR0700004851.mm	MTA2Rn6	Non-coding transcript identified by NONCODE: Linc, Non-coding transcript identified by Luo, et al.	chr1	100	100	NA	NA	NA	NA	NA	NA	NA	NA	NA	NA	NA	NA	NA	NA	NA	NA	NA	NA	NA	NA	NA	NA	NA	NA	NonCoding	5.15503
TC0100007637.rn.1	4.0397	3.75474	4.02471	1.21838	8.69404e-09	8.47755e-07	MTA_TC1900001449.mm	Non-coding transcript identified by NONCODE: Sense No Exonic	chr1	-	MTA_TR1900004950.mm	NonCoding	255670836	255674639	30	NA	NA	MTA_TR1900004950.mm	MTA2Rn6	Non-coding transcript identified by NONCODE: Sense No Exonic	chr1	100	100	NA	NA	NA	NA	NA	NA	NA	NA	NA	NA	NA	NA	NA	NA	NA	NA	NA	NA	NA	NA	NA	NA	NA	NA	NonCoding	3.91855
TC0200000897.rn.1	3.83525	3.61356	4.04616	1.34966	8.77671e-09	8.54037e-07	MTA_TC0300000166.mm	Non-coding transcript identified by NONCODE: Antisense	chr2	+	MTA_TR0300000384.mm	NonCoding	113249118	113255380	30	NA	NA	MTA_TR0300000384.mm	MTA2Rn6	Non-coding transcript identified by NONCODE: Antisense	chr2	100	100	NA	NA	NA	NA	NA	NA	NA	NA	NA	NA	NA	NA	NA	NA	NA	NA	NA	NA	NA	NA	NA	NA	NA	NA	NonCoding	3.71233
TC0200001253.rn.1	3.6991	3.42315	3.65142	1.21079	8.78327e-09	8.54037e-07	MTA_TC0300000501.mm	Non-coding transcript identified by Luo, et al., Non-coding transcript identified by NONCODE: Linc	chr2	+	MTA_TR0300001483.mm	NonCoding	153957331	153974182	23	NA	NA	MTA_TR0300001483.mm	MTA2Rn6	Non-coding transcript identified by Luo, et al., Non-coding transcript identified by NONCODE: Linc	chr2	100	100	NA	NA	NA	NA	NA	NA	NA	NA	NA	NA	NA	NA	NA	NA	NA	NA	NA	NA	NA	NA	NA	NA	NA	NA	NonCoding	3.58263
TC0300001436.rn.1	4.11617	3.82014	4.44272	1.53963	9.00276e-09	8.69405e-07	MTA_TC0200001692.mm	Non-coding transcript identified by NONCODE: Linc	chr3	+	MTA_TR0200005413.mm	NonCoding	105501114	105502168	30	NA	NA	MTA_TR0200005413.mm	MTA2Rn6	Non-coding transcript identified by NONCODE: Linc	chr3	100	100	NA	NA	NA	NA	NA	NA	NA	NA	NA	NA	NA	NA	NA	NA	NA	NA	NA	NA	NA	NA	NA	NA	NA	NA	NonCoding	4.30222
TC0300001917.rn.1	4.20324	3.99544	4.63301	1.55571	9.00447e-09	8.69405e-07	MTA_TC0200002179.mm	Non-coding transcript identified by NONCODE: Linc, Non-coding transcript identified by Luo, et al.	chr3	+	MTA_TR0200007331.mm	NonCoding	141326905	141332686	30	NA	NA	MTA_TR0200007331.mm	MTA2Rn6	Non-coding transcript identified by NONCODE: Linc, Non-coding transcript identified by Luo, et al.	chr3	100	100	NA	NA	NA	NA	NA	NA	NA	NA	NA	NA	NA	NA	NA	NA	NA	NA	NA	NA	NA	NA	NA	NA	NA	NA	NonCoding	4.11222
TC0300004654.rn.1	3.72358	3.74412	4.45017	1.65472	9.26761e-09	8.91063e-07	RGD7708219_1	uncharacterized LOC102550743	chr3	-	mRNARGD7708221_1	NonCoding	156269270	156271142	30	NA	NA	mRNARGD7708221_1	Rat Genome Database	uncharacterized LOC102550743	chr3	100	100	NA	NA	NA	NA	NA	NA	NA	NA	NA	NA	NA	NA	NA	NA	NA	NA	NA	NA	NA	NA	NA	NA	NA	NA	NonCoding	3.76707
TC0500000789.rn.1	3.66011	3.87508	4.13863	1.39331	9.45173e-09	9.04973e-07	MTA_TC0400000732.mm	Non-coding transcript identified by Luo, et al., Non-coding transcript identified by NONCODE: Linc	chr5	+	MTA_TR0400002223.mm	NonCoding	80126379	80129511	30	NA	NA	MTA_TR0400002223.mm	MTA2Rn6	Non-coding transcript identified by Luo, et al., Non-coding transcript identified by NONCODE: Linc	chr5	100	100	NA	NA	NA	NA	NA	NA	NA	NA	NA	NA	NA	NA	NA	NA	NA	NA	NA	NA	NA	NA	NA	NA	NA	NA	NonCoding	3.16525
TC0500003895.rn.1	4.59653	4.23321	4.55754	1.28638	9.53951e-09	9.0995e-07	MTA_TC0400003819.mm	Non-coding transcript identified by NONCODE: Linc	chr5	-	MTA_TR0400013174.mm	NonCoding	156342271	156343408	30	NA	NA	MTA_TR0400013174.mm	MTA2Rn6	Non-coding transcript identified by NONCODE: Linc	chr5	100	100	NA	NA	NA	NA	NA	NA	NA	NA	NA	NA	NA	NA	NA	NA	NA	NA	NA	NA	NA	NA	NA	NA	NA	NA	NonCoding	4.41869
TC0600002319.rn.1	4.45228	4.13011	4.24054	1.25021	9.54336e-09	9.0995e-07	MTA_TC1200001633.mm	Non-coding transcript identified by NONCODE: Sense No Exonic	chr6	-	MTA_TR1200004601.mm	NonCoding	54326955	54329845	30	NA	NA	MTA_TR1200004601.mm	MTA2Rn6	Non-coding transcript identified by NONCODE: Sense No Exonic	chr6	100	100	NA	NA	NA	NA	NA	NA	NA	NA	NA	NA	NA	NA	NA	NA	NA	NA	NA	NA	NA	NA	NA	NA	NA	NA	NonCoding	4.22669
TC0800001100.rn.1	5.53933	5.38836	5.76068	1.29444	9.62844e-09	9.16793e-07	MTA_TC0900000999.mm	predicted gene, 24141	chr8	+	MTA_TR0900003161.mm	NonCoding	81202722	81202769	24	NA	NA	MTA_TR0900003161.mm	MTA2Rn6	predicted gene, 24141	chr8	100	100	NA	NA	NA	NA	NA	NA	NA	NA	NA	NA	NA	NA	NA	NA	NA	NA	NA	NA	NA	NA	NA	NA	NA	NA	NonCoding	5.05817
TC0900002014.rn.1	3.68296	3.4997	4.12445	1.54194	9.91943e-09	9.39303e-07	MTA_TC0100002374.mm	Non-coding transcript identified by NONCODE: Linc, Non-coding transcript identified by Luo, et al.	chr9	-	MTA_TR0100007629.mm	NonCoding	64367670	64630104	18	NA	NA	MTA_TR0100007629.mm	MTA2Rn6	Non-coding transcript identified by NONCODE: Linc, Non-coding transcript identified by Luo, et al.	chr9	100	100	NA	NA	NA	NA	NA	NA	NA	NA	NA	NA	NA	NA	NA	NA	NA	NA	NA	NA	NA	NA	NA	NA	NA	NA	NonCoding	3.59811
TC1000002952.rn.1	4.17107	4.29641	4.62001	1.36504	1.00382e-08	9.46642e-07	MTA_TC1100002913.mm	Non-coding transcript identified by NONCODE: Linc, Non-coding transcript identified by Luo, et al.	chr10	-	MTA_TR1100010847.mm	NonCoding	47759880	47761312	30	NA	NA	MTA_TR1100010847.mm	MTA2Rn6	Non-coding transcript identified by NONCODE: Linc, Non-coding transcript identified by Luo, et al.	chr10	100	100	NA	NA	NA	NA	NA	NA	NA	NA	NA	NA	NA	NA	NA	NA	NA	NA	NA	NA	NA	NA	NA	NA	NA	NA	NonCoding	3.95102
TC1100001521.rn.1	4.06852	4.10252	4.89386	1.77195	1.02341e-08	9.62478e-07	MTA_TC1600000696.mm	Non-coding transcript identified by NONCODE: Linc	chr11	-	MTA_TR1600002572.mm	NonCoding	54759934	54761751	30	NA	NA	MTA_TR1600002572.mm	MTA2Rn6	Non-coding transcript identified by NONCODE: Linc	chr11	100	100	NA	NA	NA	NA	NA	NA	NA	NA	NA	NA	NA	NA	NA	NA	NA	NA	NA	NA	NA	NA	NA	NA	NA	NA	NonCoding	3.93398
TC1500000644.rn.1	4.31543	3.8973	4.24631	1.33619	1.03849e-08	9.72676e-07	RGD7562489_1	uncharacterized LOC102555709	chr15	+	mRNARGD7562491_1	NonCoding	42843570	42847944	30	NA	NA	mRNARGD7562491_1	Rat Genome Database	uncharacterized LOC102555709	chr15	100	100	NA	NA	NA	NA	NA	NA	NA	NA	NA	NA	NA	NA	NA	NA	NA	NA	NA	NA	NA	NA	NA	NA	NA	NA	NonCoding	4.36814
TC0100002560.rn.1	5.38454	5.35879	3.90327	2.79194	1.07592e-08	1.00235e-06	RGD7660686_1	uncharacterized LOC102546656	chr1	+	mRNARGD7660687_1	NonCoding	194926277	194929055	30	NA	NA	mRNARGD7660687_1	Rat Genome Database	uncharacterized LOC102546656	chr1	100	100	NA	NA	NA	NA	NA	NA	NA	NA	NA	NA	NA	NA	NA	NA	NA	NA	NA	NA	NA	NA	NA	NA	NA	NA	NonCoding	4.03688
TC0100002770.rn.1	4.01224	4.01005	4.29446	1.21791	1.076e-08	1.00235e-06	RGD7510661_1	uncharacterized LOC102553142	chr1	+	mRNARGD7510663_1	NonCoding	206080559	206105275	48	NA	NA	mRNARGD7510663_1	Rat Genome Database	uncharacterized LOC102553142	chr1	100	100	NA	NA	NA	NA	NA	NA	NA	NA	NA	NA	NA	NA	NA	NA	NA	NA	NA	NA	NA	NA	NA	NA	NA	NA	NonCoding	3.78883
TC0100005690.rn.1	4.87071	4.51782	4.24337	1.54471	1.09082e-08	1.01205e-06	MTA_TC0700003423.mm	Non-coding transcript identified by NONCODE: Sense No Exonic	chr1	-	MTA_TR0700011863.mm	NonCoding	126218044	126220850	30	NA	NA	MTA_TR0700011863.mm	MTA2Rn6	Non-coding transcript identified by NONCODE: Sense No Exonic	chr1	100	100	NA	NA	NA	NA	NA	NA	NA	NA	NA	NA	NA	NA	NA	NA	NA	NA	NA	NA	NA	NA	NA	NA	NA	NA	NonCoding	5.03684
TC0200002865.rn.1	3.57376	3.29928	3.48224	1.20956	1.12137e-08	1.03621e-06	MTA_TC1300002644.mm	Non-coding transcript identified by NONCODE: Linc	chr2	-	MTA_TR1300007719.mm	NonCoding	40178090	40180865	30	NA	NA	MTA_TR1300007719.mm	MTA2Rn6	Non-coding transcript identified by NONCODE: Linc	chr2	100	100	NA	NA	NA	NA	NA	NA	NA	NA	NA	NA	NA	NA	NA	NA	NA	NA	NA	NA	NA	NA	NA	NA	NA	NA	NonCoding	3.82371
TC0200004517.rn.1	3.84217	3.32594	3.73859	1.43021	1.14085e-08	1.03796e-06	MTA_TC0300002790.mm	predicted gene, 23750	chr2	-	MTA_TR0300009308.mm	NonCoding	217707222	217707342	30	NA	NA	MTA_TR0300009308.mm	MTA2Rn6	predicted gene, 23750	chr2	100	100	NA	NA	NA	NA	NA	NA	NA	NA	NA	NA	NA	NA	NA	NA	NA	NA	NA	NA	NA	NA	NA	NA	NA	NA	NonCoding	3.71493
TC0400001446.rn.1	5.07357	4.67091	5.49275	1.76765	1.14619e-08	1.03796e-06	MTA_TC0600001110.mm	predicted gene, 22840	chr4	+	MTA_TR0600003781.mm	NonCoding	125904824	125904954	30	NA	NA	MTA_TR0600003781.mm	MTA2Rn6	predicted gene, 22840	chr4	100	100	NA	NA	NA	NA	NA	NA	NA	NA	NA	NA	NA	NA	NA	NA	NA	NA	NA	NA	NA	NA	NA	NA	NA	NA	NonCoding	5.10579
TC0400002989.rn.1	7.35807	7.08711	5.6557	3.25436	1.14749e-08	1.03796e-06	MTA_TC0600002383.mm	Non-coding transcript identified by Luo, et al., Non-coding transcript identified by NONCODE: Linc	chr4	-	MTA_TR0600007844.mm	NonCoding	89687860	89688828	30	NA	NA	MTA_TR0600007844.mm	MTA2Rn6	Non-coding transcript identified by Luo, et al., Non-coding transcript identified by NONCODE: Linc	chr4	100	100	NA	NA	NA	NA	NA	NA	NA	NA	NA	NA	NA	NA	NA	NA	NA	NA	NA	NA	NA	NA	NA	NA	NA	NA	NonCoding	7.67628
TC0400003474.rn.1	4.4034	4.83575	4.37874	1.3727	1.16112e-08	1.03796e-06	MTA_TC0600002865.mm	Non-coding transcript identified by NONCODE: Sense No Exonic	chr4	-	MTA_TR0600009350.mm	NonCoding	133897893	133900786	30	NA	NA	MTA_TR0600009350.mm	MTA2Rn6	Non-coding transcript identified by NONCODE: Sense No Exonic	chr4	100	100	NA	NA	NA	NA	NA	NA	NA	NA	NA	NA	NA	NA	NA	NA	NA	NA	NA	NA	NA	NA	NA	NA	NA	NA	NonCoding	4.49808
TC1300000383.rn.1	4.82283	4.69971	5.30585	1.52219	1.19419e-08	1.03796e-06	Mir181b1	microRNA 181b-1	chr13	+	NR_031899	NonCoding	54952903	54953012	30	NA	100314040	NR_031899	RefSeq	Rattus norvegicus microRNA 181b-1 (Mir181b1), microRNA.	chr13	100	100	NA	NA	NA	NA	NA	NR_031899	GO:0010629	negative regulation of gene expression	not recorded	NA	NA	NA	NA	NA	NA	NA	NA	NA	NA	NA	NA	NA	NA	NA	NonCoding	4.59807
TC1300000425.rn.1	5.58518	5.3038	4.26425	2.49827	1.19798e-08	1.03796e-06	MTA_TC0100001320.mm	Non-coding transcript identified by NONCODE: Linc, Non-coding transcript identified by Luo, et al.	chr13	+	MTA_TR0100004348.mm	NonCoding	60925704	60927009	30	NA	NA	MTA_TR0100004348.mm	MTA2Rn6	Non-coding transcript identified by NONCODE: Linc, Non-coding transcript identified by Luo, et al.	chr13	100	100	NA	NA	NA	NA	NA	NA	NA	NA	NA	NA	NA	NA	NA	NA	NA	NA	NA	NA	NA	NA	NA	NA	NA	NA	NonCoding	6.11369
TC1300000971.rn.1	7.65424	6.86965	6.6273	2.03769	1.19865e-08	1.03796e-06	Mir664-2	microRNA mir-664-2	chr13	+	NR_032143	NonCoding	103192581	103192639	30	NA	100314092	NR_032143	RefSeq	Rattus norvegicus microRNA mir-664-2 (Mir664-2), microRNA.	chr13	100	100	NA	NA	NA	NA	NA	NA	NA	NA	NA	NA	NA	NA	NA	NA	NA	NA	NA	NA	NA	NA	NA	NA	NA	NA	NonCoding	7.34139
TC1700001689.rn.1	6.38136	5.85068	5.55588	1.77213	1.19865e-08	1.03796e-06	MTA_TC1300000346.mm	predicted gene, 23351	chr17	-	MTA_TR1300000905.mm	NonCoding	34360660	34360781	30	NA	NA	MTA_TR1300000905.mm	MTA2Rn6	predicted gene, 23351	chr17	100	100	NA	NA	NA	NA	NA	NA	NA	NA	NA	NA	NA	NA	NA	NA	NA	NA	NA	NA	NA	NA	NA	NA	NA	NA	NonCoding	5.93132
TC0100000657.rn.1	4.64476	4.6654	3.90799	1.69045	1.19865e-08	1.03796e-06	MTA_TC1700000273.mm	Non-coding transcript identified by NONCODE: Linc	chr1	+	MTA_TR1700000845.mm	NonCoding	61379108	61381536	30	NA	NA	MTA_TR1700000845.mm	MTA2Rn6	Non-coding transcript identified by NONCODE: Linc	chr1	100	100	NA	NA	NA	NA	NA	NA	NA	NA	NA	NA	NA	NA	NA	NA	NA	NA	NA	NA	NA	NA	NA	NA	NA	NA	NonCoding	4.99858
TC0100005544.rn.1	4.65825	4.27386	5.2295	1.93944	1.19865e-08	1.03796e-06	MTA_TC0700003128.mm	predicted gene, 25499	chr1	-	MTA_TR0700011369.mm	NonCoding	116699082	116699159	30	NA	NA	MTA_TR0700011369.mm	MTA2Rn6	predicted gene, 25499	chr1	100	100	NA	NA	NA	NA	NA	NA	NA	NA	NA	NA	NA	NA	NA	NA	NA	NA	NA	NA	NA	NA	NA	NA	NA	NA	NonCoding	4.68026
TC0100006545.rn.1	3.51564	3.47352	3.85765	1.30508	1.19865e-08	1.03796e-06	MTA_TC0700004209.mm	Non-coding transcript identified by NONCODE: Linc	chr1	-	MTA_TR0700014301.mm	NonCoding	191257328	191259759	30	NA	NA	MTA_TR0700014301.mm	MTA2Rn6	Non-coding transcript identified by NONCODE: Linc	chr1	100	100	NA	NA	NA	NA	NA	NA	NA	NA	NA	NA	NA	NA	NA	NA	NA	NA	NA	NA	NA	NA	NA	NA	NA	NA	NonCoding	3.58263
TC0100006602.rn.1	4.59945	4.98106	4.25021	1.65962	1.19865e-08	1.03796e-06	MTA_TC0700003313.mm	predicted gene, 22941	chr1	-	MTA_TR0700011599.mm	NonCoding	194929283	194929375	30	NA	NA	MTA_TR0700011599.mm	MTA2Rn6	predicted gene, 22941	chr1	100	100	NA	NA	NA	NA	NA	NA	NA	NA	NA	NA	NA	NA	NA	NA	NA	NA	NA	NA	NA	NA	NA	NA	NA	NA	NonCoding	4.87573
TC0100006607.rn.1	4.59945	4.98106	4.25021	1.65962	1.19865e-08	1.03796e-06	MTA_TC0700003291.mm	predicted gene, 25944	chr1	-	MTA_TR0700011576.mm	NonCoding	194968886	194968978	30	NA	NA	MTA_TR0700011576.mm	MTA2Rn6	predicted gene, 25944	chr1	100	100	NA	NA	NA	NA	NA	NA	NA	NA	NA	NA	NA	NA	NA	NA	NA	NA	NA	NA	NA	NA	NA	NA	NA	NA	NonCoding	4.87573
TC0100007262.rn.1	4.41789	4.20862	4.61653	1.32676	1.19865e-08	1.03796e-06	MTA_TC1900001112.mm	cDNA, clone:Y0G0111P10, strand:unspecified.	chr1	-	MTA_TR1900004024.mm	NonCoding	226767717	226767865	30	NA	NA	MTA_TR1900004024.mm	MTA2Rn6	cDNA, clone:Y0G0111P10, strand:unspecified.	chr1	100	100	NA	NA	NA	NA	NA	NA	NA	NA	NA	NA	NA	NA	NA	NA	NA	NA	NA	NA	NA	NA	NA	NA	NA	NA	NonCoding	4.66254
TC0200002571.rn.1	5.17137	6.54646	4.23122	4.97689	1.19865e-08	1.03796e-06	MTA_TC1300002394.mm	Non-coding transcript identified by NONCODE: Sense No Exonic	chr2	-	MTA_TR1300006853.mm	NonCoding	18578516	18582619	30	NA	NA	MTA_TR1300006853.mm	MTA2Rn6	Non-coding transcript identified by NONCODE: Sense No Exonic	chr2	100	100	NA	NA	NA	NA	NA	NA	NA	NA	NA	NA	NA	NA	NA	NA	NA	NA	NA	NA	NA	NA	NA	NA	NA	NA	NonCoding	5.08755
TC0200003814.rn.1	4.9598	5.08739	4.31169	1.71202	1.19865e-08	1.03796e-06	MTA_TC0300002099.mm	PREDICTED: uncharacterized LOC100861877 (LOC100861877), miscRNA.	chr2	-	MTA_TR0300006778.mm	NonCoding	157342439	157350367	30	NA	NA	MTA_TR0300006778.mm	MTA2Rn6	PREDICTED: uncharacterized LOC100861877 (LOC100861877), miscRNA.	chr2	100	100	NA	NA	NA	NA	NA	NA	NA	NA	NA	NA	NA	NA	NA	NA	NA	NA	NA	NA	NA	NA	NA	NA	NA	NA	NonCoding	4.74394
TC0200004777.rn.1	4.09906	3.95419	4.38768	1.35049	1.19865e-08	1.03796e-06	MTA_TC0300003019.mm	predicted gene 16559, Non-coding transcript identified by NONCODE: Antisense, Novel transcript	chr2	-	MTA_TR0300010078.mm	NonCoding	243554386	243571213	30	NA	NA	MTA_TR0300010078.mm	MTA2Rn6	predicted gene 16559, Non-coding transcript identified by NONCODE: Antisense, Novel transcript	chr2	100	100	NA	NA	NA	NA	NA	NA	NA	NA	NA	NA	NA	NA	NA	NA	NA	NA	NA	NA	NA	NA	NA	NA	NA	NA	NonCoding	4.00373
TC0300001442.rn.1	3.67579	3.97122	4.0687	1.31304	1.19865e-08	1.03796e-06	MTA_TC0200001698.mm	predicted gene 13976, Non-coding transcript identified by NONCODE: Linc, putative novel transcript	chr3	+	MTA_TR0200005419.mm	NonCoding	106891257	106894786	30	NA	NA	MTA_TR0200005419.mm	MTA2Rn6	predicted gene 13976, Non-coding transcript identified by NONCODE: Linc, putative novel transcript	chr3	100	100	NA	NA	NA	NA	NA	NA	NA	NA	NA	NA	NA	NA	NA	NA	NA	NA	NA	NA	NA	NA	NA	NA	NA	NA	NonCoding	3.49672
TC0500003878.rn.1	4.61322	4.39439	4.17868	1.35148	1.23498e-08	1.06008e-06	MTA_TC0400003802.mm	Non-coding transcript identified by NONCODE: Linc, Non-coding transcript identified by Luo, et al.	chr5	-	MTA_TR0400013127.mm	NonCoding	155628729	155630407	19	NA	NA	MTA_TR0400013127.mm	MTA2Rn6	Non-coding transcript identified by NONCODE: Linc, Non-coding transcript identified by Luo, et al.	chr5	100	100	NA	NA	NA	NA	NA	NA	NA	NA	NA	NA	NA	NA	NA	NA	NA	NA	NA	NA	NA	NA	NA	NA	NA	NA	NonCoding	4.67315
TC0600003151.rn.1	3.94521	4.24889	4.46395	1.4327	1.2484e-08	1.06683e-06	MTA_TC1600001678.mm	Non-coding transcript identified by Luo, et al., Non-coding transcript identified by NONCODE: Linc	chr6	-	MTA_TR1600005761.mm	NonCoding	132690172	132690465	30	NA	NA	MTA_TR1600005761.mm	MTA2Rn6	Non-coding transcript identified by Luo, et al., Non-coding transcript identified by NONCODE: Linc	chr6	100	100	NA	NA	NA	NA	NA	NA	NA	NA	NA	NA	NA	NA	NA	NA	NA	NA	NA	NA	NA	NA	NA	NA	NA	NA	NonCoding	3.8799
TC0700000659.rn.1	3.96587	3.871	4.26184	1.31116	1.26731e-08	1.07976e-06	MTA_TC1000002827.mm	Non-coding transcript identified by Luo, et al., Non-coding transcript identified by NONCODE: Linc	chr7	+	MTA_TR1000009014.mm	NonCoding	51195936	51197215	30	NA	NA	MTA_TR1000009014.mm	MTA2Rn6	Non-coding transcript identified by Luo, et al., Non-coding transcript identified by NONCODE: Linc	chr7	100	100	NA	NA	NA	NA	NA	NA	NA	NA	NA	NA	NA	NA	NA	NA	NA	NA	NA	NA	NA	NA	NA	NA	NA	NA	NonCoding	3.96587
TC0800001118.rn.1	3.79123	3.81563	4.31021	1.43294	1.2773e-08	1.08558e-06	RGD7701876_1	uncharacterized LOC102551227	chr8	+	mRNARGD7701878_1	NonCoding	82359688	82362773	24	NA	NA	mRNARGD7701878_1	Rat Genome Database	uncharacterized LOC102551227	chr8	100	100	NA	NA	NA	NA	NA	NA	NA	NA	NA	NA	NA	NA	NA	NA	NA	NA	NA	NA	NA	NA	NA	NA	NA	NA	NonCoding	3.90975
TC1500001169.rn.1	4.46187	4.17082	4.8641	1.61696	1.38642e-08	1.1583e-06	RGD7622495_1	uncharacterized LOC102549713	chr15	+	mRNARGD7622497_1	NonCoding	105845542	105849549	30	NA	NA	mRNARGD7622497_1	Rat Genome Database	uncharacterized LOC102549713	chr15	100	100	NA	NA	NA	NA	NA	NA	NA	NA	NA	NA	NA	NA	NA	NA	NA	NA	NA	NA	NA	NA	NA	NA	NA	NA	NonCoding	4.26876
TC1800001836.rn.1	3.52409	3.34726	3.90862	1.47566	1.39326e-08	1.16119e-06	MTA_TC1800001720.mm	Non-coding transcript identified by Luo, et al., Non-coding transcript identified by NONCODE: Linc	chr18	-	MTA_TR1800005106.mm	NonCoding	82734290	82737690	30	NA	NA	MTA_TR1800005106.mm	MTA2Rn6	Non-coding transcript identified by Luo, et al., Non-coding transcript identified by NONCODE: Linc	chr18	100	100	NA	NA	NA	NA	NA	NA	NA	NA	NA	NA	NA	NA	NA	NA	NA	NA	NA	NA	NA	NA	NA	NA	NA	NA	NonCoding	3.3373
TC0100004101.rn.1	5.1611	5.57769	4.61668	1.94667	1.40503e-08	1.16257e-06	MTA_TC1000001832.mm	Non-coding transcript identified by NONCODE: Sense No Exonic	chr1	-	MTA_TR1000005791.mm	NonCoding	15999563	16001528	30	NA	NA	MTA_TR1000005791.mm	MTA2Rn6	Non-coding transcript identified by NONCODE: Sense No Exonic	chr1	100	100	NA	NA	NA	NA	NA	NA	NA	NA	NA	NA	NA	NA	NA	NA	NA	NA	NA	NA	NA	NA	NA	NA	NA	NA	NonCoding	5.60376
TC0100004506.rn.1	4.3802	4.27682	4.55206	1.2102	1.40503e-08	1.16257e-06	RGD7670102_1	uncharacterized LOC102547769	chr1	-	mRNARGD7670104_1	NonCoding	53092469	53094833	30	NA	NA	mRNARGD7670104_1	Rat Genome Database	uncharacterized LOC102547769	chr1	100	100	NA	NA	NA	NA	NA	NA	NA	NA	NA	NA	NA	NA	NA	NA	NA	NA	NA	NA	NA	NA	NA	NA	NA	NA	NonCoding	4.19331
TC0100006196.rn.1	5.09418	4.9423	5.66808	1.6538	1.41439e-08	1.16773e-06	NA	NA	chr1	-	NA	Pseudogene	167917771	167918714	30	NA	NA	ENSRNOT00000025109	ENSEMBL	ensembl:novel chromosome:Rnor_5.0:1:174093913:174094856:-1 gene:ENSRNOG00000018612 gene_biotype:pseudogene transcript_biotype:pseudogene	chr1	100	100	NA	NA	NA	NA	NA	NA	NA	NA	NA	NA	NA	NA	NA	NA	NA	NA	NA	NA	NA	NA	NA	NA	NA	NA	Pseudogene	5.23194
TC0200001245.rn.1	4.06143	3.70229	4.12584	1.34122	1.47884e-08	1.21632e-06	MTA_TC0300000493.mm	Non-coding transcript identified by NONCODE: Linc	chr2	+	MTA_TR0300001459.mm	NonCoding	152239182	152239666	17	NA	NA	MTA_TR0300001459.mm	MTA2Rn6	Non-coding transcript identified by NONCODE: Linc	chr2	100	100	NA	NA	NA	NA	NA	NA	NA	NA	NA	NA	NA	NA	NA	NA	NA	NA	NA	NA	NA	NA	NA	NA	NA	NA	NonCoding	4.31431
TC0300000723.rn.1	4.11833	4.33677	4.01796	1.24731	1.53008e-08	1.25547e-06	MTA_TC0200000970.mm	Non-coding transcript identified by Luo, et al., Non-coding transcript identified by NONCODE: Linc	chr3	+	MTA_TR0200003221.mm	NonCoding	53746818	53751267	30	NA	NA	MTA_TR0200003221.mm	MTA2Rn6	Non-coding transcript identified by Luo, et al., Non-coding transcript identified by NONCODE: Linc	chr3	100	100	NA	NA	NA	NA	NA	NA	NA	NA	NA	NA	NA	NA	NA	NA	NA	NA	NA	NA	NA	NA	NA	NA	NA	NA	NonCoding	4.10714
TC0400002516.rn.1	3.75466	3.48055	3.70097	1.20925	1.62442e-08	1.32655e-06	MTA_TC0600001912.mm	Non-coding transcript identified by NONCODE: Antisense	chr4	-	MTA_TR0600006359.mm	NonCoding	45558220	45560469	30	NA	NA	MTA_TR0600006359.mm	MTA2Rn6	Non-coding transcript identified by NONCODE: Antisense	chr4	100	100	NA	NA	NA	NA	NA	NA	NA	NA	NA	NA	NA	NA	NA	NA	NA	NA	NA	NA	NA	NA	NA	NA	NA	NA	NonCoding	3.65124
TC0500000895.rn.1	4.48537	4.68665	4.93129	1.36218	1.64166e-08	1.3343e-06	MTA_TC0400000848.mm	predicted gene 12415, Non-coding transcript identified by NONCODE: Linc, novel transcript	chr5	+	MTA_TR0400002466.mm	NonCoding	102878056	102878884	30	NA	NA	MTA_TR0400002466.mm	MTA2Rn6	predicted gene 12415, Non-coding transcript identified by NONCODE: Linc, novel transcript	chr5	100	100	NA	NA	NA	NA	NA	NA	NA	NA	NA	NA	NA	NA	NA	NA	NA	NA	NA	NA	NA	NA	NA	NA	NA	NA	NonCoding	4.12495
TC0600003386.rn.1	4.78723	4.61566	5.19257	1.49166	1.69116e-08	1.36968e-06	MTA_TC1200002597.mm	Ighv6-7 immunoglobulin heavy variable V6-7	chr6	-	MTA_TR1200007108.mm	NonCoding	142287449	142287909	30	NA	NA	MTA_TR1200007108.mm	MTA2Rn6	Ighv6-7 immunoglobulin heavy variable V6-7	chr6	100	100	NA	NA	NA	NA	NA	NA	NA	NA	NA	NA	NA	NA	NA	NA	NA	NA	NA	NA	NA	NA	NA	NA	NA	NA	NonCoding	4.64785
TC0700002672.rn.1	5.83275	6.47476	4.90748	2.96346	1.69871e-08	1.37418e-06	MTA_TC1000002851.mm	Non-coding transcript identified by NONCODE: Sense No Exonic	chr7	-	MTA_TR1000009060.mm	NonCoding	52484291	52486281	30	NA	NA	MTA_TR1000009060.mm	MTA2Rn6	Non-coding transcript identified by NONCODE: Sense No Exonic	chr7	100	100	NA	NA	NA	NA	NA	NA	NA	NA	NA	NA	NA	NA	NA	NA	NA	NA	NA	NA	NA	NA	NA	NA	NA	NA	NonCoding	5.84485
TC0800001735.rn.1	6.15391	6.15173	5.70175	1.36809	1.70228e-08	1.37545e-06	MTA_TC0900001577.mm	Non-coding transcript identified by NONCODE: Linc	chr8	+	MTA_TR0900005131.mm	NonCoding	128037906	128039585	30	NA	NA	MTA_TR0900005131.mm	MTA2Rn6	Non-coding transcript identified by NONCODE: Linc	chr8	100	100	NA	NA	NA	NA	NA	NA	NA	NA	NA	NA	NA	NA	NA	NA	NA	NA	NA	NA	NA	NA	NA	NA	NA	NA	NonCoding	6.09217
TC0M00000039.rn.1	19.9315	19.9315	9.57164	1314.12	1.73177e-08	1.39274e-06	NA	NA	chrM	-	NA	NonCoding	15348	15415	30	NA	NA	ENSRNOT00000044639	ENSEMBL	mt_genbank_import:known chromosome:Rnor_5.0:MT:15348:15415:-1 gene:ENSRNOG00000029145 gene_biotype:Mt_tRNA transcript_biotype:Mt_tRNA	chrM	100	100	NA	NA	ENSRNOT00000044639	Rn.215881	brain| eye| heart| kidney| liver| lung| muscle| ovary| pancreas| spleen| metamorphosing embryo| juvenile| adult	NA	NA	NA	NA	NA	NA	NA	NA	NA	NA	NA	NA	NA	NA	NA	NA	NA	NA	NA	NonCoding	19.9315
TC1000000522.rn.1	3.99448	3.80441	4.37328	1.48336	1.78431e-08	1.42832e-06	MTA_TC1100000540.mm	Non-coding transcript identified by NONCODE: Antisense	chr10	+	MTA_TR1100001736.mm	NonCoding	35786048	35787370	30	NA	NA	MTA_TR1100001736.mm	MTA2Rn6	Non-coding transcript identified by NONCODE: Antisense	chr10	100	100	NA	NA	NA	NA	NA	NA	NA	NA	NA	NA	NA	NA	NA	NA	NA	NA	NA	NA	NA	NA	NA	NA	NA	NA	NonCoding	3.9821
TC1000002754.rn.1	4.70877	5.18784	8.66466	15.5182	1.78806e-08	1.42966e-06	MTA_TC1100002701.mm	PREDICTED: uncharacterized LOC100861762 (LOC100861762), miscRNA.	chr10	-	MTA_TR1100010125.mm	NonCoding	37245068	37255441	30	NA	NA	MTA_TR1100010125.mm	MTA2Rn6	PREDICTED: uncharacterized LOC100861762 (LOC100861762), miscRNA.	chr10	100	100	NA	NA	NA	NA	NA	NA	NA	NA	NA	NA	NA	NA	NA	NA	NA	NA	NA	NA	NA	NA	NA	NA	NA	NA	NonCoding	4.70683
TC1300001196.rn.1	4.6237	4.64074	4.16854	1.38722	1.80703e-08	1.43981e-06	RGD7514956_1	uncharacterized LOC102550458	chr13	-	mRNARGD7514958_1	NonCoding	25927265	25958763	40	NA	NA	mRNARGD7514958_1	Rat Genome Database	uncharacterized LOC102550458	chr13	100	100	NA	NA	NA	NA	NA	NA	NA	NA	NA	NA	NA	NA	NA	NA	NA	NA	NA	NA	NA	NA	NA	NA	NA	NA	NonCoding	4.53448
TC1300001383.rn.1	3.93267	3.71668	4.12793	1.32984	1.80952e-08	1.43993e-06	MTA_TC0100003063.mm	Non-coding transcript identified by NONCODE: Linc, Non-coding transcript identified by Luo, et al.	chr13	-	MTA_TR0100009668.mm	NonCoding	48334905	48335770	30	NA	NA	MTA_TR0100009668.mm	MTA2Rn6	Non-coding transcript identified by NONCODE: Linc, Non-coding transcript identified by Luo, et al.	chr13	100	100	NA	NA	NA	NA	NA	NA	NA	NA	NA	NA	NA	NA	NA	NA	NA	NA	NA	NA	NA	NA	NA	NA	NA	NA	NonCoding	3.46352
TC1500002102.rn.1	3.92524	3.7412	4.26278	1.43553	1.88169e-08	1.48904e-06	MTA_TC1400002450.mm	Non-coding transcript identified by NONCODE: Linc, Non-coding transcript identified by Luo, et al.	chr15	-	MTA_TR1400007563.mm	NonCoding	58806145	58821909	30	NA	NA	MTA_TR1400007563.mm	MTA2Rn6	Non-coding transcript identified by NONCODE: Linc, Non-coding transcript identified by Luo, et al.	chr15	100	100	NA	NA	NA	NA	NA	NA	NA	NA	NA	NA	NA	NA	NA	NA	NA	NA	NA	NA	NA	NA	NA	NA	NA	NA	NonCoding	3.78786
TC1800001395.rn.1	5.72563	5.51483	7.0319	2.8621	1.88179e-08	1.48904e-06	MTA_TC1800001309.mm	PREDICTED: uncharacterized LOC100505012 (LOC100505012), miscRNA.	chr18	-	MTA_TR1800004038.mm	NonCoding	40787982	40824401	30	NA	NA	MTA_TR1800004038.mm	MTA2Rn6	PREDICTED: uncharacterized LOC100505012 (LOC100505012), miscRNA.	chr18	100	100	NA	NA	NA	NA	NA	NA	NA	NA	NA	NA	NA	NA	NA	NA	NA	NA	NA	NA	NA	NA	NA	NA	NA	NA	NonCoding	5.78898
TC1900001406.rn.1	3.75388	4.05206	3.92171	1.2296	1.90487e-08	1.50384e-06	MTA_TC0800001285.mm	Non-coding transcript identified by Luo, et al., Non-coding transcript identified by NONCODE: Linc	chr19	-	MTA_TR0800004239.mm	NonCoding	40749854	40751386	30	NA	NA	MTA_TR0800004239.mm	MTA2Rn6	Non-coding transcript identified by Luo, et al., Non-coding transcript identified by NONCODE: Linc	chr19	100	100	NA	NA	NA	NA	NA	NA	NA	NA	NA	NA	NA	NA	NA	NA	NA	NA	NA	NA	NA	NA	NA	NA	NA	NA	NonCoding	3.78555
TC2000001323.rn.1	5.23352	5.16318	4.80718	1.34382	1.91879e-08	1.51015e-06	MTA_TC1000000749.mm	PREDICTED: uncharacterized LOC100861980 (LOC100861980), miscRNA.	chr20	-	MTA_TR1000002354.mm	NonCoding	12661898	12676366	30	NA	NA	MTA_TR1000002354.mm	MTA2Rn6	PREDICTED: uncharacterized LOC100861980 (LOC100861980), miscRNA.	chr20	100	100	NA	NA	NA	NA	NA	NA	NA	NA	NA	NA	NA	NA	NA	NA	NA	NA	NA	NA	NA	NA	NA	NA	NA	NA	NonCoding	5.53936
TC0100004127.rn.1	4.31791	4.14196	4.45893	1.24571	1.93482e-08	1.51551e-06	MTA_TC1000000253.mm	Non-coding transcript identified by NONCODE: Sense No Exonic	chr1	-	MTA_TR1000000811.mm	NonCoding	17362174	17365626	30	NA	NA	MTA_TR1000000811.mm	MTA2Rn6	Non-coding transcript identified by NONCODE: Sense No Exonic	chr1	100	100	NA	NA	NA	NA	NA	NA	NA	NA	NA	NA	NA	NA	NA	NA	NA	NA	NA	NA	NA	NA	NA	NA	NA	NA	NonCoding	4.29142
TC0100007567.rn.1	4.5654	4.38105	4.23227	1.25974	1.93947e-08	1.51551e-06	MTA_TC1900001383.mm	Non-coding transcript identified by NONCODE: Sense No Exonic	chr1	-	MTA_TR1900004735.mm	NonCoding	250132913	250136369	30	NA	NA	MTA_TR1900004735.mm	MTA2Rn6	Non-coding transcript identified by NONCODE: Sense No Exonic	chr1	100	100	NA	NA	NA	NA	NA	NA	NA	NA	NA	NA	NA	NA	NA	NA	NA	NA	NA	NA	NA	NA	NA	NA	NA	NA	NonCoding	4.83411
TC0100007597.rn.1	4.24612	3.95487	3.98821	1.2237	1.93947e-08	1.51551e-06	MTA_TC1900001424.mm	Non-coding transcript identified by NONCODE: Linc	chr1	-	MTA_TR1900004851.mm	NonCoding	252961596	252963394	30	NA	NA	MTA_TR1900004851.mm	MTA2Rn6	Non-coding transcript identified by NONCODE: Linc	chr1	100	100	NA	NA	NA	NA	NA	NA	NA	NA	NA	NA	NA	NA	NA	NA	NA	NA	NA	NA	NA	NA	NA	NA	NA	NA	NonCoding	4.21323
TC0200001056.rn.1	3.70844	3.85345	4.0952	1.30745	1.93947e-08	1.51551e-06	RGD7531649_1	uncharacterized LOC102553627	chr2	+	mRNARGD7531651_1	NonCoding	128144900	128153322	30	NA	NA	mRNARGD7531651_1	Rat Genome Database	uncharacterized LOC102553627	chr2	100	100	NA	NA	NA	NA	NA	NA	NA	NA	NA	NA	NA	NA	NA	NA	NA	NA	NA	NA	NA	NA	NA	NA	NA	NA	NonCoding	3.88231
TC0300000090.rn.1	4.4814	4.62171	4.78733	1.23622	2.07319e-08	1.61269e-06	MTA_TC0200000440.mm	predicted gene 13554, Non-coding transcript identified by NONCODE: Antisense, putative novel transcript	chr3	+	MTA_TR0200001263.mm	NonCoding	3511583	3512784	30	NA	NA	MTA_TR0200001263.mm	MTA2Rn6	predicted gene 13554, Non-coding transcript identified by NONCODE: Antisense, putative novel transcript	chr3	100	100	NA	NA	NA	NA	NA	NA	NA	NA	NA	NA	NA	NA	NA	NA	NA	NA	NA	NA	NA	NA	NA	NA	NA	NA	NonCoding	4.44363
TC0300001341.rn.1	3.94666	4.75379	4.01756	1.74972	2.0849e-08	1.61814e-06	RGD7622515_1	uncharacterized LOC102554631	chr3	+	mRNARGD7622516_1	NonCoding	96988977	96989654	15	NA	NA	mRNARGD7622516_1	Rat Genome Database	uncharacterized LOC102554631	chr3	100	100	NA	NA	NA	NA	NA	NA	NA	NA	NA	NA	NA	NA	NA	NA	NA	NA	NA	NA	NA	NA	NA	NA	NA	NA	NonCoding	3.40189
TC0400003475.rn.1	5.81907	6.35405	5.16489	2.28019	2.10979e-08	1.62841e-06	MTA_TC0600002866.mm	Non-coding transcript identified by NONCODE: Sense No Exonic	chr4	-	MTA_TR0600009351.mm	NonCoding	133918125	133919091	30	NA	NA	MTA_TR0600009351.mm	MTA2Rn6	Non-coding transcript identified by NONCODE: Sense No Exonic	chr4	100	100	NA	NA	NA	NA	NA	NA	NA	NA	NA	NA	NA	NA	NA	NA	NA	NA	NA	NA	NA	NA	NA	NA	NA	NA	NonCoding	5.73148
TC0700000363.rn.1	5.29103	5.98195	5.24333	1.66858	2.12632e-08	1.63553e-06	RGD6501793_1	CD99 antigen-like protein 2-like	chr7	+	mRNARGD6501794_1	NonCoding	22603771	22616105	30	NA	NA	mRNARGD6501794_1	Rat Genome Database	CD99 antigen-like protein 2-like	chr7	100	100	NA	NA	NA	NA	NA	NA	NA	NA	NA	NA	NA	NA	NA	NA	NA	NA	NA	NA	NA	NA	NA	NA	NA	NA	NonCoding	5.10974
TC0700003436.rn.1	5.78474	5.67707	4.90335	1.84214	2.1313e-08	1.63708e-06	MTA_TC1500000633.mm	Non-coding transcript identified by Luo, et al., Non-coding transcript identified by NONCODE: Linc	chr7	-	MTA_TR1500001800.mm	NonCoding	118923623	118924888	30	NA	NA	MTA_TR1500001800.mm	MTA2Rn6	Non-coding transcript identified by Luo, et al., Non-coding transcript identified by NONCODE: Linc	chr7	100	100	NA	NA	NA	NA	NA	NA	NA	NA	NA	NA	NA	NA	NA	NA	NA	NA	NA	NA	NA	NA	NA	NA	NA	NA	NonCoding	6.20234
TC0X00000485.rn.1	3.93756	3.84081	4.17006	1.25636	2.15122e-08	1.64568e-06	MTA_TC0X00000848.mm	Non-coding transcript identified by NONCODE: Antisense	chrX	+	MTA_TR0X00002390.mm	NonCoding	55756415	55757870	30	NA	NA	MTA_TR0X00002390.mm	MTA2Rn6	Non-coding transcript identified by NONCODE: Antisense	chrX	100	100	NA	NA	NA	NA	NA	NA	NA	NA	NA	NA	NA	NA	NA	NA	NA	NA	NA	NA	NA	NA	NA	NA	NA	NA	NonCoding	3.89345
TC1600000616.rn.1	3.26706	3.11055	3.67374	1.47753	2.21984e-08	1.69046e-06	MTA_TC0800002127.mm	predicted gene, 23531	chr16	+	MTA_TR0800006632.mm	NonCoding	52791244	52791274	7	NA	NA	MTA_TR0800006632.mm	MTA2Rn6	predicted gene, 23531	chr16	100	100	NA	NA	NA	NA	NA	NA	NA	NA	NA	NA	NA	NA	NA	NA	NA	NA	NA	NA	NA	NA	NA	NA	NA	NA	NonCoding	2.963
TC0200003483.rn.1	4.09839	3.98408	4.34582	1.28497	2.31489e-08	1.74547e-06	MTA_TC0300001828.mm	Non-coding transcript identified by NONCODE: Linc	chr2	-	MTA_TR0300005934.mm	NonCoding	120755444	120772674	40	NA	NA	MTA_TR0300005934.mm	MTA2Rn6	Non-coding transcript identified by NONCODE: Linc	chr2	100	100	NA	NA	NA	NA	NA	NA	NA	NA	NA	NA	NA	NA	NA	NA	NA	NA	NA	NA	NA	NA	NA	NA	NA	NA	NonCoding	4.09487
TC0200003993.rn.1	3.25549	3.34148	3.54995	1.22643	2.32152e-08	1.74665e-06	MTA_TC0300002271.mm	Non-coding transcript identified by NONCODE: Antisense	chr2	-	MTA_TR0300007267.mm	NonCoding	186075253	186078171	30	NA	NA	MTA_TR0300007267.mm	MTA2Rn6	Non-coding transcript identified by NONCODE: Antisense	chr2	100	100	NA	NA	NA	NA	NA	NA	NA	NA	NA	NA	NA	NA	NA	NA	NA	NA	NA	NA	NA	NA	NA	NA	NA	NA	NonCoding	3.31353
TC0400001897.rn.1	5.44934	4.39542	4.51543	2.07616	2.34196e-08	1.75032e-06	MTA_TC0600001556.mm	nuclear encoded rRNA 5S 166	chr4	+	MTA_TR0600005313.mm	NonCoding	166159796	166159829	10	NA	NA	MTA_TR0600005313.mm	MTA2Rn6	nuclear encoded rRNA 5S 166	chr4	100	100	NA	NA	NA	NA	NA	NA	NA	NA	NA	NA	NA	NA	NA	NA	NA	NA	NA	NA	NA	NA	NA	NA	NA	NA	NonCoding	5.65243
TC0600000463.rn.1	4.28011	4.40518	4.69554	1.3337	2.3442e-08	1.75032e-06	MTA_TC1200000124.mm	Non-coding transcript identified by Luo, et al., Non-coding transcript identified by NONCODE: Linc	chr6	+	MTA_TR1200000417.mm	NonCoding	41247865	41250745	30	NA	NA	MTA_TR1200000417.mm	MTA2Rn6	Non-coding transcript identified by Luo, et al., Non-coding transcript identified by NONCODE: Linc	chr6	100	100	NA	NA	NA	NA	NA	NA	NA	NA	NA	NA	NA	NA	NA	NA	NA	NA	NA	NA	NA	NA	NA	NA	NA	NA	NonCoding	3.84883
TC1000003515.rn.1	5.2315	5.40753	4.7118	1.6197	2.53468e-08	1.83869e-06	MTA_TC1100003501.mm	Non-coding transcript identified by NONCODE: Sense No Exonic	chr10	-	MTA_TR1100013066.mm	NonCoding	75943433	75944973	30	NA	NA	MTA_TR1100013066.mm	MTA2Rn6	Non-coding transcript identified by NONCODE: Sense No Exonic	chr10	100	100	NA	NA	NA	NA	NA	NA	NA	NA	NA	NA	NA	NA	NA	NA	NA	NA	NA	NA	NA	NA	NA	NA	NA	NA	NonCoding	5.32584
TC1100001123.rn.1	4.48114	4.10993	4.56385	1.36976	2.53468e-08	1.83869e-06	MTA_TC1600001857.mm	Non-coding transcript identified by NONCODE: Sense No Exonic	chr11	-	MTA_TR1600006223.mm	NonCoding	13032046	13033370	30	NA	NA	MTA_TR1600006223.mm	MTA2Rn6	Non-coding transcript identified by NONCODE: Sense No Exonic	chr11	100	100	NA	NA	NA	NA	NA	NA	NA	NA	NA	NA	NA	NA	NA	NA	NA	NA	NA	NA	NA	NA	NA	NA	NA	NA	NonCoding	4.43677
TC1400001459.rn.1	4.705	5.32478	4.31505	2.01353	2.53468e-08	1.83869e-06	MTA_TC0500000893.mm	Non-coding transcript identified by NONCODE: Antisense	chr14	-	MTA_TR0500003039.mm	NonCoding	16353530	16355847	30	NA	NA	MTA_TR0500003039.mm	MTA2Rn6	Non-coding transcript identified by NONCODE: Antisense	chr14	100	100	NA	NA	NA	NA	NA	NA	NA	NA	NA	NA	NA	NA	NA	NA	NA	NA	NA	NA	NA	NA	NA	NA	NA	NA	NonCoding	4.68657
TC1400001743.rn.1	6.57017	6.21513	6.21586	1.27902	2.53468e-08	1.83869e-06	NA	NA	chr14	-	NA	NonCoding	42525300	42525365	30	NA	NA	ENSRNOT00000063359	ENSEMBL	ncrna:novel chromosome:Rnor_5.0:14:42321156:42321221:-1 gene:ENSRNOG00000041606 gene_biotype:miRNA transcript_biotype:miRNA	chr14	100	100	NA	NA	NA	NA	NA	NA	NA	NA	NA	NA	NA	NA	NA	NA	NA	NA	NA	NA	NA	NA	NA	NA	NA	NA	NonCoding	6.29287
TC1400002018.rn.1	3.90253	3.69489	4.93502	2.3622	2.53468e-08	1.83869e-06	MTA_TC0500000441.mm	predicted gene, 22249	chr14	-	MTA_TR0500001629.mm	NonCoding	77004823	77004894	30	NA	NA	MTA_TR0500001629.mm	MTA2Rn6	predicted gene, 22249	chr14	100	100	NA	NA	NA	NA	NA	NA	NA	NA	NA	NA	NA	NA	NA	NA	NA	NA	NA	NA	NA	NA	NA	NA	NA	NA	NonCoding	3.99091
TC1600000815.rn.1	7.01117	6.49892	6.51668	1.42627	2.53468e-08	1.83869e-06	NA	NA	chr16	+	NA	NonCoding	71152385	71152451	30	NA	NA	ENSRNOT00000062189	ENSEMBL	ncrna:novel chromosome:Rnor_5.0:16:70812907:70812973:1 gene:ENSRNOG00000040436 gene_biotype:miRNA transcript_biotype:miRNA	chr16	100	100	NA	NA	NA	NA	NA	NA	NA	NA	NA	NA	NA	NA	NA	NA	NA	NA	NA	NA	NA	NA	NA	NA	NA	NA	NonCoding	6.99573
TC1700000444.rn.1	6.63598	7.16066	4.98228	4.52643	2.53468e-08	1.83869e-06	NA	NA	chr17	+	NA	NonCoding	27518165	27519729	30	NA	NA	NONRATT024104	NONCODE	Non-coding transcript identified by NONCODE	chr17	100	100	NA	NA	NA	NA	NA	NA	NA	NA	NA	NA	NA	NA	NA	NA	NA	NA	NA	NA	NA	NA	NA	NA	NA	NA	NonCoding	7.3365
TC1700000475.rn.1	3.76773	3.78787	4.08846	1.24897	2.53468e-08	1.83869e-06	MTA_TC1300001796.mm	Non-coding transcript identified by NONCODE: Linc	chr17	+	MTA_TR1300004916.mm	NonCoding	30393515	30394489	30	NA	NA	MTA_TR1300004916.mm	MTA2Rn6	Non-coding transcript identified by NONCODE: Linc	chr17	100	100	NA	NA	NA	NA	NA	NA	NA	NA	NA	NA	NA	NA	NA	NA	NA	NA	NA	NA	NA	NA	NA	NA	NA	NA	NonCoding	3.71216
TC2000000948.rn.1	4.14244	5.49052	2.62511	7.28745	2.57282e-08	1.86244e-06	MTA_TC1000001004.mm	non-coding RNA, oocyte_clustered_small_RNA4900, complete sequence.	chr20	-	MTA_TR1000003240.mm	NonCoding	846050	846076	3	NA	NA	MTA_TR1000003240.mm	MTA2Rn6	non-coding RNA, oocyte_clustered_small_RNA4900, complete sequence.	chr20	100	100	NA	NA	NA	NA	NA	NA	NA	NA	NA	NA	NA	NA	NA	NA	NA	NA	NA	NA	NA	NA	NA	NA	NA	NA	NonCoding	3.9066
TC0100001140.rn.1	4.55864	4.46433	4.78734	1.25094	2.5855e-08	1.8651e-06	MTA_TC0700002678.mm	Non-coding transcript identified by Luo, et al., Non-coding transcript identified by NONCODE: Linc	chr1	+	MTA_TR0700009482.mm	NonCoding	84718248	84719957	30	NA	NA	MTA_TR0700009482.mm	MTA2Rn6	Non-coding transcript identified by Luo, et al., Non-coding transcript identified by NONCODE: Linc	chr1	100	100	NA	NA	NA	NA	NA	NA	NA	NA	NA	NA	NA	NA	NA	NA	NA	NA	NA	NA	NA	NA	NA	NA	NA	NA	NonCoding	4.56742
TC0100004122.rn.1	4.20395	3.90986	3.92159	1.22611	2.59844e-08	1.87115e-06	MTA_TC1000000258.mm	Non-coding transcript identified by NONCODE: Sense No Exonic	chr1	-	MTA_TR1000000818.mm	NonCoding	17173479	17183249	30	NA	NA	MTA_TR1000000818.mm	MTA2Rn6	Non-coding transcript identified by NONCODE: Sense No Exonic	chr1	100	100	NA	NA	NA	NA	NA	NA	NA	NA	NA	NA	NA	NA	NA	NA	NA	NA	NA	NA	NA	NA	NA	NA	NA	NA	NonCoding	4.15654
TC0100005673.rn.1	3.30103	3.34176	3.64672	1.27076	2.60819e-08	1.87621e-06	RGD7625624_1	uncharacterized LOC102548601	chr1	-	mRNARGD7625626_1	NonCoding	124865943	124872435	30	NA	NA	mRNARGD7625626_1	Rat Genome Database	uncharacterized LOC102548601	chr1	100	100	NA	NA	NA	NA	NA	NA	NA	NA	NA	NA	NA	NA	NA	NA	NA	NA	NA	NA	NA	NA	NA	NA	NA	NA	NonCoding	3.23664
TC0100006137.rn.1	3.77365	3.67325	4.09458	1.33916	2.62485e-08	1.88622e-06	RGD7528337_1	uncharacterized LOC102548166	chr1	-	mRNARGD7528339_1	NonCoding	165404667	165408161	30	NA	NA	mRNARGD7528339_1	Rat Genome Database	uncharacterized LOC102548166	chr1	100	100	NA	NA	NA	NA	NA	NA	NA	NA	NA	NA	NA	NA	NA	NA	NA	NA	NA	NA	NA	NA	NA	NA	NA	NA	NonCoding	3.75768
TC0200002822.rn.1	4.31944	4.03642	4.52539	1.40344	2.65289e-08	1.8979e-06	RGD7634186_1	uncharacterized LOC102556292	chr2	-	mRNARGD7634188_1	NonCoding	36875826	36945280	30	NA	NA	mRNARGD7634188_1	Rat Genome Database	uncharacterized LOC102556292	chr2	100	100	NA	NA	NA	NA	NA	NA	NA	NA	NA	NA	NA	NA	NA	NA	NA	NA	NA	NA	NA	NA	NA	NA	NA	NA	NonCoding	4.24233
TC0200003335.rn.1	3.96785	3.64472	4.01166	1.28962	2.65481e-08	1.8979e-06	MTA_TC0300001693.mm	Non-coding transcript identified by NONCODE: Linc, Non-coding transcript identified by Luo, et al.	chr2	-	MTA_TR0300005555.mm	NonCoding	103370664	103372364	30	NA	NA	MTA_TR0300005555.mm	MTA2Rn6	Non-coding transcript identified by NONCODE: Linc, Non-coding transcript identified by Luo, et al.	chr2	100	100	NA	NA	NA	NA	NA	NA	NA	NA	NA	NA	NA	NA	NA	NA	NA	NA	NA	NA	NA	NA	NA	NA	NA	NA	NonCoding	3.62404
TC0200003552.rn.1	3.57861	3.82928	4.19474	1.53276	2.65489e-08	1.8979e-06	5430434I15Rik	RIKEN cDNA 5430434I15 gene	chr2	-	NR_040541	NonCoding	125023600	125024542	30	3|3	71342	NR_040541	RefSeq	Mus musculus RIKEN cDNA 5430434I15 gene (5430434I15Rik), long non-coding RNA.	chr2	100	100	NA	NA	NR_040541	Mm.410782	NA	NA	NA	NA	NA	NA	NA	NA	NA	NA	NA	NA	NA	NA	NA	NA	NA	NA	NA	NA	NonCoding	3.34433
TC0300001222.rn.1	4.70159	4.36389	4.50568	1.26374	2.66496e-08	1.90115e-06	MTA_TC0200001473.mm	Non-coding transcript identified by NONCODE: Linc	chr3	+	MTA_TR0200004781.mm	NonCoding	85579739	85588085	30	NA	NA	MTA_TR0200004781.mm	MTA2Rn6	Non-coding transcript identified by NONCODE: Linc	chr3	100	100	NA	NA	NA	NA	NA	NA	NA	NA	NA	NA	NA	NA	NA	NA	NA	NA	NA	NA	NA	NA	NA	NA	NA	NA	NonCoding	4.39933
TC0300003301.rn.1	3.74231	3.77583	4.11212	1.29218	2.67943e-08	1.90555e-06	MTA_TC0200003739.mm	Non-coding transcript identified by NONCODE: Linc, Non-coding transcript identified by Luo, et al.	chr3	-	MTA_TR0200013308.mm	NonCoding	59199785	59201066	17	NA	NA	MTA_TR0200013308.mm	MTA2Rn6	Non-coding transcript identified by NONCODE: Linc, Non-coding transcript identified by Luo, et al.	chr3	100	100	NA	NA	NA	NA	NA	NA	NA	NA	NA	NA	NA	NA	NA	NA	NA	NA	NA	NA	NA	NA	NA	NA	NA	NA	NonCoding	3.27348
TC0500002802.rn.1	4.47522	4.74334	5.07851	1.51917	2.71758e-08	1.92671e-06	Mir32	microRNA mir-32	chr5	-	NR_031846	NonCoding	73934255	73934324	30	NA	100314013	NR_031846	RefSeq	Rattus norvegicus microRNA mir-32 (Mir32), microRNA.	chr5	100	100	NA	NA	NA	NA	NA	NA	NA	NA	NA	NA	NA	NA	NA	NA	NA	NA	NA	NA	NA	NA	NA	NA	NA	NA	NonCoding	4.21429
TC0800003117.rn.1	4.32164	4.57109	4.70901	1.30801	2.76282e-08	1.95074e-06	MTA_TC0900002830.mm	Non-coding transcript identified by Luo, et al., Non-coding transcript identified by NONCODE: Linc	chr8	-	MTA_TR0900009170.mm	NonCoding	98635877	98638376	30	NA	NA	MTA_TR0900009170.mm	MTA2Rn6	Non-coding transcript identified by Luo, et al., Non-coding transcript identified by NONCODE: Linc	chr8	100	100	NA	NA	NA	NA	NA	NA	NA	NA	NA	NA	NA	NA	NA	NA	NA	NA	NA	NA	NA	NA	NA	NA	NA	NA	NonCoding	3.94043
TC0900000371.rn.1	5.65933	5.46452	5.95989	1.40968	2.77766e-08	1.95074e-06	Mir30c2	microRNA 30c-2	chr9	+	NR_031844	NonCoding	29562376	29562459	30	NA	100314012	NR_031844	RefSeq	Rattus norvegicus microRNA 30c-2 (Mir30c2), microRNA.	chr9	100	100	NA	NA	NA	NA	NA	NR_031844	GO:0010629	negative regulation of gene expression	not recorded	NA	NA	NA	NA	NA	NA	NA	NA	NA	NA	NA	NA	NA	NA	NA	NonCoding	5.30334
TC0X00001439.rn.1	6.06934	5.95571	5.27434	1.73507	2.81751e-08	1.95074e-06	MTA_TC0X00000161.mm	Non-coding transcript identified by NONCODE: Sense No Exonic	chrX	-	MTA_TR0X00000458.mm	NonCoding	10622790	10625568	30	NA	NA	MTA_TR0X00000458.mm	MTA2Rn6	Non-coding transcript identified by NONCODE: Sense No Exonic	chrX	100	100	NA	NA	NA	NA	NA	NA	NA	NA	NA	NA	NA	NA	NA	NA	NA	NA	NA	NA	NA	NA	NA	NA	NA	NA	NonCoding	6.19056
TC1000001323.rn.1	3.59738	3.83075	3.94294	1.27064	2.83133e-08	1.95074e-06	MTA_TC1100001328.mm	Non-coding transcript identified by NONCODE: Antisense	chr10	+	MTA_TR1100004979.mm	NonCoding	74381003	74384243	26	NA	NA	MTA_TR1100004979.mm	MTA2Rn6	Non-coding transcript identified by NONCODE: Antisense	chr10	100	100	NA	NA	NA	NA	NA	NA	NA	NA	NA	NA	NA	NA	NA	NA	NA	NA	NA	NA	NA	NA	NA	NA	NA	NA	NonCoding	3.33826
TC1300001977.rn.1	4.08584	3.86867	4.22767	1.28254	2.87899e-08	1.95074e-06	MTA_TC0100001633.mm	Non-coding transcript identified by NONCODE: Sense No Exonic	chr13	-	MTA_TR0100005431.mm	NonCoding	92004797	92005947	30	NA	NA	MTA_TR0100005431.mm	MTA2Rn6	Non-coding transcript identified by NONCODE: Sense No Exonic	chr13	100	100	NA	NA	NA	NA	NA	NA	NA	NA	NA	NA	NA	NA	NA	NA	NA	NA	NA	NA	NA	NA	NA	NA	NA	NA	NonCoding	4.07065
TC1400001006.rn.1	3.95442	4.09184	4.32456	1.29248	2.87899e-08	1.95074e-06	MTA_TC1100000138.mm	Non-coding transcript identified by NONCODE: Linc	chr14	+	MTA_TR1100000543.mm	NonCoding	92136572	92137631	30	NA	NA	MTA_TR1100000543.mm	MTA2Rn6	Non-coding transcript identified by NONCODE: Linc	chr14	100	100	NA	NA	NA	NA	NA	NA	NA	NA	NA	NA	NA	NA	NA	NA	NA	NA	NA	NA	NA	NA	NA	NA	NA	NA	NonCoding	3.65924
TC1500002177.rn.1	4.86714	4.29544	4.98705	1.61509	2.87899e-08	1.95074e-06	MTA_TC1400002510.mm	Non-coding transcript identified by NONCODE: Linc, Non-coding transcript identified by Luo, et al.	chr15	-	MTA_TR1400007706.mm	NonCoding	69486566	69488021	30	NA	NA	MTA_TR1400007706.mm	MTA2Rn6	Non-coding transcript identified by NONCODE: Linc, Non-coding transcript identified by Luo, et al.	chr15	100	100	NA	NA	NA	NA	NA	NA	NA	NA	NA	NA	NA	NA	NA	NA	NA	NA	NA	NA	NA	NA	NA	NA	NA	NA	NonCoding	4.84209
TC1600000911.rn.1	4.94764	4.47941	5.24794	1.70353	2.87899e-08	1.95074e-06	MTA_TC0800001800.mm	Non-coding transcript identified by NONCODE: Linc	chr16	+	MTA_TR0800005810.mm	NonCoding	75802729	75805959	17	NA	NA	MTA_TR0800005810.mm	MTA2Rn6	Non-coding transcript identified by NONCODE: Linc	chr16	100	100	NA	NA	NA	NA	NA	NA	NA	NA	NA	NA	NA	NA	NA	NA	NA	NA	NA	NA	NA	NA	NA	NA	NA	NA	NonCoding	4.49578
TC1900000166.rn.1	12.7598	13.3829	12.0702	2.48393	2.87899e-08	1.95074e-06	MTA_TC0800001073.mm	RNA for germline small RNA gsRNA168, complete sequence.	chr19	+	MTA_TR0800003446.mm	NonCoding	16239379	16239406	4	NA	NA	MTA_TR0800003446.mm	MTA2Rn6	RNA for germline small RNA gsRNA168, complete sequence.	chr19	100	100	NA	NA	NA	NA	NA	NA	NA	NA	NA	NA	NA	NA	NA	NA	NA	NA	NA	NA	NA	NA	NA	NA	NA	NA	NonCoding	11.3462
TC2000000258.rn.1	3.83619	4.01285	4.20642	1.29256	2.87899e-08	1.95074e-06	MTA_TC1700000436.mm	RNA for germline small RNA gsRNA325, complete sequence.	chr20	+	MTA_TR1700001548.mm	NonCoding	6654551	6654585	11	NA	NA	MTA_TR1700001548.mm	MTA2Rn6	RNA for germline small RNA gsRNA325, complete sequence.	chr20	100	100	NA	NA	NA	NA	NA	NA	NA	NA	NA	NA	NA	NA	NA	NA	NA	NA	NA	NA	NA	NA	NA	NA	NA	NA	NonCoding	3.68335
TC2000000984.rn.1	4.47109	4.36864	4.66298	1.22632	2.87899e-08	1.95074e-06	MTA_TC1700000755.mm	Non-coding transcript identified by Luo, et al., Non-coding transcript identified by NONCODE: Linc	chr20	-	MTA_TR1700003026.mm	NonCoding	1948947	1950414	30	NA	NA	MTA_TR1700003026.mm	MTA2Rn6	Non-coding transcript identified by Luo, et al., Non-coding transcript identified by NONCODE: Linc	chr20	100	100	NA	NA	NA	NA	NA	NA	NA	NA	NA	NA	NA	NA	NA	NA	NA	NA	NA	NA	NA	NA	NA	NA	NA	NA	NonCoding	4.45546
TC2000001318.rn.1	4.43831	4.17239	4.39869	1.2024	2.87899e-08	1.95074e-06	NA	NA	chr20	-	NA	NonCoding	12271173	12273112	30	NA	NA	NONRATT033905	NONCODE	Non-coding transcript identified by NONCODE	chr20	100	100	NA	NA	NA	NA	NA	NA	NA	NA	NA	NA	NA	NA	NA	NA	NA	NA	NA	NA	NA	NA	NA	NA	NA	NA	NonCoding	4.49006
TC0100002672.rn.1	4.57086	4.67879	4.37102	1.2378	2.87899e-08	1.95074e-06	MTA_TC0700001873.mm	Non-coding transcript identified by NONCODE: Antisense	chr1	+	MTA_TR0700006600.mm	NonCoding	199438675	199441337	30	NA	NA	MTA_TR0700006600.mm	MTA2Rn6	Non-coding transcript identified by NONCODE: Antisense	chr1	100	100	NA	NA	NA	NA	NA	NA	NA	NA	NA	NA	NA	NA	NA	NA	NA	NA	NA	NA	NA	NA	NA	NA	NA	NA	NonCoding	4.52893
TC0100002917.rn.1	5.17061	4.88314	5.72788	1.79595	2.87899e-08	1.95074e-06	MTA_TC0700002074.mm	predicted gene, 26143	chr1	+	MTA_TR0700007469.mm	NonCoding	215591531	215591639	30	NA	NA	MTA_TR0700007469.mm	MTA2Rn6	predicted gene, 26143	chr1	100	100	NA	NA	NA	NA	NA	NA	NA	NA	NA	NA	NA	NA	NA	NA	NA	NA	NA	NA	NA	NA	NA	NA	NA	NA	NonCoding	5.15927
TC0200003809.rn.1	5.31309	5.31044	4.96789	1.27033	2.87899e-08	1.95074e-06	RGD1595712_1	similar to RalA binding protein 1	chr2	-	mRNARGD6748381_1	Pseudogene	157056003	157058194	30	NA	NA	mRNARGD6748381_1	Rat Genome Database	similar to RalA binding protein 1	chr2	100	100	NA	NA	NA	NA	NA	NA	NA	NA	NA	NA	NA	NA	NA	NA	NA	NA	NA	NA	NA	NA	NA	NA	NA	NA	Pseudogene	5.25602
TC0200003910.rn.1	5.17508	4.92457	4.01947	2.22779	2.87899e-08	1.95074e-06	MTA_TC0300002197.mm	Non-coding transcript identified by NONCODE: Sense No Exonic	chr2	-	MTA_TR0300007028.mm	NonCoding	178266091	178266977	30	NA	NA	MTA_TR0300007028.mm	MTA2Rn6	Non-coding transcript identified by NONCODE: Sense No Exonic	chr2	100	100	NA	NA	NA	NA	NA	NA	NA	NA	NA	NA	NA	NA	NA	NA	NA	NA	NA	NA	NA	NA	NA	NA	NA	NA	NonCoding	5.17739
TC0300003889.rn.1	4.22517	4.24266	4.55096	1.25335	2.88918e-08	1.9538e-06	XLOC_030847	Chalmel, et. al. Testis-expressed Unannotated Transcripts (TUTs)	chr3	-	TCONS_00076914	NonCoding	103858013	103861794	30	NA	NA	TCONS_00076914	Chalmel	Chalmel, et. al. Testis-expressed Unannotated Transcripts (TUTs)	chr3	100	100	NA	NA	NA	NA	NA	NA	NA	NA	NA	NA	NA	NA	NA	NA	NA	NA	NA	NA	NA	NA	NA	NA	NA	NA	NonCoding	4.23148
TC0400000643.rn.1	5.16788	4.75895	5.3904	1.54912	2.90545e-08	1.96204e-06	MTA_TC0600000353.mm	predicted gene, 25111	chr4	+	MTA_TR0600001208.mm	NonCoding	64228067	64228214	30	NA	NA	MTA_TR0600001208.mm	MTA2Rn6	predicted gene, 25111	chr4	100	100	NA	NA	NA	NA	NA	NA	NA	NA	NA	NA	NA	NA	NA	NA	NA	NA	NA	NA	NA	NA	NA	NA	NA	NA	NonCoding	5.75441
TC0400002520.rn.1	4.18452	4.10725	4.6204	1.42717	2.9303e-08	1.96204e-06	MTA_TC0600001915.mm	Non-coding transcript identified by NONCODE: Linc	chr4	-	MTA_TR0600006363.mm	NonCoding	48022222	48041572	30	NA	NA	MTA_TR0600006363.mm	MTA2Rn6	Non-coding transcript identified by NONCODE: Linc	chr4	100	100	NA	NA	NA	NA	NA	NA	NA	NA	NA	NA	NA	NA	NA	NA	NA	NA	NA	NA	NA	NA	NA	NA	NA	NA	NonCoding	4.21646
TC0500002355.rn.1	3.95452	3.85157	4.42433	1.48736	2.93841e-08	1.96204e-06	RGD7730534_1	uncharacterized LOC102547334	chr5	-	mRNARGD7730536_1	NonCoding	29181072	29194947	30	NA	NA	mRNARGD7730536_1	Rat Genome Database	uncharacterized LOC102547334	chr5	100	100	NA	NA	NA	NA	NA	NA	NA	NA	NA	NA	NA	NA	NA	NA	NA	NA	NA	NA	NA	NA	NA	NA	NA	NA	NonCoding	3.99743
TC0700000375.rn.1	5.39659	5.44697	5.1101	1.26301	2.93841e-08	1.96204e-06	RGD7696385_1	uncharacterized LOC102551119	chr7	+	mRNARGD7696386_1	NonCoding	23322030	23326460	30	NA	NA	mRNARGD7696386_1	Rat Genome Database	uncharacterized LOC102551119	chr7	100	100	NA	NA	NA	NA	NA	NA	NA	NA	NA	NA	NA	NA	NA	NA	NA	NA	NA	NA	NA	NA	NA	NA	NA	NA	NonCoding	5.00167
TC1000000623.rn.1	8.2804	8.46359	5.29121	9.01535	3.02247e-08	2.00455e-06	MTA_TC1100000646.mm	PREDICTED: uncharacterized LOC100862216, transcript variant 2 (LOC100862216), miscRNA.	chr10	+	MTA_TR1100002189.mm	NonCoding	40742390	40743338	36	NA	NA	MTA_TR1100002189.mm	MTA2Rn6	PREDICTED: uncharacterized LOC100862216, transcript variant 2 (LOC100862216), miscRNA.	chr10	100	100	NA	NA	NA	NA	NA	NA	NA	NA	NA	NA	NA	NA	NA	NA	NA	NA	NA	NA	NA	NA	NA	NA	NA	NA	NonCoding	8.77967
TC1000001764.rn.1	7.8449	7.3885	7.51305	1.37212	3.02776e-08	2.00613e-06	MTA_TC1100001757.mm	predicted gene, 23990	chr10	+	MTA_TR1100006766.mm	NonCoding	93818959	93819001	19	NA	NA	MTA_TR1100006766.mm	MTA2Rn6	predicted gene, 23990	chr10	100	100	NA	NA	NA	NA	NA	NA	NA	NA	NA	NA	NA	NA	NA	NA	NA	NA	NA	NA	NA	NA	NA	NA	NA	NA	NonCoding	7.16991
TC1000002248.rn.1	3.287	3.1644	3.47503	1.24024	3.03584e-08	2.00955e-06	NA	NA	chr10	-	NA	NonCoding	7091238	7092494	30	NA	NA	NONRATT010405	NONCODE	Non-coding transcript identified by NONCODE	chr10	100	100	NA	NA	NA	NA	NA	NA	NA	NA	NA	NA	NA	NA	NA	NA	NA	NA	NA	NA	NA	NA	NA	NA	NA	NA	NonCoding	3.04219
TC1400002134.rn.1	3.97174	3.92387	4.21852	1.22658	3.11136e-08	2.02991e-06	MTA_TC1100002097.mm	predicted gene, 26393	chr14	-	MTA_TR1100008240.mm	NonCoding	83894973	83895103	30	NA	NA	MTA_TR1100008240.mm	MTA2Rn6	predicted gene, 26393	chr14	100	100	NA	NA	NA	NA	NA	NA	NA	NA	NA	NA	NA	NA	NA	NA	NA	NA	NA	NA	NA	NA	NA	NA	NA	NA	NonCoding	4.14999
TC1400002420.rn.1	5.24256	4.91065	4.22482	2.02474	3.12994e-08	2.02991e-06	MTA_TC1100002409.mm	Non-coding transcript identified by NONCODE: Sense No Exonic	chr14	-	MTA_TR1100009241.mm	NonCoding	112932833	112936394	30	NA	NA	MTA_TR1100009241.mm	MTA2Rn6	Non-coding transcript identified by NONCODE: Sense No Exonic	chr14	100	100	NA	NA	NA	NA	NA	NA	NA	NA	NA	NA	NA	NA	NA	NA	NA	NA	NA	NA	NA	NA	NA	NA	NA	NA	NonCoding	5.27828
TC1500000319.rn.1	4.27323	4.00867	4.34598	1.2634	3.12994e-08	2.02991e-06	MTA_TC1400000603.mm	Non-coding transcript identified by NONCODE: Antisense	chr15	+	MTA_TR1400001910.mm	NonCoding	28492261	28492757	30	NA	NA	MTA_TR1400001910.mm	MTA2Rn6	Non-coding transcript identified by NONCODE: Antisense	chr15	100	100	NA	NA	NA	NA	NA	NA	NA	NA	NA	NA	NA	NA	NA	NA	NA	NA	NA	NA	NA	NA	NA	NA	NA	NA	NonCoding	4.12615
TC1500000821.rn.1	8.45102	8.37856	6.91934	2.89123	3.12994e-08	2.02991e-06	MTA_TC1400001034.mm	cDNA, clone:Y2G0101F01, strand:unspecified.	chr15	+	MTA_TR1400003423.mm	NonCoding	55254699	55255225	30	NA	NA	MTA_TR1400003423.mm	MTA2Rn6	cDNA, clone:Y2G0101F01, strand:unspecified.	chr15	100	100	NA	NA	NA	NA	NA	NA	NA	NA	NA	NA	NA	NA	NA	NA	NA	NA	NA	NA	NA	NA	NA	NA	NA	NA	NonCoding	9.27538
TC1600001289.rn.1	4.27455	4.01773	4.80961	1.73134	3.12994e-08	2.02991e-06	MTA_TC1400001751.mm	Non-coding transcript identified by NONCODE: Linc	chr16	-	MTA_TR1400005558.mm	NonCoding	14832729	14837670	30	NA	NA	MTA_TR1400005558.mm	MTA2Rn6	Non-coding transcript identified by NONCODE: Linc	chr16	100	100	NA	NA	NA	NA	NA	NA	NA	NA	NA	NA	NA	NA	NA	NA	NA	NA	NA	NA	NA	NA	NA	NA	NA	NA	NonCoding	4.37927
TC1700000192.rn.1	5.00173	4.85148	5.1655	1.24317	3.12994e-08	2.02991e-06	MTA_TC1300002030.mm	predicted gene, 22668, Non-coding transcript identified by NONCODE: Linc	chr17	+	MTA_TR1300005502.mm	NonCoding	10713397	10713648	30	NA	NA	MTA_TR1300005502.mm	MTA2Rn6	predicted gene, 22668, Non-coding transcript identified by NONCODE: Linc	chr17	100	100	NA	NA	NA	NA	NA	NA	NA	NA	NA	NA	NA	NA	NA	NA	NA	NA	NA	NA	NA	NA	NA	NA	NA	NA	NonCoding	4.7368
TC1700001740.rn.1	5.02306	4.91161	6.46796	2.94109	3.13318e-08	2.02991e-06	MTA_TC1300000313.mm	predicted gene, 26735, Non-coding transcript identified by NONCODE: Antisense	chr17	-	MTA_TR1300000832.mm	NonCoding	37617028	37625529	21	NA	NA	MTA_TR1300000832.mm	MTA2Rn6	predicted gene, 26735, Non-coding transcript identified by NONCODE: Antisense	chr17	100	100	NA	NA	NA	NA	NA	NA	NA	NA	NA	NA	NA	NA	NA	NA	NA	NA	NA	NA	NA	NA	NA	NA	NA	NA	NonCoding	4.67173
TC1700001952.rn.1	4.48082	4.73012	4.03148	1.62298	3.14505e-08	2.02991e-06	MTA_TC1800000023.mm	Non-coding transcript identified by NONCODE: Linc	chr17	-	MTA_TR1800000078.mm	NonCoding	55328229	55330927	30	NA	NA	MTA_TR1800000078.mm	MTA2Rn6	Non-coding transcript identified by NONCODE: Linc	chr17	100	100	NA	NA	NA	NA	NA	NA	NA	NA	NA	NA	NA	NA	NA	NA	NA	NA	NA	NA	NA	NA	NA	NA	NA	NA	NonCoding	4.42712
TC1800000303.rn.1	4.87113	5.21855	4.80428	1.33262	3.14505e-08	2.02991e-06	NA	NA	chr18	+	NA	NonCoding	29151546	29152210	30	NA	NA	NONRATT025767	NONCODE	Non-coding transcript identified by NONCODE	chr18	100	100	NA	NA	NA	NA	NA	NA	NA	NA	NA	NA	NA	NA	NA	NA	NA	NA	NA	NA	NA	NA	NA	NA	NA	NA	NonCoding	4.90928
TC0100005605.rn.1	4.1033	4.35595	4.90242	1.74004	3.15463e-08	2.02991e-06	NA	NA	chr1	-	NA	NonCoding	121175450	121175526	30	NA	NA	ENSRNOT00000072164	ENSEMBL	ncrna:novel chromosome:Rnor_5.0:1:122305174:122305250:-1 gene:ENSRNOG00000050219 gene_biotype:miRNA transcript_biotype:miRNA	chr1	100	100	NA	NA	NA	NA	NA	NA	NA	NA	NA	NA	NA	NA	NA	NA	NA	NA	NA	NA	NA	NA	NA	NA	NA	NA	NonCoding	3.99467
TC0200000662.rn.1	5.07138	5.20908	5.40002	1.25583	3.15463e-08	2.02991e-06	MTA_TC1500000156.mm	PREDICTED: uncharacterized LOC100862086 (LOC100862086), miscRNA.	chr2	+	MTA_TR1500000456.mm	NonCoding	77584353	77586092	30	NA	NA	MTA_TR1500000456.mm	MTA2Rn6	PREDICTED: uncharacterized LOC100862086 (LOC100862086), miscRNA.	chr2	100	100	NA	NA	NA	NA	NA	NA	NA	NA	NA	NA	NA	NA	NA	NA	NA	NA	NA	NA	NA	NA	NA	NA	NA	NA	NonCoding	4.64665
TC0200003194.rn.1	3.52792	3.44499	3.71831	1.20859	3.15463e-08	2.02991e-06	dorshee	Unannotated AceView Transcript	chr2	-	dorshee.aSep08	NonCoding	83611280	83613687	50	NA	NA	dorshee.aSep08	Ace View	Unannotated AceView Transcript	chr2	100	100	NA	NA	NA	NA	NA	NA	NA	NA	NA	NA	NA	NA	NA	NA	NA	NA	NA	NA	NA	NA	NA	NA	NA	NA	NonCoding	3.48779
TC0400001092.rn.1	4.45672	4.20785	4.13301	1.25155	3.16095e-08	2.02991e-06	RGD7582711_1	uncharacterized LOC102549425	chr4	+	mRNARGD7582713_1	NonCoding	98628810	98634317	70	NA	NA	mRNARGD7582713_1	Rat Genome Database	uncharacterized LOC102549425	chr4	100	100	NA	NA	NA	NA	NA	NA	NA	NA	NA	NA	NA	NA	NA	NA	NA	NA	NA	NA	NA	NA	NA	NA	NA	NA	NonCoding	4.95447
TC0400001543.rn.1	4.04195	3.93362	4.27296	1.26517	3.19364e-08	2.04708e-06	MTA_TC0600001210.mm	Non-coding transcript identified by Luo, et al., Non-coding transcript identified by NONCODE: Linc	chr4	+	MTA_TR0600004021.mm	NonCoding	141391578	141392007	30	NA	NA	MTA_TR0600004021.mm	MTA2Rn6	Non-coding transcript identified by Luo, et al., Non-coding transcript identified by NONCODE: Linc	chr4	100	100	NA	NA	NA	NA	NA	NA	NA	NA	NA	NA	NA	NA	NA	NA	NA	NA	NA	NA	NA	NA	NA	NA	NA	NA	NonCoding	4.23532
TC0400002825.rn.1	6.01444	5.84493	4.30905	3.26119	3.20338e-08	2.05141e-06	MTA_TC0600002209.mm	Non-coding transcript identified by NONCODE: Linc, Non-coding transcript identified by Luo, et al.	chr4	-	MTA_TR0600007317.mm	NonCoding	77408242	77408926	30	NA	NA	MTA_TR0600007317.mm	MTA2Rn6	Non-coding transcript identified by NONCODE: Linc, Non-coding transcript identified by Luo, et al.	chr4	100	100	NA	NA	NA	NA	NA	NA	NA	NA	NA	NA	NA	NA	NA	NA	NA	NA	NA	NA	NA	NA	NA	NA	NA	NA	NonCoding	4.91244
TC0400002871.rn.1	4.13366	4.048	4.3695	1.24963	3.20976e-08	2.05359e-06	MTA_TC0600002249.mm	Non-coding transcript identified by NONCODE: Sense No Exonic	chr4	-	MTA_TR0600007445.mm	NonCoding	79981167	79982057	30	NA	NA	MTA_TR0600007445.mm	MTA2Rn6	Non-coding transcript identified by NONCODE: Sense No Exonic	chr4	100	100	NA	NA	NA	NA	NA	NA	NA	NA	NA	NA	NA	NA	NA	NA	NA	NA	NA	NA	NA	NA	NA	NA	NA	NA	NonCoding	3.85944
TC0400003283.rn.1	5.45977	5.78433	5.54513	1.25228	3.2158e-08	2.05555e-06	MTA_TC0600002675.mm	cDNA, clone:Y0G0130F13, strand:unspecified.	chr4	-	MTA_TR0600008818.mm	NonCoding	120018409	120018686	30	NA	NA	MTA_TR0600008818.mm	MTA2Rn6	cDNA, clone:Y0G0130F13, strand:unspecified.	chr4	100	100	NA	NA	NA	NA	NA	NA	NA	NA	NA	NA	NA	NA	NA	NA	NA	NA	NA	NA	NA	NA	NA	NA	NA	NA	NonCoding	5.58026
TC0400003472.rn.1	5.95673	6.11132	5.37671	1.66394	3.23035e-08	2.06293e-06	MTA_TC0600002863.mm	Non-coding transcript identified by NONCODE: Sense No Exonic	chr4	-	MTA_TR0600009347.mm	NonCoding	133860923	133863749	30	NA	NA	MTA_TR0600009347.mm	MTA2Rn6	Non-coding transcript identified by NONCODE: Sense No Exonic	chr4	100	100	NA	NA	NA	NA	NA	NA	NA	NA	NA	NA	NA	NA	NA	NA	NA	NA	NA	NA	NA	NA	NA	NA	NA	NA	NonCoding	5.98516
TC0400003476.rn.1	6.2654	6.84376	4.68725	4.45835	3.23363e-08	2.06311e-06	MTA_TC0600002867.mm	Non-coding transcript identified by NONCODE: Sense No Exonic	chr4	-	MTA_TR0600009352.mm	NonCoding	133920822	133924263	30	NA	NA	MTA_TR0600009352.mm	MTA2Rn6	Non-coding transcript identified by NONCODE: Sense No Exonic	chr4	100	100	NA	NA	NA	NA	NA	NA	NA	NA	NA	NA	NA	NA	NA	NA	NA	NA	NA	NA	NA	NA	NA	NA	NA	NA	NonCoding	6.3179
TC0600001386.rn.1	3.9246	3.88958	4.15382	1.201	3.28841e-08	2.08838e-06	RGD7677139_1	uncharacterized LOC102548618	chr6	+	mRNARGD7677142_1	NonCoding	127128009	127131716	30	NA	NA	mRNARGD7677142_1	Rat Genome Database	uncharacterized LOC102548618	chr6	100	100	NA	NA	NA	NA	NA	NA	NA	NA	NA	NA	NA	NA	NA	NA	NA	NA	NA	NA	NA	NA	NA	NA	NA	NA	NonCoding	3.96414
TC0800000977.rn.1	4.71282	4.77513	5.33369	1.5378	3.33072e-08	2.10361e-06	MTA_TC0900000874.mm	predicted gene 17098, Non-coding transcript identified by NONCODE: Antisense, novel transcript	chr8	+	MTA_TR0900002752.mm	NonCoding	72629220	72630937	40	NA	NA	MTA_TR0900002752.mm	MTA2Rn6	predicted gene 17098, Non-coding transcript identified by NONCODE: Antisense, novel transcript	chr8	100	100	NA	NA	NA	NA	NA	NA	NA	NA	NA	NA	NA	NA	NA	NA	NA	NA	NA	NA	NA	NA	NA	NA	NA	NA	NonCoding	4.508
TC0800003028.rn.1	5.30261	5.64122	4.24876	2.62527	3.35333e-08	2.11595e-06	MTA_TC0900002759.mm	Non-coding transcript identified by NONCODE: Sense No Exonic	chr8	-	MTA_TR0900008905.mm	NonCoding	90479095	90482738	30	NA	NA	MTA_TR0900008905.mm	MTA2Rn6	Non-coding transcript identified by NONCODE: Sense No Exonic	chr8	100	100	NA	NA	NA	NA	NA	NA	NA	NA	NA	NA	NA	NA	NA	NA	NA	NA	NA	NA	NA	NA	NA	NA	NA	NA	NonCoding	5.13608
TC0X00000809.rn.1	3.74892	3.75028	4.23758	1.40314	3.36103e-08	2.1176e-06	NA	NA	chrX	+	NA	NonCoding	87730917	87731000	30	NA	NA	ENSRNOT00000074714	ENSEMBL	ncrna:novel chromosome:Rnor_5.0:X:87657698:87657781:1 gene:ENSRNOG00000050334 gene_biotype:miRNA transcript_biotype:miRNA	chrX	100	100	NA	NA	NA	NA	NA	NA	NA	NA	NA	NA	NA	NA	NA	NA	NA	NA	NA	NA	NA	NA	NA	NA	NA	NA	NonCoding	3.85019
TC0X00000810.rn.1	3.74892	3.75028	4.23758	1.40314	3.36209e-08	2.1176e-06	NA	NA	chrX	+	NA	NonCoding	87792907	87792990	30	NA	NA	ENSRNOT00000074164	ENSEMBL	ncrna:novel chromosome:Rnor_5.0:X:87719688:87719771:1 gene:ENSRNOG00000046525 gene_biotype:miRNA transcript_biotype:miRNA	chrX	100	100	NA	NA	NA	NA	NA	NA	NA	NA	NA	NA	NA	NA	NA	NA	NA	NA	NA	NA	NA	NA	NA	NA	NA	NA	NonCoding	3.85019
TC0X00001667.rn.1	5.42162	4.89346	5.44787	1.46857	3.38472e-08	2.12796e-06	RGD7652004_1	uncharacterized LOC102550740	chrX	-	mRNARGD7652006_1	NonCoding	34668993	34673534	30	NA	NA	mRNARGD7652006_1	Rat Genome Database	uncharacterized LOC102550740	chrX	100	100	NA	NA	NA	NA	NA	NA	NA	NA	NA	NA	NA	NA	NA	NA	NA	NA	NA	NA	NA	NA	NA	NA	NA	NA	NonCoding	4.94229
TC0X00002010.rn.1	3.6098	3.99686	3.9195	1.30773	3.45363e-08	2.1693e-06	NA	NA	chrX	-	NA	Pseudogene	74533015	74534812	27	NA	NA	ENSRNOT00000032806	ENSEMBL	ensembl:novel chromosome:Rnor_5.0:X:75334423:75336220:-1 gene:ENSRNOG00000021998 gene_biotype:pseudogene transcript_biotype:pseudogene	chrX	100	100	NA	NA	NA	NA	NA	NA	NA	NA	NA	NA	NA	NA	NA	NA	NA	NA	NA	NA	NA	NA	NA	NA	NA	NA	Pseudogene	3.26627
TC1000001640.rn.1	6.73622	6.75915	4.69548	4.18048	3.49398e-08	2.19053e-06	RGD6501522_1	uncharacterized LOC100909788	chr10	+	mRNARGD6501523_1	NonCoding	88857699	88862493	30	NA	NA	mRNARGD6501523_1	Rat Genome Database	uncharacterized LOC100909788	chr10	100	100	NA	NA	NA	NA	NA	NA	NA	NA	NA	NA	NA	NA	NA	NA	NA	NA	NA	NA	NA	NA	NA	NA	NA	NA	NonCoding	6.86143
TC1000002309.rn.1	5.37471	5.22104	5.50239	1.21533	3.49698e-08	2.19053e-06	MTA_TC1600000026.mm	Non-coding transcript identified by NONCODE: Linc, Non-coding transcript identified by Luo, et al.	chr10	-	MTA_TR1600000087.mm	NonCoding	11284897	11288024	30	NA	NA	MTA_TR1600000087.mm	MTA2Rn6	Non-coding transcript identified by NONCODE: Linc, Non-coding transcript identified by Luo, et al.	chr10	100	100	NA	NA	NA	NA	NA	NA	NA	NA	NA	NA	NA	NA	NA	NA	NA	NA	NA	NA	NA	NA	NA	NA	NA	NA	NonCoding	5.70761
TC1400001461.rn.1	6.56506	7.04176	4.37491	6.35041	3.56204e-08	2.21917e-06	MTA_TC0500000891.mm	Non-coding transcript identified by NONCODE: Antisense	chr14	-	MTA_TR0500003037.mm	NonCoding	16363925	16365622	30	NA	NA	MTA_TR0500003037.mm	MTA2Rn6	Non-coding transcript identified by NONCODE: Antisense	chr14	100	100	NA	NA	NA	NA	NA	NA	NA	NA	NA	NA	NA	NA	NA	NA	NA	NA	NA	NA	NA	NA	NA	NA	NA	NA	NonCoding	6.96758
TC1400002356.rn.1	4.83775	4.843	4.56919	1.209	3.57896e-08	2.22769e-06	RGD7607934_1	uncharacterized LOC102552178	chr14	-	mRNARGD7607935_1	NonCoding	107578793	107584063	30	NA	NA	mRNARGD7607935_1	Rat Genome Database	uncharacterized LOC102552178	chr14	100	100	NA	NA	NA	NA	NA	NA	NA	NA	NA	NA	NA	NA	NA	NA	NA	NA	NA	NA	NA	NA	NA	NA	NA	NA	NonCoding	5.34167
TC1500002406.rn.1	4.19993	3.98422	4.28072	1.22816	3.59738e-08	2.23512e-06	MTA_TC1400002727.mm	Non-coding transcript identified by Luo, et al., Non-coding transcript identified by NONCODE: Linc	chr15	-	MTA_TR1400008257.mm	NonCoding	105505280	105505864	30	NA	NA	MTA_TR1400008257.mm	MTA2Rn6	Non-coding transcript identified by Luo, et al., Non-coding transcript identified by NONCODE: Linc	chr15	100	100	NA	NA	NA	NA	NA	NA	NA	NA	NA	NA	NA	NA	NA	NA	NA	NA	NA	NA	NA	NA	NA	NA	NA	NA	NonCoding	4.18264
TC1900001092.rn.1	3.59113	3.60096	3.21248	1.30901	3.75577e-08	2.31472e-06	XLOC_023295	cylindromatosis (turban tumor syndrome) (Cyld), mRNA. Chalmel, et. al. Testis-expressed Unannotated Transcripts (TUTs)	chr19	-	TCONS_00056098	NonCoding	19318278	19323553	30	NA	NA	TCONS_00056098	Chalmel	cylindromatosis (turban tumor syndrome) (Cyld), mRNA. Chalmel, et. al. Testis-expressed Unannotated Transcripts (TUTs)	chr19	100	100	NA	NA	NA	NA	NA	NA	NA	NA	NA	NA	NA	NA	NA	NA	NA	NA	NA	NA	NA	NA	NA	NA	NA	NA	NonCoding	3.37428
TC1900001525.rn.1	4.25432	4.32326	4.52366	1.20526	3.80019e-08	2.33792e-06	MTA_TC0800002991.mm	Non-coding transcript identified by Luo, et al., Non-coding transcript identified by NONCODE: Linc	chr19	-	MTA_TR0800009213.mm	NonCoding	48151495	48153919	30	NA	NA	MTA_TR0800009213.mm	MTA2Rn6	Non-coding transcript identified by Luo, et al., Non-coding transcript identified by NONCODE: Linc	chr19	100	100	NA	NA	NA	NA	NA	NA	NA	NA	NA	NA	NA	NA	NA	NA	NA	NA	NA	NA	NA	NA	NA	NA	NA	NA	NonCoding	4.2534
TC0100004007.rn.1	3.84855	3.97424	4.14444	1.22764	3.8726e-08	2.36976e-06	RGD7654508_1	uncharacterized LOC102547285	chr1	-	mRNARGD7654510_1	NonCoding	5848102	5861289	40	NA	NA	mRNARGD7654510_1	Rat Genome Database	uncharacterized LOC102547285	chr1	100	100	NA	NA	NA	NA	NA	NA	NA	NA	NA	NA	NA	NA	NA	NA	NA	NA	NA	NA	NA	NA	NA	NA	NA	NA	NonCoding	3.59034
TC0100004730.rn.1	4.08856	3.88324	4.19075	1.23757	3.9004e-08	2.38465e-06	Vmn2r29	vomeronasal 2, receptor 29	chr1	-	NR_003555	NonCoding	69746638	69747394	30	7 A1|7	76229	NR_003555	RefSeq	Mus musculus vomeronasal 2, receptor 29 (Vmn2r29), transcript variant 2, non-coding RNA.	chr1	100	100	NR_003555	L7N2D4	NR_003555	Mm.387947	adrenal gland| brain| embryonic tissue| eye| liver| lung| mammary gland| spinal cord| organogenesis| fetus| neonate| adult	NR_003555	GO:0007165	signal transduction	inferred from electronic annotation	NR_003555	GO:0005886	plasma membrane	inferred from electronic annotation	NR_003555	GO:0004871	signal transducer activity	inferred from electronic annotation	NA	NA	NA	NA	NA	NA	NA	NonCoding	4.26627
TC0100007571.rn.1	6.25851	6.4946	5.75614	1.6684	3.94446e-08	2.40739e-06	MTA_TC1900001387.mm	Non-coding transcript identified by NONCODE: Sense No Exonic	chr1	-	MTA_TR1900004739.mm	NonCoding	250250884	250254453	30	NA	NA	MTA_TR1900004739.mm	MTA2Rn6	Non-coding transcript identified by NONCODE: Sense No Exonic	chr1	100	100	NA	NA	NA	NA	NA	NA	NA	NA	NA	NA	NA	NA	NA	NA	NA	NA	NA	NA	NA	NA	NA	NA	NA	NA	NonCoding	6.24137
TC0300004801.rn.1	4.51774	4.57165	4.9004	1.30374	3.98529e-08	2.4125e-06	MTA_TC0200005167.mm	predicted gene 11466, Non-coding transcript identified by NONCODE: Linc, putative novel transcript	chr3	-	MTA_TR0200018363.mm	NonCoding	162906628	162907643	30	NA	NA	MTA_TR0200018363.mm	MTA2Rn6	predicted gene 11466, Non-coding transcript identified by NONCODE: Linc, putative novel transcript	chr3	100	100	NA	NA	NA	NA	NA	NA	NA	NA	NA	NA	NA	NA	NA	NA	NA	NA	NA	NA	NA	NA	NA	NA	NA	NA	NonCoding	4.22033
TC0300004826.rn.1	3.94555	3.99549	4.48545	1.45387	3.98529e-08	2.4125e-06	RGD7568026_1	uncharacterized LOC102552589	chr3	-	mRNARGD7568028_1	NonCoding	164312436	164314655	30	NA	NA	mRNARGD7568028_1	Rat Genome Database	uncharacterized LOC102552589	chr3	100	100	NA	NA	NA	NA	NA	NA	NA	NA	NA	NA	NA	NA	NA	NA	NA	NA	NA	NA	NA	NA	NA	NA	NA	NA	NonCoding	3.61003
TC0400000890.rn.1	3.80285	3.7395	4.16024	1.33861	3.98703e-08	2.4125e-06	MTA_TC0600000590.mm	Non-coding transcript identified by Luo, et al., Non-coding transcript identified by NONCODE: Linc	chr4	+	MTA_TR0600002047.mm	NonCoding	79799075	79843925	30	NA	NA	MTA_TR0600002047.mm	MTA2Rn6	Non-coding transcript identified by Luo, et al., Non-coding transcript identified by NONCODE: Linc	chr4	100	100	NA	NA	NA	NA	NA	NA	NA	NA	NA	NA	NA	NA	NA	NA	NA	NA	NA	NA	NA	NA	NA	NA	NA	NA	NonCoding	3.57664
TC0600000131.rn.1	7.80541	7.78273	4.83994	7.8108	4.04853e-08	2.43279e-06	MTA_TC1700001290.mm	Non-coding transcript identified by NONCODE: Sense No Exonic	chr6	+	MTA_TR1700004664.mm	NonCoding	9494073	9496095	30	NA	NA	MTA_TR1700004664.mm	MTA2Rn6	Non-coding transcript identified by NONCODE: Sense No Exonic	chr6	100	100	NA	NA	NA	NA	NA	NA	NA	NA	NA	NA	NA	NA	NA	NA	NA	NA	NA	NA	NA	NA	NA	NA	NA	NA	NonCoding	7.53928
TC0800002571.rn.1	3.94652	3.9191	4.41718	1.41233	4.14783e-08	2.47654e-06	MTA_TC0900002316.mm	RNA for germline small RNA gsRNA178, complete sequence.	chr8	-	MTA_TR0900007454.mm	NonCoding	58797653	58797723	23	NA	NA	MTA_TR0900007454.mm	MTA2Rn6	RNA for germline small RNA gsRNA178, complete sequence.	chr8	100	100	NA	NA	NA	NA	NA	NA	NA	NA	NA	NA	NA	NA	NA	NA	NA	NA	NA	NA	NA	NA	NA	NA	NA	NA	NonCoding	3.6464
TC0900001615.rn.1	5.61635	5.16526	3.37556	4.72658	4.20365e-08	2.50119e-06	MTA_TC1000001396.mm	non-coding RNA, oocyte_clustered_small_RNA5114, complete sequence.	chr9	-	MTA_TR1000004367.mm	NonCoding	17954218	17954244	3	NA	NA	MTA_TR1000004367.mm	MTA2Rn6	non-coding RNA, oocyte_clustered_small_RNA5114, complete sequence.	chr9	100	100	NA	NA	NA	NA	NA	NA	NA	NA	NA	NA	NA	NA	NA	NA	NA	NA	NA	NA	NA	NA	NA	NA	NA	NA	NonCoding	6.22991
TC0900001620.rn.1	4.23189	4.14583	4.44274	1.22851	4.21646e-08	2.50665e-06	MTA_TC1000001393.mm	non-coding RNA, oocyte_clustered_small_RNA5049, complete sequence.	chr9	-	MTA_TR1000004364.mm	NonCoding	17972336	17972656	30	NA	NA	MTA_TR1000004364.mm	MTA2Rn6	non-coding RNA, oocyte_clustered_small_RNA5049, complete sequence.	chr9	100	100	NA	NA	NA	NA	NA	NA	NA	NA	NA	NA	NA	NA	NA	NA	NA	NA	NA	NA	NA	NA	NA	NA	NA	NA	NonCoding	4.16073
TC0900002076.rn.1	4.59402	4.22947	4.41867	1.28748	4.27106e-08	2.53691e-06	RGD7555773_1	uncharacterized LOC102548290	chr9	-	mRNARGD7555775_1	NonCoding	68658499	68673367	30	NA	NA	mRNARGD7555775_1	Rat Genome Database	uncharacterized LOC102548290	chr9	100	100	NA	NA	NA	NA	NA	NA	NA	NA	NA	NA	NA	NA	NA	NA	NA	NA	NA	NA	NA	NA	NA	NA	NA	NA	NonCoding	4.38741
TC1100001051.rn.1	3.86686	3.90757	4.27545	1.32739	4.45101e-08	2.59895e-06	MTA_TC1600001828.mm	Non-coding transcript identified by NONCODE: Sense No Exonic	chr11	-	MTA_TR1600006170.mm	NonCoding	462246	464135	30	NA	NA	MTA_TR1600006170.mm	MTA2Rn6	Non-coding transcript identified by NONCODE: Sense No Exonic	chr11	100	100	NA	NA	NA	NA	NA	NA	NA	NA	NA	NA	NA	NA	NA	NA	NA	NA	NA	NA	NA	NA	NA	NA	NA	NA	NonCoding	3.97889
TC1100002008.rn.1	4.18257	4.21023	3.88456	1.25325	4.45101e-08	2.59895e-06	MTA_TC1600001298.mm	Non-coding transcript identified by NONCODE: Linc, Non-coding transcript identified by Luo, et al.	chr11	-	MTA_TR1600004457.mm	NonCoding	87673983	87677805	22	NA	NA	MTA_TR1600004457.mm	MTA2Rn6	Non-coding transcript identified by NONCODE: Linc, Non-coding transcript identified by Luo, et al.	chr11	100	100	NA	NA	NA	NA	NA	NA	NA	NA	NA	NA	NA	NA	NA	NA	NA	NA	NA	NA	NA	NA	NA	NA	NA	NA	NonCoding	3.94548
TC1400001307.rn.1	3.58827	5.15634	3.9853	2.96508	4.45101e-08	2.59895e-06	MTA_TC0600002772.mm	non-coding RNA, oocyte_clustered_small_RNA12319, complete sequence.	chr14	-	MTA_TR0600009108.mm	NonCoding	5837984	5838013	6	NA	NA	MTA_TR0600009108.mm	MTA2Rn6	non-coding RNA, oocyte_clustered_small_RNA12319, complete sequence.	chr14	100	100	NA	NA	NA	NA	NA	NA	NA	NA	NA	NA	NA	NA	NA	NA	NA	NA	NA	NA	NA	NA	NA	NA	NA	NA	NonCoding	2.67214
TC1500000932.rn.1	5.26982	5.47569	5.7558	1.40054	4.45101e-08	2.59895e-06	MTA_TC1400001117.mm	Non-coding transcript identified by NONCODE: Linc	chr15	+	MTA_TR1400003684.mm	NonCoding	69542132	69542945	30	NA	NA	MTA_TR1400003684.mm	MTA2Rn6	Non-coding transcript identified by NONCODE: Linc	chr15	100	100	NA	NA	NA	NA	NA	NA	NA	NA	NA	NA	NA	NA	NA	NA	NA	NA	NA	NA	NA	NA	NA	NA	NA	NA	NonCoding	5.15366
TC1500001377.rn.1	6.32192	6.44107	4.52842	3.76501	4.45101e-08	2.59895e-06	MTA_TC1400000097.mm	Non-coding transcript identified by NONCODE: Sense No Exonic	chr15	-	MTA_TR1400000315.mm	NonCoding	13406669	13409611	30	NA	NA	MTA_TR1400000315.mm	MTA2Rn6	Non-coding transcript identified by NONCODE: Sense No Exonic	chr15	100	100	NA	NA	NA	NA	NA	NA	NA	NA	NA	NA	NA	NA	NA	NA	NA	NA	NA	NA	NA	NA	NA	NA	NA	NA	NonCoding	6.89548
TC1500002048.rn.1	3.58972	3.41847	3.91304	1.40889	4.45101e-08	2.59895e-06	RGD7599070_1	uncharacterized LOC102546539	chr15	-	mRNARGD7599072_1	NonCoding	56548075	56563501	40	NA	NA	mRNARGD7599072_1	Rat Genome Database	uncharacterized LOC102546539	chr15	100	100	NA	NA	NA	NA	NA	NA	NA	NA	NA	NA	NA	NA	NA	NA	NA	NA	NA	NA	NA	NA	NA	NA	NA	NA	NonCoding	3.61358
TC1800000457.rn.1	4.9969	5.61279	4.02328	3.00947	4.4842e-08	2.60507e-06	MTA_TC1800000481.mm	Non-coding transcript identified by NONCODE: Linc	chr18	+	MTA_TR1800001445.mm	NonCoding	40604887	40605472	30	NA	NA	MTA_TR1800001445.mm	MTA2Rn6	Non-coding transcript identified by NONCODE: Linc	chr18	100	100	NA	NA	NA	NA	NA	NA	NA	NA	NA	NA	NA	NA	NA	NA	NA	NA	NA	NA	NA	NA	NA	NA	NA	NA	NonCoding	4.8206
TC1900000439.rn.1	3.75451	4.12928	4.29814	1.45763	4.4842e-08	2.60507e-06	MTA_TC0800002502.mm	predicted gene, 23468	chr19	+	MTA_TR0800007703.mm	NonCoding	34084623	34084756	30	NA	NA	MTA_TR0800007703.mm	MTA2Rn6	predicted gene, 23468	chr19	100	100	NA	NA	NA	NA	NA	NA	NA	NA	NA	NA	NA	NA	NA	NA	NA	NA	NA	NA	NA	NA	NA	NA	NA	NA	NonCoding	3.94659
TC0100005844.rn.1	4.74361	4.44856	4.40666	1.26308	4.59167e-08	2.6563e-06	MTA_TC0700003562.mm	Non-coding transcript identified by NONCODE: Linc, Non-coding transcript identified by Luo, et al.	chr1	-	MTA_TR0700012247.mm	NonCoding	141271972	141275299	18	NA	NA	MTA_TR0700012247.mm	MTA2Rn6	Non-coding transcript identified by NONCODE: Linc, Non-coding transcript identified by Luo, et al.	chr1	100	100	NA	NA	NA	NA	NA	NA	NA	NA	NA	NA	NA	NA	NA	NA	NA	NA	NA	NA	NA	NA	NA	NA	NA	NA	NonCoding	4.43921
TC0100007559.rn.1	5.46539	5.62499	4.61369	2.01573	4.63605e-08	2.67299e-06	MTA_TC1900001376.mm	Non-coding transcript identified by NONCODE: Sense No Exonic	chr1	-	MTA_TR1900004726.mm	NonCoding	249935125	249937782	30	NA	NA	MTA_TR1900004726.mm	MTA2Rn6	Non-coding transcript identified by NONCODE: Sense No Exonic	chr1	100	100	NA	NA	NA	NA	NA	NA	NA	NA	NA	NA	NA	NA	NA	NA	NA	NA	NA	NA	NA	NA	NA	NA	NA	NA	NonCoding	5.13205
TC0200002192.rn.1	3.75301	3.9029	4.08768	1.26109	4.64328e-08	2.67492e-06	MTA_TC0300001309.mm	Non-coding transcript identified by Luo, et al., Non-coding transcript identified by NONCODE: Linc	chr2	+	MTA_TR0300004416.mm	NonCoding	234515512	234518283	30	NA	NA	MTA_TR0300004416.mm	MTA2Rn6	Non-coding transcript identified by Luo, et al., Non-coding transcript identified by NONCODE: Linc	chr2	100	100	NA	NA	NA	NA	NA	NA	NA	NA	NA	NA	NA	NA	NA	NA	NA	NA	NA	NA	NA	NA	NA	NA	NA	NA	NonCoding	3.89917
TC0200003877.rn.1	4.84546	5.32678	4.72062	1.52221	4.67395e-08	2.68585e-06	MTA_TC0300000563.mm	Non-coding transcript identified by NONCODE: Sense No Exonic	chr2	-	MTA_TR0300001626.mm	NonCoding	172341470	172343604	30	NA	NA	MTA_TR0300001626.mm	MTA2Rn6	Non-coding transcript identified by NONCODE: Sense No Exonic	chr2	100	100	NA	NA	NA	NA	NA	NA	NA	NA	NA	NA	NA	NA	NA	NA	NA	NA	NA	NA	NA	NA	NA	NA	NA	NA	NonCoding	4.95022
TC0400000838.rn.1	4.30064	3.90023	4.75247	1.8053	4.85356e-08	2.77516e-06	RGD7750398_1	uncharacterized LOC102550085	chr4	+	mRNARGD7750400_1	NonCoding	77664479	77669065	19	NA	NA	mRNARGD7750400_1	Rat Genome Database	uncharacterized LOC102550085	chr4	100	100	NA	NA	NA	NA	NA	NA	NA	NA	NA	NA	NA	NA	NA	NA	NA	NA	NA	NA	NA	NA	NA	NA	NA	NA	NonCoding	4.30064
TC0500002335.rn.1	9.21503	8.57129	7.38495	3.55556	4.97835e-08	2.83944e-06	MTA_TC0400002223.mm	predicted gene, 26250	chr5	-	MTA_TR0400007726.mm	NonCoding	26829003	26829060	30	NA	NA	MTA_TR0400007726.mm	MTA2Rn6	predicted gene, 26250	chr5	100	100	NA	NA	NA	NA	NA	NA	NA	NA	NA	NA	NA	NA	NA	NA	NA	NA	NA	NA	NA	NA	NA	NA	NA	NA	NonCoding	9.08609
TC0500002394.rn.1	4.27768	4.15907	5.02722	1.82532	5.08347e-08	2.89699e-06	MTA_TC0400002283.mm	Non-coding transcript identified by NONCODE: Sense No Exonic	chr5	-	MTA_TR0400007854.mm	NonCoding	34508979	34510143	30	NA	NA	MTA_TR0400007854.mm	MTA2Rn6	Non-coding transcript identified by NONCODE: Sense No Exonic	chr5	100	100	NA	NA	NA	NA	NA	NA	NA	NA	NA	NA	NA	NA	NA	NA	NA	NA	NA	NA	NA	NA	NA	NA	NA	NA	NonCoding	4.32551
TC0500002569.rn.1	5.14529	5.43285	5.28517	1.22057	5.11854e-08	2.91215e-06	MTA_TC0400002466.mm	predicted gene, 26084	chr5	-	MTA_TR0400008316.mm	NonCoding	57734834	57734935	30	NA	NA	MTA_TR0400008316.mm	MTA2Rn6	predicted gene, 26084	chr5	100	100	NA	NA	NA	NA	NA	NA	NA	NA	NA	NA	NA	NA	NA	NA	NA	NA	NA	NA	NA	NA	NA	NA	NA	NA	NonCoding	4.97719
TC0600000135.rn.1	8.22994	8.13566	4.5607	12.7219	5.27609e-08	2.99436e-06	MTA_TC1700001294.mm	Non-coding transcript identified by NONCODE: Sense No Exonic	chr6	+	MTA_TR1700004669.mm	NonCoding	9570103	9570633	30	NA	NA	MTA_TR1700004669.mm	MTA2Rn6	Non-coding transcript identified by NONCODE: Sense No Exonic	chr6	100	100	NA	NA	NA	NA	NA	NA	NA	NA	NA	NA	NA	NA	NA	NA	NA	NA	NA	NA	NA	NA	NA	NA	NA	NA	NonCoding	9.0634
TC0600002989.rn.1	3.54133	3.74638	3.88374	1.26787	5.30864e-08	3.004e-06	MTA_TC1200002184.mm	RNA for germline small RNA gsRNA222, complete sequence.	chr6	-	MTA_TR1200006142.mm	NonCoding	122384742	122384799	30	NA	NA	MTA_TR1200006142.mm	MTA2Rn6	RNA for germline small RNA gsRNA222, complete sequence.	chr6	100	100	NA	NA	NA	NA	NA	NA	NA	NA	NA	NA	NA	NA	NA	NA	NA	NA	NA	NA	NA	NA	NA	NA	NA	NA	NonCoding	3.66884
TC0700002306.rn.1	4.10816	4.38164	3.96095	1.33857	5.31356e-08	3.004e-06	RGD7535642_1	uncharacterized LOC102551384	chr7	-	mRNARGD7535643_1	NonCoding	20098206	20099533	30	NA	NA	mRNARGD7535643_1	Rat Genome Database	uncharacterized LOC102551384	chr7	100	100	NA	NA	NA	NA	NA	NA	NA	NA	NA	NA	NA	NA	NA	NA	NA	NA	NA	NA	NA	NA	NA	NA	NA	NA	NonCoding	4.103
TC0700002562.rn.1	3.65401	3.8254	3.92406	1.20585	5.31533e-08	3.004e-06	MTA_TC1000002743.mm	Non-coding transcript identified by NONCODE: Linc, Non-coding transcript identified by Luo, et al.	chr7	-	MTA_TR1000008840.mm	NonCoding	37776246	37789657	30	NA	NA	MTA_TR1000008840.mm	MTA2Rn6	Non-coding transcript identified by NONCODE: Linc, Non-coding transcript identified by Luo, et al.	chr7	100	100	NA	NA	NA	NA	NA	NA	NA	NA	NA	NA	NA	NA	NA	NA	NA	NA	NA	NA	NA	NA	NA	NA	NA	NA	NonCoding	3.64857
TC0900001600.rn.1	3.47531	3.45147	4.05085	1.51506	5.37706e-08	3.02425e-06	MTA_TC1700000870.mm	Non-coding transcript identified by NONCODE: Linc, Non-coding transcript identified by Luo, et al.	chr9	-	MTA_TR1700003299.mm	NonCoding	17679892	17686564	18	NA	NA	MTA_TR1700003299.mm	MTA2Rn6	Non-coding transcript identified by NONCODE: Linc, Non-coding transcript identified by Luo, et al.	chr9	100	100	NA	NA	NA	NA	NA	NA	NA	NA	NA	NA	NA	NA	NA	NA	NA	NA	NA	NA	NA	NA	NA	NA	NA	NA	NonCoding	3.36116
TC1000000400.rn.1	4.30064	4.1734	4.59088	1.3356	5.44601e-08	3.05554e-06	RGD7615022_1	uncharacterized LOC102548672	chr10	+	mRNARGD7615025_1	NonCoding	27119834	27142541	30	NA	NA	mRNARGD7615025_1	Rat Genome Database	uncharacterized LOC102548672	chr10	100	100	NA	NA	NA	NA	NA	NA	NA	NA	NA	NA	NA	NA	NA	NA	NA	NA	NA	NA	NA	NA	NA	NA	NA	NA	NonCoding	4.30064
TC1300000073.rn.1	4.49967	4.47778	4.95745	1.39442	5.49191e-08	3.07628e-06	RGD7513213_1	uncharacterized LOC102550269	chr13	+	mRNARGD7513215_1	NonCoding	25865770	25873875	30	NA	NA	mRNARGD7513215_1	Rat Genome Database	uncharacterized LOC102550269	chr13	100	100	NA	NA	NA	NA	NA	NA	NA	NA	NA	NA	NA	NA	NA	NA	NA	NA	NA	NA	NA	NA	NA	NA	NA	NA	NonCoding	4.60524
TC1300001541.rn.1	4.42337	3.99439	4.72081	1.65452	5.54054e-08	3.09763e-06	MTA_TC0100003199.mm	Non-coding transcript identified by Luo, et al., Non-coding transcript identified by NONCODE: Linc	chr13	-	MTA_TR0100010162.mm	NonCoding	58513025	58513622	30	NA	NA	MTA_TR0100010162.mm	MTA2Rn6	Non-coding transcript identified by Luo, et al., Non-coding transcript identified by NONCODE: Linc	chr13	100	100	NA	NA	NA	NA	NA	NA	NA	NA	NA	NA	NA	NA	NA	NA	NA	NA	NA	NA	NA	NA	NA	NA	NA	NA	NonCoding	4.42602
TC1400001043.rn.1	4.05332	4.45663	4.31324	1.32254	5.54353e-08	3.09763e-06	MTA_TC1100000160.mm	Non-coding transcript identified by Luo, et al., Non-coding transcript identified by NONCODE: Linc	chr14	+	MTA_TR1100000579.mm	NonCoding	99119961	99122661	20	NA	NA	MTA_TR1100000579.mm	MTA2Rn6	Non-coding transcript identified by Luo, et al., Non-coding transcript identified by NONCODE: Linc	chr14	100	100	NA	NA	NA	NA	NA	NA	NA	NA	NA	NA	NA	NA	NA	NA	NA	NA	NA	NA	NA	NA	NA	NA	NA	NA	NonCoding	3.50277
TC1500000799.rn.1	4.11688	4.3218	4.52213	1.32432	5.56322e-08	3.10359e-06	MTA_TC1400001018.mm	Non-coding transcript identified by NONCODE: Linc, Non-coding transcript identified by Luo, et al.	chr15	+	MTA_TR1400003357.mm	NonCoding	53463151	53483256	30	NA	NA	MTA_TR1400003357.mm	MTA2Rn6	Non-coding transcript identified by NONCODE: Linc, Non-coding transcript identified by Luo, et al.	chr15	100	100	NA	NA	NA	NA	NA	NA	NA	NA	NA	NA	NA	NA	NA	NA	NA	NA	NA	NA	NA	NA	NA	NA	NA	NA	NonCoding	4.07625
TC1500001253.rn.1	4.08902	4.53256	3.90776	1.54199	5.5731e-08	3.10658e-06	MTA_TC1400000185.mm	Non-coding transcript identified by NONCODE: Sense No Exonic	chr15	-	MTA_TR1400000598.mm	NonCoding	3253212	3257266	30	NA	NA	MTA_TR1400000598.mm	MTA2Rn6	Non-coding transcript identified by NONCODE: Sense No Exonic	chr15	100	100	NA	NA	NA	NA	NA	NA	NA	NA	NA	NA	NA	NA	NA	NA	NA	NA	NA	NA	NA	NA	NA	NA	NA	NA	NonCoding	4.54077
TC2000000620.rn.1	4.17823	4.37342	4.92607	1.67928	5.71263e-08	3.17625e-06	MTA_TC1000002272.mm	predicted gene, 26479	chr20	+	MTA_TR1000007039.mm	NonCoding	27354149	27354256	30	NA	NA	MTA_TR1000007039.mm	MTA2Rn6	predicted gene, 26479	chr20	100	100	NA	NA	NA	NA	NA	NA	NA	NA	NA	NA	NA	NA	NA	NA	NA	NA	NA	NA	NA	NA	NA	NA	NA	NA	NonCoding	4.27265
TC0100000069.rn.1	4.60518	4.50001	4.77611	1.21092	5.79286e-08	3.18705e-06	MTA_TC1000000088.mm	predicted gene, 25011	chr1	+	MTA_TR1000000313.mm	NonCoding	6038601	6038731	30	NA	NA	MTA_TR1000000313.mm	MTA2Rn6	predicted gene, 25011	chr1	100	100	NA	NA	NA	NA	NA	NA	NA	NA	NA	NA	NA	NA	NA	NA	NA	NA	NA	NA	NA	NA	NA	NA	NA	NA	NonCoding	4.11849
TC0100002950.rn.1	16.3932	15.868	13.9009	5.62647	5.8617e-08	3.18705e-06	MTA_TC0700002101.mm	predicted gene, 22064	chr1	+	MTA_TR0700007662.mm	NonCoding	216969568	216969621	13	NA	NA	MTA_TR0700007662.mm	MTA2Rn6	predicted gene, 22064	chr1	100	100	NA	NA	NA	NA	NA	NA	NA	NA	NA	NA	NA	NA	NA	NA	NA	NA	NA	NA	NA	NA	NA	NA	NA	NA	NonCoding	15.8522
TC0100003174.rn.1	4.30471	3.84939	4.32787	1.39328	5.86554e-08	3.18705e-06	MTA_TC1900001088.mm	Non-coding transcript identified by Luo, et al., Non-coding transcript identified by NONCODE: Linc	chr1	+	MTA_TR1900003939.mm	NonCoding	225806639	225807069	30	NA	NA	MTA_TR1900003939.mm	MTA2Rn6	Non-coding transcript identified by Luo, et al., Non-coding transcript identified by NONCODE: Linc	chr1	100	100	NA	NA	NA	NA	NA	NA	NA	NA	NA	NA	NA	NA	NA	NA	NA	NA	NA	NA	NA	NA	NA	NA	NA	NA	NonCoding	4.88633
TC0100005692.rn.1	3.92779	3.86284	4.17304	1.23988	5.86554e-08	3.18705e-06	MTA_TC0700003425.mm	Non-coding transcript identified by NONCODE: Linc, Non-coding transcript identified by Luo, et al.	chr1	-	MTA_TR0700011865.mm	NonCoding	126351463	126351689	30	NA	NA	MTA_TR0700011865.mm	MTA2Rn6	Non-coding transcript identified by NONCODE: Linc, Non-coding transcript identified by Luo, et al.	chr1	100	100	NA	NA	NA	NA	NA	NA	NA	NA	NA	NA	NA	NA	NA	NA	NA	NA	NA	NA	NA	NA	NA	NA	NA	NA	NonCoding	3.92087
TC0200002828.rn.1	3.7604	3.73008	4.03289	1.23354	5.86554e-08	3.18705e-06	MTA_TC1300002616.mm	predicted gene, 24527	chr2	-	MTA_TR1300007547.mm	NonCoding	37943192	37943278	30	NA	NA	MTA_TR1300007547.mm	MTA2Rn6	predicted gene, 24527	chr2	100	100	NA	NA	NA	NA	NA	NA	NA	NA	NA	NA	NA	NA	NA	NA	NA	NA	NA	NA	NA	NA	NA	NA	NA	NA	NonCoding	3.79512
TC0300004057.rn.1	3.74881	3.96617	4.05179	1.23369	5.86554e-08	3.18705e-06	MTA_TC0200004513.mm	Non-coding transcript identified by NONCODE: Linc	chr3	-	MTA_TR0200015938.mm	NonCoding	114829024	114829601	30	NA	NA	MTA_TR0200015938.mm	MTA2Rn6	Non-coding transcript identified by NONCODE: Linc	chr3	100	100	NA	NA	NA	NA	NA	NA	NA	NA	NA	NA	NA	NA	NA	NA	NA	NA	NA	NA	NA	NA	NA	NA	NA	NA	NonCoding	3.70755
TC0400000457.rn.1	4.36602	4.07336	3.50636	1.81461	5.86554e-08	3.18705e-06	MTA_TC0600000183.mm	Non-coding transcript identified by NONCODE: Sense No Exonic	chr4	+	MTA_TR0600000559.mm	NonCoding	49062980	49067087	30	NA	NA	MTA_TR0600000559.mm	MTA2Rn6	Non-coding transcript identified by NONCODE: Sense No Exonic	chr4	100	100	NA	NA	NA	NA	NA	NA	NA	NA	NA	NA	NA	NA	NA	NA	NA	NA	NA	NA	NA	NA	NA	NA	NA	NA	NonCoding	5.15413
TC0400002864.rn.1	4.54729	4.46302	4.26376	1.21717	5.91016e-08	3.19857e-06	NA	NA	chr4	-	NA	NonCoding	79612764	79612860	30	NA	NA	ENSRNOT00000063214	ENSEMBL	ncrna:novel chromosome:Rnor_5.0:4:144285833:144285929:-1 gene:ENSRNOG00000041461 gene_biotype:miRNA transcript_biotype:miRNA	chr4	100	100	NA	NA	NA	NA	NA	NA	NA	NA	NA	NA	NA	NA	NA	NA	NA	NA	NA	NA	NA	NA	NA	NA	NA	NA	NonCoding	4.50844
TC0500000124.rn.1	3.91595	3.72249	4.0463	1.25163	5.99e-08	3.19857e-06	MTA_TC0100001896.mm	Non-coding transcript identified by NONCODE: Sense No Exonic	chr5	+	MTA_TR0100006206.mm	NonCoding	15800800	15803089	30	NA	NA	MTA_TR0100006206.mm	MTA2Rn6	Non-coding transcript identified by NONCODE: Sense No Exonic	chr5	100	100	NA	NA	NA	NA	NA	NA	NA	NA	NA	NA	NA	NA	NA	NA	NA	NA	NA	NA	NA	NA	NA	NA	NA	NA	NonCoding	3.90611
TC0600000526.rn.1	3.95499	4.23706	4.22597	1.21594	5.99831e-08	3.19857e-06	MTA_TC1200000230.mm	Non-coding transcript identified by Luo, et al., Non-coding transcript identified by NONCODE: Linc	chr6	+	MTA_TR1200000712.mm	NonCoding	46873369	46907318	50	NA	NA	MTA_TR1200000712.mm	MTA2Rn6	Non-coding transcript identified by Luo, et al., Non-coding transcript identified by NONCODE: Linc	chr6	100	100	NA	NA	NA	NA	NA	NA	NA	NA	NA	NA	NA	NA	NA	NA	NA	NA	NA	NA	NA	NA	NA	NA	NA	NA	NonCoding	3.78619
TC0600000757.rn.1	4.44513	4.29007	4.62723	1.26326	5.99831e-08	3.19857e-06	MTA_TC1200000424.mm	Non-coding transcript identified by NONCODE: Linc, Non-coding transcript identified by Luo, et al.	chr6	+	MTA_TR1200001195.mm	NonCoding	73235096	73248198	30	NA	NA	MTA_TR1200001195.mm	MTA2Rn6	Non-coding transcript identified by NONCODE: Linc, Non-coding transcript identified by Luo, et al.	chr6	100	100	NA	NA	NA	NA	NA	NA	NA	NA	NA	NA	NA	NA	NA	NA	NA	NA	NA	NA	NA	NA	NA	NA	NA	NA	NonCoding	4.23277
TC0600001728.rn.1	4.6944	4.00909	4.23019	1.60805	5.99831e-08	3.19857e-06	MTA_TC1700002555.mm	Non-coding transcript identified by Luo, et al., Non-coding transcript identified by NONCODE: Linc	chr6	-	MTA_TR1700009310.mm	NonCoding	1322104	1322216	30	NA	NA	MTA_TR1700009310.mm	MTA2Rn6	Non-coding transcript identified by Luo, et al., Non-coding transcript identified by NONCODE: Linc	chr6	100	100	NA	NA	NA	NA	NA	NA	NA	NA	NA	NA	NA	NA	NA	NA	NA	NA	NA	NA	NA	NA	NA	NA	NA	NA	NonCoding	4.37896
TC0600001992.rn.1	4.49629	4.67074	4.13184	1.45287	5.99831e-08	3.19857e-06	MTA_TC1700002525.mm	Non-coding transcript identified by Luo, et al., Non-coding transcript identified by NONCODE: Linc	chr6	-	MTA_TR1700009127.mm	NonCoding	25141533	25144864	30	NA	NA	MTA_TR1700009127.mm	MTA2Rn6	Non-coding transcript identified by Luo, et al., Non-coding transcript identified by NONCODE: Linc	chr6	100	100	NA	NA	NA	NA	NA	NA	NA	NA	NA	NA	NA	NA	NA	NA	NA	NA	NA	NA	NA	NA	NA	NA	NA	NA	NonCoding	4.70861
TC0600002213.rn.1	4.29854	4.10027	4.4954	1.31506	5.99831e-08	3.19857e-06	MTA_TC1200001496.mm	Non-coding transcript identified by NONCODE: Linc, Non-coding transcript identified by Luo, et al.	chr6	-	MTA_TR1200004262.mm	NonCoding	43644146	43645425	30	NA	NA	MTA_TR1200004262.mm	MTA2Rn6	Non-coding transcript identified by NONCODE: Linc, Non-coding transcript identified by Luo, et al.	chr6	100	100	NA	NA	NA	NA	NA	NA	NA	NA	NA	NA	NA	NA	NA	NA	NA	NA	NA	NA	NA	NA	NA	NA	NA	NA	NonCoding	4.21547
TC0600002565.rn.1	3.61732	3.37362	3.7393	1.28849	5.99831e-08	3.19857e-06	RGD7588276_1	uncharacterized LOC102550883	chr6	-	mRNARGD7588277_1	NonCoding	87005218	87015605	21	NA	NA	mRNARGD7588277_1	Rat Genome Database	uncharacterized LOC102550883	chr6	100	100	NA	NA	NA	NA	NA	NA	NA	NA	NA	NA	NA	NA	NA	NA	NA	NA	NA	NA	NA	NA	NA	NA	NA	NA	NonCoding	3.41886
TC0700000681.rn.1	3.7593	3.65398	4.00302	1.27372	5.99831e-08	3.19857e-06	MTA_TC1000001296.mm	Non-coding transcript identified by NONCODE: Linc, Non-coding transcript identified by Luo, et al.	chr7	+	MTA_TR1000004071.mm	NonCoding	54071344	54074934	20	NA	NA	MTA_TR1000004071.mm	MTA2Rn6	Non-coding transcript identified by NONCODE: Linc, Non-coding transcript identified by Luo, et al.	chr7	100	100	NA	NA	NA	NA	NA	NA	NA	NA	NA	NA	NA	NA	NA	NA	NA	NA	NA	NA	NA	NA	NA	NA	NA	NA	NonCoding	3.41389
TC0800002703.rn.1	5.32953	5.03519	5.39511	1.28335	5.99831e-08	3.19857e-06	MTA_TC0900002447.mm	Non-coding transcript identified by NONCODE: Linc, Non-coding transcript identified by Luo, et al.	chr8	-	MTA_TR0900007908.mm	NonCoding	66718933	66755550	30	NA	NA	MTA_TR0900007908.mm	MTA2Rn6	Non-coding transcript identified by NONCODE: Linc, Non-coding transcript identified by Luo, et al.	chr8	100	100	NA	NA	NA	NA	NA	NA	NA	NA	NA	NA	NA	NA	NA	NA	NA	NA	NA	NA	NA	NA	NA	NA	NA	NA	NonCoding	5.06281
TC0900000876.rn.1	3.93032	3.82959	4.97461	2.21148	6.02073e-08	3.20131e-06	MTA_TC0100000613.mm	Non-coding transcript identified by NONCODE: Linc	chr9	+	MTA_TR0100001882.mm	NonCoding	80222905	80228702	30	NA	NA	MTA_TR0100001882.mm	MTA2Rn6	Non-coding transcript identified by NONCODE: Linc	chr9	100	100	NA	NA	NA	NA	NA	NA	NA	NA	NA	NA	NA	NA	NA	NA	NA	NA	NA	NA	NA	NA	NA	NA	NA	NA	NonCoding	3.57992
TC0X00000349.rn.1	4.82389	4.41971	4.44746	1.32334	6.0251e-08	3.20131e-06	MTA_TC0X00003295.mm	Non-coding transcript identified by NONCODE: Sense No Exonic	chrX	+	MTA_TR0X00009093.mm	NonCoding	34380394	34382768	30	NA	NA	MTA_TR0X00009093.mm	MTA2Rn6	Non-coding transcript identified by NONCODE: Sense No Exonic	chrX	100	100	NA	NA	NA	NA	NA	NA	NA	NA	NA	NA	NA	NA	NA	NA	NA	NA	NA	NA	NA	NA	NA	NA	NA	NA	NonCoding	4.53156
TC0X00000455.rn.1	4.48443	4.24601	4.58967	1.26897	6.02706e-08	3.20131e-06	MTA_TC0X00000809.mm	Non-coding transcript identified by NONCODE: Linc	chrX	+	MTA_TR0X00002336.mm	NonCoding	51212486	51213551	30	NA	NA	MTA_TR0X00002336.mm	MTA2Rn6	Non-coding transcript identified by NONCODE: Linc	chrX	100	100	NA	NA	NA	NA	NA	NA	NA	NA	NA	NA	NA	NA	NA	NA	NA	NA	NA	NA	NA	NA	NA	NA	NA	NA	NonCoding	3.93792
TC0X00001914.rn.1	4.39261	4.0298	4.36068	1.28593	6.04669e-08	3.20698e-06	MTA_TC0X00002687.mm	predicted gene 14815, dCMP deaminase Dctd pseudogene	chrX	-	MTA_TR0X00007423.mm	Pseudogene	68088695	68089185	30	NA	NA	MTA_TR0X00007423.mm	MTA2Rn6	predicted gene 14815, dCMP deaminase Dctd pseudogene	chrX	100	100	NA	NA	NA	NA	NA	NA	NA	NA	NA	NA	NA	NA	NA	NA	NA	NA	NA	NA	NA	NA	NA	NA	NA	NA	Pseudogene	3.73026
TC1000004114.rn.1	6.09089	5.66648	5.35683	1.66331	6.11895e-08	3.2294e-06	NA	NA	chr10	-	NA	NonCoding	104003745	104003844	30	NA	NA	ENSRNOT00000074339	ENSEMBL	ncrna:novel chromosome:Rnor_5.0:10:104275595:104275694:1 gene:ENSRNOG00000047029 gene_biotype:miRNA transcript_biotype:miRNA	chr10	100	100	NA	NA	NA	NA	NA	NA	NA	NA	NA	NA	NA	NA	NA	NA	NA	NA	NA	NA	NA	NA	NA	NA	NA	NA	NonCoding	6.06562
TC1100001436.rn.1	3.51302	3.50898	4.10375	1.51023	6.13055e-08	3.2294e-06	MTA_TC1600000769.mm	Non-coding transcript identified by NONCODE: Antisense	chr11	-	MTA_TR1600002793.mm	NonCoding	43281883	43310585	30	NA	NA	MTA_TR1600002793.mm	MTA2Rn6	Non-coding transcript identified by NONCODE: Antisense	chr11	100	100	NA	NA	NA	NA	NA	NA	NA	NA	NA	NA	NA	NA	NA	NA	NA	NA	NA	NA	NA	NA	NA	NA	NA	NA	NonCoding	3.59807
TC1300000391.rn.1	4.88198	4.45502	5.05658	1.51735	6.13117e-08	3.2294e-06	XLOC_011761	NIMA (never in mitosis gene a)-related kinase 7 (Nek7), mRNA. Chalmel, et. al. Testis-expressed Unannotated Transcripts (TUTs) Chalmel, et. al. Testis-expressed Unannotated Transcripts (TUTs)	chr13	+	TCONS_00031957	NonCoding	55534620	55538786	30	NA	NA	TCONS_00031957	Chalmel	NIMA (never in mitosis gene a)-related kinase 7 (Nek7), mRNA. Chalmel, et. al. Testis-expressed Unannotated Transcripts (TUTs) Chalmel, et. al. Testis-expressed Unannotated Transcripts (TUTs)	chr13	100	100	NA	NA	NA	NA	NA	NA	NA	NA	NA	NA	NA	NA	NA	NA	NA	NA	NA	NA	NA	NA	NA	NA	NA	NA	NonCoding	4.61985
TC1300001450.rn.1	4.9159	4.87219	4.56489	1.27546	6.22777e-08	3.27526e-06	MTA_TC0100003114.mm	Non-coding transcript identified by NONCODE: Sense No Exonic	chr13	-	MTA_TR0100009878.mm	NonCoding	51618383	51620029	30	NA	NA	MTA_TR0100009878.mm	MTA2Rn6	Non-coding transcript identified by NONCODE: Sense No Exonic	chr13	100	100	NA	NA	NA	NA	NA	NA	NA	NA	NA	NA	NA	NA	NA	NA	NA	NA	NA	NA	NA	NA	NA	NA	NA	NA	NonCoding	5.28857
TC1400002259.rn.1	3.48352	3.55316	3.94631	1.3782	6.3195e-08	3.27938e-06	MTA_TC1100002236.mm	Non-coding transcript identified by NONCODE: Linc	chr14	-	MTA_TR1100008802.mm	NonCoding	94165772	94166549	30	NA	NA	MTA_TR1100008802.mm	MTA2Rn6	Non-coding transcript identified by NONCODE: Linc	chr14	100	100	NA	NA	NA	NA	NA	NA	NA	NA	NA	NA	NA	NA	NA	NA	NA	NA	NA	NA	NA	NA	NA	NA	NA	NA	NonCoding	3.52961
TC1500002058.rn.1	5.40795	5.30342	5.68583	1.30352	6.35309e-08	3.27938e-06	MTA_TC1400002416.mm	predicted gene 15628, Non-coding transcript identified by NONCODE: Antisense, Novel transcript	chr15	-	MTA_TR1400007497.mm	NonCoding	57175997	57176658	30	NA	NA	MTA_TR1400007497.mm	MTA2Rn6	predicted gene 15628, Non-coding transcript identified by NONCODE: Antisense, Novel transcript	chr15	100	100	NA	NA	NA	NA	NA	NA	NA	NA	NA	NA	NA	NA	NA	NA	NA	NA	NA	NA	NA	NA	NA	NA	NA	NA	NonCoding	5.44954
TC1600000496.rn.1	3.92171	3.62357	4.3555	1.66086	6.41545e-08	3.27938e-06	MTA_TC0800002223.mm	Non-coding transcript identified by Luo, et al., Non-coding transcript identified by NONCODE: Linc	chr16	+	MTA_TR0800006876.mm	NonCoding	44180024	44182841	30	NA	NA	MTA_TR0800006876.mm	MTA2Rn6	Non-coding transcript identified by Luo, et al., Non-coding transcript identified by NONCODE: Linc	chr16	100	100	NA	NA	NA	NA	NA	NA	NA	NA	NA	NA	NA	NA	NA	NA	NA	NA	NA	NA	NA	NA	NA	NA	NA	NA	NonCoding	3.92171
TC1600001014.rn.1	4.76713	4.66333	4.42314	1.26926	6.5178e-08	3.27938e-06	MTA_TC0800001693.mm	Non-coding transcript identified by NONCODE: Linc, Non-coding transcript identified by Luo, et al.	chr16	+	MTA_TR0800005559.mm	NonCoding	83862477	83868824	30	NA	NA	MTA_TR0800005559.mm	MTA2Rn6	Non-coding transcript identified by NONCODE: Linc, Non-coding transcript identified by Luo, et al.	chr16	100	100	NA	NA	NA	NA	NA	NA	NA	NA	NA	NA	NA	NA	NA	NA	NA	NA	NA	NA	NA	NA	NA	NA	NA	NA	NonCoding	4.62325
TC1600001629.rn.1	4.99836	4.46994	4.73536	1.44235	6.52601e-08	3.27938e-06	XLOC_017655	Chalmel, et. al. Testis-expressed Unannotated Transcripts (TUTs)	chr16	-	TCONS_00044256	NonCoding	47942315	47943648	30	NA	NA	TCONS_00044256	Chalmel	Chalmel, et. al. Testis-expressed Unannotated Transcripts (TUTs)	chr16	100	100	NA	NA	NA	NA	NA	NA	NA	NA	NA	NA	NA	NA	NA	NA	NA	NA	NA	NA	NA	NA	NA	NA	NA	NA	NonCoding	4.67488
TC1900000664.rn.1	3.90575	3.75437	4.2732	1.43279	6.55e-08	3.27938e-06	MTA_TC0800001382.mm	Non-coding transcript identified by NONCODE: Linc, Non-coding transcript identified by Luo, et al.	chr19	+	MTA_TR0800004569.mm	NonCoding	48322861	48328331	30	NA	NA	MTA_TR0800004569.mm	MTA2Rn6	Non-coding transcript identified by NONCODE: Linc, Non-coding transcript identified by Luo, et al.	chr19	100	100	NA	NA	NA	NA	NA	NA	NA	NA	NA	NA	NA	NA	NA	NA	NA	NA	NA	NA	NA	NA	NA	NA	NA	NA	NonCoding	3.24539
TC2000001044.rn.1	4.26906	3.8151	4.51496	1.62434	6.55e-08	3.27938e-06	MTA_TC1700000700.mm	Non-coding transcript identified by NONCODE: Linc, Non-coding transcript identified by Luo, et al.	chr20	-	MTA_TR1700002834.mm	NonCoding	3548075	3548151	30	NA	NA	MTA_TR1700002834.mm	MTA2Rn6	Non-coding transcript identified by NONCODE: Linc, Non-coding transcript identified by Luo, et al.	chr20	100	100	NA	NA	NA	NA	NA	NA	NA	NA	NA	NA	NA	NA	NA	NA	NA	NA	NA	NA	NA	NA	NA	NA	NA	NA	NonCoding	4.04335
TC2000001635.rn.1	5.8003	5.77733	5.06989	1.65911	6.55e-08	3.27938e-06	NA	NA	chr20	-	NA	NonCoding	40827314	40827816	30	NA	NA	NONRATT034135	NONCODE	Non-coding transcript identified by NONCODE	chr20	100	100	NA	NA	NA	NA	NA	NA	NA	NA	NA	NA	NA	NA	NA	NA	NA	NA	NA	NA	NA	NA	NA	NA	NA	NA	NonCoding	5.55204
TC0100003736.rn.1	5.21129	5.38461	4.74149	1.56171	6.55e-08	3.27938e-06	MTA_TC1900000697.mm	Non-coding transcript identified by NONCODE: Linc	chr1	+	MTA_TR1900002440.mm	NonCoding	266092202	266094980	30	NA	NA	MTA_TR1900002440.mm	MTA2Rn6	Non-coding transcript identified by NONCODE: Linc	chr1	100	100	NA	NA	NA	NA	NA	NA	NA	NA	NA	NA	NA	NA	NA	NA	NA	NA	NA	NA	NA	NA	NA	NA	NA	NA	NonCoding	5.08683
TC0100007409.rn.1	4.8897	4.43277	5.20538	1.70835	6.55e-08	3.27938e-06	MTA_TC1900001258.mm	predicted gene, 22506	chr1	-	MTA_TR1900004414.mm	NonCoding	239841629	239841726	30	NA	NA	MTA_TR1900004414.mm	MTA2Rn6	predicted gene, 22506	chr1	100	100	NA	NA	NA	NA	NA	NA	NA	NA	NA	NA	NA	NA	NA	NA	NA	NA	NA	NA	NA	NA	NA	NA	NA	NA	NonCoding	5.04683
TC0200000416.rn.1	5.72972	5.55968	5.43016	1.23077	6.55e-08	3.27938e-06	MTA_TC1300001290.mm	PREDICTED: uncharacterized LOC100861641 (LOC100861641), miscRNA.	chr2	+	MTA_TR1300003546.mm	NonCoding	45438536	45455340	30	NA	NA	MTA_TR1300003546.mm	MTA2Rn6	PREDICTED: uncharacterized LOC100861641 (LOC100861641), miscRNA.	chr2	100	100	NA	NA	NA	NA	NA	NA	NA	NA	NA	NA	NA	NA	NA	NA	NA	NA	NA	NA	NA	NA	NA	NA	NA	NA	NonCoding	6.22061
TC0200003379.rn.1	4.52276	4.27265	4.72642	1.36961	6.55e-08	3.27938e-06	NA	NA	chr2	-	NA	NonCoding	112270856	112270981	30	NA	NA	ENSRNOT00000063316	ENSEMBL	ncrna:novel chromosome:Rnor_5.0:2:131987215:131987340:-1 gene:ENSRNOG00000041563 gene_biotype:miRNA transcript_biotype:miRNA	chr2	100	100	NA	NA	NA	NA	NA	NA	NA	NA	NA	NA	NA	NA	NA	NA	NA	NA	NA	NA	NA	NA	NA	NA	NA	NA	NonCoding	4.44681
TC0300000008.rn.1	3.90008	4.06041	4.17312	1.20835	6.55e-08	3.27938e-06	RGD7693834_1	uncharacterized LOC102546940	chr3	+	mRNARGD7693836_1	NonCoding	1167714	1170196	30	NA	NA	mRNARGD7693836_1	Rat Genome Database	uncharacterized LOC102546940	chr3	100	100	NA	NA	NA	NA	NA	NA	NA	NA	NA	NA	NA	NA	NA	NA	NA	NA	NA	NA	NA	NA	NA	NA	NA	NA	NonCoding	3.62358
TC0300000271.rn.1	5.47489	5.14008	5.24459	1.26122	6.55e-08	3.27938e-06	RGD7608277_1	uncharacterized LOC102549222	chr3	+	mRNARGD7608279_1	NonCoding	11842971	11844925	30	NA	NA	mRNARGD7608279_1	Rat Genome Database	uncharacterized LOC102549222	chr3	100	100	NA	NA	NA	NA	NA	NA	NA	NA	NA	NA	NA	NA	NA	NA	NA	NA	NA	NA	NA	NA	NA	NA	NA	NA	NonCoding	5.53441
TC0300002101.rn.1	3.83353	3.4635	4.06391	1.51614	6.55e-08	3.27938e-06	MTA_TC0200002347.mm	Non-coding transcript identified by NONCODE: Linc	chr3	+	MTA_TR0200007887.mm	NonCoding	150179376	150180568	30	NA	NA	MTA_TR0200007887.mm	MTA2Rn6	Non-coding transcript identified by NONCODE: Linc	chr3	100	100	NA	NA	NA	NA	NA	NA	NA	NA	NA	NA	NA	NA	NA	NA	NA	NA	NA	NA	NA	NA	NA	NA	NA	NA	NonCoding	3.58405
TC0300002771.rn.1	5.44595	5.47899	5.90226	1.37203	6.55e-08	3.27938e-06	MTA_TC0200003221.mm	Non-coding transcript identified by NONCODE: Antisense	chr3	-	MTA_TR0200011421.mm	NonCoding	6234177	6244032	30	NA	NA	MTA_TR0200011421.mm	MTA2Rn6	Non-coding transcript identified by NONCODE: Antisense	chr3	100	100	NA	NA	NA	NA	NA	NA	NA	NA	NA	NA	NA	NA	NA	NA	NA	NA	NA	NA	NA	NA	NA	NA	NA	NA	NonCoding	5.47568
TC0400002060.rn.1	10.601	10.5516	9.50853	2.13244	6.55e-08	3.27938e-06	NA	NA	chr4	+	NA	NonCoding	180357710	180357769	30	NA	NA	ENSRNOT00000063381	ENSEMBL	ncrna:novel chromosome:Rnor_5.0:4:244519944:244520003:1 gene:ENSRNOG00000041628 gene_biotype:miRNA transcript_biotype:miRNA	chr4	100	100	NA	NA	NA	NA	NA	NA	NA	NA	NA	NA	NA	NA	NA	NA	NA	NA	NA	NA	NA	NA	NA	NA	NA	NA	NonCoding	9.93561
TC0400003471.rn.1	4.84971	5.11509	4.63076	1.39894	6.55e-08	3.27938e-06	MTA_TC0600002862.mm	Non-coding transcript identified by NONCODE: Sense No Exonic	chr4	-	MTA_TR0600009346.mm	NonCoding	133739636	133741008	30	NA	NA	MTA_TR0600009346.mm	MTA2Rn6	Non-coding transcript identified by NONCODE: Sense No Exonic	chr4	100	100	NA	NA	NA	NA	NA	NA	NA	NA	NA	NA	NA	NA	NA	NA	NA	NA	NA	NA	NA	NA	NA	NA	NA	NA	NonCoding	5.03239
TC0500000530.rn.1	4.41444	3.95277	4.11174	1.37714	6.55e-08	3.27938e-06	RGD7649534_1	uncharacterized LOC102546703	chr5	+	mRNARGD7649536_1	NonCoding	59057758	59060649	30	NA	NA	mRNARGD7649536_1	Rat Genome Database	uncharacterized LOC102546703	chr5	100	100	NA	NA	NA	NA	NA	NA	NA	NA	NA	NA	NA	NA	NA	NA	NA	NA	NA	NA	NA	NA	NA	NA	NA	NA	NonCoding	4.15706
TC1200000266.rn.1	4.04591	3.98313	4.28402	1.2319	6.80711e-08	3.38595e-06	MTA_TC0500003522.mm	Non-coding transcript identified by NONCODE: Antisense	chr12	+	MTA_TR0500012732.mm	NonCoding	15377910	15378538	30	NA	NA	MTA_TR0500012732.mm	MTA2Rn6	Non-coding transcript identified by NONCODE: Antisense	chr12	100	100	NA	NA	NA	NA	NA	NA	NA	NA	NA	NA	NA	NA	NA	NA	NA	NA	NA	NA	NA	NA	NA	NA	NA	NA	NonCoding	4.06358
TC1500000664.rn.1	5.09288	4.47356	4.80771	1.53615	6.91602e-08	3.42709e-06	MTA_TC0200001966.mm	predicted gene, 22424	chr15	+	MTA_TR0200006562.mm	NonCoding	44254156	44254286	22	NA	NA	MTA_TR0200006562.mm	MTA2Rn6	predicted gene, 22424	chr15	100	100	NA	NA	NA	NA	NA	NA	NA	NA	NA	NA	NA	NA	NA	NA	NA	NA	NA	NA	NA	NA	NA	NA	NA	NA	NonCoding	4.74219
TC1500002275.rn.1	5.58411	5.4517	4.80624	1.7146	6.9197e-08	3.42709e-06	MTA_TC1400002617.mm	predicted gene, 23538	chr15	-	MTA_TR1400007863.mm	NonCoding	85236646	85236767	30	NA	NA	MTA_TR1400007863.mm	MTA2Rn6	predicted gene, 23538	chr15	100	100	NA	NA	NA	NA	NA	NA	NA	NA	NA	NA	NA	NA	NA	NA	NA	NA	NA	NA	NA	NA	NA	NA	NA	NA	NonCoding	5.14311
TC1600000422.rn.1	3.85619	4.19631	4.32329	1.38232	6.9771e-08	3.45304e-06	MTA_TC0800002288.mm	Non-coding transcript identified by NONCODE: Linc, Non-coding transcript identified by Luo, et al.	chr16	+	MTA_TR0800007024.mm	NonCoding	32556248	32557414	30	NA	NA	MTA_TR0800007024.mm	MTA2Rn6	Non-coding transcript identified by NONCODE: Linc, Non-coding transcript identified by Luo, et al.	chr16	100	100	NA	NA	NA	NA	NA	NA	NA	NA	NA	NA	NA	NA	NA	NA	NA	NA	NA	NA	NA	NA	NA	NA	NA	NA	NonCoding	4.0567
TC1600001666.rn.1	3.93863	4.26221	4.41882	1.39492	7.03307e-08	3.47279e-06	MTA_TC0800000515.mm	PREDICTED: predicted gene, 19634 (Gm19634), miscRNA.	chr16	-	MTA_TR0800001488.mm	NonCoding	50016312	50017012	30	NA	NA	MTA_TR0800001488.mm	MTA2Rn6	PREDICTED: predicted gene, 19634 (Gm19634), miscRNA.	chr16	100	100	NA	NA	NA	NA	NA	NA	NA	NA	NA	NA	NA	NA	NA	NA	NA	NA	NA	NA	NA	NA	NA	NA	NA	NA	NonCoding	3.90049
TC1700000472.rn.1	4.52148	4.54711	4.90196	1.30178	7.04402e-08	3.47367e-06	MTA_TC1300001800.mm	predicted gene, 22674	chr17	+	MTA_TR1300004922.mm	NonCoding	30252400	30252532	30	NA	NA	MTA_TR1300004922.mm	MTA2Rn6	predicted gene, 22674	chr17	100	100	NA	NA	NA	NA	NA	NA	NA	NA	NA	NA	NA	NA	NA	NA	NA	NA	NA	NA	NA	NA	NA	NA	NA	NA	NonCoding	4.57369
TC1700000958.rn.1	3.82439	3.77344	4.78691	2.01875	7.15182e-08	3.51927e-06	MTA_TC0200002925.mm	predicted gene, 24534, Non-coding transcript identified by NONCODE: Linc	chr17	+	MTA_TR0200010230.mm	NonCoding	73822244	73822537	30	NA	NA	MTA_TR0200010230.mm	MTA2Rn6	predicted gene, 24534, Non-coding transcript identified by NONCODE: Linc	chr17	100	100	NA	NA	NA	NA	NA	NA	NA	NA	NA	NA	NA	NA	NA	NA	NA	NA	NA	NA	NA	NA	NA	NA	NA	NA	NonCoding	3.58631
TC1800001688.rn.1	5.16596	4.86512	5.07065	1.23186	7.22158e-08	3.54094e-06	RGD7617732_1	uncharacterized LOC102551811	chr18	-	mRNARGD7617734_1	NonCoding	69853777	69863491	30	NA	NA	mRNARGD7617734_1	Rat Genome Database	uncharacterized LOC102551811	chr18	100	100	NA	NA	NA	NA	NA	NA	NA	NA	NA	NA	NA	NA	NA	NA	NA	NA	NA	NA	NA	NA	NA	NA	NA	NA	NonCoding	5.08459
TC0200001115.rn.1	4.4337	4.12965	4.46008	1.25739	7.46115e-08	3.6121e-06	MTA_TC0300000364.mm	Non-coding transcript identified by Luo, et al., Non-coding transcript identified by NONCODE: Linc	chr2	+	MTA_TR0300001114.mm	NonCoding	140644138	140644686	30	NA	NA	MTA_TR0300001114.mm	MTA2Rn6	Non-coding transcript identified by Luo, et al., Non-coding transcript identified by NONCODE: Linc	chr2	100	100	NA	NA	NA	NA	NA	NA	NA	NA	NA	NA	NA	NA	NA	NA	NA	NA	NA	NA	NA	NA	NA	NA	NA	NA	NonCoding	4.28067
TC0200002167.rn.1	6.24868	5.76363	6.09023	1.39964	7.47446e-08	3.61346e-06	MTA_TC0300001291.mm	predicted gene, 23279	chr2	+	MTA_TR0300004357.mm	NonCoding	232057638	232057727	30	NA	NA	MTA_TR0300004357.mm	MTA2Rn6	predicted gene, 23279	chr2	100	100	NA	NA	NA	NA	NA	NA	NA	NA	NA	NA	NA	NA	NA	NA	NA	NA	NA	NA	NA	NA	NA	NA	NA	NA	NonCoding	5.85526
TC0200003108.rn.1	4.15163	4.31272	4.43595	1.21784	7.51652e-08	3.62835e-06	MTA_TC1500001244.mm	Non-coding transcript identified by NONCODE: Linc, Non-coding transcript identified by Luo, et al.	chr2	-	MTA_TR1500003865.mm	NonCoding	64581616	64583122	30	NA	NA	MTA_TR1500003865.mm	MTA2Rn6	Non-coding transcript identified by NONCODE: Linc, Non-coding transcript identified by Luo, et al.	chr2	100	100	NA	NA	NA	NA	NA	NA	NA	NA	NA	NA	NA	NA	NA	NA	NA	NA	NA	NA	NA	NA	NA	NA	NA	NA	NonCoding	4.18217
TC0200004893.rn.1	5.31155	5.01116	5.74184	1.65942	7.60146e-08	3.66169e-06	MTA_TC0300003129.mm	microRNA 3963	chr2	-	MTA_TR0300010371.mm	NonCoding	256199058	256199128	30	NA	NA	MTA_TR0300010371.mm	MTA2Rn6	microRNA 3963	chr2	100	100	NA	NA	NA	NA	NA	NA	NA	NA	NA	NA	NA	NA	NA	NA	NA	NA	NA	NA	NA	NA	NA	NA	NA	NA	NonCoding	5.29431
TC0300000703.rn.1	4.19246	4.15535	4.55305	1.31741	7.63371e-08	3.67152e-06	RGD7524143_1	uncharacterized LOC102553383	chr3	+	mRNARGD7524145_1	NonCoding	51490516	51580986	30	NA	NA	mRNARGD7524145_1	Rat Genome Database	uncharacterized LOC102553383	chr3	100	100	NA	NA	NA	NA	NA	NA	NA	NA	NA	NA	NA	NA	NA	NA	NA	NA	NA	NA	NA	NA	NA	NA	NA	NA	NonCoding	3.79437
TC0400000403.rn.1	4.47076	4.99219	4.79969	1.43538	7.68537e-08	3.68951e-06	MTA_TC0600000109.mm	Non-coding transcript identified by NONCODE: Sense No Exonic	chr4	+	MTA_TR0600000330.mm	NonCoding	41661550	41662067	30	NA	NA	MTA_TR0600000330.mm	MTA2Rn6	Non-coding transcript identified by NONCODE: Sense No Exonic	chr4	100	100	NA	NA	NA	NA	NA	NA	NA	NA	NA	NA	NA	NA	NA	NA	NA	NA	NA	NA	NA	NA	NA	NA	NA	NA	NonCoding	3.99232
TC0400001997.rn.1	6.57597	7.04982	4.54151	5.68952	7.71665e-08	3.69423e-06	MTA_TC0600001670.mm	Non-coding transcript identified by Luo, et al., Non-coding transcript identified by NONCODE: Linc	chr4	+	MTA_TR0600005626.mm	NonCoding	175707093	175708537	30	NA	NA	MTA_TR0600005626.mm	MTA2Rn6	Non-coding transcript identified by Luo, et al., Non-coding transcript identified by NONCODE: Linc	chr4	100	100	NA	NA	NA	NA	NA	NA	NA	NA	NA	NA	NA	NA	NA	NA	NA	NA	NA	NA	NA	NA	NA	NA	NA	NA	NonCoding	6.91393
TC0500003411.rn.1	7.45963	7.81805	5.30681	5.70108	7.77536e-08	3.71458e-06	MTA_TC0400003338.mm	Non-coding transcript identified by NONCODE: Sense No Exonic	chr5	-	MTA_TR0400011217.mm	NonCoding	135203441	135204226	30	NA	NA	MTA_TR0400011217.mm	MTA2Rn6	Non-coding transcript identified by NONCODE: Sense No Exonic	chr5	100	100	NA	NA	NA	NA	NA	NA	NA	NA	NA	NA	NA	NA	NA	NA	NA	NA	NA	NA	NA	NA	NA	NA	NA	NA	NonCoding	7.73971
TC0600000381.rn.1	3.86845	4.01635	4.45969	1.50655	7.8367e-08	3.74129e-06	MTA_TC1200000049.mm	Non-coding transcript identified by NONCODE: Linc, Non-coding transcript identified by Luo, et al.	chr6	+	MTA_TR1200000217.mm	NonCoding	31310622	31311121	30	NA	NA	MTA_TR1200000217.mm	MTA2Rn6	Non-coding transcript identified by NONCODE: Linc, Non-coding transcript identified by Luo, et al.	chr6	100	100	NA	NA	NA	NA	NA	NA	NA	NA	NA	NA	NA	NA	NA	NA	NA	NA	NA	NA	NA	NA	NA	NA	NA	NA	NonCoding	4.09329
TC0600001997.rn.1	8.32984	9.45479	4.52323	30.5175	7.9053e-08	3.76232e-06	MTA_TC0500000335.mm	Non-coding transcript identified by NONCODE: Sense No Exonic	chr6	-	MTA_TR0500001143.mm	NonCoding	25614279	25616787	30	NA	NA	MTA_TR0500001143.mm	MTA2Rn6	Non-coding transcript identified by NONCODE: Sense No Exonic	chr6	100	100	NA	NA	NA	NA	NA	NA	NA	NA	NA	NA	NA	NA	NA	NA	NA	NA	NA	NA	NA	NA	NA	NA	NA	NA	NonCoding	8.27017
TC0700002565.rn.1	3.77893	4.17602	4.39771	1.53558	7.95357e-08	3.77281e-06	RGD7609168_1	uncharacterized LOC102550916	chr7	-	mRNARGD7609170_1	NonCoding	37847411	37848801	30	NA	NA	mRNARGD7609170_1	Rat Genome Database	uncharacterized LOC102550916	chr7	100	100	NA	NA	NA	NA	NA	NA	NA	NA	NA	NA	NA	NA	NA	NA	NA	NA	NA	NA	NA	NA	NA	NA	NA	NA	NonCoding	3.3042
TC0700003456.rn.1	6.77836	6.44898	6.35223	1.34363	7.96118e-08	3.77281e-06	MTA_TC1500001834.mm	Non-coding transcript identified by NONCODE: Linc, Non-coding transcript identified by Luo, et al.	chr7	-	MTA_TR1500005610.mm	NonCoding	119732068	119733083	30	NA	NA	MTA_TR1500005610.mm	MTA2Rn6	Non-coding transcript identified by NONCODE: Linc, Non-coding transcript identified by Luo, et al.	chr7	100	100	NA	NA	NA	NA	NA	NA	NA	NA	NA	NA	NA	NA	NA	NA	NA	NA	NA	NA	NA	NA	NA	NA	NA	NA	NonCoding	6.84139
TC0700003961.rn.1	5.98727	5.90622	4.75018	2.35722	7.96439e-08	3.77281e-06	RGD7644366_1	uncharacterized LOC102551902	chr7	-	mRNARGD7644368_1	NonCoding	143702973	143704420	30	NA	NA	mRNARGD7644368_1	Rat Genome Database	uncharacterized LOC102551902	chr7	100	100	NA	NA	NA	NA	NA	NA	NA	NA	NA	NA	NA	NA	NA	NA	NA	NA	NA	NA	NA	NA	NA	NA	NA	NA	NonCoding	6.47408
TC0800000655.rn.1	4.20227	4.07057	3.92439	1.21241	7.96848e-08	3.77281e-06	MTA_TC0900000583.mm	Non-coding transcript identified by NONCODE: Linc, Non-coding transcript identified by Luo, et al.	chr8	+	MTA_TR0900001758.mm	NonCoding	52777050	52779971	30	NA	NA	MTA_TR0900001758.mm	MTA2Rn6	Non-coding transcript identified by NONCODE: Linc, Non-coding transcript identified by Luo, et al.	chr8	100	100	NA	NA	NA	NA	NA	NA	NA	NA	NA	NA	NA	NA	NA	NA	NA	NA	NA	NA	NA	NA	NA	NA	NA	NA	NonCoding	3.76118
TC0800002344.rn.1	5.58903	5.47483	6.06308	1.50343	8.02876e-08	3.79183e-06	LOC688977	hypothetical protein LOC688977	chr8	-	LOC688977.aSep08-unspliced	Pseudogene	45052452	45052964	30	NA	NA	LOC688977.aSep08-unspliced	Ace View	hypothetical protein LOC688977	chr8	100	100	NA	NA	NA	NA	NA	NA	NA	NA	NA	NA	NA	NA	NA	NA	NA	NA	NA	NA	NA	NA	NA	NA	NA	NA	Pseudogene	5.58653
TC0X00001586.rn.1	3.76104	3.37441	3.79996	1.34308	8.0307e-08	3.79183e-06	MTA_TC0X00003198.mm	Non-coding transcript identified by NONCODE: Sense No Exonic	chrX	-	MTA_TR0X00008891.mm	NonCoding	23609179	23615652	30	NA	NA	MTA_TR0X00008891.mm	MTA2Rn6	Non-coding transcript identified by NONCODE: Sense No Exonic	chrX	100	100	NA	NA	NA	NA	NA	NA	NA	NA	NA	NA	NA	NA	NA	NA	NA	NA	NA	NA	NA	NA	NA	NA	NA	NA	NonCoding	3.66499
TC0X00002462.rn.1	3.9232	3.75354	4.03618	1.21642	8.04171e-08	3.79183e-06	MTA_TC0X00002175.mm	Non-coding transcript identified by NONCODE: Linc	chrX	-	MTA_TR0X00006056.mm	NonCoding	136659874	136660563	30	NA	NA	MTA_TR0X00006056.mm	MTA2Rn6	Non-coding transcript identified by NONCODE: Linc	chrX	100	100	NA	NA	NA	NA	NA	NA	NA	NA	NA	NA	NA	NA	NA	NA	NA	NA	NA	NA	NA	NA	NA	NA	NA	NA	NonCoding	3.77588
TC1000001535.rn.1	5.24554	5.49385	5.84321	1.51327	8.16552e-08	3.84758e-06	MTA_TC1100001533.mm	predicted gene 11583	chr10	+	MTA_TR1100005749.mm	NonCoding	85094976	85096385	50	NA	NA	MTA_TR1100005749.mm	MTA2Rn6	predicted gene 11583	chr10	100	100	NA	NA	NA	NA	NA	NA	NA	NA	NA	NA	NA	NA	NA	NA	NA	NA	NA	NA	NA	NA	NA	NA	NA	NA	NonCoding	5.05615
TC1000002919.rn.1	5.23639	4.86411	4.84379	1.31276	8.328e-08	3.92145e-06	RGD7720886_1	uncharacterized LOC102547016	chr10	-	mRNARGD7720887_1	NonCoding	46133505	46136923	30	NA	NA	mRNARGD7720887_1	Rat Genome Database	uncharacterized LOC102547016	chr10	100	100	NA	NA	NA	NA	NA	NA	NA	NA	NA	NA	NA	NA	NA	NA	NA	NA	NA	NA	NA	NA	NA	NA	NA	NA	NonCoding	5.27672
TC1400002449.rn.1	4.41147	4.24077	4.52048	1.21395	8.56028e-08	4.00889e-06	MTA_TC1100002445.mm	Non-coding transcript identified by Luo, et al., Non-coding transcript identified by NONCODE: Linc	chr14	-	MTA_TR1100009333.mm	NonCoding	115286889	115287701	30	NA	NA	MTA_TR1100009333.mm	MTA2Rn6	Non-coding transcript identified by Luo, et al., Non-coding transcript identified by NONCODE: Linc	chr14	100	100	NA	NA	NA	NA	NA	NA	NA	NA	NA	NA	NA	NA	NA	NA	NA	NA	NA	NA	NA	NA	NA	NA	NA	NA	NonCoding	4.5452
TC1700000354.rn.1	4.55851	4.49487	4.96311	1.38342	9.12331e-08	4.25519e-06	MTA_TC1300000508.mm	Non-coding transcript identified by NONCODE: Linc, Non-coding transcript identified by Luo, et al.	chr17	+	MTA_TR1300001358.mm	NonCoding	21054024	21054532	30	NA	NA	MTA_TR1300001358.mm	MTA2Rn6	Non-coding transcript identified by NONCODE: Linc, Non-coding transcript identified by Luo, et al.	chr17	100	100	NA	NA	NA	NA	NA	NA	NA	NA	NA	NA	NA	NA	NA	NA	NA	NA	NA	NA	NA	NA	NA	NA	NA	NA	NonCoding	4.62265
TC1700000721.rn.1	4.13875	3.93461	4.44626	1.42568	9.13553e-08	4.25801e-06	MTA_TC1300001516.mm	Non-coding transcript identified by NONCODE: Antisense	chr17	+	MTA_TR1300004141.mm	NonCoding	48396938	48398305	30	NA	NA	MTA_TR1300004141.mm	MTA2Rn6	Non-coding transcript identified by NONCODE: Antisense	chr17	100	100	NA	NA	NA	NA	NA	NA	NA	NA	NA	NA	NA	NA	NA	NA	NA	NA	NA	NA	NA	NA	NA	NA	NA	NA	NonCoding	4.01442
TC1700001951.rn.1	4.87943	5.09392	4.48852	1.5214	9.25582e-08	4.304e-06	MTA_TC1800000024.mm	Non-coding transcript identified by NONCODE: Sense No Exonic	chr17	-	MTA_TR1800000079.mm	NonCoding	55272198	55273717	30	NA	NA	MTA_TR1800000079.mm	MTA2Rn6	Non-coding transcript identified by NONCODE: Sense No Exonic	chr17	100	100	NA	NA	NA	NA	NA	NA	NA	NA	NA	NA	NA	NA	NA	NA	NA	NA	NA	NA	NA	NA	NA	NA	NA	NA	NonCoding	5.08003
TC1900000165.rn.1	10.2465	9.89225	9.66454	1.49684	9.27223e-08	4.30715e-06	MTA_TC0800001072.mm	RNA for germline small RNA gsRNA167, complete sequence.	chr19	+	MTA_TR0800003445.mm	NonCoding	16238882	16238925	20	NA	NA	MTA_TR0800003445.mm	MTA2Rn6	RNA for germline small RNA gsRNA167, complete sequence.	chr19	100	100	NA	NA	NA	NA	NA	NA	NA	NA	NA	NA	NA	NA	NA	NA	NA	NA	NA	NA	NA	NA	NA	NA	NA	NA	NonCoding	10.0969
TC0100000433.rn.1	5.06387	5.12779	5.58997	1.44003	9.56535e-08	4.42539e-06	RGD7511239_1	uncharacterized LOC102546606	chr1	+	mRNARGD7511241_1	NonCoding	43011771	43015158	30	NA	NA	mRNARGD7511241_1	Rat Genome Database	uncharacterized LOC102546606	chr1	100	100	NA	NA	NA	NA	NA	NA	NA	NA	NA	NA	NA	NA	NA	NA	NA	NA	NA	NA	NA	NA	NA	NA	NA	NA	NonCoding	4.84344
TC0100000972.rn.1	4.35413	4.30662	4.8964	1.50503	9.61717e-08	4.44339e-06	MTA_TC0700000272.mm	Non-coding transcript identified by NONCODE: Linc	chr1	+	MTA_TR0700000851.mm	NonCoding	79776814	79777266	30	NA	NA	MTA_TR0700000851.mm	MTA2Rn6	Non-coding transcript identified by NONCODE: Linc	chr1	100	100	NA	NA	NA	NA	NA	NA	NA	NA	NA	NA	NA	NA	NA	NA	NA	NA	NA	NA	NA	NA	NA	NA	NA	NA	NonCoding	4.4577
TC0200000008.rn.1	6.84525	7.39397	5.54199	3.60993	1.0137e-07	4.66168e-06	MTA_TC1300000905.mm	Non-coding transcript identified by NONCODE: Linc	chr2	+	MTA_TR1300002508.mm	NonCoding	1451979	1453258	30	NA	NA	MTA_TR1300002508.mm	MTA2Rn6	Non-coding transcript identified by NONCODE: Linc	chr2	100	100	NA	NA	NA	NA	NA	NA	NA	NA	NA	NA	NA	NA	NA	NA	NA	NA	NA	NA	NA	NA	NA	NA	NA	NA	NonCoding	7.01026
TC0200003263.rn.1	9.78006	9.31374	10.0725	1.69199	1.01994e-07	4.68411e-06	MTA_TC0300000064.mm	Non-coding transcript identified by NONCODE: Linc	chr2	-	MTA_TR0300000123.mm	NonCoding	93824467	93827002	30	NA	NA	MTA_TR0300000123.mm	MTA2Rn6	Non-coding transcript identified by NONCODE: Linc	chr2	100	100	NA	NA	NA	NA	NA	NA	NA	NA	NA	NA	NA	NA	NA	NA	NA	NA	NA	NA	NA	NA	NA	NA	NA	NA	NonCoding	9.5405
TC0200003610.rn.1	4.18586	4.15921	4.42348	1.20102	1.022e-07	4.69043e-06	MTA_TC0300001919.mm	Non-coding transcript identified by Luo, et al., Non-coding transcript identified by NONCODE: Linc	chr2	-	MTA_TR0300006278.mm	NonCoding	136836769	136839348	30	NA	NA	MTA_TR0300006278.mm	MTA2Rn6	Non-coding transcript identified by Luo, et al., Non-coding transcript identified by NONCODE: Linc	chr2	100	100	NA	NA	NA	NA	NA	NA	NA	NA	NA	NA	NA	NA	NA	NA	NA	NA	NA	NA	NA	NA	NA	NA	NA	NA	NonCoding	4.08381
TC0200003862.rn.1	4.63035	4.3232	4.92417	1.51673	1.03198e-07	4.72766e-06	MTA_TC0300002149.mm	Non-coding transcript identified by NONCODE: Linc, Non-coding transcript identified by Luo, et al.	chr2	-	MTA_TR0300006907.mm	NonCoding	168867866	168869665	30	NA	NA	MTA_TR0300006907.mm	MTA2Rn6	Non-coding transcript identified by NONCODE: Linc, Non-coding transcript identified by Luo, et al.	chr2	100	100	NA	NA	NA	NA	NA	NA	NA	NA	NA	NA	NA	NA	NA	NA	NA	NA	NA	NA	NA	NA	NA	NA	NA	NA	NonCoding	4.61703
TC0300000597.rn.1	3.72821	3.87175	4.02246	1.22625	1.03679e-07	4.74013e-06	MTA_TC0200000840.mm	Non-coding transcript identified by NONCODE: Sense No Exonic	chr3	+	MTA_TR0200002847.mm	NonCoding	38519575	38520770	30	NA	NA	MTA_TR0200002847.mm	MTA2Rn6	Non-coding transcript identified by NONCODE: Sense No Exonic	chr3	100	100	NA	NA	NA	NA	NA	NA	NA	NA	NA	NA	NA	NA	NA	NA	NA	NA	NA	NA	NA	NA	NA	NA	NA	NA	NonCoding	3.63449
TC0300001129.rn.1	3.90697	4.10461	4.53526	1.54574	1.0464e-07	4.7801e-06	MTA_TC0200001370.mm	predicted gene, 23390	chr3	+	MTA_TR0200004459.mm	NonCoding	80018736	80018840	30	NA	NA	MTA_TR0200004459.mm	MTA2Rn6	predicted gene, 23390	chr3	100	100	NA	NA	NA	NA	NA	NA	NA	NA	NA	NA	NA	NA	NA	NA	NA	NA	NA	NA	NA	NA	NA	NA	NA	NA	NonCoding	3.7056
TC0300001408.rn.1	3.81556	4.287	4.92892	2.1635	1.08371e-07	4.89633e-06	MTA_TC0600003218.mm	Non-coding transcript identified by NONCODE: Sense No Exonic	chr3	+	MTA_TR0600010623.mm	NonCoding	103614215	103616207	23	NA	NA	MTA_TR0600010623.mm	MTA2Rn6	Non-coding transcript identified by NONCODE: Sense No Exonic	chr3	100	100	NA	NA	NA	NA	NA	NA	NA	NA	NA	NA	NA	NA	NA	NA	NA	NA	NA	NA	NA	NA	NA	NA	NA	NA	NonCoding	3.66066
TC0400003126.rn.1	4.02036	3.91607	4.55762	1.56001	1.08371e-07	4.89633e-06	RGD7513236_1	uncharacterized LOC102554824	chr4	-	mRNARGD7513237_1	NonCoding	106366344	106370692	30	NA	NA	mRNARGD7513237_1	Rat Genome Database	uncharacterized LOC102554824	chr4	100	100	NA	NA	NA	NA	NA	NA	NA	NA	NA	NA	NA	NA	NA	NA	NA	NA	NA	NA	NA	NA	NA	NA	NA	NA	NonCoding	4.2148
TC0500000294.rn.1	5.80721	6.33346	4.60934	3.3038	1.08371e-07	4.89633e-06	RGD7593304_1	uncharacterized LOC102548306	chr5	+	mRNARGD7593306_1	NonCoding	33627924	33629312	30	NA	NA	mRNARGD7593306_1	Rat Genome Database	uncharacterized LOC102548306	chr5	100	100	NA	NA	NA	NA	NA	NA	NA	NA	NA	NA	NA	NA	NA	NA	NA	NA	NA	NA	NA	NA	NA	NA	NA	NA	NonCoding	5.83503
TC0500002829.rn.1	4.26877	4.33871	4.61224	1.2688	1.08371e-07	4.89633e-06	MTA_TC0400002734.mm	Non-coding transcript identified by NONCODE: Sense No Exonic	chr5	-	MTA_TR0400009261.mm	NonCoding	75288371	75289600	30	NA	NA	MTA_TR0400009261.mm	MTA2Rn6	Non-coding transcript identified by NONCODE: Sense No Exonic	chr5	100	100	NA	NA	NA	NA	NA	NA	NA	NA	NA	NA	NA	NA	NA	NA	NA	NA	NA	NA	NA	NA	NA	NA	NA	NA	NonCoding	4.32644
TC0600002206.rn.1	4.22679	4.13503	4.50098	1.28873	1.11784e-07	5.0264e-06	MTA_TC1200001604.mm	PREDICTED: RIKEN cDNA 5430401H09 gene (5430401H09Rik), miscRNA.	chr6	-	MTA_TR1200004531.mm	NonCoding	43189519	51414166	30	NA	NA	MTA_TR1200004531.mm	MTA2Rn6	PREDICTED: RIKEN cDNA 5430401H09 gene (5430401H09Rik), miscRNA.	chr6	100	100	NA	NA	NA	NA	NA	NA	NA	NA	NA	NA	NA	NA	NA	NA	NA	NA	NA	NA	NA	NA	NA	NA	NA	NA	NonCoding	4.45925
TC0X00001234.rn.1	4.23407	3.93448	4.45773	1.43719	1.173e-07	5.23399e-06	MTA_TC0X00000593.mm	Non-coding transcript identified by NONCODE: Linc, Non-coding transcript identified by Luo, et al.	chrX	+	MTA_TR0X00001618.mm	NonCoding	149602967	149605533	30	NA	NA	MTA_TR0X00001618.mm	MTA2Rn6	Non-coding transcript identified by NONCODE: Linc, Non-coding transcript identified by Luo, et al.	chrX	100	100	NA	NA	NA	NA	NA	NA	NA	NA	NA	NA	NA	NA	NA	NA	NA	NA	NA	NA	NA	NA	NA	NA	NA	NA	NonCoding	4.17945
TC1000002124.rn.1	4.87351	4.87216	5.35133	1.39394	1.18527e-07	5.27109e-06	MTA_TC1100001080.mm	Non-coding transcript identified by Luo, et al., Non-coding transcript identified by NONCODE: Linc	chr10	+	MTA_TR1100004007.mm	NonCoding	111099162	111099454	30	NA	NA	MTA_TR1100004007.mm	MTA2Rn6	Non-coding transcript identified by Luo, et al., Non-coding transcript identified by NONCODE: Linc	chr10	100	100	NA	NA	NA	NA	NA	NA	NA	NA	NA	NA	NA	NA	NA	NA	NA	NA	NA	NA	NA	NA	NA	NA	NA	NA	NonCoding	4.87917
TC1000002601.rn.1	4.11865	3.97008	4.40012	1.34727	1.20403e-07	5.34415e-06	RGD7612936_1	uncharacterized LOC102548764	chr10	-	mRNARGD7612938_1	NonCoding	27397378	27411484	30	NA	NA	mRNARGD7612938_1	Rat Genome Database	uncharacterized LOC102548764	chr10	100	100	NA	NA	NA	NA	NA	NA	NA	NA	NA	NA	NA	NA	NA	NA	NA	NA	NA	NA	NA	NA	NA	NA	NA	NA	NonCoding	3.92318
TC1000003061.rn.1	4.98914	4.37654	4.61158	1.52901	1.21242e-07	5.37448e-06	MTA_TC1100003030.mm	Non-coding transcript identified by NONCODE: Linc	chr10	-	MTA_TR1100011263.mm	NonCoding	55651840	55652853	30	NA	NA	MTA_TR1100011263.mm	MTA2Rn6	Non-coding transcript identified by NONCODE: Linc	chr10	100	100	NA	NA	NA	NA	NA	NA	NA	NA	NA	NA	NA	NA	NA	NA	NA	NA	NA	NA	NA	NA	NA	NA	NA	NA	NonCoding	4.98256
TC1300000784.rn.1	4.13677	3.95295	3.77723	1.28302	1.22084e-07	5.40692e-06	RGD7588755_1	uncharacterized LOC102555042	chr13	+	mRNARGD7588757_1	NonCoding	90669537	90670568	30	NA	NA	mRNARGD7588757_1	Rat Genome Database	uncharacterized LOC102555042	chr13	100	100	NA	NA	NA	NA	NA	NA	NA	NA	NA	NA	NA	NA	NA	NA	NA	NA	NA	NA	NA	NA	NA	NA	NA	NA	NonCoding	4.0021
TC1400000057.rn.1	4.76441	4.49025	4.78944	1.23045	1.22131e-07	5.40692e-06	MTA_TC0500002929.mm	Non-coding transcript identified by NONCODE: Antisense	chr14	+	MTA_TR0500010196.mm	NonCoding	3129700	3131035	30	NA	NA	MTA_TR0500010196.mm	MTA2Rn6	Non-coding transcript identified by NONCODE: Antisense	chr14	100	100	NA	NA	NA	NA	NA	NA	NA	NA	NA	NA	NA	NA	NA	NA	NA	NA	NA	NA	NA	NA	NA	NA	NA	NA	NonCoding	4.9526
TC1400002325.rn.1	3.7402	3.3651	3.3729	1.29693	1.24013e-07	5.48315e-06	MTA_TC1100002309.mm	Non-coding transcript identified by NONCODE: Linc, Non-coding transcript identified by Luo, et al.	chr14	-	MTA_TR1100008960.mm	NonCoding	104895237	104901870	20	NA	NA	MTA_TR1100008960.mm	MTA2Rn6	Non-coding transcript identified by NONCODE: Linc, Non-coding transcript identified by Luo, et al.	chr14	100	100	NA	NA	NA	NA	NA	NA	NA	NA	NA	NA	NA	NA	NA	NA	NA	NA	NA	NA	NA	NA	NA	NA	NA	NA	NonCoding	3.65211
TC1500000820.rn.1	4.42037	4.27281	4.72256	1.3658	1.24401e-07	5.49328e-06	MTA_TC1400001033.mm	Non-coding transcript identified by Luo, et al., Non-coding transcript identified by NONCODE: Linc	chr15	+	MTA_TR1400003422.mm	NonCoding	55215523	55216291	30	NA	NA	MTA_TR1400003422.mm	MTA2Rn6	Non-coding transcript identified by Luo, et al., Non-coding transcript identified by NONCODE: Linc	chr15	100	100	NA	NA	NA	NA	NA	NA	NA	NA	NA	NA	NA	NA	NA	NA	NA	NA	NA	NA	NA	NA	NA	NA	NA	NA	NonCoding	3.87965
TC1600001096.rn.1	7.48923	7.46246	7.96899	1.42063	1.27228e-07	5.60014e-06	RGD7627458_1	uncharacterized LOC102553231	chr16	-	mRNARGD7627459_1	NonCoding	1719296	1750954	30	NA	NA	mRNARGD7627459_1	Rat Genome Database	uncharacterized LOC102553231	chr16	100	100	NA	NA	NA	NA	NA	NA	NA	NA	NA	NA	NA	NA	NA	NA	NA	NA	NA	NA	NA	NA	NA	NA	NA	NA	NonCoding	7.51075
TC1600001594.rn.1	4.15323	4.12811	4.39241	1.20105	1.27362e-07	5.60246e-06	MTA_TC0800000576.mm	predicted gene, 23986	chr16	-	MTA_TR0800001711.mm	NonCoding	44400022	44400084	30	NA	NA	MTA_TR0800001711.mm	MTA2Rn6	predicted gene, 23986	chr16	100	100	NA	NA	NA	NA	NA	NA	NA	NA	NA	NA	NA	NA	NA	NA	NA	NA	NA	NA	NA	NA	NA	NA	NA	NA	NonCoding	4.19013
TC0100000685.rn.1	4.53856	4.17256	4.84991	1.59921	1.31785e-07	5.75658e-06	MTA_TC0700000106.mm	Non-coding transcript identified by NONCODE: Linc, Non-coding transcript identified by Luo, et al.	chr1	+	MTA_TR0700000415.mm	NonCoding	63350573	63352500	30	NA	NA	MTA_TR0700000415.mm	MTA2Rn6	Non-coding transcript identified by NONCODE: Linc, Non-coding transcript identified by Luo, et al.	chr1	100	100	NA	NA	NA	NA	NA	NA	NA	NA	NA	NA	NA	NA	NA	NA	NA	NA	NA	NA	NA	NA	NA	NA	NA	NA	NonCoding	4.2032
TC0200001217.rn.1	5.68629	5.56508	5.37279	1.24273	1.35758e-07	5.89402e-06	MTA_TC0300000469.mm	Non-coding transcript identified by NONCODE: Antisense,Sense No Exonic	chr2	+	MTA_TR0300001400.mm	NonCoding	149321179	149321972	30	NA	NA	MTA_TR0300001400.mm	MTA2Rn6	Non-coding transcript identified by NONCODE: Antisense,Sense No Exonic	chr2	100	100	NA	NA	NA	NA	NA	NA	NA	NA	NA	NA	NA	NA	NA	NA	NA	NA	NA	NA	NA	NA	NA	NA	NA	NA	NonCoding	5.96939
TC0200003144.rn.1	4.10094	3.67104	4.23764	1.48103	1.38714e-07	6.0021e-06	MTA_TC1500001277.mm	Non-coding transcript identified by NONCODE: Linc	chr2	-	MTA_TR1500003918.mm	NonCoding	76541716	76542067	30	NA	NA	MTA_TR1500003918.mm	MTA2Rn6	Non-coding transcript identified by NONCODE: Linc	chr2	100	100	NA	NA	NA	NA	NA	NA	NA	NA	NA	NA	NA	NA	NA	NA	NA	NA	NA	NA	NA	NA	NA	NA	NA	NA	NonCoding	3.68392
TC0200004649.rn.1	4.41824	4.53428	3.95951	1.48944	1.39753e-07	6.04327e-06	MTA_TC0300002910.mm	Non-coding transcript identified by NONCODE: Linc	chr2	-	MTA_TR0300009740.mm	NonCoding	231585567	231587588	30	NA	NA	MTA_TR0300009740.mm	MTA2Rn6	Non-coding transcript identified by NONCODE: Linc	chr2	100	100	NA	NA	NA	NA	NA	NA	NA	NA	NA	NA	NA	NA	NA	NA	NA	NA	NA	NA	NA	NA	NA	NA	NA	NA	NonCoding	4.52488
TC0200004886.rn.1	4.07408	3.9988	4.39477	1.31583	1.39995e-07	6.04993e-06	MTA_TC0300003125.mm	Non-coding transcript identified by Luo, et al., Non-coding transcript identified by NONCODE: Linc	chr2	-	MTA_TR0300010367.mm	NonCoding	254526313	254530587	30	NA	NA	MTA_TR0300010367.mm	MTA2Rn6	Non-coding transcript identified by Luo, et al., Non-coding transcript identified by NONCODE: Linc	chr2	100	100	NA	NA	NA	NA	NA	NA	NA	NA	NA	NA	NA	NA	NA	NA	NA	NA	NA	NA	NA	NA	NA	NA	NA	NA	NonCoding	3.94071
TC0300000668.rn.1	3.85582	3.86709	4.22891	1.29513	1.40655e-07	6.07081e-06	MTA_TC0200000922.mm	Non-coding transcript identified by NONCODE: Linc	chr3	+	MTA_TR0200003065.mm	NonCoding	47404250	47405867	30	NA	NA	MTA_TR0200003065.mm	MTA2Rn6	Non-coding transcript identified by NONCODE: Linc	chr3	100	100	NA	NA	NA	NA	NA	NA	NA	NA	NA	NA	NA	NA	NA	NA	NA	NA	NA	NA	NA	NA	NA	NA	NA	NA	NonCoding	3.57328
TC0300001192.rn.1	3.4559	3.90852	4.6122	2.22885	1.41527e-07	6.10082e-06	MTA_TC0200001438.mm	RNA for germline small RNA gsRNA28, complete sequence.	chr3	+	MTA_TR0200004688.mm	NonCoding	81484748	81484776	5	NA	NA	MTA_TR0200004688.mm	MTA2Rn6	RNA for germline small RNA gsRNA28, complete sequence.	chr3	100	100	NA	NA	NA	NA	NA	NA	NA	NA	NA	NA	NA	NA	NA	NA	NA	NA	NA	NA	NA	NA	NA	NA	NA	NA	NonCoding	2.83931
TC0300001863.rn.1	3.93166	3.64552	4.11759	1.3871	1.42007e-07	6.11384e-06	blarchy	Unannotated AceView Transcript	chr3	+	blarchy.aSep08	NonCoding	136357550	136359597	32	NA	NA	blarchy.aSep08	Ace View	Unannotated AceView Transcript	chr3	100	100	NA	NA	NA	NA	NA	NA	NA	NA	NA	NA	NA	NA	NA	NA	NA	NA	NA	NA	NA	NA	NA	NA	NA	NA	NonCoding	3.91587
TC0300002424.rn.1	6.02227	6.42698	4.81767	3.05108	1.43708e-07	6.17551e-06	MTA_TC0200002635.mm	15 days embryo male testis cDNA, RIKEN full-length enriched library, clone:8030454A11 product:unclassifiable, full insert sequence.	chr3	+	MTA_TR0200009070.mm	NonCoding	166515073	166518803	30	NA	NA	MTA_TR0200009070.mm	MTA2Rn6	15 days embryo male testis cDNA, RIKEN full-length enriched library, clone:8030454A11 product:unclassifiable, full insert sequence.	chr3	100	100	NA	NA	NA	NA	NA	NA	NA	NA	NA	NA	NA	NA	NA	NA	NA	NA	NA	NA	NA	NA	NA	NA	NA	NA	NonCoding	6.05591
TC0300004878.rn.1	6.9594	7.54723	6.71102	1.78535	1.44716e-07	6.21106e-06	Mir466f-2	microRNA 466f-2	chr3	-	NR_030567	NonCoding	166777967	166778104	3	NA	100124445	NR_030567	RefSeq	Mus musculus microRNA 466f-2 (Mir466f-2), microRNA.	chr3	100	100	NA	NA	NA	NA	NA	NR_030567	GO:0071230	cellular response to amino acid stimulus	inferred from direct assay	NA	NA	NA	NA	NA	NA	NA	NA	NA	NA	NA	NA	NA	NA	NA	NonCoding	5.46257
TC0400000054.rn.1	3.81801	3.70497	4.44643	1.67186	1.4513e-07	6.22493e-06	MTA_TC0500000276.mm	predicted gene, 26346, Non-coding transcript identified by NONCODE: Linc	chr4	+	MTA_TR0500000793.mm	NonCoding	2660450	2660790	30	NA	NA	MTA_TR0500000793.mm	MTA2Rn6	predicted gene, 26346, Non-coding transcript identified by NONCODE: Linc	chr4	100	100	NA	NA	NA	NA	NA	NA	NA	NA	NA	NA	NA	NA	NA	NA	NA	NA	NA	NA	NA	NA	NA	NA	NA	NA	NonCoding	3.79117
TC0400000402.rn.1	4.32072	4.17906	4.46995	1.2234	1.46064e-07	6.25977e-06	MTA_TC0600000108.mm	Non-coding transcript identified by NONCODE: Sense No Exonic	chr4	+	MTA_TR0600000329.mm	NonCoding	41590321	41592589	30	NA	NA	MTA_TR0600000329.mm	MTA2Rn6	Non-coding transcript identified by NONCODE: Sense No Exonic	chr4	100	100	NA	NA	NA	NA	NA	NA	NA	NA	NA	NA	NA	NA	NA	NA	NA	NA	NA	NA	NA	NA	NA	NA	NA	NA	NonCoding	4.2712
TC0400002444.rn.1	3.8305	3.72619	4.2617	1.44945	1.46719e-07	6.27747e-06	MTA_TC0600001845.mm	predicted gene 16055, Non-coding transcript identified by NONCODE: Linc, Novel transcript	chr4	-	MTA_TR0600006180.mm	NonCoding	34381967	34394430	30	NA	NA	MTA_TR0600006180.mm	MTA2Rn6	predicted gene 16055, Non-coding transcript identified by NONCODE: Linc, Novel transcript	chr4	100	100	NA	NA	NA	NA	NA	NA	NA	NA	NA	NA	NA	NA	NA	NA	NA	NA	NA	NA	NA	NA	NA	NA	NA	NA	NonCoding	3.81782
TC0400002795.rn.1	4.03356	4.14629	4.51447	1.39562	1.48569e-07	6.34576e-06	MTA_TC0600002184.mm	Non-coding transcript identified by NONCODE: Antisense, adult male testis cDNA, RIKEN full-length enriched library, clone:1700024N05 product:unclassifiable, full insert sequence.	chr4	-	MTA_TR0600007245.mm	NonCoding	72584320	72601306	40	NA	NA	MTA_TR0600007245.mm	MTA2Rn6	Non-coding transcript identified by NONCODE: Antisense, adult male testis cDNA, RIKEN full-length enriched library, clone:1700024N05 product:unclassifiable, full insert sequence.	chr4	100	100	NA	NA	NA	NA	NA	NA	NA	NA	NA	NA	NA	NA	NA	NA	NA	NA	NA	NA	NA	NA	NA	NA	NA	NA	NonCoding	4.17821
TC0500000245.rn.1	3.4367	3.68376	3.70996	1.20853	1.48592e-07	6.34576e-06	MTA_TC0400000125.mm	Non-coding transcript identified by NONCODE: Antisense	chr5	+	MTA_TR0400000384.mm	NonCoding	28019040	28019364	30	NA	NA	MTA_TR0400000384.mm	MTA2Rn6	Non-coding transcript identified by NONCODE: Antisense	chr5	100	100	NA	NA	NA	NA	NA	NA	NA	NA	NA	NA	NA	NA	NA	NA	NA	NA	NA	NA	NA	NA	NA	NA	NA	NA	NonCoding	3.27588
TC0500000307.rn.1	4.39928	3.95834	4.78894	1.77843	1.4984e-07	6.39511e-06	RGD7601840_1	uncharacterized LOC102548713	chr5	+	mRNARGD7601842_1	NonCoding	35783549	35791251	30	NA	NA	mRNARGD7601842_1	Rat Genome Database	uncharacterized LOC102548713	chr5	100	100	NA	NA	NA	NA	NA	NA	NA	NA	NA	NA	NA	NA	NA	NA	NA	NA	NA	NA	NA	NA	NA	NA	NA	NA	NonCoding	4.57282
TC0500001417.rn.1	3.65605	3.80369	4.00625	1.27474	1.50883e-07	6.43561e-06	RGD7515706_1	uncharacterized LOC102547862	chr5	+	mRNARGD7515708_1	NonCoding	141823191	141825136	30	NA	NA	mRNARGD7515708_1	Rat Genome Database	uncharacterized LOC102547862	chr5	100	100	NA	NA	NA	NA	NA	NA	NA	NA	NA	NA	NA	NA	NA	NA	NA	NA	NA	NA	NA	NA	NA	NA	NA	NA	NonCoding	3.8404
TC0500003090.rn.1	6.43518	6.36555	5.04906	2.61375	1.51324e-07	6.44246e-06	RGD7715317_1	uncharacterized LOC102549336	chr5	-	mRNARGD7715318_1	NonCoding	106633678	106634140	21	NA	NA	mRNARGD7715318_1	Rat Genome Database	uncharacterized LOC102549336	chr5	100	100	NA	NA	NA	NA	NA	NA	NA	NA	NA	NA	NA	NA	NA	NA	NA	NA	NA	NA	NA	NA	NA	NA	NA	NA	NonCoding	6.50597
TC0900000712.rn.1	5.73024	6.30046	4.86313	2.70818	1.57402e-07	6.65595e-06	RGD7701539_1	uncharacterized LOC102550737	chr9	+	mRNARGD7701545_1	NonCoding	65601102	65606465	60	NA	NA	mRNARGD7701545_1	Rat Genome Database	uncharacterized LOC102550737	chr9	100	100	NA	NA	NA	NA	NA	NA	NA	NA	NA	NA	NA	NA	NA	NA	NA	NA	NA	NA	NA	NA	NA	NA	NA	NA	NonCoding	5.73024
TC0900001735.rn.1	6.35958	6.34356	5.05997	2.46163	1.59106e-07	6.72387e-06	MTA_TC0100002068.mm	Non-coding transcript identified by NONCODE: Sense No Exonic	chr9	-	MTA_TR0100006692.mm	NonCoding	30088805	30091923	30	NA	NA	MTA_TR0100006692.mm	MTA2Rn6	Non-coding transcript identified by NONCODE: Sense No Exonic	chr9	100	100	NA	NA	NA	NA	NA	NA	NA	NA	NA	NA	NA	NA	NA	NA	NA	NA	NA	NA	NA	NA	NA	NA	NA	NA	NonCoding	6.19871
TC0900002404.rn.1	3.55815	3.57605	3.97134	1.33163	1.597e-07	6.74484e-06	MTA_TC0100002754.mm	Non-coding transcript identified by NONCODE: Antisense	chr9	-	MTA_TR0100008766.mm	NonCoding	94013582	94021999	40	NA	NA	MTA_TR0100008766.mm	MTA2Rn6	Non-coding transcript identified by NONCODE: Antisense	chr9	100	100	NA	NA	NA	NA	NA	NA	NA	NA	NA	NA	NA	NA	NA	NA	NA	NA	NA	NA	NA	NA	NA	NA	NA	NA	NonCoding	3.54022
TC0M00000035.rn.1	19.9315	19.9315	11.2978	397.191	1.59873e-07	6.74801e-06	MTA_TC0100000168.mm	Non-coding transcript identified by NONCODE: Linc	chrM	-	MTA_TR0100000470.mm	NonCoding	8238	8604	30	NA	NA	MTA_TR0100000470.mm	MTA2Rn6	Non-coding transcript identified by NONCODE: Linc	chrM	100	100	NA	NA	NA	NA	NA	NA	NA	NA	NA	NA	NA	NA	NA	NA	NA	NA	NA	NA	NA	NA	NA	NA	NA	NA	NonCoding	19.9315
TC1000001455.rn.1	3.99174	3.76975	4.10256	1.25946	1.636e-07	6.8674e-06	MTA_TC1100001449.mm	predicted gene, 24877	chr10	+	MTA_TR1100005444.mm	NonCoding	82768735	82768840	30	NA	NA	MTA_TR1100005444.mm	MTA2Rn6	predicted gene, 24877	chr10	100	100	NA	NA	NA	NA	NA	NA	NA	NA	NA	NA	NA	NA	NA	NA	NA	NA	NA	NA	NA	NA	NA	NA	NA	NA	NonCoding	4.36301
TC1000003384.rn.1	6.04416	6.12109	5.82458	1.22817	1.64355e-07	6.89069e-06	jernar	Unannotated AceView Transcript	chr10	-	jernar.aSep08-unspliced	NonCoding	67753081	67754096	30	NA	NA	jernar.aSep08-unspliced	Ace View	Unannotated AceView Transcript	chr10	100	100	NA	NA	NA	NA	NA	NA	NA	NA	NA	NA	NA	NA	NA	NA	NA	NA	NA	NA	NA	NA	NA	NA	NA	NA	NonCoding	5.99343
TC1100000397.rn.1	4.02522	4.04807	4.31859	1.2255	1.6532e-07	6.92271e-06	MTA_TC1600001816.mm	Non-coding transcript identified by NONCODE: Sense No Exonic	chr11	+	MTA_TR1600006136.mm	NonCoding	42096348	42099459	30	NA	NA	MTA_TR1600006136.mm	MTA2Rn6	Non-coding transcript identified by NONCODE: Sense No Exonic	chr11	100	100	NA	NA	NA	NA	NA	NA	NA	NA	NA	NA	NA	NA	NA	NA	NA	NA	NA	NA	NA	NA	NA	NA	NA	NA	NonCoding	4.11506
TC1100000650.rn.1	4.14153	4.06136	4.47547	1.33247	1.6751e-07	7.01015e-06	MTA_TC1600000574.mm	Non-coding transcript identified by NONCODE: Linc	chr11	+	MTA_TR1600002271.mm	NonCoding	65403806	65406716	30	NA	NA	MTA_TR1600002271.mm	MTA2Rn6	Non-coding transcript identified by NONCODE: Linc	chr11	100	100	NA	NA	NA	NA	NA	NA	NA	NA	NA	NA	NA	NA	NA	NA	NA	NA	NA	NA	NA	NA	NA	NA	NA	NA	NonCoding	4.18715
TC1100001544.rn.1	4.4927	4.90423	4.26061	1.56225	1.67613e-07	7.01022e-06	MTA_TC1600000619.mm	Non-coding transcript identified by NONCODE: Linc	chr11	-	MTA_TR1600002364.mm	NonCoding	58060256	58064837	40	NA	NA	MTA_TR1600002364.mm	MTA2Rn6	Non-coding transcript identified by NONCODE: Linc	chr11	100	100	NA	NA	NA	NA	NA	NA	NA	NA	NA	NA	NA	NA	NA	NA	NA	NA	NA	NA	NA	NA	NA	NA	NA	NA	NonCoding	4.61102
TC1200000074.rn.1	4.27777	4.27375	4.68479	1.32964	1.67781e-07	7.01298e-06	RGD6486756_1	vomeronasal type-2 receptor 26-like	chr12	+	mRNARGD6486757_1	Pseudogene	3964636	3965481	30	NA	NA	mRNARGD6486757_1	Rat Genome Database	vomeronasal type-2 receptor 26-like	chr12	100	100	NA	NA	NA	NA	NA	NA	NA	NA	NA	NA	NA	NA	NA	NA	NA	NA	NA	NA	NA	NA	NA	NA	NA	NA	Pseudogene	3.83055
TC1300000049.rn.1	4.26007	4.25474	3.84687	1.33163	1.70372e-07	7.10402e-06	RGD7721006_1	uncharacterized LOC102555155	chr13	+	mRNARGD7721007_1	NonCoding	19402973	19405926	40	NA	NA	mRNARGD7721007_1	Rat Genome Database	uncharacterized LOC102555155	chr13	100	100	NA	NA	NA	NA	NA	NA	NA	NA	NA	NA	NA	NA	NA	NA	NA	NA	NA	NA	NA	NA	NA	NA	NA	NA	NonCoding	3.60902
TC1300000154.rn.1	4.38323	4.19547	4.52624	1.25768	1.70891e-07	7.12135e-06	MTA_TC0100001095.mm	Non-coding transcript identified by Luo, et al., Non-coding transcript identified by NONCODE: Linc	chr13	+	MTA_TR0100003460.mm	NonCoding	37296661	37297051	30	NA	NA	MTA_TR0100003460.mm	MTA2Rn6	Non-coding transcript identified by Luo, et al., Non-coding transcript identified by NONCODE: Linc	chr13	100	100	NA	NA	NA	NA	NA	NA	NA	NA	NA	NA	NA	NA	NA	NA	NA	NA	NA	NA	NA	NA	NA	NA	NA	NA	NonCoding	4.35678
TC1400000093.rn.1	4.11024	4.11958	4.46761	1.28109	1.72792e-07	7.19624e-06	RGD7550109_1	uncharacterized LOC102548395	chr14	+	mRNARGD7550111_1	NonCoding	5507632	5510446	30	NA	NA	mRNARGD7550111_1	Rat Genome Database	uncharacterized LOC102548395	chr14	100	100	NA	NA	NA	NA	NA	NA	NA	NA	NA	NA	NA	NA	NA	NA	NA	NA	NA	NA	NA	NA	NA	NA	NA	NA	NonCoding	4.06609
TC1600000796.rn.1	3.67323	3.9727	3.80915	1.23069	1.74713e-07	7.26302e-06	MTA_TC0800001933.mm	Non-coding transcript identified by NONCODE: Antisense	chr16	+	MTA_TR0800006214.mm	NonCoding	70696532	70697762	30	NA	NA	MTA_TR0800006214.mm	MTA2Rn6	Non-coding transcript identified by NONCODE: Antisense	chr16	100	100	NA	NA	NA	NA	NA	NA	NA	NA	NA	NA	NA	NA	NA	NA	NA	NA	NA	NA	NA	NA	NA	NA	NA	NA	NonCoding	3.68832
TC1600001077.rn.1	5.69502	5.97689	4.40898	2.96474	1.75585e-07	7.2905e-06	RGD6492342_1	uncharacterized LOC100911521	chr16	-	mRNARGD6492343_1	Pseudogene	445887	460887	50	NA	NA	mRNARGD6492343_1	Rat Genome Database	uncharacterized LOC100911521	chr16	100	100	NA	NA	NA	NA	NA	NA	NA	NA	NA	NA	NA	NA	NA	NA	NA	NA	NA	NA	NA	NA	NA	NA	NA	NA	Pseudogene	6.08159
TC1700001009.rn.1	5.84989	5.9136	5.37576	1.4518	1.7619e-07	7.30256e-06	MTA_TC0200002861.mm	predicted gene 13179, Non-coding transcript identified by NONCODE: Antisense, novel transcript	chr17	+	MTA_TR0200010012.mm	NonCoding	77664832	77666043	30	NA	NA	MTA_TR0200010012.mm	MTA2Rn6	predicted gene 13179, Non-coding transcript identified by NONCODE: Antisense, novel transcript	chr17	100	100	NA	NA	NA	NA	NA	NA	NA	NA	NA	NA	NA	NA	NA	NA	NA	NA	NA	NA	NA	NA	NA	NA	NA	NA	NonCoding	5.72863
TC2000001579.rn.1	3.95655	4.00251	4.26108	1.23501	1.85107e-07	7.6306e-06	MTA_TC1000002152.mm	Non-coding transcript identified by NONCODE: Linc	chr20	-	MTA_TR1000006572.mm	NonCoding	32887462	33015059	30	NA	NA	MTA_TR1000006572.mm	MTA2Rn6	Non-coding transcript identified by NONCODE: Linc	chr20	100	100	NA	NA	NA	NA	NA	NA	NA	NA	NA	NA	NA	NA	NA	NA	NA	NA	NA	NA	NA	NA	NA	NA	NA	NA	NonCoding	3.80748
TC0100001304.rn.1	14.201	14.3596	12.6908	3.17951	1.87852e-07	7.71604e-06	MTA_TC0700000649.mm	predicted gene, 25033	chr1	+	MTA_TR0700002274.mm	NonCoding	91321541	91321567	3	NA	NA	MTA_TR0700002274.mm	MTA2Rn6	predicted gene, 25033	chr1	100	100	NA	NA	NA	NA	NA	NA	NA	NA	NA	NA	NA	NA	NA	NA	NA	NA	NA	NA	NA	NA	NA	NA	NA	NA	NonCoding	13.1651
TC0100003292.rn.1	4.58848	4.46005	4.79893	1.26477	1.88585e-07	7.72939e-06	NA	NA	chr1	+	NA	Pseudogene	230577443	230577834	30	NA	NA	ENSRNOT00000032593	ENSEMBL	ensembl:novel chromosome:Rnor_5.0:1:237715221:237715612:1 gene:ENSRNOG00000023564 gene_biotype:pseudogene transcript_biotype:pseudogene	chr1	100	100	NA	NA	NA	NA	NA	NA	NA	NA	NA	NA	NA	NA	NA	NA	NA	NA	NA	NA	NA	NA	NA	NA	NA	NA	Pseudogene	4.66011
TC0100004497.rn.1	7.19912	6.86317	6.74408	1.37083	1.89413e-07	7.75557e-06	MTA_TC1700000094.mm	Non-coding transcript identified by NONCODE: Linc	chr1	-	MTA_TR1700000363.mm	NonCoding	52714335	52715464	30	NA	NA	MTA_TR1700000363.mm	MTA2Rn6	Non-coding transcript identified by NONCODE: Linc	chr1	100	100	NA	NA	NA	NA	NA	NA	NA	NA	NA	NA	NA	NA	NA	NA	NA	NA	NA	NA	NA	NA	NA	NA	NA	NA	NonCoding	7.24483
TC0200000164.rn.1	4.05541	3.88426	4.22819	1.2692	1.93167e-07	7.89197e-06	RGD7572801_1	uncharacterized LOC102548141	chr2	+	mRNARGD7572803_1	NonCoding	23136643	23167411	30	NA	NA	mRNARGD7572803_1	Rat Genome Database	uncharacterized LOC102548141	chr2	100	100	NA	NA	NA	NA	NA	NA	NA	NA	NA	NA	NA	NA	NA	NA	NA	NA	NA	NA	NA	NA	NA	NA	NA	NA	NonCoding	3.86155
TC0200000570.rn.1	4.98013	5.22203	5.71826	1.66801	1.96889e-07	8.03453e-06	RGD7655658_1	uncharacterized LOC102547646	chr2	+	mRNARGD7655660_1	NonCoding	60780794	60781368	30	NA	NA	mRNARGD7655660_1	Rat Genome Database	uncharacterized LOC102547646	chr2	100	100	NA	NA	NA	NA	NA	NA	NA	NA	NA	NA	NA	NA	NA	NA	NA	NA	NA	NA	NA	NA	NA	NA	NA	NA	NonCoding	5.03219
TC0200001975.rn.1	3.78587	3.6687	4.00568	1.26311	1.99071e-07	8.1101e-06	MTA_TC0300001125.mm	predicted gene 12489, pseudogene similar to part of ribosomal protein S6 (RPS6)	chr2	+	MTA_TR0300003863.mm	Pseudogene	210712433	210712564	30	NA	NA	MTA_TR0300003863.mm	MTA2Rn6	predicted gene 12489, pseudogene similar to part of ribosomal protein S6 (RPS6)	chr2	100	100	NA	NA	NA	NA	NA	NA	NA	NA	NA	NA	NA	NA	NA	NA	NA	NA	NA	NA	NA	NA	NA	NA	NA	NA	Pseudogene	3.59246
TC0200002724.rn.1	3.80429	3.94772	4.16825	1.28696	1.99803e-07	8.1101e-06	RGD7685910_1	uncharacterized LOC102553934	chr2	-	mRNARGD7685912_1	NonCoding	30037765	30070553	30	NA	NA	mRNARGD7685912_1	Rat Genome Database	uncharacterized LOC102553934	chr2	100	100	NA	NA	NA	NA	NA	NA	NA	NA	NA	NA	NA	NA	NA	NA	NA	NA	NA	NA	NA	NA	NA	NA	NA	NA	NonCoding	3.61539
TC0300003074.rn.1	4.79042	4.59937	5.15923	1.47413	2.02093e-07	8.1101e-06	MTA_TC0200003491.mm	Non-coding transcript identified by NONCODE: Antisense	chr3	-	MTA_TR0200012512.mm	NonCoding	33024540	33027204	30	NA	NA	MTA_TR0200012512.mm	MTA2Rn6	Non-coding transcript identified by NONCODE: Antisense	chr3	100	100	NA	NA	NA	NA	NA	NA	NA	NA	NA	NA	NA	NA	NA	NA	NA	NA	NA	NA	NA	NA	NA	NA	NA	NA	NonCoding	4.58777
TC0300003218.rn.1	3.38919	3.49911	3.82328	1.35106	2.02268e-07	8.1101e-06	MTA_TC0200003665.mm	Non-coding transcript identified by NONCODE: Linc	chr3	-	MTA_TR0200013058.mm	NonCoding	51479628	51493162	30	NA	NA	MTA_TR0200013058.mm	MTA2Rn6	Non-coding transcript identified by NONCODE: Linc	chr3	100	100	NA	NA	NA	NA	NA	NA	NA	NA	NA	NA	NA	NA	NA	NA	NA	NA	NA	NA	NA	NA	NA	NA	NA	NA	NonCoding	3.3563
TC0300004352.rn.1	5.98952	6.35204	4.8735	2.78665	2.02275e-07	8.1101e-06	MTA_TC0200004784.mm	Non-coding transcript identified by NONCODE: Sense No Exonic	chr3	-	MTA_TR0200016928.mm	NonCoding	140612410	140614775	30	NA	NA	MTA_TR0200016928.mm	MTA2Rn6	Non-coding transcript identified by NONCODE: Sense No Exonic	chr3	100	100	NA	NA	NA	NA	NA	NA	NA	NA	NA	NA	NA	NA	NA	NA	NA	NA	NA	NA	NA	NA	NA	NA	NA	NA	NonCoding	5.8389
TC0400000570.rn.1	4.15747	3.98287	4.52226	1.45335	2.02275e-07	8.1101e-06	Mir3587	microRNA mir-3587	chr4	+	NR_037383	NonCoding	58344283	58344345	30	NA	100526602	NR_037383	RefSeq	Rattus norvegicus microRNA mir-3587 (Mir3587), microRNA.	chr4	100	100	NA	NA	NA	NA	NA	NA	NA	NA	NA	NA	NA	NA	NA	NA	NA	NA	NA	NA	NA	NA	NA	NA	NA	NA	NonCoding	4.07531
TC0500003118.rn.1	3.63787	3.47298	3.8996	1.34408	2.02275e-07	8.1101e-06	MTA_TC0400003037.mm	Non-coding transcript identified by Luo, et al., Non-coding transcript identified by NONCODE: Linc	chr5	-	MTA_TR0400010306.mm	NonCoding	108347213	108347861	30	NA	NA	MTA_TR0400010306.mm	MTA2Rn6	Non-coding transcript identified by Luo, et al., Non-coding transcript identified by NONCODE: Linc	chr5	100	100	NA	NA	NA	NA	NA	NA	NA	NA	NA	NA	NA	NA	NA	NA	NA	NA	NA	NA	NA	NA	NA	NA	NA	NA	NonCoding	3.62572
TC0600000471.rn.1	3.28281	3.27903	3.60584	1.25424	2.02275e-07	8.1101e-06	MTA_TC1200000131.mm	Non-coding transcript identified by NONCODE: Antisense	chr6	+	MTA_TR1200000431.mm	NonCoding	41933932	41939132	30	NA	NA	MTA_TR1200000431.mm	MTA2Rn6	Non-coding transcript identified by NONCODE: Antisense	chr6	100	100	NA	NA	NA	NA	NA	NA	NA	NA	NA	NA	NA	NA	NA	NA	NA	NA	NA	NA	NA	NA	NA	NA	NA	NA	NonCoding	3.20846
TC0600001177.rn.1	4.21695	3.88396	4.17625	1.25962	2.02275e-07	8.1101e-06	MTA_TC1200000821.mm	Non-coding transcript identified by Luo, et al.	chr6	+	MTA_TR1200002328.mm	NonCoding	108601974	108608709	30	NA	NA	MTA_TR1200002328.mm	MTA2Rn6	Non-coding transcript identified by Luo, et al.	chr6	100	100	NA	NA	NA	NA	NA	NA	NA	NA	NA	NA	NA	NA	NA	NA	NA	NA	NA	NA	NA	NA	NA	NA	NA	NA	NonCoding	4.50626
TC0600002157.rn.1	4.32565	3.79036	4.41797	1.545	2.02275e-07	8.1101e-06	MTA_TC1200001444.mm	Non-coding transcript identified by Luo, et al., Non-coding transcript identified by NONCODE: Linc	chr6	-	MTA_TR1200004097.mm	NonCoding	39332312	39334607	30	NA	NA	MTA_TR1200004097.mm	MTA2Rn6	Non-coding transcript identified by Luo, et al., Non-coding transcript identified by NONCODE: Linc	chr6	100	100	NA	NA	NA	NA	NA	NA	NA	NA	NA	NA	NA	NA	NA	NA	NA	NA	NA	NA	NA	NA	NA	NA	NA	NA	NonCoding	3.81772
TC0700001719.rn.1	3.81843	3.82946	4.32759	1.42323	2.02275e-07	8.1101e-06	RGD7532254_1	uncharacterized LOC102546720	chr7	+	mRNARGD7532256_1	NonCoding	136668859	136675396	30	NA	NA	mRNARGD7532256_1	Rat Genome Database	uncharacterized LOC102546720	chr7	100	100	NA	NA	NA	NA	NA	NA	NA	NA	NA	NA	NA	NA	NA	NA	NA	NA	NA	NA	NA	NA	NA	NA	NA	NA	NonCoding	3.70112
TC0700002467.rn.1	4.07127	3.78538	3.97183	1.21916	2.02913e-07	8.11348e-06	MTA_TC1000002675.mm	Non-coding transcript identified by NONCODE: Linc	chr7	-	MTA_TR1000008604.mm	NonCoding	31914733	31938940	30	NA	NA	MTA_TR1000008604.mm	MTA2Rn6	Non-coding transcript identified by NONCODE: Linc	chr7	100	100	NA	NA	NA	NA	NA	NA	NA	NA	NA	NA	NA	NA	NA	NA	NA	NA	NA	NA	NA	NA	NA	NA	NA	NA	NonCoding	4.01457
TC0700003118.rn.1	5.04807	4.73169	5.23522	1.41767	2.03538e-07	8.11348e-06	MTA_TC1500001503.mm	Non-coding transcript identified by NONCODE: Linc, Non-coding transcript identified by Luo, et al.	chr7	-	MTA_TR1500004492.mm	NonCoding	91182798	91184187	17	NA	NA	MTA_TR1500004492.mm	MTA2Rn6	Non-coding transcript identified by NONCODE: Linc, Non-coding transcript identified by Luo, et al.	chr7	100	100	NA	NA	NA	NA	NA	NA	NA	NA	NA	NA	NA	NA	NA	NA	NA	NA	NA	NA	NA	NA	NA	NA	NA	NA	NonCoding	4.73159
TC0800002043.rn.1	3.83906	3.42232	3.77604	1.3349	2.03538e-07	8.11348e-06	MTA_TC0900001842.mm	Non-coding transcript identified by NONCODE: Linc	chr8	-	MTA_TR0900005964.mm	NonCoding	21630269	21631738	30	NA	NA	MTA_TR0900005964.mm	MTA2Rn6	Non-coding transcript identified by NONCODE: Linc	chr8	100	100	NA	NA	NA	NA	NA	NA	NA	NA	NA	NA	NA	NA	NA	NA	NA	NA	NA	NA	NA	NA	NA	NA	NA	NA	NonCoding	3.99247
TC0800002695.rn.1	4.52923	4.22561	4.42437	1.23423	2.03538e-07	8.11348e-06	RGD7529408_1	uncharacterized LOC102551726	chr8	-	mRNARGD7529410_1	NonCoding	66311830	66313899	30	NA	NA	mRNARGD7529410_1	Rat Genome Database	uncharacterized LOC102551726	chr8	100	100	NA	NA	NA	NA	NA	NA	NA	NA	NA	NA	NA	NA	NA	NA	NA	NA	NA	NA	NA	NA	NA	NA	NA	NA	NonCoding	4.44436
TC0800003458.rn.1	5.66769	5.48915	5.3498	1.2465	2.06004e-07	8.20229e-06	MTA_TC0900003149.mm	Non-coding transcript identified by NONCODE: Linc	chr8	-	MTA_TR0900010345.mm	NonCoding	120975594	120982632	30	NA	NA	MTA_TR0900010345.mm	MTA2Rn6	Non-coding transcript identified by NONCODE: Linc	chr8	100	100	NA	NA	NA	NA	NA	NA	NA	NA	NA	NA	NA	NA	NA	NA	NA	NA	NA	NA	NA	NA	NA	NA	NA	NA	NonCoding	5.43371
TC1000000007.rn.1	4.49765	4.48142	4.1367	1.28427	2.16796e-07	8.56754e-06	RGD7688737_1	uncharacterized LOC102554157	chr10	+	mRNARGD7688738_1	NonCoding	400000	404820	30	NA	NA	mRNARGD7688738_1	Rat Genome Database	uncharacterized LOC102554157	chr10	100	100	NA	NA	NA	NA	NA	NA	NA	NA	NA	NA	NA	NA	NA	NA	NA	NA	NA	NA	NA	NA	NA	NA	NA	NA	NonCoding	4.30669
TC1000002492.rn.1	9.08538	8.96054	6.22752	7.24939	2.18256e-07	8.61534e-06	MTA_TC1700000413.mm	PREDICTED: uncharacterized LOC100862171 (LOC100862171), miscRNA.	chr10	-	MTA_TR1700001448.mm	NonCoding	16965434	16973423	30	NA	NA	MTA_TR1700001448.mm	MTA2Rn6	PREDICTED: uncharacterized LOC100862171 (LOC100862171), miscRNA.	chr10	100	100	NA	NA	NA	NA	NA	NA	NA	NA	NA	NA	NA	NA	NA	NA	NA	NA	NA	NA	NA	NA	NA	NA	NA	NA	NonCoding	8.66421
TC1000002663.rn.1	4.07551	3.76332	3.77792	1.24159	2.18654e-07	8.62117e-06	MTA_TC1100002625.mm	Non-coding transcript identified by NONCODE: Linc	chr10	-	MTA_TR1100009869.mm	NonCoding	32990640	32993463	30	NA	NA	MTA_TR1100009869.mm	MTA2Rn6	Non-coding transcript identified by NONCODE: Linc	chr10	100	100	NA	NA	NA	NA	NA	NA	NA	NA	NA	NA	NA	NA	NA	NA	NA	NA	NA	NA	NA	NA	NA	NA	NA	NA	NonCoding	4.16926
TC1000004236.rn.1	3.5797	3.41493	3.94065	1.43965	2.24334e-07	8.81596e-06	MTA_TC1100004186.mm	Non-coding transcript identified by NONCODE: Linc	chr10	-	MTA_TR1100016002.mm	NonCoding	108614160	108618886	30	NA	NA	MTA_TR1100016002.mm	MTA2Rn6	Non-coding transcript identified by NONCODE: Linc	chr10	100	100	NA	NA	NA	NA	NA	NA	NA	NA	NA	NA	NA	NA	NA	NA	NA	NA	NA	NA	NA	NA	NA	NA	NA	NA	NonCoding	3.57384
TC1300001508.rn.1	4.22623	3.91233	4.32716	1.33314	2.29492e-07	8.97214e-06	MTA_TC0100003164.mm	predicted gene, 26979, Non-coding transcript identified by NONCODE: Linc, novel transcript	chr13	-	MTA_TR0100010048.mm	NonCoding	54904244	54907896	30	NA	NA	MTA_TR0100010048.mm	MTA2Rn6	predicted gene, 26979, Non-coding transcript identified by NONCODE: Linc, novel transcript	chr13	100	100	NA	NA	NA	NA	NA	NA	NA	NA	NA	NA	NA	NA	NA	NA	NA	NA	NA	NA	NA	NA	NA	NA	NA	NA	NonCoding	4.11506
TC1400000452.rn.1	4.98877	4.9473	4.58946	1.31888	2.30462e-07	9.00423e-06	MTA_TC0500002575.mm	Non-coding transcript identified by NONCODE: Sense No Exonic	chr14	+	MTA_TR0500008962.mm	NonCoding	38196869	38197889	30	NA	NA	MTA_TR0500008962.mm	MTA2Rn6	Non-coding transcript identified by NONCODE: Sense No Exonic	chr14	100	100	NA	NA	NA	NA	NA	NA	NA	NA	NA	NA	NA	NA	NA	NA	NA	NA	NA	NA	NA	NA	NA	NA	NA	NA	NonCoding	4.95876
TC1600001219.rn.1	4.89322	5.18538	4.42219	1.69724	2.33129e-07	9.08265e-06	MTA_TC1400001712.mm	Non-coding transcript identified by NONCODE: Sense No Exonic	chr16	-	MTA_TR1400005444.mm	NonCoding	9677864	9678932	30	NA	NA	MTA_TR1400005444.mm	MTA2Rn6	Non-coding transcript identified by NONCODE: Sense No Exonic	chr16	100	100	NA	NA	NA	NA	NA	NA	NA	NA	NA	NA	NA	NA	NA	NA	NA	NA	NA	NA	NA	NA	NA	NA	NA	NA	NonCoding	4.87663
TC0100000472.rn.1	5.27796	5.40063	4.70785	1.6164	2.48342e-07	9.56238e-06	MTA_TC1700000031.mm	Non-coding transcript identified by NONCODE: Sense No Exonic	chr1	+	MTA_TR1700000075.mm	NonCoding	46095523	46097918	30	NA	NA	MTA_TR1700000075.mm	MTA2Rn6	Non-coding transcript identified by NONCODE: Sense No Exonic	chr1	100	100	NA	NA	NA	NA	NA	NA	NA	NA	NA	NA	NA	NA	NA	NA	NA	NA	NA	NA	NA	NA	NA	NA	NA	NA	NonCoding	5.2729
TC0100000636.rn.1	4.65696	4.37379	4.77717	1.32261	2.48359e-07	9.56238e-06	MTA_TC1700000213.mm	Non-coding transcript identified by NONCODE: Antisense	chr1	+	MTA_TR1700000734.mm	NonCoding	59730332	59740633	30	NA	NA	MTA_TR1700000734.mm	MTA2Rn6	Non-coding transcript identified by NONCODE: Antisense	chr1	100	100	NA	NA	NA	NA	NA	NA	NA	NA	NA	NA	NA	NA	NA	NA	NA	NA	NA	NA	NA	NA	NA	NA	NA	NA	NonCoding	4.67446
TC0100002009.rn.1	5.84796	5.56644	6.41794	1.80438	2.51516e-07	9.6677e-06	MTA_TC0700001291.mm	predicted gene, 24552	chr1	+	MTA_TR0700004591.mm	NonCoding	155288744	155288779	12	NA	NA	MTA_TR0700004591.mm	MTA2Rn6	predicted gene, 24552	chr1	100	100	NA	NA	NA	NA	NA	NA	NA	NA	NA	NA	NA	NA	NA	NA	NA	NA	NA	NA	NA	NA	NA	NA	NA	NA	NonCoding	5.40634
TC0100002911.rn.1	5.00498	5.02611	5.35305	1.27286	2.51745e-07	9.67113e-06	MTA_TC0700002067.mm	Non-coding transcript identified by NONCODE: Linc, Non-coding transcript identified by Luo, et al.	chr1	+	MTA_TR0700007460.mm	NonCoding	215059527	215074746	30	NA	NA	MTA_TR0700007460.mm	MTA2Rn6	Non-coding transcript identified by NONCODE: Linc, Non-coding transcript identified by Luo, et al.	chr1	100	100	NA	NA	NA	NA	NA	NA	NA	NA	NA	NA	NA	NA	NA	NA	NA	NA	NA	NA	NA	NA	NA	NA	NA	NA	NonCoding	4.98441
TC0100003434.rn.1	11.5789	12.7445	5.7787	125.001	2.55461e-07	9.80841e-06	MTA_TC1900000429.mm	Non-coding transcript identified by NONCODE: Antisense	chr1	+	MTA_TR1900001599.mm	NonCoding	247149938	247152108	30	NA	NA	MTA_TR1900001599.mm	MTA2Rn6	Non-coding transcript identified by NONCODE: Antisense	chr1	100	100	NA	NA	NA	NA	NA	NA	NA	NA	NA	NA	NA	NA	NA	NA	NA	NA	NA	NA	NA	NA	NA	NA	NA	NA	NonCoding	11.6379
TC0100003623.rn.1	3.72379	3.63835	3.91038	1.20751	2.56277e-07	9.83425e-06	MTA_TC1900000601.mm	Non-coding transcript identified by NONCODE: Linc	chr1	+	MTA_TR1900002115.mm	NonCoding	261166806	261168727	30	NA	NA	MTA_TR1900002115.mm	MTA2Rn6	Non-coding transcript identified by NONCODE: Linc	chr1	100	100	NA	NA	NA	NA	NA	NA	NA	NA	NA	NA	NA	NA	NA	NA	NA	NA	NA	NA	NA	NA	NA	NA	NA	NA	NonCoding	3.75148
TC0100004134.rn.1	7.51678	7.94655	5.52637	5.35238	2.57264e-07	9.86111e-06	MTA_TC1000000247.mm	Non-coding transcript identified by NONCODE: Sense No Exonic	chr1	-	MTA_TR1000000794.mm	NonCoding	17911085	17912704	30	NA	NA	MTA_TR1000000794.mm	MTA2Rn6	Non-coding transcript identified by NONCODE: Sense No Exonic	chr1	100	100	NA	NA	NA	NA	NA	NA	NA	NA	NA	NA	NA	NA	NA	NA	NA	NA	NA	NA	NA	NA	NA	NA	NA	NA	NonCoding	7.26701
TC0100005203.rn.1	4.54193	4.56723	5.02502	1.39773	2.58962e-07	9.92067e-06	MTA_TC0700002834.mm	Non-coding transcript identified by NONCODE: Linc	chr1	-	MTA_TR0700010211.mm	NonCoding	90314589	90321429	30	NA	NA	MTA_TR0700010211.mm	MTA2Rn6	Non-coding transcript identified by NONCODE: Linc	chr1	100	100	NA	NA	NA	NA	NA	NA	NA	NA	NA	NA	NA	NA	NA	NA	NA	NA	NA	NA	NA	NA	NA	NA	NA	NA	NonCoding	4.54645
TC0100006120.rn.1	10.0877	9.30251	8.44909	3.1136	2.5961e-07	9.93997e-06	MTA_TC0700003802.mm	microRNA 3965, microRNA 3965 (Mir3965), microRNA.	chr1	-	MTA_TR0700012988.mm	NonCoding	164606431	164606456	2	NA	NA	MTA_TR0700012988.mm	MTA2Rn6	microRNA 3965, microRNA 3965 (Mir3965), microRNA.	chr1	100	100	NA	NA	NA	NA	NA	NA	NA	NA	NA	NA	NA	NA	NA	NA	NA	NA	NA	NA	NA	NA	NA	NA	NA	NA	NonCoding	10.2605
TC0100006280.rn.1	4.19277	4.03164	4.50363	1.38701	2.63325e-07	1.0071e-05	RGD1559839_1	similar to fetal globin inducing factor	chr1	-	mRNARGD6737620_1	Pseudogene	169982583	169983406	30	NA	NA	mRNARGD6737620_1	Rat Genome Database	similar to fetal globin inducing factor	chr1	100	100	NA	NA	NA	NA	NA	NA	NA	NA	NA	NA	NA	NA	NA	NA	NA	NA	NA	NA	NA	NA	NA	NA	NA	NA	Pseudogene	4.06257
TC0100007577.rn.1	3.92403	3.80228	4.09866	1.22806	2.63705e-07	1.00744e-05	MTA_TC1900001397.mm	Non-coding transcript identified by NONCODE: Antisense	chr1	-	MTA_TR1900004780.mm	NonCoding	251202386	251204001	30	NA	NA	MTA_TR1900004780.mm	MTA2Rn6	Non-coding transcript identified by NONCODE: Antisense	chr1	100	100	NA	NA	NA	NA	NA	NA	NA	NA	NA	NA	NA	NA	NA	NA	NA	NA	NA	NA	NA	NA	NA	NA	NA	NA	NonCoding	3.62438
TC0200000610.rn.1	3.50661	3.54331	4.02879	1.43613	2.64036e-07	1.00814e-05	MTA_TC1500000121.mm	Non-coding transcript identified by Luo, et al., Non-coding transcript identified by NONCODE: Linc	chr2	+	MTA_TR1500000398.mm	NonCoding	67157704	67160087	30	NA	NA	MTA_TR1500000398.mm	MTA2Rn6	Non-coding transcript identified by Luo, et al., Non-coding transcript identified by NONCODE: Linc	chr2	100	100	NA	NA	NA	NA	NA	NA	NA	NA	NA	NA	NA	NA	NA	NA	NA	NA	NA	NA	NA	NA	NA	NA	NA	NA	NonCoding	3.39338
TC0200000856.rn.1	3.784	3.68721	4.48751	1.74146	2.65657e-07	1.01377e-05	MTA_TC0300000138.mm	Non-coding transcript identified by NONCODE: Antisense	chr2	+	MTA_TR0300000309.mm	NonCoding	104804460	104805080	30	NA	NA	MTA_TR0300000309.mm	MTA2Rn6	Non-coding transcript identified by NONCODE: Antisense	chr2	100	100	NA	NA	NA	NA	NA	NA	NA	NA	NA	NA	NA	NA	NA	NA	NA	NA	NA	NA	NA	NA	NA	NA	NA	NA	NonCoding	3.76247
TC0300000006.rn.1	5.46991	5.89913	4.33123	2.96474	2.7103e-07	1.03084e-05	RGD7555748_1	uncharacterized LOC102546737	chr3	+	mRNARGD7555750_1	NonCoding	910060	972685	30	NA	NA	mRNARGD7555750_1	Rat Genome Database	uncharacterized LOC102546737	chr3	100	100	NA	NA	NA	NA	NA	NA	NA	NA	NA	NA	NA	NA	NA	NA	NA	NA	NA	NA	NA	NA	NA	NA	NA	NA	NonCoding	4.75022
TC0300001458.rn.1	5.18474	5.26959	4.50722	1.69628	2.71821e-07	1.03328e-05	RGD7544371_1	uncharacterized LOC102555456	chr3	+	mRNARGD7544373_1	NonCoding	107777339	107788970	40	NA	NA	mRNARGD7544373_1	Rat Genome Database	uncharacterized LOC102555456	chr3	100	100	NA	NA	NA	NA	NA	NA	NA	NA	NA	NA	NA	NA	NA	NA	NA	NA	NA	NA	NA	NA	NA	NA	NA	NA	NonCoding	4.90866
TC0300002308.rn.1	4.19203	4.22572	4.51805	1.25355	2.74141e-07	1.04152e-05	MTA_TC0200002539.mm	Non-coding transcript identified by NONCODE: Antisense	chr3	+	MTA_TR0200008763.mm	NonCoding	161379068	161385900	30	NA	NA	MTA_TR0200008763.mm	MTA2Rn6	Non-coding transcript identified by NONCODE: Antisense	chr3	100	100	NA	NA	NA	NA	NA	NA	NA	NA	NA	NA	NA	NA	NA	NA	NA	NA	NA	NA	NA	NA	NA	NA	NA	NA	NonCoding	4.43833
TC0300004105.rn.1	7.41066	7.08242	6.62755	1.72084	2.74589e-07	1.04179e-05	cheychy	Unannotated AceView Transcript	chr3	-	cheychy.aSep08	NonCoding	119840132	120955465	61	NA	NA	cheychy.aSep08	Ace View	Unannotated AceView Transcript	chr3	100	100	NA	NA	NA	NA	NA	NA	NA	NA	NA	NA	NA	NA	NA	NA	NA	NA	NA	NA	NA	NA	NA	NA	NA	NA	NonCoding	7.06702
TC0400001534.rn.1	4.7894	4.91392	4.60752	1.23662	2.77152e-07	1.05007e-05	MTA_TC0600001198.mm	Non-coding transcript identified by NONCODE: Sense No Exonic	chr4	+	MTA_TR0600004001.mm	NonCoding	140503345	140504314	30	NA	NA	MTA_TR0600004001.mm	MTA2Rn6	Non-coding transcript identified by NONCODE: Sense No Exonic	chr4	100	100	NA	NA	NA	NA	NA	NA	NA	NA	NA	NA	NA	NA	NA	NA	NA	NA	NA	NA	NA	NA	NA	NA	NA	NA	NonCoding	4.7964
TC0400002844.rn.1	3.97404	3.87483	4.57582	1.62562	2.81393e-07	1.06321e-05	MTA_TC0600002228.mm	Non-coding transcript identified by NONCODE: Antisense	chr4	-	MTA_TR0600007387.mm	NonCoding	78371776	78373386	30	NA	NA	MTA_TR0600007387.mm	MTA2Rn6	Non-coding transcript identified by NONCODE: Antisense	chr4	100	100	NA	NA	NA	NA	NA	NA	NA	NA	NA	NA	NA	NA	NA	NA	NA	NA	NA	NA	NA	NA	NA	NA	NA	NA	NonCoding	3.7345
TC0400003768.rn.1	3.93613	3.70795	4.22691	1.43292	2.81775e-07	1.06407e-05	MTA_TC0600003151.mm	Non-coding transcript identified by NONCODE: Antisense	chr4	-	MTA_TR0600010416.mm	NonCoding	158216762	158219275	30	NA	NA	MTA_TR0600010416.mm	MTA2Rn6	Non-coding transcript identified by NONCODE: Antisense	chr4	100	100	NA	NA	NA	NA	NA	NA	NA	NA	NA	NA	NA	NA	NA	NA	NA	NA	NA	NA	NA	NA	NA	NA	NA	NA	NonCoding	3.84608
TC0500000126.rn.1	4.29617	4.083	4.79854	1.6421	2.83253e-07	1.06906e-05	MTA_TC0100000005.mm	Non-coding transcript identified by Luo, et al., Non-coding transcript identified by NONCODE: Linc, PREDICTED: predicted gene 10568 (Gm10568), miscRNA.	chr5	+	MTA_TR0100000005.mm	NonCoding	16154084	16154395	30	NA	NA	MTA_TR0100000005.mm	MTA2Rn6	Non-coding transcript identified by Luo, et al., Non-coding transcript identified by NONCODE: Linc, PREDICTED: predicted gene 10568 (Gm10568), miscRNA.	chr5	100	100	NA	NA	NA	NA	NA	NA	NA	NA	NA	NA	NA	NA	NA	NA	NA	NA	NA	NA	NA	NA	NA	NA	NA	NA	NonCoding	4.34966
TC0500003138.rn.1	4.24863	4.19174	4.51721	1.25307	2.88794e-07	1.0864e-05	MTA_TC0400003053.mm	predicted gene, 22605	chr5	-	MTA_TR0400010364.mm	NonCoding	111649846	111649950	30	NA	NA	MTA_TR0400010364.mm	MTA2Rn6	predicted gene, 22605	chr5	100	100	NA	NA	NA	NA	NA	NA	NA	NA	NA	NA	NA	NA	NA	NA	NA	NA	NA	NA	NA	NA	NA	NA	NA	NA	NonCoding	4.13759
TC0500004186.rn.1	3.54259	3.3961	3.66383	1.20391	2.89637e-07	1.08898e-05	MTA_TC0400004125.mm	Non-coding transcript identified by Luo, et al., Non-coding transcript identified by NONCODE: Linc	chr5	-	MTA_TR0400014387.mm	NonCoding	172237234	172237408	30	NA	NA	MTA_TR0400014387.mm	MTA2Rn6	Non-coding transcript identified by Luo, et al., Non-coding transcript identified by NONCODE: Linc	chr5	100	100	NA	NA	NA	NA	NA	NA	NA	NA	NA	NA	NA	NA	NA	NA	NA	NA	NA	NA	NA	NA	NA	NA	NA	NA	NonCoding	3.56262
TC0600000950.rn.1	5.00848	4.96692	4.54	1.38365	2.89903e-07	1.08938e-05	MTA_TC1200000615.mm	Non-coding transcript identified by NONCODE: Sense No Exonic	chr6	+	MTA_TR1200001685.mm	NonCoding	94603316	94604619	30	NA	NA	MTA_TR1200001685.mm	MTA2Rn6	Non-coding transcript identified by NONCODE: Sense No Exonic	chr6	100	100	NA	NA	NA	NA	NA	NA	NA	NA	NA	NA	NA	NA	NA	NA	NA	NA	NA	NA	NA	NA	NA	NA	NA	NA	NonCoding	4.96467
TC0600001254.rn.1	4.0986	3.85759	4.26796	1.32902	2.91e-07	1.0923e-05	MTA_TC1200000906.mm	Non-coding transcript identified by NONCODE: Sense No Exonic	chr6	+	MTA_TR1200002619.mm	NonCoding	112851573	112856820	30	NA	NA	MTA_TR1200002619.mm	MTA2Rn6	Non-coding transcript identified by NONCODE: Sense No Exonic	chr6	100	100	NA	NA	NA	NA	NA	NA	NA	NA	NA	NA	NA	NA	NA	NA	NA	NA	NA	NA	NA	NA	NA	NA	NA	NA	NonCoding	4.27178
TC0600001859.rn.1	5.55797	5.3055	5.73108	1.34312	2.91988e-07	1.09483e-05	MTA_TC1700002682.mm	predicted gene, 24648	chr6	-	MTA_TR1700009722.mm	NonCoding	10625606	10625736	30	NA	NA	MTA_TR1700009722.mm	MTA2Rn6	predicted gene, 24648	chr6	100	100	NA	NA	NA	NA	NA	NA	NA	NA	NA	NA	NA	NA	NA	NA	NA	NA	NA	NA	NA	NA	NA	NA	NA	NA	NonCoding	5.23593
TC0600002152.rn.1	4.37852	4.37901	4.67606	1.22905	2.93426e-07	1.09962e-05	RGD7608225_1	uncharacterized LOC102548653	chr6	-	mRNARGD7608227_1	NonCoding	38637314	38640582	40	NA	NA	mRNARGD7608227_1	Rat Genome Database	uncharacterized LOC102548653	chr6	100	100	NA	NA	NA	NA	NA	NA	NA	NA	NA	NA	NA	NA	NA	NA	NA	NA	NA	NA	NA	NA	NA	NA	NA	NA	NonCoding	4.36704
TC0700002476.rn.1	3.64175	3.42668	3.74623	1.24795	2.95051e-07	1.10511e-05	MTA_TC1000002680.mm	Non-coding transcript identified by NONCODE: Linc	chr7	-	MTA_TR1000008637.mm	NonCoding	32957967	32962252	30	NA	NA	MTA_TR1000008637.mm	MTA2Rn6	Non-coding transcript identified by NONCODE: Linc	chr7	100	100	NA	NA	NA	NA	NA	NA	NA	NA	NA	NA	NA	NA	NA	NA	NA	NA	NA	NA	NA	NA	NA	NA	NA	NA	NonCoding	3.64594
TC0900001020.rn.1	4.33531	4.39933	4.6024	1.20338	3.01028e-07	1.12322e-05	NA	NA	chr9	+	NA	Pseudogene	91134783	91135608	30	NA	NA	ENSRNOT00000071003	ENSEMBL	ensembl:known chromosome:Rnor_5.0:9:90871696:90872521:1 gene:ENSRNOG00000047087 gene_biotype:pseudogene transcript_biotype:pseudogene	chr9	100	100	NA	NA	ENSRNOT00000071003	Rn.214238	NA	NA	NA	NA	NA	NA	NA	NA	NA	NA	NA	NA	NA	NA	NA	NA	NA	NA	NA	NA	Pseudogene	4.13097
TC0M00000030.rn.1	13.2212	14.376	6.41341	249.447	3.03304e-07	1.13049e-05	NA	NA	chrM	-	NA	NonCoding	5185	5252	30	NA	NA	ENSRNOT00000045310	ENSEMBL	mt_genbank_import:novel chromosome:Rnor_5.0:MT:5185:5252:-1 gene:ENSRNOG00000031333 gene_biotype:Mt_tRNA transcript_biotype:Mt_tRNA	chrM	100	100	NA	NA	NA	NA	NA	NA	NA	NA	NA	NA	NA	NA	NA	NA	NA	NA	NA	NA	NA	NA	NA	NA	NA	NA	NonCoding	8.77945
TC0X00000136.rn.1	3.57606	3.53697	4.03818	1.4154	3.04539e-07	1.13447e-05	RGD6495009_1	40S ribosomal protein S19-like	chrX	+	mRNARGD6495010_1	Pseudogene	15337391	15338491	30	NA	NA	mRNARGD6495010_1	Rat Genome Database	40S ribosomal protein S19-like	chrX	100	100	NA	NA	NA	NA	NA	NA	NA	NA	NA	NA	NA	NA	NA	NA	NA	NA	NA	NA	NA	NA	NA	NA	NA	NA	Pseudogene	3.67076
TC1300001473.rn.1	5.46246	5.42754	5.08248	1.30133	3.23366e-07	1.19783e-05	MTA_TC0100003134.mm	Non-coding transcript identified by NONCODE: Sense No Exonic	chr13	-	MTA_TR0100009977.mm	NonCoding	52350295	52352814	30	NA	NA	MTA_TR0100009977.mm	MTA2Rn6	Non-coding transcript identified by NONCODE: Sense No Exonic	chr13	100	100	NA	NA	NA	NA	NA	NA	NA	NA	NA	NA	NA	NA	NA	NA	NA	NA	NA	NA	NA	NA	NA	NA	NA	NA	NonCoding	5.22778
TC1400000216.rn.1	3.86747	3.79625	4.14436	1.27289	3.23461e-07	1.19783e-05	MTA_TC0500002796.mm	Non-coding transcript identified by NONCODE: Antisense	chr14	+	MTA_TR0500009689.mm	NonCoding	14496003	14500325	30	NA	NA	MTA_TR0500009689.mm	MTA2Rn6	Non-coding transcript identified by NONCODE: Antisense	chr14	100	100	NA	NA	NA	NA	NA	NA	NA	NA	NA	NA	NA	NA	NA	NA	NA	NA	NA	NA	NA	NA	NA	NA	NA	NA	NonCoding	3.61834
TC1500001112.rn.1	4.69856	4.931	4.28465	1.56521	3.36207e-07	1.23904e-05	MTA_TC1400001264.mm	Non-coding transcript identified by NONCODE: Sense No Exonic	chr15	+	MTA_TR1400004010.mm	NonCoding	102540751	102543582	30	NA	NA	MTA_TR1400004010.mm	MTA2Rn6	Non-coding transcript identified by NONCODE: Sense No Exonic	chr15	100	100	NA	NA	NA	NA	NA	NA	NA	NA	NA	NA	NA	NA	NA	NA	NA	NA	NA	NA	NA	NA	NA	NA	NA	NA	NonCoding	4.41821
TC1600000404.rn.1	3.97952	4.29601	3.88206	1.33233	3.42734e-07	1.25972e-05	NA	NA	chr16	+	NA	Pseudogene	30255508	30256215	30	NA	NA	ENSRNOT00000075428	ENSEMBL	ensembl:novel chromosome:Rnor_5.0:16:30116986:30117695:1 gene:ENSRNOG00000049080 gene_biotype:pseudogene transcript_biotype:pseudogene	chr16	100	100	NA	NA	NA	NA	NA	NA	NA	NA	NA	NA	NA	NA	NA	NA	NA	NA	NA	NA	NA	NA	NA	NA	NA	NA	Pseudogene	3.78544
TC1600000744.rn.1	4.152	4.03412	4.46684	1.34978	3.44969e-07	1.26658e-05	MTA_TC0800001981.mm	predicted gene, 24184	chr16	+	MTA_TR0800006296.mm	NonCoding	64206148	64206247	30	NA	NA	MTA_TR0800006296.mm	MTA2Rn6	predicted gene, 24184	chr16	100	100	NA	NA	NA	NA	NA	NA	NA	NA	NA	NA	NA	NA	NA	NA	NA	NA	NA	NA	NA	NA	NA	NA	NA	NA	NonCoding	4.19969
TC1600000793.rn.1	4.18676	3.82796	4.33815	1.42424	3.47167e-07	1.27397e-05	RGD7750371_1	uncharacterized LOC102548774	chr16	+	mRNARGD7750373_1	NonCoding	70617177	70627970	40	NA	NA	mRNARGD7750373_1	Rat Genome Database	uncharacterized LOC102548774	chr16	100	100	NA	NA	NA	NA	NA	NA	NA	NA	NA	NA	NA	NA	NA	NA	NA	NA	NA	NA	NA	NA	NA	NA	NA	NA	NonCoding	4.16702
TC1600001444.rn.1	4.63053	4.36349	4.91894	1.46963	3.48314e-07	1.2775e-05	MTA_TC0800000710.mm	predicted gene 15716, Non-coding transcript identified by NONCODE: Antisense, Novel transcript	chr16	-	MTA_TR0800002047.mm	NonCoding	22376297	22388625	30	NA	NA	MTA_TR0800002047.mm	MTA2Rn6	predicted gene 15716, Non-coding transcript identified by NONCODE: Antisense, Novel transcript	chr16	100	100	NA	NA	NA	NA	NA	NA	NA	NA	NA	NA	NA	NA	NA	NA	NA	NA	NA	NA	NA	NA	NA	NA	NA	NA	NonCoding	4.63998
TC0100000262.rn.1	4.74312	4.0327	4.72061	1.63628	3.63657e-07	1.3267e-05	MTA_TC1000001867.mm	Non-coding transcript identified by NONCODE: Linc, Non-coding transcript identified by Luo, et al.	chr1	+	MTA_TR1000005868.mm	NonCoding	23639504	23643075	30	NA	NA	MTA_TR1000005868.mm	MTA2Rn6	Non-coding transcript identified by NONCODE: Linc, Non-coding transcript identified by Luo, et al.	chr1	100	100	NA	NA	NA	NA	NA	NA	NA	NA	NA	NA	NA	NA	NA	NA	NA	NA	NA	NA	NA	NA	NA	NA	NA	NA	NonCoding	4.87365
TC0100002905.rn.1	6.83654	6.68595	5.19963	3.11	3.66012e-07	1.33317e-05	MTA_TC0700002060.mm	Non-coding transcript identified by NONCODE: Antisense	chr1	+	MTA_TR0700007410.mm	NonCoding	214612220	214615693	30	NA	NA	MTA_TR0700007410.mm	MTA2Rn6	Non-coding transcript identified by NONCODE: Antisense	chr1	100	100	NA	NA	NA	NA	NA	NA	NA	NA	NA	NA	NA	NA	NA	NA	NA	NA	NA	NA	NA	NA	NA	NA	NA	NA	NonCoding	6.47856
TC0100004021.rn.1	5.7516	6.24179	4.63458	3.0466	3.68188e-07	1.33897e-05	MTA_TC1000001765.mm	Non-coding transcript identified by NONCODE: Antisense	chr1	-	MTA_TR1000005592.mm	NonCoding	7257389	7259535	30	NA	NA	MTA_TR1000005592.mm	MTA2Rn6	Non-coding transcript identified by NONCODE: Antisense	chr1	100	100	NA	NA	NA	NA	NA	NA	NA	NA	NA	NA	NA	NA	NA	NA	NA	NA	NA	NA	NA	NA	NA	NA	NA	NA	NonCoding	4.7316
TC0100004909.rn.1	3.73506	3.62119	3.88735	1.2026	3.70337e-07	1.34537e-05	MTA_TC0700002470.mm	Non-coding transcript identified by NONCODE: Antisense	chr1	-	MTA_TR0700008772.mm	NonCoding	80042404	80045130	30	NA	NA	MTA_TR0700008772.mm	MTA2Rn6	Non-coding transcript identified by NONCODE: Antisense	chr1	100	100	NA	NA	NA	NA	NA	NA	NA	NA	NA	NA	NA	NA	NA	NA	NA	NA	NA	NA	NA	NA	NA	NA	NA	NA	NonCoding	3.49303
TC0100007287.rn.1	4.11097	3.95854	4.36573	1.3261	3.71044e-07	1.34581e-05	MTA_TC1900001135.mm	PREDICTED: predicted gene, 19261 (Gm19261), miscRNA.	chr1	-	MTA_TR1900004119.mm	NonCoding	227755124	227755959	30	NA	NA	MTA_TR1900004119.mm	MTA2Rn6	PREDICTED: predicted gene, 19261 (Gm19261), miscRNA.	chr1	100	100	NA	NA	NA	NA	NA	NA	NA	NA	NA	NA	NA	NA	NA	NA	NA	NA	NA	NA	NA	NA	NA	NA	NA	NA	NonCoding	4.10694
TC0200002145.rn.1	4.55884	4.33896	3.8107	1.67963	3.78381e-07	1.3681e-05	MTA_TC0300001276.mm	Non-coding transcript identified by NONCODE: Sense No Exonic	chr2	+	MTA_TR0300004328.mm	NonCoding	230876754	230877324	30	NA	NA	MTA_TR0300004328.mm	MTA2Rn6	Non-coding transcript identified by NONCODE: Sense No Exonic	chr2	100	100	NA	NA	NA	NA	NA	NA	NA	NA	NA	NA	NA	NA	NA	NA	NA	NA	NA	NA	NA	NA	NA	NA	NA	NA	NonCoding	4.39766
TC0200002788.rn.1	4.63797	4.26099	4.47137	1.29862	3.79383e-07	1.36956e-05	MTA_TC1300002593.mm	Non-coding transcript identified by NONCODE: Linc, Non-coding transcript identified by Luo, et al.	chr2	-	MTA_TR1300007488.mm	NonCoding	34083675	34086363	30	NA	NA	MTA_TR1300007488.mm	MTA2Rn6	Non-coding transcript identified by NONCODE: Linc, Non-coding transcript identified by Luo, et al.	chr2	100	100	NA	NA	NA	NA	NA	NA	NA	NA	NA	NA	NA	NA	NA	NA	NA	NA	NA	NA	NA	NA	NA	NA	NA	NA	NonCoding	4.69303
TC0200003306.rn.1	6.0018	5.62394	5.58617	1.33388	3.84493e-07	1.38583e-05	MTA_TC0300000020.mm	Non-coding transcript identified by NONCODE: Antisense, Non-coding transcript identified by Luo, et al.	chr2	-	MTA_TR0300000038.mm	NonCoding	98217130	98230888	28	NA	NA	MTA_TR0300000038.mm	MTA2Rn6	Non-coding transcript identified by NONCODE: Antisense, Non-coding transcript identified by Luo, et al.	chr2	100	100	NA	NA	NA	NA	NA	NA	NA	NA	NA	NA	NA	NA	NA	NA	NA	NA	NA	NA	NA	NA	NA	NA	NA	NA	NonCoding	5.90334
TC0200003769.rn.1	5.2671	6.00028	7.30771	4.11421	3.84493e-07	1.38583e-05	RGD6496547_1	uncharacterized LOC100910776	chr2	-	mRNARGD6496548_1	NonCoding	150880513	150882771	30	NA	NA	mRNARGD6496548_1	Rat Genome Database	uncharacterized LOC100910776	chr2	100	100	NA	NA	NA	NA	NA	NA	NA	NA	NA	NA	NA	NA	NA	NA	NA	NA	NA	NA	NA	NA	NA	NA	NA	NA	NonCoding	5.44379
TC0300000458.rn.1	3.549	3.50306	3.88841	1.30617	3.84994e-07	1.38691e-05	MTA_TC0200000701.mm	Non-coding transcript identified by Luo, et al., Non-coding transcript identified by NONCODE: Linc	chr3	+	MTA_TR0200002546.mm	NonCoding	22800200	22805175	30	NA	NA	MTA_TR0200002546.mm	MTA2Rn6	Non-coding transcript identified by Luo, et al., Non-coding transcript identified by NONCODE: Linc	chr3	100	100	NA	NA	NA	NA	NA	NA	NA	NA	NA	NA	NA	NA	NA	NA	NA	NA	NA	NA	NA	NA	NA	NA	NA	NA	NonCoding	3.50713
TC0300001279.rn.1	4.31429	4.20613	4.51566	1.23931	3.92769e-07	1.4127e-05	MTA_TC0200001530.mm	Non-coding transcript identified by NONCODE: Linc	chr3	+	MTA_TR0200004895.mm	NonCoding	93009521	93010615	30	NA	NA	MTA_TR0200004895.mm	MTA2Rn6	Non-coding transcript identified by NONCODE: Linc	chr3	100	100	NA	NA	NA	NA	NA	NA	NA	NA	NA	NA	NA	NA	NA	NA	NA	NA	NA	NA	NA	NA	NA	NA	NA	NA	NonCoding	4.1131
TC0300003185.rn.1	12.873	11.677	10.4376	5.40909	4.01611e-07	1.44149e-05	MTA_TC0200003621.mm	predicted gene, 22403	chr3	-	MTA_TR0200012921.mm	NonCoding	47636958	47636993	12	NA	NA	MTA_TR0200012921.mm	MTA2Rn6	predicted gene, 22403	chr3	100	100	NA	NA	NA	NA	NA	NA	NA	NA	NA	NA	NA	NA	NA	NA	NA	NA	NA	NA	NA	NA	NA	NA	NA	NA	NonCoding	11.861
TC0400000137.rn.1	3.46329	3.33747	3.73072	1.31335	4.10596e-07	1.47067e-05	MTA_TC0500002047.mm	Non-coding transcript identified by Luo, et al.	chr4	+	MTA_TR0500007305.mm	NonCoding	8294943	8295732	30	NA	NA	MTA_TR0500007305.mm	MTA2Rn6	Non-coding transcript identified by Luo, et al.	chr4	100	100	NA	NA	NA	NA	NA	NA	NA	NA	NA	NA	NA	NA	NA	NA	NA	NA	NA	NA	NA	NA	NA	NA	NA	NA	NonCoding	3.28208
TC0400003351.rn.1	4.04101	4.2758	3.60697	1.58978	4.14625e-07	1.48247e-05	MTA_TC0600002737.mm	Non-coding transcript identified by NONCODE: Antisense	chr4	-	MTA_TR0600009000.mm	NonCoding	124006649	124009443	30	NA	NA	MTA_TR0600009000.mm	MTA2Rn6	Non-coding transcript identified by NONCODE: Antisense	chr4	100	100	NA	NA	NA	NA	NA	NA	NA	NA	NA	NA	NA	NA	NA	NA	NA	NA	NA	NA	NA	NA	NA	NA	NA	NA	NonCoding	4.06054
TC0500000640.rn.1	3.74825	3.70311	4.08036	1.29886	4.16126e-07	1.48584e-05	MTA_TC0400002649.mm	Non-coding transcript identified by Luo, et al., Non-coding transcript identified by NONCODE: Linc	chr5	+	MTA_TR0400009057.mm	NonCoding	66309227	66310651	30	NA	NA	MTA_TR0400009057.mm	MTA2Rn6	Non-coding transcript identified by Luo, et al., Non-coding transcript identified by NONCODE: Linc	chr5	100	100	NA	NA	NA	NA	NA	NA	NA	NA	NA	NA	NA	NA	NA	NA	NA	NA	NA	NA	NA	NA	NA	NA	NA	NA	NonCoding	3.61889
TC0500002702.rn.1	4.29755	4.13462	4.6038	1.38433	4.2394e-07	1.51217e-05	MTA_TC0400002618.mm	Non-coding transcript identified by Luo, et al., Non-coding transcript identified by NONCODE: Linc	chr5	-	MTA_TR0400008961.mm	NonCoding	63747192	63750190	30	NA	NA	MTA_TR0400008961.mm	MTA2Rn6	Non-coding transcript identified by Luo, et al., Non-coding transcript identified by NONCODE: Linc	chr5	100	100	NA	NA	NA	NA	NA	NA	NA	NA	NA	NA	NA	NA	NA	NA	NA	NA	NA	NA	NA	NA	NA	NA	NA	NA	NonCoding	3.95884
TC0500002977.rn.1	5.30822	5.75477	4.80202	1.93556	4.26124e-07	1.51839e-05	MTA_TC0400002880.mm	Non-coding transcript identified by NONCODE: Sense No Exonic	chr5	-	MTA_TR0400009895.mm	NonCoding	93126629	93129579	30	NA	NA	MTA_TR0400009895.mm	MTA2Rn6	Non-coding transcript identified by NONCODE: Sense No Exonic	chr5	100	100	NA	NA	NA	NA	NA	NA	NA	NA	NA	NA	NA	NA	NA	NA	NA	NA	NA	NA	NA	NA	NA	NA	NA	NA	NonCoding	5.17183
TC0600000361.rn.1	4.25074	3.99568	4.30267	1.23713	4.32358e-07	1.53821e-05	MTA_TC1200001357.mm	Non-coding transcript identified by Luo, et al., Non-coding transcript identified by NONCODE: Linc	chr6	+	MTA_TR1200003925.mm	NonCoding	30279039	30282552	30	NA	NA	MTA_TR1200003925.mm	MTA2Rn6	Non-coding transcript identified by Luo, et al., Non-coding transcript identified by NONCODE: Linc	chr6	100	100	NA	NA	NA	NA	NA	NA	NA	NA	NA	NA	NA	NA	NA	NA	NA	NA	NA	NA	NA	NA	NA	NA	NA	NA	NonCoding	4.11329
TC0600002813.rn.1	4.30189	4.15182	4.4332	1.21536	4.36326e-07	1.54993e-05	MTA_TC1200002032.mm	Non-coding transcript identified by NONCODE: Antisense	chr6	-	MTA_TR1200005679.mm	NonCoding	106104376	106105674	30	NA	NA	MTA_TR1200005679.mm	MTA2Rn6	Non-coding transcript identified by NONCODE: Antisense	chr6	100	100	NA	NA	NA	NA	NA	NA	NA	NA	NA	NA	NA	NA	NA	NA	NA	NA	NA	NA	NA	NA	NA	NA	NA	NA	NonCoding	4.2939
TC0600003231.rn.1	3.97433	3.88506	4.15801	1.20827	4.39919e-07	1.56188e-05	MTA_TC1200002423.mm	Non-coding transcript identified by NONCODE: Antisense	chr6	-	MTA_TR1200006853.mm	NonCoding	136626231	136627902	30	NA	NA	MTA_TR1200006853.mm	MTA2Rn6	Non-coding transcript identified by NONCODE: Antisense	chr6	100	100	NA	NA	NA	NA	NA	NA	NA	NA	NA	NA	NA	NA	NA	NA	NA	NA	NA	NA	NA	NA	NA	NA	NA	NA	NonCoding	3.98804
TC0700003129.rn.1	6.11314	5.78027	6.11044	1.25952	4.46968e-07	1.58283e-05	MTA_TC1500001519.mm	Non-coding transcript identified by NONCODE: Linc, Non-coding transcript identified by Luo, et al.	chr7	-	MTA_TR1500004525.mm	NonCoding	92933345	92934686	30	NA	NA	MTA_TR1500004525.mm	MTA2Rn6	Non-coding transcript identified by NONCODE: Linc, Non-coding transcript identified by Luo, et al.	chr7	100	100	NA	NA	NA	NA	NA	NA	NA	NA	NA	NA	NA	NA	NA	NA	NA	NA	NA	NA	NA	NA	NA	NA	NA	NA	NonCoding	6.01912
TC0X00000992.rn.1	3.99309	3.89663	4.19512	1.22986	4.62284e-07	1.62619e-05	MTA_TC0X00001427.mm	Non-coding transcript identified by NONCODE: Sense No Exonic	chrX	+	MTA_TR0X00003965.mm	NonCoding	116099346	116100438	30	NA	NA	MTA_TR0X00003965.mm	MTA2Rn6	Non-coding transcript identified by NONCODE: Sense No Exonic	chrX	100	100	NA	NA	NA	NA	NA	NA	NA	NA	NA	NA	NA	NA	NA	NA	NA	NA	NA	NA	NA	NA	NA	NA	NA	NA	NonCoding	4.12403
TC0X00001894.rn.1	4.27888	4.01195	4.10468	1.20324	4.64692e-07	1.63383e-05	RGD7570644_1	uncharacterized LOC102550969	chrX	-	mRNARGD7570646_1	NonCoding	65107082	65111630	40	NA	NA	mRNARGD7570646_1	Rat Genome Database	uncharacterized LOC102550969	chrX	100	100	NA	NA	NA	NA	NA	NA	NA	NA	NA	NA	NA	NA	NA	NA	NA	NA	NA	NA	NA	NA	NA	NA	NA	NA	NonCoding	4.11214
TC0X00002448.rn.1	5.126	5.21078	4.8772	1.26013	4.77042e-07	1.67468e-05	MTA_TC0X00002163.mm	Non-coding transcript identified by NONCODE: Sense No Exonic	chrX	-	MTA_TR0X00006001.mm	NonCoding	135272624	135274250	30	NA	NA	MTA_TR0X00006001.mm	MTA2Rn6	Non-coding transcript identified by NONCODE: Sense No Exonic	chrX	100	100	NA	NA	NA	NA	NA	NA	NA	NA	NA	NA	NA	NA	NA	NA	NA	NA	NA	NA	NA	NA	NA	NA	NA	NA	NonCoding	4.91648
TC1000000233.rn.1	4.05738	3.86014	4.15379	1.22574	4.77728e-07	1.67623e-05	MTA_TC1700000360.mm	Non-coding transcript identified by NONCODE: Antisense,Sense No Exonic	chr10	+	MTA_TR1700001221.mm	NonCoding	14416858	14418762	30	NA	NA	MTA_TR1700001221.mm	MTA2Rn6	Non-coding transcript identified by NONCODE: Antisense,Sense No Exonic	chr10	100	100	NA	NA	NA	NA	NA	NA	NA	NA	NA	NA	NA	NA	NA	NA	NA	NA	NA	NA	NA	NA	NA	NA	NA	NA	NonCoding	4.09286
TC1000001858.rn.1	4.47781	4.42931	4.89021	1.3764	4.87437e-07	1.70641e-05	MTA_TC1100001835.mm	Non-coding transcript identified by Luo, et al., Non-coding transcript identified by NONCODE: Linc	chr10	+	MTA_TR1100007027.mm	NonCoding	98061748	98062465	30	NA	NA	MTA_TR1100007027.mm	MTA2Rn6	Non-coding transcript identified by Luo, et al., Non-coding transcript identified by NONCODE: Linc	chr10	100	100	NA	NA	NA	NA	NA	NA	NA	NA	NA	NA	NA	NA	NA	NA	NA	NA	NA	NA	NA	NA	NA	NA	NA	NA	NonCoding	4.05828
TC1000004166.rn.1	4.87057	4.43324	4.39238	1.393	4.90597e-07	1.7144e-05	NA	NA	chr10	-	NA	NonCoding	105498627	105499916	30	NA	NA	Khps1a	lncRNA Db	Rat: AB116666.1rn4 chr10:106,639,811-106,641,100	chr10	100	100	NA	NA	NA	NA	NA	NA	NA	NA	NA	NA	NA	NA	NA	NA	NA	NA	NA	NA	NA	NA	NA	NA	NA	NA	NonCoding	5.10519
TC1500002157.rn.1	3.38059	3.55295	3.86403	1.39808	5.33606e-07	1.84688e-05	RGD7590885_1	uncharacterized LOC102553139	chr15	-	mRNARGD7590887_1	NonCoding	62449824	62466421	30	NA	NA	mRNARGD7590887_1	Rat Genome Database	uncharacterized LOC102553139	chr15	100	100	NA	NA	NA	NA	NA	NA	NA	NA	NA	NA	NA	NA	NA	NA	NA	NA	NA	NA	NA	NA	NA	NA	NA	NA	NonCoding	3.18282
TC1500002268.rn.1	5.49638	5.3497	4.94744	1.46301	5.35509e-07	1.85157e-05	MTA_TC1400002610.mm	Non-coding transcript identified by NONCODE: Sense No Exonic	chr15	-	MTA_TR1400007856.mm	NonCoding	84391760	84392882	30	NA	NA	MTA_TR1400007856.mm	MTA2Rn6	Non-coding transcript identified by NONCODE: Sense No Exonic	chr15	100	100	NA	NA	NA	NA	NA	NA	NA	NA	NA	NA	NA	NA	NA	NA	NA	NA	NA	NA	NA	NA	NA	NA	NA	NA	NonCoding	5.15998
TC1600000599.rn.1	3.50602	3.20797	3.74168	1.44765	5.36011e-07	1.85157e-05	Gm6329	predicted gene 6329	chr16	+	NR_040690	NonCoding	50275605	50276148	30	8 B1.1|8	622523	NR_040690	RefSeq	Mus musculus predicted gene 6329 (Gm6329), long non-coding RNA.	chr16	100	100	NA	NA	NR_040690	Mm.390032	blood| embryonic tissue| thymus	NA	NA	NA	NA	NA	NA	NA	NA	NA	NA	NA	NA	NA	NA	NA	NA	NA	NA	NA	NonCoding	3.24364
TC1700000564.rn.1	3.60586	3.85493	3.92712	1.24942	5.4199e-07	1.8712e-05	MTA_TC1300001719.mm	Non-coding transcript identified by NONCODE: Linc	chr17	+	MTA_TR1300004674.mm	NonCoding	37709062	37712335	30	NA	NA	MTA_TR1300004674.mm	MTA2Rn6	Non-coding transcript identified by NONCODE: Linc	chr17	100	100	NA	NA	NA	NA	NA	NA	NA	NA	NA	NA	NA	NA	NA	NA	NA	NA	NA	NA	NA	NA	NA	NA	NA	NA	NonCoding	3.46523
TC1700001562.rn.1	6.28781	6.24768	6.0122	1.21051	5.52922e-07	1.90703e-05	MTA_TC1300001880.mm	Non-coding transcript identified by NONCODE: Linc, Non-coding transcript identified by Luo, et al.	chr17	-	MTA_TR1300005118.mm	NonCoding	23955261	23956182	30	NA	NA	MTA_TR1300005118.mm	MTA2Rn6	Non-coding transcript identified by NONCODE: Linc, Non-coding transcript identified by Luo, et al.	chr17	100	100	NA	NA	NA	NA	NA	NA	NA	NA	NA	NA	NA	NA	NA	NA	NA	NA	NA	NA	NA	NA	NA	NA	NA	NA	NonCoding	6.00894
TC1800001152.rn.1	3.73164	4.35443	4.46738	1.66525	5.58244e-07	1.92249e-05	MTA_TC1800001098.mm	Non-coding transcript identified by NONCODE: Linc, Non-coding transcript identified by Luo, et al.	chr18	-	MTA_TR1800003417.mm	NonCoding	19670227	19714484	16	NA	NA	MTA_TR1800003417.mm	MTA2Rn6	Non-coding transcript identified by NONCODE: Linc, Non-coding transcript identified by Luo, et al.	chr18	100	100	NA	NA	NA	NA	NA	NA	NA	NA	NA	NA	NA	NA	NA	NA	NA	NA	NA	NA	NA	NA	NA	NA	NA	NA	NonCoding	3.60067
TC1800001208.rn.1	5.22236	4.77946	5.42692	1.56641	5.5884e-07	1.92358e-05	MTA_TC1800001137.mm	predicted gene, 22814	chr18	-	MTA_TR1800003500.mm	NonCoding	25820792	25820893	30	NA	NA	MTA_TR1800003500.mm	MTA2Rn6	predicted gene, 22814	chr18	100	100	NA	NA	NA	NA	NA	NA	NA	NA	NA	NA	NA	NA	NA	NA	NA	NA	NA	NA	NA	NA	NA	NA	NA	NA	NonCoding	5.28374
TC1800001813.rn.1	4.01742	3.96921	4.23459	1.20195	5.65572e-07	1.94437e-05	MTA_TC1800001693.mm	Non-coding transcript identified by Luo, et al., Non-coding transcript identified by NONCODE: Linc	chr18	-	MTA_TR1800005050.mm	NonCoding	80175713	80185060	30	NA	NA	MTA_TR1800005050.mm	MTA2Rn6	Non-coding transcript identified by Luo, et al., Non-coding transcript identified by NONCODE: Linc	chr18	100	100	NA	NA	NA	NA	NA	NA	NA	NA	NA	NA	NA	NA	NA	NA	NA	NA	NA	NA	NA	NA	NA	NA	NA	NA	NonCoding	4.04212
TC1900001137.rn.1	5.60247	5.36598	5.15291	1.36562	5.65728e-07	1.94437e-05	MTA_TC0800001000.mm	Non-coding transcript identified by Luo, et al., Non-coding transcript identified by NONCODE: Linc	chr19	-	MTA_TR0800003213.mm	NonCoding	22028564	22029915	35	NA	NA	MTA_TR0800003213.mm	MTA2Rn6	Non-coding transcript identified by Luo, et al., Non-coding transcript identified by NONCODE: Linc	chr19	100	100	NA	NA	NA	NA	NA	NA	NA	NA	NA	NA	NA	NA	NA	NA	NA	NA	NA	NA	NA	NA	NA	NA	NA	NA	NonCoding	6.2164
TC0100002348.rn.1	4.08303	4.22878	4.38532	1.2331	5.83921e-07	1.99892e-05	MTA_TC0700001617.mm	Non-coding transcript identified by Luo, et al., Non-coding transcript identified by NONCODE: Linc	chr1	+	MTA_TR0700005568.mm	NonCoding	174419238	174421173	30	NA	NA	MTA_TR0700005568.mm	MTA2Rn6	Non-coding transcript identified by Luo, et al., Non-coding transcript identified by NONCODE: Linc	chr1	100	100	NA	NA	NA	NA	NA	NA	NA	NA	NA	NA	NA	NA	NA	NA	NA	NA	NA	NA	NA	NA	NA	NA	NA	NA	NonCoding	3.72097
TC0100003223.rn.1	4.67978	4.66852	4.13517	1.45863	5.84278e-07	1.99915e-05	MTA_TC1900000218.mm	Non-coding transcript identified by NONCODE: Sense No Exonic	chr1	+	MTA_TR1900001043.mm	NonCoding	227643163	227643969	30	NA	NA	MTA_TR1900001043.mm	MTA2Rn6	Non-coding transcript identified by NONCODE: Sense No Exonic	chr1	100	100	NA	NA	NA	NA	NA	NA	NA	NA	NA	NA	NA	NA	NA	NA	NA	NA	NA	NA	NA	NA	NA	NA	NA	NA	NonCoding	4.41935
TC0100006539.rn.1	4.59125	4.40067	4.83961	1.3556	5.92933e-07	2.02073e-05	MTA_TC0700004203.mm	predicted gene, 25924	chr1	-	MTA_TR0700014294.mm	NonCoding	190954493	190954595	30	NA	NA	MTA_TR0700014294.mm	MTA2Rn6	predicted gene, 25924	chr1	100	100	NA	NA	NA	NA	NA	NA	NA	NA	NA	NA	NA	NA	NA	NA	NA	NA	NA	NA	NA	NA	NA	NA	NA	NA	NonCoding	4.04151
TC0100006843.rn.1	4.16227	4.01327	4.5299	1.43061	5.97987e-07	2.03493e-05	MTA_TC0700004452.mm	Non-coding transcript identified by NONCODE: Linc, Non-coding transcript identified by Luo, et al.	chr1	-	MTA_TR0700015291.mm	NonCoding	208058547	208060057	30	NA	NA	MTA_TR0700015291.mm	MTA2Rn6	Non-coding transcript identified by NONCODE: Linc, Non-coding transcript identified by Luo, et al.	chr1	100	100	NA	NA	NA	NA	NA	NA	NA	NA	NA	NA	NA	NA	NA	NA	NA	NA	NA	NA	NA	NA	NA	NA	NA	NA	NonCoding	4.04727
TC0200001731.rn.1	5.33324	5.92999	4.30184	3.09117	6.07487e-07	2.06013e-05	MTA_TC0300000911.mm	Non-coding transcript identified by Luo, et al., Non-coding transcript identified by NONCODE: Linc	chr2	+	MTA_TR0300003063.mm	NonCoding	197838579	197841763	30	NA	NA	MTA_TR0300003063.mm	MTA2Rn6	Non-coding transcript identified by Luo, et al., Non-coding transcript identified by NONCODE: Linc	chr2	100	100	NA	NA	NA	NA	NA	NA	NA	NA	NA	NA	NA	NA	NA	NA	NA	NA	NA	NA	NA	NA	NA	NA	NA	NA	NonCoding	5.50595
TC0200003163.rn.1	3.81569	3.39775	3.71153	1.33602	6.10166e-07	2.06718e-05	RGD7707242_1	uncharacterized LOC102549577	chr2	-	mRNARGD7707243_1	NonCoding	79736950	79741043	21	NA	NA	mRNARGD7707243_1	Rat Genome Database	uncharacterized LOC102549577	chr2	100	100	NA	NA	NA	NA	NA	NA	NA	NA	NA	NA	NA	NA	NA	NA	NA	NA	NA	NA	NA	NA	NA	NA	NA	NA	NonCoding	3.63101
TC0200003166.rn.1	3.81569	3.39775	3.71153	1.33602	6.1083e-07	2.06841e-05	RGD7599945_1	uncharacterized LOC102550074	chr2	-	mRNARGD7599947_1	NonCoding	79815679	79819772	21	NA	NA	mRNARGD7599947_1	Rat Genome Database	uncharacterized LOC102550074	chr2	100	100	NA	NA	NA	NA	NA	NA	NA	NA	NA	NA	NA	NA	NA	NA	NA	NA	NA	NA	NA	NA	NA	NA	NA	NA	NonCoding	3.63101
TC0200003503.rn.1	4.31779	4.31379	4.86421	1.46452	6.13488e-07	2.07537e-05	RGD7738496_1	uncharacterized LOC102551935	chr2	-	mRNARGD7738498_1	NonCoding	122313349	122319982	30	NA	NA	mRNARGD7738498_1	Rat Genome Database	uncharacterized LOC102551935	chr2	100	100	NA	NA	NA	NA	NA	NA	NA	NA	NA	NA	NA	NA	NA	NA	NA	NA	NA	NA	NA	NA	NA	NA	NA	NA	NonCoding	4.14422
TC0200003801.rn.1	4.68611	5.22414	4.41002	1.75823	6.26645e-07	2.11676e-05	RGD7576172_1	uncharacterized LOC102551128	chr2	-	mRNARGD7576173_1	NonCoding	156381066	156386069	30	NA	NA	mRNARGD7576173_1	Rat Genome Database	uncharacterized LOC102551128	chr2	100	100	NA	NA	NA	NA	NA	NA	NA	NA	NA	NA	NA	NA	NA	NA	NA	NA	NA	NA	NA	NA	NA	NA	NA	NA	NonCoding	4.6972
TC0200004497.rn.1	3.63729	3.8116	3.96498	1.255	6.2729e-07	2.11745e-05	RGD7566142_1	uncharacterized LOC102547648	chr2	-	mRNARGD7566144_1	NonCoding	213222940	213238906	30	NA	NA	mRNARGD7566144_1	Rat Genome Database	uncharacterized LOC102547648	chr2	100	100	NA	NA	NA	NA	NA	NA	NA	NA	NA	NA	NA	NA	NA	NA	NA	NA	NA	NA	NA	NA	NA	NA	NA	NA	NonCoding	3.93291
TC0200004501.rn.1	3.63729	3.8116	3.96498	1.255	6.27464e-07	2.11745e-05	RGD7676478_1	uncharacterized LOC102552915	chr2	-	mRNARGD7676479_1	NonCoding	213466785	213482751	30	NA	NA	mRNARGD7676479_1	Rat Genome Database	uncharacterized LOC102552915	chr2	100	100	NA	NA	NA	NA	NA	NA	NA	NA	NA	NA	NA	NA	NA	NA	NA	NA	NA	NA	NA	NA	NA	NA	NA	NA	NonCoding	3.93291
TC0300000323.rn.1	4.71037	4.42327	4.76838	1.27024	6.30522e-07	2.12568e-05	MTA_TC0200000652.mm	Non-coding transcript identified by Luo, et al.	chr3	+	MTA_TR0200002456.mm	NonCoding	15586315	15587912	30	NA	NA	MTA_TR0200002456.mm	MTA2Rn6	Non-coding transcript identified by Luo, et al.	chr3	100	100	NA	NA	NA	NA	NA	NA	NA	NA	NA	NA	NA	NA	NA	NA	NA	NA	NA	NA	NA	NA	NA	NA	NA	NA	NonCoding	4.67185
TC0400001878.rn.1	4.42165	4.43081	4.77707	1.27936	6.43358e-07	2.15944e-05	MTA_TC0600001529.mm	predicted gene, 26160	chr4	+	MTA_TR0600005246.mm	NonCoding	162919318	162919383	30	NA	NA	MTA_TR0600005246.mm	MTA2Rn6	predicted gene, 26160	chr4	100	100	NA	NA	NA	NA	NA	NA	NA	NA	NA	NA	NA	NA	NA	NA	NA	NA	NA	NA	NA	NA	NA	NA	NA	NA	NonCoding	3.91382
TC0400003010.rn.1	4.60679	4.34454	4.66488	1.24863	6.52184e-07	2.18586e-05	MTA_TC0600002401.mm	Non-coding transcript identified by NONCODE: Antisense, adult male testis cDNA, RIKEN full-length enriched library, clone:4930419F23 product:unclassifiable, full insert sequence.	chr4	-	MTA_TR0600007877.mm	NonCoding	94145726	94149144	30	NA	NA	MTA_TR0600007877.mm	MTA2Rn6	Non-coding transcript identified by NONCODE: Antisense, adult male testis cDNA, RIKEN full-length enriched library, clone:4930419F23 product:unclassifiable, full insert sequence.	chr4	100	100	NA	NA	NA	NA	NA	NA	NA	NA	NA	NA	NA	NA	NA	NA	NA	NA	NA	NA	NA	NA	NA	NA	NA	NA	NonCoding	4.55005
TC0500000916.rn.1	6.15204	6.23527	5.7014	1.44781	6.56831e-07	2.1993e-05	RGD7556518_1	uncharacterized LOC102555797	chr5	+	mRNARGD7556519_1	NonCoding	105204216	105207659	30	NA	NA	mRNARGD7556519_1	Rat Genome Database	uncharacterized LOC102555797	chr5	100	100	NA	NA	NA	NA	NA	NA	NA	NA	NA	NA	NA	NA	NA	NA	NA	NA	NA	NA	NA	NA	NA	NA	NA	NA	NonCoding	6.07476
TC0500001424.rn.1	5.17156	5.71503	5.29564	1.45747	6.62423e-07	2.21371e-05	Mir6364	microRNA mir-6364	chr5	+	NR_105783	NonCoding	142477065	142477112	24	NA	102465188	NR_105783	RefSeq	Mus musculus microRNA mir-6364 (Mir6364), microRNA.	chr5	100	100	NA	NA	NA	NA	NA	NA	NA	NA	NA	NA	NA	NA	NA	NA	NA	NA	NA	NA	NA	NA	NA	NA	NA	NA	NonCoding	4.98489
TC0500003060.rn.1	4.50165	4.31312	4.64306	1.25696	6.70042e-07	2.23376e-05	MTA_TC0400002970.mm	Non-coding transcript identified by NONCODE: Antisense	chr5	-	MTA_TR0400010129.mm	NonCoding	103498717	103499889	30	NA	NA	MTA_TR0400010129.mm	MTA2Rn6	Non-coding transcript identified by NONCODE: Antisense	chr5	100	100	NA	NA	NA	NA	NA	NA	NA	NA	NA	NA	NA	NA	NA	NA	NA	NA	NA	NA	NA	NA	NA	NA	NA	NA	NonCoding	3.99995
TC0600003064.rn.1	4.51626	4.06446	3.83819	1.6	6.82581e-07	2.26896e-05	MTA_TC1200002265.mm	Non-coding transcript identified by NONCODE: Antisense	chr6	-	MTA_TR1200006388.mm	NonCoding	127297671	127301287	30	NA	NA	MTA_TR1200006388.mm	MTA2Rn6	Non-coding transcript identified by NONCODE: Antisense	chr6	100	100	NA	NA	NA	NA	NA	NA	NA	NA	NA	NA	NA	NA	NA	NA	NA	NA	NA	NA	NA	NA	NA	NA	NA	NA	NonCoding	5.14455
TC0600003085.rn.1	6.12989	5.80053	5.54519	1.49973	6.86536e-07	2.28101e-05	MTA_TC1200002293.mm	predicted gene, 24334	chr6	-	MTA_TR1200006493.mm	NonCoding	128083983	128084163	30	NA	NA	MTA_TR1200006493.mm	MTA2Rn6	predicted gene, 24334	chr6	100	100	NA	NA	NA	NA	NA	NA	NA	NA	NA	NA	NA	NA	NA	NA	NA	NA	NA	NA	NA	NA	NA	NA	NA	NA	NonCoding	6.08578
TC0700000661.rn.1	5.13687	5.08017	4.71296	1.34156	6.89151e-07	2.28859e-05	MTA_TC1000002825.mm	Non-coding transcript identified by NONCODE: Linc, Non-coding transcript identified by Luo, et al.	chr7	+	MTA_TR1000009011.mm	NonCoding	51405160	51406693	30	NA	NA	MTA_TR1000009011.mm	MTA2Rn6	Non-coding transcript identified by NONCODE: Linc, Non-coding transcript identified by Luo, et al.	chr7	100	100	NA	NA	NA	NA	NA	NA	NA	NA	NA	NA	NA	NA	NA	NA	NA	NA	NA	NA	NA	NA	NA	NA	NA	NA	NonCoding	5.04793
TC0700002576.rn.1	4.09932	3.87524	4.36399	1.40322	7.01653e-07	2.32562e-05	RGD7496463_1	uncharacterized LOC102551540	chr7	-	mRNARGD7496465_1	NonCoding	39048502	39201052	30	NA	NA	mRNARGD7496465_1	Rat Genome Database	uncharacterized LOC102551540	chr7	100	100	NA	NA	NA	NA	NA	NA	NA	NA	NA	NA	NA	NA	NA	NA	NA	NA	NA	NA	NA	NA	NA	NA	NA	NA	NonCoding	4.04042
TC0800000617.rn.1	8.08448	8.55026	5.72809	7.07228	7.2342e-07	2.38972e-05	MTA_TC0900000555.mm	Non-coding transcript identified by NONCODE: Sense No Exonic	chr8	+	MTA_TR0900001664.mm	NonCoding	50427440	50428334	30	NA	NA	MTA_TR0900001664.mm	MTA2Rn6	Non-coding transcript identified by NONCODE: Sense No Exonic	chr8	100	100	NA	NA	NA	NA	NA	NA	NA	NA	NA	NA	NA	NA	NA	NA	NA	NA	NA	NA	NA	NA	NA	NA	NA	NA	NonCoding	8.06159
TC0800003185.rn.1	5.82398	5.58561	5.54491	1.21341	7.33855e-07	2.41838e-05	MTA_TC0900002886.mm	Non-coding transcript identified by Luo, et al., Non-coding transcript identified by NONCODE: Linc	chr8	-	MTA_TR0900009304.mm	NonCoding	104579300	104580597	30	NA	NA	MTA_TR0900009304.mm	MTA2Rn6	Non-coding transcript identified by Luo, et al., Non-coding transcript identified by NONCODE: Linc	chr8	100	100	NA	NA	NA	NA	NA	NA	NA	NA	NA	NA	NA	NA	NA	NA	NA	NA	NA	NA	NA	NA	NA	NA	NA	NA	NonCoding	6.13482
TC0X00000408.rn.1	3.95046	3.94965	4.40164	1.36793	7.50139e-07	2.46144e-05	MTA_TC0X00003237.mm	Non-coding transcript identified by NONCODE: Linc	chrX	+	MTA_TR0X00008975.mm	NonCoding	43538723	43540838	30	NA	NA	MTA_TR0X00008975.mm	MTA2Rn6	Non-coding transcript identified by NONCODE: Linc	chrX	100	100	NA	NA	NA	NA	NA	NA	NA	NA	NA	NA	NA	NA	NA	NA	NA	NA	NA	NA	NA	NA	NA	NA	NA	NA	NonCoding	4.08847
TC1000000820.rn.1	3.29525	3.33932	3.98337	1.61118	7.64854e-07	2.50615e-05	MTA_TC1100000819.mm	Non-coding transcript identified by NONCODE: Linc	chr10	+	MTA_TR1100002772.mm	NonCoding	49364647	49368066	30	NA	NA	MTA_TR1100002772.mm	MTA2Rn6	Non-coding transcript identified by NONCODE: Linc	chr10	100	100	NA	NA	NA	NA	NA	NA	NA	NA	NA	NA	NA	NA	NA	NA	NA	NA	NA	NA	NA	NA	NA	NA	NA	NA	NonCoding	3.38458
TC1000002590.rn.1	4.2228	4.35123	4.73237	1.42363	7.66884e-07	2.5116e-05	RGD7531899_1	uncharacterized LOC102547983	chr10	-	mRNARGD7531901_1	NonCoding	25768225	25770750	30	NA	NA	mRNARGD7531901_1	Rat Genome Database	uncharacterized LOC102547983	chr10	100	100	NA	NA	NA	NA	NA	NA	NA	NA	NA	NA	NA	NA	NA	NA	NA	NA	NA	NA	NA	NA	NA	NA	NA	NA	NonCoding	4.01743
TC1100000021.rn.1	4.20571	4.29981	4.81058	1.52083	7.74278e-07	2.5322e-05	MTA_TC1600000808.mm	Non-coding transcript identified by Luo, et al., Non-coding transcript identified by NONCODE: Linc	chr11	+	MTA_TR1600002879.mm	NonCoding	7048426	7049840	30	NA	NA	MTA_TR1600002879.mm	MTA2Rn6	Non-coding transcript identified by Luo, et al., Non-coding transcript identified by NONCODE: Linc	chr11	100	100	NA	NA	NA	NA	NA	NA	NA	NA	NA	NA	NA	NA	NA	NA	NA	NA	NA	NA	NA	NA	NA	NA	NA	NA	NonCoding	4.24036
TC1100000861.rn.1	4.46475	4.16788	4.26987	1.22848	7.7669e-07	2.53888e-05	MTA_TC1600001410.mm	predicted gene, 24440	chr11	+	MTA_TR1600004906.mm	NonCoding	79815294	79815358	30	NA	NA	MTA_TR1600004906.mm	MTA2Rn6	predicted gene, 24440	chr11	100	100	NA	NA	NA	NA	NA	NA	NA	NA	NA	NA	NA	NA	NA	NA	NA	NA	NA	NA	NA	NA	NA	NA	NA	NA	NonCoding	4.32544
TC1100001291.rn.1	5.70636	5.55957	4.5744	2.19157	7.84432e-07	2.56297e-05	MTA_TC1600002058.mm	Non-coding transcript identified by NONCODE: Linc	chr11	-	MTA_TR1600006723.mm	NonCoding	31089700	31091472	27	NA	NA	MTA_TR1600006723.mm	MTA2Rn6	Non-coding transcript identified by NONCODE: Linc	chr11	100	100	NA	NA	NA	NA	NA	NA	NA	NA	NA	NA	NA	NA	NA	NA	NA	NA	NA	NA	NA	NA	NA	NA	NA	NA	NonCoding	5.89596
TC1200000480.rn.1	5.95364	6.49532	4.7979	3.2432	7.94859e-07	2.59335e-05	MTA_TC0500003348.mm	Non-coding transcript identified by NONCODE: Sense No Exonic	chr12	+	MTA_TR0500011933.mm	NonCoding	27655687	27665951	30	NA	NA	MTA_TR0500011933.mm	MTA2Rn6	Non-coding transcript identified by NONCODE: Sense No Exonic	chr12	100	100	NA	NA	NA	NA	NA	NA	NA	NA	NA	NA	NA	NA	NA	NA	NA	NA	NA	NA	NA	NA	NA	NA	NA	NA	NonCoding	5.97008
TC1200000714.rn.1	3.83802	3.933	4.18113	1.26849	7.98594e-07	2.6043e-05	MTA_TC0500003147.mm	Non-coding transcript identified by NONCODE: Antisense	chr12	+	MTA_TR0500011042.mm	NonCoding	43612863	43613291	30	NA	NA	MTA_TR0500011042.mm	MTA2Rn6	Non-coding transcript identified by NONCODE: Antisense	chr12	100	100	NA	NA	NA	NA	NA	NA	NA	NA	NA	NA	NA	NA	NA	NA	NA	NA	NA	NA	NA	NA	NA	NA	NA	NA	NonCoding	3.50625
TC1400002222.rn.1	4.4375	4.08169	4.41897	1.2797	8.39577e-07	2.72762e-05	MTA_TC1100002200.mm	U7 small nuclear RNA	chr14	-	MTA_TR1100008676.mm	NonCoding	88141837	88141898	30	NA	NA	MTA_TR1100008676.mm	MTA2Rn6	U7 small nuclear RNA	chr14	100	100	NA	NA	NA	NA	NA	NA	NA	NA	NA	NA	NA	NA	NA	NA	NA	NA	NA	NA	NA	NA	NA	NA	NA	NA	NonCoding	4.68838
TC1600000317.rn.1	3.83524	3.78345	4.38874	1.52128	8.57943e-07	2.77811e-05	MTA_TC0800002379.mm	Non-coding transcript identified by NONCODE: Sense No Exonic	chr16	+	MTA_TR0800007311.mm	NonCoding	21185699	21186898	30	NA	NA	MTA_TR0800007311.mm	MTA2Rn6	Non-coding transcript identified by NONCODE: Sense No Exonic	chr16	100	100	NA	NA	NA	NA	NA	NA	NA	NA	NA	NA	NA	NA	NA	NA	NA	NA	NA	NA	NA	NA	NA	NA	NA	NA	NonCoding	3.51459
TC1600000823.rn.1	3.60434	3.42646	3.69339	1.20324	8.9413e-07	2.88984e-05	RGD7602285_1	uncharacterized LOC102553009	chr16	+	mRNARGD7602287_1	NonCoding	71492397	71501566	30	NA	NA	mRNARGD7602287_1	Rat Genome Database	uncharacterized LOC102553009	chr16	100	100	NA	NA	NA	NA	NA	NA	NA	NA	NA	NA	NA	NA	NA	NA	NA	NA	NA	NA	NA	NA	NA	NA	NA	NA	NonCoding	3.59207
TC1600001723.rn.1	4.3423	3.94414	3.99767	1.31783	9.00975e-07	2.9106e-05	MTA_TC0800002100.mm	predicted gene, 23128	chr16	-	MTA_TR0800006527.mm	NonCoding	56235499	56237045	30	NA	NA	MTA_TR0800006527.mm	MTA2Rn6	predicted gene, 23128	chr16	100	100	NA	NA	NA	NA	NA	NA	NA	NA	NA	NA	NA	NA	NA	NA	NA	NA	NA	NA	NA	NA	NA	NA	NA	NA	NonCoding	4.22023
TC1600001774.rn.1	4.76906	4.12055	4.57822	1.56755	9.09714e-07	2.93746e-05	RGD7620441_1	uncharacterized LOC102554053	chr16	-	mRNARGD7620443_1	NonCoding	61359909	61366276	30	NA	NA	mRNARGD7620443_1	Rat Genome Database	uncharacterized LOC102554053	chr16	100	100	NA	NA	NA	NA	NA	NA	NA	NA	NA	NA	NA	NA	NA	NA	NA	NA	NA	NA	NA	NA	NA	NA	NA	NA	NonCoding	4.61647
TC1700000767.rn.1	4.24025	4.03182	4.60346	1.48621	9.24856e-07	2.98215e-05	MTA_TC1300001475.mm	Non-coding transcript identified by NONCODE: Sense No Exonic	chr17	+	MTA_TR1300004059.mm	NonCoding	53388101	53389464	30	NA	NA	MTA_TR1300004059.mm	MTA2Rn6	Non-coding transcript identified by NONCODE: Sense No Exonic	chr17	100	100	NA	NA	NA	NA	NA	NA	NA	NA	NA	NA	NA	NA	NA	NA	NA	NA	NA	NA	NA	NA	NA	NA	NA	NA	NonCoding	3.85634
TC1700001570.rn.1	4.02326	3.83749	4.17566	1.26415	9.49841e-07	3.05556e-05	MTA_TC0700001831.mm	predicted gene, 25333, Non-coding transcript identified by NONCODE: Linc	chr17	-	MTA_TR0700006399.mm	NonCoding	24199260	24199335	30	NA	NA	MTA_TR0700006399.mm	MTA2Rn6	predicted gene, 25333, Non-coding transcript identified by NONCODE: Linc	chr17	100	100	NA	NA	NA	NA	NA	NA	NA	NA	NA	NA	NA	NA	NA	NA	NA	NA	NA	NA	NA	NA	NA	NA	NA	NA	NonCoding	3.90104
TC1700002109.rn.1	7.68587	7.25071	7.0286	1.5771	9.54257e-07	3.0673e-05	NA	NA	chr17	-	NA	NonCoding	71793995	71794086	30	NA	NA	ENSRNOT00000074585	ENSEMBL	ncrna:novel chromosome:Rnor_5.0:17:73484690:73484781:-1 gene:ENSRNOG00000047238 gene_biotype:miRNA transcript_biotype:miRNA	chr17	100	100	NA	NA	NA	NA	NA	NA	NA	NA	NA	NA	NA	NA	NA	NA	NA	NA	NA	NA	NA	NA	NA	NA	NA	NA	NonCoding	7.33585
TC1700002124.rn.1	5.84969	5.61313	5.1158	1.66312	9.54381e-07	3.0673e-05	NA	NA	chr17	-	NA	NonCoding	71809273	71809359	30	NA	NA	ENSRNOT00000075313	ENSEMBL	ncrna:novel chromosome:Rnor_5.0:17:73500945:73501031:-1 gene:ENSRNOG00000048149 gene_biotype:miRNA transcript_biotype:miRNA	chr17	100	100	NA	NA	NA	NA	NA	NA	NA	NA	NA	NA	NA	NA	NA	NA	NA	NA	NA	NA	NA	NA	NA	NA	NA	NA	NonCoding	5.3467
TC1700002152.rn.1	5.84969	5.61313	5.1158	1.66312	9.57479e-07	3.07488e-05	NA	NA	chr17	-	NA	NonCoding	72066762	72066848	30	NA	NA	ENSRNOT00000073275	ENSEMBL	ncrna:novel chromosome:Rnor_5.0:17:73752004:73752090:-1 gene:ENSRNOG00000049969 gene_biotype:miRNA transcript_biotype:miRNA	chr17	100	100	NA	NA	NA	NA	NA	NA	NA	NA	NA	NA	NA	NA	NA	NA	NA	NA	NA	NA	NA	NA	NA	NA	NA	NA	NonCoding	5.3467
TC1800001101.rn.1	4.24941	4.2845	3.98961	1.22679	9.86312e-07	3.16107e-05	MTA_TC1800001067.mm	Non-coding transcript identified by NONCODE: Antisense	chr18	-	MTA_TR1800003338.mm	NonCoding	14653955	14656263	30	NA	NA	MTA_TR1800003338.mm	MTA2Rn6	Non-coding transcript identified by NONCODE: Antisense	chr18	100	100	NA	NA	NA	NA	NA	NA	NA	NA	NA	NA	NA	NA	NA	NA	NA	NA	NA	NA	NA	NA	NA	NA	NA	NA	NonCoding	4.09079
TC1900001159.rn.1	3.69535	3.91122	4.05825	1.28601	9.89341e-07	3.16695e-05	RGD7622572_1	uncharacterized LOC102554181	chr19	-	mRNARGD7622574_1	NonCoding	23634637	23710490	30	NA	NA	mRNARGD7622574_1	Rat Genome Database	uncharacterized LOC102554181	chr19	100	100	NA	NA	NA	NA	NA	NA	NA	NA	NA	NA	NA	NA	NA	NA	NA	NA	NA	NA	NA	NA	NA	NA	NA	NA	NonCoding	3.77997
TC2000000907.rn.1	3.73194	3.89539	4.3098	1.49263	9.98485e-07	3.19165e-05	MTA_TC1000000441.mm	Non-coding transcript identified by Luo, et al., Non-coding transcript identified by NONCODE: Linc	chr20	+	MTA_TR1000001285.mm	NonCoding	53547330	53548168	30	NA	NA	MTA_TR1000001285.mm	MTA2Rn6	Non-coding transcript identified by Luo, et al., Non-coding transcript identified by NONCODE: Linc	chr20	100	100	NA	NA	NA	NA	NA	NA	NA	NA	NA	NA	NA	NA	NA	NA	NA	NA	NA	NA	NA	NA	NA	NA	NA	NA	NonCoding	3.53159
TC0100001894.rn.1	3.74587	3.75238	4.06983	1.25176	1.0079e-06	3.21379e-05	MTA_TC0700001182.mm	Non-coding transcript identified by NONCODE: Linc	chr1	+	MTA_TR0700004251.mm	NonCoding	143819685	143820560	30	NA	NA	MTA_TR0700004251.mm	MTA2Rn6	Non-coding transcript identified by NONCODE: Linc	chr1	100	100	NA	NA	NA	NA	NA	NA	NA	NA	NA	NA	NA	NA	NA	NA	NA	NA	NA	NA	NA	NA	NA	NA	NA	NA	NonCoding	3.75045
TC0100002071.rn.1	6.46526	6.57632	5.87106	1.63044	1.01324e-06	3.22832e-05	MTA_TC0700001346.mm	Non-coding transcript identified by NONCODE: Sense No Exonic	chr1	+	MTA_TR0700004705.mm	NonCoding	162105247	162106694	30	NA	NA	MTA_TR0700004705.mm	MTA2Rn6	Non-coding transcript identified by NONCODE: Sense No Exonic	chr1	100	100	NA	NA	NA	NA	NA	NA	NA	NA	NA	NA	NA	NA	NA	NA	NA	NA	NA	NA	NA	NA	NA	NA	NA	NA	NonCoding	6.97778
TC0100002444.rn.1	6.76858	6.42581	5.08444	3.21349	1.01849e-06	3.24128e-05	MTA_TC0700004158.mm	Non-coding transcript identified by NONCODE: Sense No Exonic	chr1	+	MTA_TR0700014119.mm	NonCoding	185256580	185256906	30	NA	NA	MTA_TR0700014119.mm	MTA2Rn6	Non-coding transcript identified by NONCODE: Sense No Exonic	chr1	100	100	NA	NA	NA	NA	NA	NA	NA	NA	NA	NA	NA	NA	NA	NA	NA	NA	NA	NA	NA	NA	NA	NA	NA	NA	NonCoding	6.88306
TC0100007555.rn.1	4.42453	4.52701	4.8003	1.29753	1.03828e-06	3.29691e-05	MTA_TC1900001372.mm	Non-coding transcript identified by NONCODE: Sense No Exonic	chr1	-	MTA_TR1900004722.mm	NonCoding	249843821	249844553	30	NA	NA	MTA_TR1900004722.mm	MTA2Rn6	Non-coding transcript identified by NONCODE: Sense No Exonic	chr1	100	100	NA	NA	NA	NA	NA	NA	NA	NA	NA	NA	NA	NA	NA	NA	NA	NA	NA	NA	NA	NA	NA	NA	NA	NA	NonCoding	4.62238
TC0200000772.rn.1	5.05242	4.70095	5.00035	1.27586	1.05338e-06	3.3387e-05	RGD7749577_1	uncharacterized LOC102556266	chr2	+	mRNARGD7749579_1	NonCoding	93639774	93640644	30	NA	NA	mRNARGD7749579_1	Rat Genome Database	uncharacterized LOC102556266	chr2	100	100	NA	NA	NA	NA	NA	NA	NA	NA	NA	NA	NA	NA	NA	NA	NA	NA	NA	NA	NA	NA	NA	NA	NA	NA	NonCoding	4.86884
TC0200000776.rn.1	4.69349	4.68443	4.33261	1.28422	1.05492e-06	3.34205e-05	MTA_TC0300001642.mm	Non-coding transcript identified by NONCODE: Linc, Non-coding transcript identified by Luo, et al.	chr2	+	MTA_TR0300005437.mm	NonCoding	93700086	93701803	30	NA	NA	MTA_TR0300005437.mm	MTA2Rn6	Non-coding transcript identified by NONCODE: Linc, Non-coding transcript identified by Luo, et al.	chr2	100	100	NA	NA	NA	NA	NA	NA	NA	NA	NA	NA	NA	NA	NA	NA	NA	NA	NA	NA	NA	NA	NA	NA	NA	NA	NonCoding	4.84385
TC0200003973.rn.1	4.05175	3.98946	4.27585	1.21959	1.06644e-06	3.37217e-05	MTA_TC0300002254.mm	Non-coding transcript identified by NONCODE: Linc	chr2	-	MTA_TR0300007234.mm	NonCoding	184454862	184469535	30	NA	NA	MTA_TR0300007234.mm	MTA2Rn6	Non-coding transcript identified by NONCODE: Linc	chr2	100	100	NA	NA	NA	NA	NA	NA	NA	NA	NA	NA	NA	NA	NA	NA	NA	NA	NA	NA	NA	NA	NA	NA	NA	NA	NonCoding	4.04277
TC0300001022.rn.1	4.30871	4.16524	4.52331	1.2817	1.07286e-06	3.3864e-05	NA	NA	chr3	+	NA	Pseudogene	74297729	74298684	30	NA	NA	ENSRNOT00000068048	ENSEMBL	ensembl:novel chromosome:Rnor_5.0:3:80947897:80948852:1 gene:ENSRNOG00000049043 gene_biotype:pseudogene transcript_biotype:pseudogene	chr3	100	100	NA	NA	NA	NA	NA	NA	NA	NA	NA	NA	NA	NA	NA	NA	NA	NA	NA	NA	NA	NA	NA	NA	NA	NA	Pseudogene	4.1058
TC0300002380.rn.1	4.60491	4.2035	4.99551	1.73148	1.08949e-06	3.43417e-05	MTA_TC0200002601.mm	Non-coding transcript identified by NONCODE: Linc, Non-coding transcript identified by Luo, et al.	chr3	+	MTA_TR0200008995.mm	NonCoding	164621083	164626638	30	NA	NA	MTA_TR0200008995.mm	MTA2Rn6	Non-coding transcript identified by NONCODE: Linc, Non-coding transcript identified by Luo, et al.	chr3	100	100	NA	NA	NA	NA	NA	NA	NA	NA	NA	NA	NA	NA	NA	NA	NA	NA	NA	NA	NA	NA	NA	NA	NA	NA	NonCoding	4.43928
TC0300004339.rn.1	3.58263	3.47542	3.79422	1.2473	1.09508e-06	3.44866e-05	RGD7723743_1	uncharacterized LOC102555299	chr3	-	mRNARGD7723745_1	NonCoding	139858918	139871273	30	NA	NA	mRNARGD7723745_1	Rat Genome Database	uncharacterized LOC102555299	chr3	100	100	NA	NA	NA	NA	NA	NA	NA	NA	NA	NA	NA	NA	NA	NA	NA	NA	NA	NA	NA	NA	NA	NA	NA	NA	NonCoding	3.58263
TC0400000295.rn.1	3.59194	3.45773	3.76666	1.23879	1.10373e-06	3.4727e-05	MTA_TC0500001884.mm	Non-coding transcript identified by NONCODE: Antisense	chr4	+	MTA_TR0500006738.mm	NonCoding	27806969	27808339	30	NA	NA	MTA_TR0500006738.mm	MTA2Rn6	Non-coding transcript identified by NONCODE: Antisense	chr4	100	100	NA	NA	NA	NA	NA	NA	NA	NA	NA	NA	NA	NA	NA	NA	NA	NA	NA	NA	NA	NA	NA	NA	NA	NA	NonCoding	3.62524
TC0400000585.rn.1	3.97886	3.64119	3.82933	1.26372	1.10464e-06	3.47384e-05	MTA_TC0600000296.mm	Non-coding transcript identified by NONCODE: Linc	chr4	+	MTA_TR0600001020.mm	NonCoding	58904324	58906164	30	NA	NA	MTA_TR0600001020.mm	MTA2Rn6	Non-coding transcript identified by NONCODE: Linc	chr4	100	100	NA	NA	NA	NA	NA	NA	NA	NA	NA	NA	NA	NA	NA	NA	NA	NA	NA	NA	NA	NA	NA	NA	NA	NA	NonCoding	3.78748
TC0400002051.rn.1	4.04432	3.40159	3.54549	1.56128	1.1051e-06	3.47384e-05	MTA_TC0400000708.mm	predicted gene, 24117	chr4	+	MTA_TR0400002142.mm	NonCoding	179738547	179738663	30	NA	NA	MTA_TR0400002142.mm	MTA2Rn6	predicted gene, 24117	chr4	100	100	NA	NA	NA	NA	NA	NA	NA	NA	NA	NA	NA	NA	NA	NA	NA	NA	NA	NA	NA	NA	NA	NA	NA	NA	NonCoding	3.59775
TC0500002976.rn.1	5.32336	5.82345	4.39765	2.68664	1.12042e-06	3.50919e-05	MTA_TC0400002879.mm	Non-coding transcript identified by NONCODE: Sense No Exonic	chr5	-	MTA_TR0400009893.mm	NonCoding	93117671	93121760	30	NA	NA	MTA_TR0400009893.mm	MTA2Rn6	Non-coding transcript identified by NONCODE: Sense No Exonic	chr5	100	100	NA	NA	NA	NA	NA	NA	NA	NA	NA	NA	NA	NA	NA	NA	NA	NA	NA	NA	NA	NA	NA	NA	NA	NA	NonCoding	5.17411
TC0600000423.rn.1	3.88697	4.04156	4.37139	1.39902	1.1286e-06	3.52982e-05	7420701I03Rik	RIKEN cDNA 7420701I03 gene	chr6	+	NR_045860	NonCoding	36730428	36751814	30	12|12	71457	NR_045860	RefSeq	Mus musculus RIKEN cDNA 7420701I03 gene (7420701I03Rik), long non-coding RNA.	chr6	100	100	NA	NA	NR_045860	Mm.95280	fertilized ovum| zygote	NA	NA	NA	NA	NA	NA	NA	NA	NA	NA	NA	NA	NA	NA	NA	NA	NA	NA	NA	NonCoding	3.71848
TC0600001311.rn.1	4.85886	5.33414	4.89201	1.39019	1.13137e-06	3.53543e-05	MTA_TC1200000960.mm	Non-coding transcript identified by Luo, et al., Non-coding transcript identified by NONCODE: Linc	chr6	+	MTA_TR1200002701.mm	NonCoding	122256899	122260660	30	NA	NA	MTA_TR1200002701.mm	MTA2Rn6	Non-coding transcript identified by Luo, et al., Non-coding transcript identified by NONCODE: Linc	chr6	100	100	NA	NA	NA	NA	NA	NA	NA	NA	NA	NA	NA	NA	NA	NA	NA	NA	NA	NA	NA	NA	NA	NA	NA	NA	NonCoding	4.80449
TC0600002230.rn.1	5.05365	5.08428	5.39608	1.26789	1.14489e-06	3.57446e-05	MTA_TC1200001554.mm	Non-coding transcript identified by NONCODE: Linc	chr6	-	MTA_TR1200004369.mm	NonCoding	45808550	45854083	30	NA	NA	MTA_TR1200004369.mm	MTA2Rn6	Non-coding transcript identified by NONCODE: Linc	chr6	100	100	NA	NA	NA	NA	NA	NA	NA	NA	NA	NA	NA	NA	NA	NA	NA	NA	NA	NA	NA	NA	NA	NA	NA	NA	NonCoding	4.83287
TC0600002750.rn.1	4.09177	3.96593	4.23067	1.20142	1.14935e-06	3.58348e-05	RGD7563537_1	uncharacterized LOC102547173	chr6	-	mRNARGD7563539_1	NonCoding	103218654	103281759	30	NA	NA	mRNARGD7563539_1	Rat Genome Database	uncharacterized LOC102547173	chr6	100	100	NA	NA	NA	NA	NA	NA	NA	NA	NA	NA	NA	NA	NA	NA	NA	NA	NA	NA	NA	NA	NA	NA	NA	NA	NonCoding	3.94426
TC0700003113.rn.1	5.24139	5.27319	4.70154	1.48622	1.16413e-06	3.61975e-05	MTA_TC1500001500.mm	Non-coding transcript identified by NONCODE: Sense No Exonic	chr7	-	MTA_TR1500004489.mm	NonCoding	90303953	90307153	30	NA	NA	MTA_TR1500004489.mm	MTA2Rn6	Non-coding transcript identified by NONCODE: Sense No Exonic	chr7	100	100	NA	NA	NA	NA	NA	NA	NA	NA	NA	NA	NA	NA	NA	NA	NA	NA	NA	NA	NA	NA	NA	NA	NA	NA	NonCoding	4.97805
TC0800000059.rn.1	4.49414	4.1583	4.51819	1.28333	1.1724e-06	3.64218e-05	MTA_TC0900000065.mm	Non-coding transcript identified by Luo, et al., Non-coding transcript identified by NONCODE: Linc	chr8	+	MTA_TR0900000189.mm	NonCoding	6757937	6758582	30	NA	NA	MTA_TR0900000189.mm	MTA2Rn6	Non-coding transcript identified by Luo, et al., Non-coding transcript identified by NONCODE: Linc	chr8	100	100	NA	NA	NA	NA	NA	NA	NA	NA	NA	NA	NA	NA	NA	NA	NA	NA	NA	NA	NA	NA	NA	NA	NA	NA	NonCoding	4.686
TC0800001415.rn.1	5.42561	4.97989	5.82068	1.79103	1.18479e-06	3.67238e-05	MTA_TC0900001289.mm	predicted gene, 25669	chr8	+	MTA_TR0900004015.mm	NonCoding	111024212	111024319	30	NA	NA	MTA_TR0900004015.mm	MTA2Rn6	predicted gene, 25669	chr8	100	100	NA	NA	NA	NA	NA	NA	NA	NA	NA	NA	NA	NA	NA	NA	NA	NA	NA	NA	NA	NA	NA	NA	NA	NA	NonCoding	4.92866
TC0800002152.rn.1	4.08486	3.6526	4.07197	1.34934	1.20085e-06	3.71713e-05	MTA_TC0900001955.mm	Non-coding transcript identified by NONCODE: Sense No Exonic	chr8	-	MTA_TR0900006334.mm	NonCoding	30083325	30087056	30	NA	NA	MTA_TR0900006334.mm	MTA2Rn6	Non-coding transcript identified by NONCODE: Sense No Exonic	chr8	100	100	NA	NA	NA	NA	NA	NA	NA	NA	NA	NA	NA	NA	NA	NA	NA	NA	NA	NA	NA	NA	NA	NA	NA	NA	NonCoding	3.87432
TC0900000431.rn.1	7.19387	7.55825	5.88435	3.19076	1.21046e-06	3.74349e-05	MTA_TC1100000064.mm	Non-coding transcript identified by NONCODE: Linc	chr9	+	MTA_TR1100000302.mm	NonCoding	37980583	37982170	23	NA	NA	MTA_TR1100000302.mm	MTA2Rn6	Non-coding transcript identified by NONCODE: Linc	chr9	100	100	NA	NA	NA	NA	NA	NA	NA	NA	NA	NA	NA	NA	NA	NA	NA	NA	NA	NA	NA	NA	NA	NA	NA	NA	NonCoding	6.80595
TC0900002155.rn.1	4.474	4.66713	4.12778	1.45332	1.21314e-06	3.75012e-05	MTA_TC0100002511.mm	Non-coding transcript identified by NONCODE: Sense No Exonic	chr9	-	MTA_TR0100008076.mm	NonCoding	75464795	75468712	30	NA	NA	MTA_TR0100008076.mm	MTA2Rn6	Non-coding transcript identified by NONCODE: Sense No Exonic	chr9	100	100	NA	NA	NA	NA	NA	NA	NA	NA	NA	NA	NA	NA	NA	NA	NA	NA	NA	NA	NA	NA	NA	NA	NA	NA	NonCoding	4.4366
TC0M00000026.rn.1	19.9315	19.9315	18.6975	2.35221	1.22736e-06	3.79065e-05	MTA_TC0M00000019.mm	strain BALB/c clone 3 antisense RNA, complete sequence; mitochondrial.	chrM	-	MTA_TR0M00000046.mm	NonCoding	1094	2670	30	NA	NA	MTA_TR0M00000046.mm	MTA2Rn6	strain BALB/c clone 3 antisense RNA, complete sequence; mitochondrial.	chrM	100	100	NA	NA	NA	NA	NA	NA	NA	NA	NA	NA	NA	NA	NA	NA	NA	NA	NA	NA	NA	NA	NA	NA	NA	NA	NonCoding	19.9315
TC0X00002134.rn.1	3.38708	3.09501	3.43471	1.26549	1.24471e-06	3.83737e-05	MTA_TC0X00001186.mm	predicted gene, 22590	chrX	-	MTA_TR0X00003296.mm	NonCoding	93516353	93516456	30	NA	NA	MTA_TR0X00003296.mm	MTA2Rn6	predicted gene, 22590	chrX	100	100	NA	NA	NA	NA	NA	NA	NA	NA	NA	NA	NA	NA	NA	NA	NA	NA	NA	NA	NA	NA	NA	NA	NA	NA	NonCoding	3.07906
TC0X00002307.rn.1	5.18926	5.1345	4.82119	1.29062	1.24642e-06	3.84091e-05	NA	NA	chrX	-	NA	NonCoding	118347532	118347604	30	NA	NA	ENSRNOT00000063009	ENSEMBL	ncrna:novel chromosome:Rnor_5.0:X:118490322:118490394:-1 gene:ENSRNOG00000041256 gene_biotype:miRNA transcript_biotype:miRNA	chrX	100	100	NA	NA	NA	NA	NA	NA	NA	NA	NA	NA	NA	NA	NA	NA	NA	NA	NA	NA	NA	NA	NA	NA	NA	NA	NonCoding	5.31429
TC1000000414.rn.1	4.03176	4.05931	4.36127	1.25659	1.26651e-06	3.89583e-05	MTA_TC1100000424.mm	Non-coding transcript identified by Luo, et al., Non-coding transcript identified by NONCODE: Linc	chr10	+	MTA_TR1100001347.mm	NonCoding	28942362	28944349	30	NA	NA	MTA_TR1100001347.mm	MTA2Rn6	Non-coding transcript identified by Luo, et al., Non-coding transcript identified by NONCODE: Linc	chr10	100	100	NA	NA	NA	NA	NA	NA	NA	NA	NA	NA	NA	NA	NA	NA	NA	NA	NA	NA	NA	NA	NA	NA	NA	NA	NonCoding	4.03048
TC1000001881.rn.1	10.0527	9.77207	9.0469	2.008	1.27107e-06	3.90465e-05	MTA_TC1100001856.mm	predicted gene, 26052	chr10	+	MTA_TR1100007091.mm	NonCoding	101849767	101849871	30	NA	NA	MTA_TR1100007091.mm	MTA2Rn6	predicted gene, 26052	chr10	100	100	NA	NA	NA	NA	NA	NA	NA	NA	NA	NA	NA	NA	NA	NA	NA	NA	NA	NA	NA	NA	NA	NA	NA	NA	NonCoding	9.83826
TC1000002145.rn.1	4.59637	4.73805	5.17592	1.49438	1.2745e-06	3.90995e-05	MTA_TC1600000174.mm	Non-coding transcript identified by NONCODE: Antisense	chr10	-	MTA_TR1600000572.mm	NonCoding	67942	68632	30	NA	NA	MTA_TR1600000572.mm	MTA2Rn6	Non-coding transcript identified by NONCODE: Antisense	chr10	100	100	NA	NA	NA	NA	NA	NA	NA	NA	NA	NA	NA	NA	NA	NA	NA	NA	NA	NA	NA	NA	NA	NA	NA	NA	NonCoding	4.08123
TC1100000687.rn.1	5.39572	5.12	4.97245	1.34097	1.30536e-06	3.99394e-05	MTA_TC1600000519.mm	predicted gene, 22263	chr11	+	MTA_TR1600002039.mm	NonCoding	67489943	67490047	30	NA	NA	MTA_TR1600002039.mm	MTA2Rn6	predicted gene, 22263	chr11	100	100	NA	NA	NA	NA	NA	NA	NA	NA	NA	NA	NA	NA	NA	NA	NA	NA	NA	NA	NA	NA	NA	NA	NA	NA	NonCoding	5.10677
TC1200001228.rn.1	3.81707	3.93114	4.17062	1.2777	1.32876e-06	4.05653e-05	RGD7612525_1	uncharacterized LOC102554070	chr12	-	mRNARGD7612526_1	NonCoding	18835428	18847948	30	NA	NA	mRNARGD7612526_1	Rat Genome Database	uncharacterized LOC102554070	chr12	100	100	NA	NA	NA	NA	NA	NA	NA	NA	NA	NA	NA	NA	NA	NA	NA	NA	NA	NA	NA	NA	NA	NA	NA	NA	NonCoding	3.72512
TC1200001415.rn.1	4.28556	3.96883	4.45656	1.40223	1.33147e-06	4.06298e-05	NA	NA	chr12	-	NA	NonCoding	28056772	28057243	30	NA	NA	NONRATT015727	NONCODE	Non-coding transcript identified by NONCODE	chr12	100	100	NA	NA	NA	NA	NA	NA	NA	NA	NA	NA	NA	NA	NA	NA	NA	NA	NA	NA	NA	NA	NA	NA	NA	NA	NonCoding	4.05342
TC1300000659.rn.1	3.80469	3.61298	4.15915	1.46021	1.33728e-06	4.0789e-05	MTA_TC0100001506.mm	predicted gene, 26685, Non-coding transcript identified by Luo, et al., Non-coding transcript identified by NONCODE: Linc	chr13	+	MTA_TR0100004946.mm	NonCoding	82799269	82810646	30	NA	NA	MTA_TR0100004946.mm	MTA2Rn6	predicted gene, 26685, Non-coding transcript identified by Luo, et al., Non-coding transcript identified by NONCODE: Linc	chr13	100	100	NA	NA	NA	NA	NA	NA	NA	NA	NA	NA	NA	NA	NA	NA	NA	NA	NA	NA	NA	NA	NA	NA	NA	NA	NonCoding	3.83287
TC1400000262.rn.1	3.71172	3.99283	3.68345	1.23917	1.35047e-06	4.11366e-05	RGD7610104_1	uncharacterized LOC102546334	chr14	+	mRNARGD7610105_1	NonCoding	17595114	17606381	30	NA	NA	mRNARGD7610105_1	Rat Genome Database	uncharacterized LOC102546334	chr14	100	100	NA	NA	NA	NA	NA	NA	NA	NA	NA	NA	NA	NA	NA	NA	NA	NA	NA	NA	NA	NA	NA	NA	NA	NA	NonCoding	3.28974
TC1400000558.rn.1	4.63913	4.26436	4.12106	1.43204	1.35117e-06	4.11399e-05	MTA_TC0500002462.mm	predicted gene, 25608	chr14	+	MTA_TR0500008618.mm	NonCoding	45942009	45942140	30	NA	NA	MTA_TR0500008618.mm	MTA2Rn6	predicted gene, 25608	chr14	100	100	NA	NA	NA	NA	NA	NA	NA	NA	NA	NA	NA	NA	NA	NA	NA	NA	NA	NA	NA	NA	NA	NA	NA	NA	NonCoding	4.50534
TC1400001222.rn.1	4.76794	5.2339	3.95462	2.42718	1.37442e-06	4.17924e-05	RGD2319385_1	rCG57257-like	chr14	-	mRNARGD6579827_1	NonCoding	1467666	1469982	30	NA	NA	mRNARGD6579827_1	Rat Genome Database	rCG57257-like	chr14	100	100	NA	NA	NA	NA	NA	NA	NA	NA	NA	NA	NA	NA	NA	NA	NA	NA	NA	NA	NA	NA	NA	NA	NA	NA	NonCoding	4.94557
TC1400001733.rn.1	4.56607	4.16503	4.43472	1.32046	1.37991e-06	4.19408e-05	MTA_TC0500000654.mm	predicted gene 15478, Non-coding transcript identified by NONCODE: Antisense, novel transcript	chr14	-	MTA_TR0500002217.mm	NonCoding	42181772	42186794	30	NA	NA	MTA_TR0500002217.mm	MTA2Rn6	predicted gene 15478, Non-coding transcript identified by NONCODE: Antisense, novel transcript	chr14	100	100	NA	NA	NA	NA	NA	NA	NA	NA	NA	NA	NA	NA	NA	NA	NA	NA	NA	NA	NA	NA	NA	NA	NA	NA	NonCoding	4.12848
TC1400001980.rn.1	4.20821	4.08654	4.46613	1.30097	1.38577e-06	4.20487e-05	MTA_TC0500000467.mm	Non-coding transcript identified by NONCODE: Linc	chr14	-	MTA_TR0500001689.mm	NonCoding	71796565	71797301	30	NA	NA	MTA_TR0500001689.mm	MTA2Rn6	Non-coding transcript identified by NONCODE: Linc	chr14	100	100	NA	NA	NA	NA	NA	NA	NA	NA	NA	NA	NA	NA	NA	NA	NA	NA	NA	NA	NA	NA	NA	NA	NA	NA	NonCoding	4.10399
TC1400001986.rn.1	3.68747	3.65225	4.11231	1.37559	1.3859e-06	4.20487e-05	MTA_TC0500000461.mm	Non-coding transcript identified by NONCODE: Linc, Non-coding transcript identified by Luo, et al.	chr14	-	MTA_TR0500001663.mm	NonCoding	72277596	72278474	20	NA	NA	MTA_TR0500001663.mm	MTA2Rn6	Non-coding transcript identified by NONCODE: Linc, Non-coding transcript identified by Luo, et al.	chr14	100	100	NA	NA	NA	NA	NA	NA	NA	NA	NA	NA	NA	NA	NA	NA	NA	NA	NA	NA	NA	NA	NA	NA	NA	NA	NonCoding	3.15793
TC1500001285.rn.1	4.26187	4.10673	4.47718	1.29275	1.39809e-06	4.2381e-05	RGD7612668_1	uncharacterized LOC102554865	chr15	-	mRNARGD7612670_1	NonCoding	4844513	4847369	30	NA	NA	mRNARGD7612670_1	Rat Genome Database	uncharacterized LOC102554865	chr15	100	100	NA	NA	NA	NA	NA	NA	NA	NA	NA	NA	NA	NA	NA	NA	NA	NA	NA	NA	NA	NA	NA	NA	NA	NA	NonCoding	4.29226
TC1500001387.rn.1	3.92526	3.88413	4.2298	1.27074	1.40443e-06	4.25546e-05	XLOC_015638	Chalmel, et. al. AceView Annotation Fhit.bSep08 Testis-expressed Unannotated Transcripts (TUTs)	chr15	-	TCONS_00040460	NonCoding	16637602	16641194	30	NA	NA	TCONS_00040460	Chalmel	Chalmel, et. al. AceView Annotation Fhit.bSep08 Testis-expressed Unannotated Transcripts (TUTs)	chr15	100	100	NA	NA	NA	NA	NA	NA	NA	NA	NA	NA	NA	NA	NA	NA	NA	NA	NA	NA	NA	NA	NA	NA	NA	NA	NonCoding	3.81227
TC1500001961.rn.1	4.37779	4.28978	4.95757	1.58865	1.41496e-06	4.28359e-05	MTA_TC1400002305.mm	Non-coding transcript identified by NONCODE: Linc, Non-coding transcript identified by Luo, et al.	chr15	-	MTA_TR1400007169.mm	NonCoding	50510933	50514836	30	NA	NA	MTA_TR1400007169.mm	MTA2Rn6	Non-coding transcript identified by NONCODE: Linc, Non-coding transcript identified by Luo, et al.	chr15	100	100	NA	NA	NA	NA	NA	NA	NA	NA	NA	NA	NA	NA	NA	NA	NA	NA	NA	NA	NA	NA	NA	NA	NA	NA	NonCoding	3.88718
TC1800001502.rn.1	4.29862	4.02216	4.74817	1.65406	1.43934e-06	4.34154e-05	MTA_TC1800001406.mm	Non-coding transcript identified by Luo, et al., Non-coding transcript identified by NONCODE: Linc	chr18	-	MTA_TR1800004278.mm	NonCoding	56036426	56038372	30	NA	NA	MTA_TR1800004278.mm	MTA2Rn6	Non-coding transcript identified by Luo, et al., Non-coding transcript identified by NONCODE: Linc	chr18	100	100	NA	NA	NA	NA	NA	NA	NA	NA	NA	NA	NA	NA	NA	NA	NA	NA	NA	NA	NA	NA	NA	NA	NA	NA	NonCoding	4.05667
TC0100001305.rn.1	3.72854	3.64636	3.9549	1.23845	1.45311e-06	4.36836e-05	RGD7604390_1	uncharacterized LOC102555648	chr1	+	mRNARGD7604392_1	NonCoding	91326101	91331047	30	NA	NA	mRNARGD7604392_1	Rat Genome Database	uncharacterized LOC102555648	chr1	100	100	NA	NA	NA	NA	NA	NA	NA	NA	NA	NA	NA	NA	NA	NA	NA	NA	NA	NA	NA	NA	NA	NA	NA	NA	NonCoding	3.72574
TC0100003071.rn.1	11.3173	11.2735	7.97307	10.1555	1.46591e-06	4.40107e-05	RGD7718374_1	uncharacterized LOC102547101	chr1	+	mRNARGD7718376_1	NonCoding	221150051	221158125	30	NA	NA	mRNARGD7718376_1	Rat Genome Database	uncharacterized LOC102547101	chr1	100	100	NA	NA	NA	NA	NA	NA	NA	NA	NA	NA	NA	NA	NA	NA	NA	NA	NA	NA	NA	NA	NA	NA	NA	NA	NonCoding	11.3303
TC0100005626.rn.1	3.9925	3.72232	4.30042	1.49288	1.52616e-06	4.56402e-05	NA	NA	chr1	-	NA	NonCoding	121240116	121240183	30	NA	NA	ENSRNOT00000075157	ENSEMBL	ncrna:novel chromosome:Rnor_5.0:1:122369840:122369907:-1 gene:ENSRNOG00000046737 gene_biotype:miRNA transcript_biotype:miRNA	chr1	100	100	NA	NA	NA	NA	NA	NA	NA	NA	NA	NA	NA	NA	NA	NA	NA	NA	NA	NA	NA	NA	NA	NA	NA	NA	NonCoding	3.83381
TC0100005756.rn.1	5.3274	4.96988	3.84254	2.7989	1.52899e-06	4.57049e-05	RGD7727226_1	uncharacterized LOC102553926	chr1	-	mRNARGD7727228_1	NonCoding	134228047	134234203	30	NA	NA	mRNARGD7727228_1	Rat Genome Database	uncharacterized LOC102553926	chr1	100	100	NA	NA	NA	NA	NA	NA	NA	NA	NA	NA	NA	NA	NA	NA	NA	NA	NA	NA	NA	NA	NA	NA	NA	NA	NonCoding	5.76319
TC0100006827.rn.1	3.78668	3.5223	3.57358	1.20112	1.53887e-06	4.59246e-05	MTA_TC0700004439.mm	Non-coding transcript identified by NONCODE: Sense No Exonic	chr1	-	MTA_TR0700015257.mm	NonCoding	206261575	206266269	30	NA	NA	MTA_TR0700015257.mm	MTA2Rn6	Non-coding transcript identified by NONCODE: Sense No Exonic	chr1	100	100	NA	NA	NA	NA	NA	NA	NA	NA	NA	NA	NA	NA	NA	NA	NA	NA	NA	NA	NA	NA	NA	NA	NA	NA	NonCoding	3.69648
TC0200000085.rn.1	4.48909	4.55734	4.89895	1.32855	1.54306e-06	4.60256e-05	MTA_TC1300000977.mm	Non-coding transcript identified by NONCODE: Linc	chr2	+	MTA_TR1300002683.mm	NonCoding	11861275	11865193	30	NA	NA	MTA_TR1300002683.mm	MTA2Rn6	Non-coding transcript identified by NONCODE: Linc	chr2	100	100	NA	NA	NA	NA	NA	NA	NA	NA	NA	NA	NA	NA	NA	NA	NA	NA	NA	NA	NA	NA	NA	NA	NA	NA	NonCoding	4.21511
TC0200004106.rn.1	5.61796	5.60971	5.1901	1.34523	1.56176e-06	4.64827e-05	MTA_TC0300002375.mm	predicted gene, 23464	chr2	-	MTA_TR0300007857.mm	NonCoding	189956063	189956215	30	NA	NA	MTA_TR0300007857.mm	MTA2Rn6	predicted gene, 23464	chr2	100	100	NA	NA	NA	NA	NA	NA	NA	NA	NA	NA	NA	NA	NA	NA	NA	NA	NA	NA	NA	NA	NA	NA	NA	NA	NonCoding	5.64004
TC0300000560.rn.1	4.35523	4.05179	4.39908	1.27216	1.5928e-06	4.73239e-05	MTA_TC0200000806.mm	Non-coding transcript identified by NONCODE: Linc	chr3	+	MTA_TR0200002777.mm	NonCoding	35842713	35844583	30	NA	NA	MTA_TR0200002777.mm	MTA2Rn6	Non-coding transcript identified by NONCODE: Linc	chr3	100	100	NA	NA	NA	NA	NA	NA	NA	NA	NA	NA	NA	NA	NA	NA	NA	NA	NA	NA	NA	NA	NA	NA	NA	NA	NonCoding	4.26861
TC0300003332.rn.1	5.04674	4.83208	4.33033	1.64309	1.60725e-06	4.76924e-05	RGD7705590_1	uncharacterized LOC102552328	chr3	-	mRNARGD7705591_1	NonCoding	60520594	60522520	30	NA	NA	mRNARGD7705591_1	Rat Genome Database	uncharacterized LOC102552328	chr3	100	100	NA	NA	NA	NA	NA	NA	NA	NA	NA	NA	NA	NA	NA	NA	NA	NA	NA	NA	NA	NA	NA	NA	NA	NA	NonCoding	5.15944
TC0400001127.rn.1	5.399	5.34428	4.55252	1.7981	1.63454e-06	4.83772e-05	MTA_TC0600000855.mm	predicted gene 20536, Non-coding transcript identified by NONCODE: Antisense, putative novel transcript	chr4	+	MTA_TR0600002906.mm	NonCoding	100476759	100482605	30	NA	NA	MTA_TR0600002906.mm	MTA2Rn6	predicted gene 20536, Non-coding transcript identified by NONCODE: Antisense, putative novel transcript	chr4	100	100	NA	NA	NA	NA	NA	NA	NA	NA	NA	NA	NA	NA	NA	NA	NA	NA	NA	NA	NA	NA	NA	NA	NA	NA	NonCoding	6.10947
TC0400003802.rn.1	3.48482	3.35573	3.643	1.22033	1.65662e-06	4.88414e-05	MTA_TC0600003181.mm	Non-coding transcript identified by Luo, et al., Non-coding transcript identified by NONCODE: Linc	chr4	-	MTA_TR0600010496.mm	NonCoding	160374017	160376521	30	NA	NA	MTA_TR0600010496.mm	MTA2Rn6	Non-coding transcript identified by Luo, et al., Non-coding transcript identified by NONCODE: Linc	chr4	100	100	NA	NA	NA	NA	NA	NA	NA	NA	NA	NA	NA	NA	NA	NA	NA	NA	NA	NA	NA	NA	NA	NA	NA	NA	NonCoding	3.41881
TC0500000341.rn.1	5.40734	4.95173	5.01636	1.37136	1.65862e-06	4.88797e-05	MTA_TC0400000219.mm	predicted gene, 24965	chr5	+	MTA_TR0400000639.mm	NonCoding	40436956	40437014	30	NA	NA	MTA_TR0400000639.mm	MTA2Rn6	predicted gene, 24965	chr5	100	100	NA	NA	NA	NA	NA	NA	NA	NA	NA	NA	NA	NA	NA	NA	NA	NA	NA	NA	NA	NA	NA	NA	NA	NA	NonCoding	6.16848
TC0500002299.rn.1	5.38846	5.15058	5.00507	1.3044	1.66991e-06	4.91492e-05	MTA_TC0400002190.mm	predicted gene, 24152	chr5	-	MTA_TR0400007594.mm	NonCoding	22830718	22830880	30	NA	NA	MTA_TR0400007594.mm	MTA2Rn6	predicted gene, 24152	chr5	100	100	NA	NA	NA	NA	NA	NA	NA	NA	NA	NA	NA	NA	NA	NA	NA	NA	NA	NA	NA	NA	NA	NA	NA	NA	NonCoding	5.34121
TC0500002347.rn.1	3.74532	4.03314	3.9066	1.2208	1.68306e-06	4.95012e-05	MTA_TC0400002235.mm	Non-coding transcript identified by Luo, et al., Non-coding transcript identified by NONCODE: Linc	chr5	-	MTA_TR0400007747.mm	NonCoding	28322144	28323121	30	NA	NA	MTA_TR0400007747.mm	MTA2Rn6	Non-coding transcript identified by Luo, et al., Non-coding transcript identified by NONCODE: Linc	chr5	100	100	NA	NA	NA	NA	NA	NA	NA	NA	NA	NA	NA	NA	NA	NA	NA	NA	NA	NA	NA	NA	NA	NA	NA	NA	NonCoding	3.65731
TC0600000928.rn.1	4.19587	4.04035	4.4651	1.34234	1.69884e-06	4.98301e-05	MTA_TC1200000594.mm	Non-coding transcript identified by NONCODE: Linc, Non-coding transcript identified by Luo, et al.	chr6	+	MTA_TR1200001607.mm	NonCoding	93188726	93190818	30	NA	NA	MTA_TR1200001607.mm	MTA2Rn6	Non-coding transcript identified by NONCODE: Linc, Non-coding transcript identified by Luo, et al.	chr6	100	100	NA	NA	NA	NA	NA	NA	NA	NA	NA	NA	NA	NA	NA	NA	NA	NA	NA	NA	NA	NA	NA	NA	NA	NA	NonCoding	4.19587
TC0600001460.rn.1	4.25471	4.34161	4.65203	1.31706	1.70375e-06	4.98892e-05	MTA_TC1200001100.mm	Non-coding transcript identified by NONCODE: Linc, Non-coding transcript identified by Luo, et al.	chr6	+	MTA_TR1200003144.mm	NonCoding	131492842	131493916	30	NA	NA	MTA_TR1200003144.mm	MTA2Rn6	Non-coding transcript identified by NONCODE: Linc, Non-coding transcript identified by Luo, et al.	chr6	100	100	NA	NA	NA	NA	NA	NA	NA	NA	NA	NA	NA	NA	NA	NA	NA	NA	NA	NA	NA	NA	NA	NA	NA	NA	NonCoding	4.15313
TC0600002567.rn.1	5.05282	4.64548	4.57299	1.39458	1.71003e-06	5.00519e-05	MTA_TC1200001836.mm	predicted gene, 26015	chr6	-	MTA_TR1200005061.mm	NonCoding	87210061	87210189	30	NA	NA	MTA_TR1200005061.mm	MTA2Rn6	predicted gene, 26015	chr6	100	100	NA	NA	NA	NA	NA	NA	NA	NA	NA	NA	NA	NA	NA	NA	NA	NA	NA	NA	NA	NA	NA	NA	NA	NA	NonCoding	4.68787
TC0700000774.rn.1	4.03893	3.93608	4.33104	1.31491	1.74372e-06	5.09945e-05	MTA_TC1000001377.mm	non-coding RNA, oocyte_clustered_small_RNA6364, complete sequence.	chr7	+	MTA_TR1000004348.mm	NonCoding	61271074	61271133	30	NA	NA	MTA_TR1000004348.mm	MTA2Rn6	non-coding RNA, oocyte_clustered_small_RNA6364, complete sequence.	chr7	100	100	NA	NA	NA	NA	NA	NA	NA	NA	NA	NA	NA	NA	NA	NA	NA	NA	NA	NA	NA	NA	NA	NA	NA	NA	NonCoding	3.99758
TC0700003528.rn.1	4.55709	4.39988	4.76062	1.28408	1.77793e-06	5.18948e-05	MTA_TC1500001902.mm	Non-coding transcript identified by NONCODE: Antisense	chr7	-	MTA_TR1500005870.mm	NonCoding	121414394	121416802	30	NA	NA	MTA_TR1500005870.mm	MTA2Rn6	Non-coding transcript identified by NONCODE: Antisense	chr7	100	100	NA	NA	NA	NA	NA	NA	NA	NA	NA	NA	NA	NA	NA	NA	NA	NA	NA	NA	NA	NA	NA	NA	NA	NA	NonCoding	4.1984
TC0900000370.rn.1	8.79894	9.29183	5.08216	18.5028	1.84494e-06	5.35453e-05	MTA_TC0100000155.mm	Non-coding transcript identified by Luo, et al., Non-coding transcript identified by NONCODE: Linc	chr9	+	MTA_TR0100000443.mm	NonCoding	29548557	29549714	30	NA	NA	MTA_TR0100000443.mm	MTA2Rn6	Non-coding transcript identified by Luo, et al., Non-coding transcript identified by NONCODE: Linc	chr9	100	100	NA	NA	NA	NA	NA	NA	NA	NA	NA	NA	NA	NA	NA	NA	NA	NA	NA	NA	NA	NA	NA	NA	NA	NA	NonCoding	9.13973
TC0900001756.rn.1	4.06206	3.97166	4.26844	1.2284	1.85863e-06	5.38973e-05	MTA_TC0100002104.mm	Non-coding transcript identified by Luo, et al., Non-coding transcript identified by NONCODE: Linc	chr9	-	MTA_TR0100006763.mm	NonCoding	35869890	35870804	30	NA	NA	MTA_TR0100006763.mm	MTA2Rn6	Non-coding transcript identified by Luo, et al., Non-coding transcript identified by NONCODE: Linc	chr9	100	100	NA	NA	NA	NA	NA	NA	NA	NA	NA	NA	NA	NA	NA	NA	NA	NA	NA	NA	NA	NA	NA	NA	NA	NA	NonCoding	4.13552
TC0900002665.rn.1	3.59535	3.76711	3.93986	1.26972	1.86763e-06	5.40671e-05	MTA_TC1700002473.mm	Non-coding transcript identified by Luo, et al., Non-coding transcript identified by NONCODE: Linc	chr9	-	MTA_TR1700008988.mm	NonCoding	118096087	118104177	30	NA	NA	MTA_TR1700008988.mm	MTA2Rn6	Non-coding transcript identified by Luo, et al., Non-coding transcript identified by NONCODE: Linc	chr9	100	100	NA	NA	NA	NA	NA	NA	NA	NA	NA	NA	NA	NA	NA	NA	NA	NA	NA	NA	NA	NA	NA	NA	NA	NA	NonCoding	3.46028
TC0M00000032.rn.1	19.9315	19.9315	8.65819	2475.19	1.87114e-06	5.4146e-05	MTA_TC0100000170.mm	Non-coding transcript identified by Luo, et al., Non-coding transcript identified by NONCODE: Linc	chrM	-	MTA_TR0100000472.mm	NonCoding	6601	6863	30	NA	NA	MTA_TR0100000472.mm	MTA2Rn6	Non-coding transcript identified by Luo, et al., Non-coding transcript identified by NONCODE: Linc	chrM	100	100	NA	NA	NA	NA	NA	NA	NA	NA	NA	NA	NA	NA	NA	NA	NA	NA	NA	NA	NA	NA	NA	NA	NA	NA	NonCoding	19.9315
TC0X00000031.rn.1	5.03057	4.75134	4.65375	1.29848	1.88031e-06	5.43885e-05	Mir221	microRNA 221	chrX	+	NR_031934	NonCoding	3684206	3685524	40	NA	100314163	NR_031934	RefSeq	Rattus norvegicus microRNA 221 (Mir221), microRNA.	chrX	100	100	NA	NA	NA	NA	NA	NR_031934	GO:0016055	Wnt signaling pathway	not recorded	NA	NA	NA	NA	NA	NA	NA	NA	NA	NA	NA	NA	NA	NA	NA	NonCoding	4.75608
TC0X00001168.rn.1	3.99033	3.86211	4.48043	1.53509	1.88127e-06	5.43932e-05	MTA_TC0X00000456.mm	predicted gene 5387, ATP synthase, H+ transporting, mitochondrial F1 complex, gamma polypeptide 1 (Atp5c1) pseudogene	chrX	+	MTA_TR0X00001307.mm	Pseudogene	138263282	138264144	30	NA	NA	MTA_TR0X00001307.mm	MTA2Rn6	predicted gene 5387, ATP synthase, H+ transporting, mitochondrial F1 complex, gamma polypeptide 1 (Atp5c1) pseudogene	chrX	100	100	NA	NA	NA	NA	NA	NA	NA	NA	NA	NA	NA	NA	NA	NA	NA	NA	NA	NA	NA	NA	NA	NA	NA	NA	Pseudogene	4.05519
TC0X00001447.rn.1	4.3333	4.38806	4.90188	1.48306	1.88279e-06	5.44062e-05	MTA_TC0X00000150.mm	Non-coding transcript identified by NONCODE: Linc, Non-coding transcript identified by Luo, et al.	chrX	-	MTA_TR0X00000421.mm	NonCoding	11403375	11431659	30	NA	NA	MTA_TR0X00000421.mm	MTA2Rn6	Non-coding transcript identified by NONCODE: Linc, Non-coding transcript identified by Luo, et al.	chrX	100	100	NA	NA	NA	NA	NA	NA	NA	NA	NA	NA	NA	NA	NA	NA	NA	NA	NA	NA	NA	NA	NA	NA	NA	NA	NonCoding	4.51019
TC1000001329.rn.1	3.93671	3.97487	4.22419	1.2205	1.91462e-06	5.52183e-05	MTA_TC1100001335.mm	Non-coding transcript identified by NONCODE: Linc, Non-coding transcript identified by Luo, et al.	chr10	+	MTA_TR1100005004.mm	NonCoding	74680247	74682543	30	NA	NA	MTA_TR1100005004.mm	MTA2Rn6	Non-coding transcript identified by NONCODE: Linc, Non-coding transcript identified by Luo, et al.	chr10	100	100	NA	NA	NA	NA	NA	NA	NA	NA	NA	NA	NA	NA	NA	NA	NA	NA	NA	NA	NA	NA	NA	NA	NA	NA	NonCoding	3.64799
TC1000003608.rn.1	3.95566	3.81345	4.19318	1.3011	1.92816e-06	5.55391e-05	RGD2319248_1	mCG13644-like	chr10	-	mRNARGD6579839_1	NonCoding	82591416	82594038	30	NA	NA	mRNARGD6579839_1	Rat Genome Database	mCG13644-like	chr10	100	100	NA	NA	NA	NA	NA	NA	NA	NA	NA	NA	NA	NA	NA	NA	NA	NA	NA	NA	NA	NA	NA	NA	NA	NA	NonCoding	3.99685
TC1000003612.rn.1	3.95566	3.81345	4.19318	1.3011	1.93042e-06	5.55511e-05	RGD2323428_1	mCG13644-like	chr10	-	mRNARGD2685163_1	NonCoding	82637740	82640362	30	NA	NA	mRNARGD2685163_1	Rat Genome Database	mCG13644-like	chr10	100	100	NA	NA	NA	NA	NA	NA	NA	NA	NA	NA	NA	NA	NA	NA	NA	NA	NA	NA	NA	NA	NA	NA	NA	NA	NonCoding	3.99685
TC1000004362.rn.1	4.49684	4.86372	4.41093	1.36869	1.93055e-06	5.55511e-05	RGD7660262_1	uncharacterized LOC102546598	chr10	+	mRNARGD7660264_1	NonCoding	83128654	83136336	50	NA	NA	mRNARGD7660264_1	Rat Genome Database	uncharacterized LOC102546598	chr10	100	100	NA	NA	NA	NA	NA	NA	NA	NA	NA	NA	NA	NA	NA	NA	NA	NA	NA	NA	NA	NA	NA	NA	NA	NA	NonCoding	4.63237
TC1100000521.rn.1	4.80877	4.71587	4.45316	1.27952	1.931e-06	5.55511e-05	dorloy	Unannotated AceView Transcript	chr11	+	dorloy.aSep08	NonCoding	51253346	51254427	24	NA	NA	dorloy.aSep08	Ace View	Unannotated AceView Transcript	chr11	100	100	NA	NA	NA	NA	NA	NA	NA	NA	NA	NA	NA	NA	NA	NA	NA	NA	NA	NA	NA	NA	NA	NA	NA	NA	NonCoding	4.69093
TC1200000529.rn.1	3.77445	4.28324	4.21125	1.42286	1.94651e-06	5.59274e-05	MTA_TC0500003299.mm	Non-coding transcript identified by NONCODE: Antisense	chr12	+	MTA_TR0500011798.mm	NonCoding	31232063	31234853	30	NA	NA	MTA_TR0500011798.mm	MTA2Rn6	Non-coding transcript identified by NONCODE: Antisense	chr12	100	100	NA	NA	NA	NA	NA	NA	NA	NA	NA	NA	NA	NA	NA	NA	NA	NA	NA	NA	NA	NA	NA	NA	NA	NA	NonCoding	3.58263
TC1400000084.rn.1	3.61297	3.40027	3.67558	1.21025	1.98115e-06	5.67802e-05	MTA_TC0500002903.mm	Non-coding transcript identified by Luo, et al., Non-coding transcript identified by NONCODE: Linc	chr14	+	MTA_TR0500010109.mm	NonCoding	5195605	5197668	30	NA	NA	MTA_TR0500010109.mm	MTA2Rn6	Non-coding transcript identified by Luo, et al., Non-coding transcript identified by NONCODE: Linc	chr14	100	100	NA	NA	NA	NA	NA	NA	NA	NA	NA	NA	NA	NA	NA	NA	NA	NA	NA	NA	NA	NA	NA	NA	NA	NA	NonCoding	3.59097
TC1400001462.rn.1	6.81735	7.30626	5.3582	3.85857	1.99493e-06	5.70803e-05	MTA_TC0500000890.mm	Non-coding transcript identified by NONCODE: Linc	chr14	-	MTA_TR0500003036.mm	NonCoding	16366623	16368666	30	NA	NA	MTA_TR0500003036.mm	MTA2Rn6	Non-coding transcript identified by NONCODE: Linc	chr14	100	100	NA	NA	NA	NA	NA	NA	NA	NA	NA	NA	NA	NA	NA	NA	NA	NA	NA	NA	NA	NA	NA	NA	NA	NA	NonCoding	7.08688
TC1500000615.rn.1	4.23206	3.99765	4.61985	1.53922	2.00363e-06	5.72815e-05	MTA_TC1400000857.mm	Non-coding transcript identified by NONCODE: Antisense	chr15	+	MTA_TR1400002886.mm	NonCoding	41329367	41342336	30	NA	NA	MTA_TR1400002886.mm	MTA2Rn6	Non-coding transcript identified by NONCODE: Antisense	chr15	100	100	NA	NA	NA	NA	NA	NA	NA	NA	NA	NA	NA	NA	NA	NA	NA	NA	NA	NA	NA	NA	NA	NA	NA	NA	NonCoding	4.22133
TC1600000006.rn.1	4.68895	4.58769	4.90492	1.24594	2.01584e-06	5.75589e-05	RGD7530555_1	uncharacterized LOC102551347	chr16	+	mRNARGD7530557_1	NonCoding	811967	829312	30	NA	NA	mRNARGD7530557_1	Rat Genome Database	uncharacterized LOC102551347	chr16	100	100	NA	NA	NA	NA	NA	NA	NA	NA	NA	NA	NA	NA	NA	NA	NA	NA	NA	NA	NA	NA	NA	NA	NA	NA	NonCoding	4.72919
TC1600000184.rn.1	3.96053	3.8207	5.30727	2.80221	2.02057e-06	5.767e-05	NA	NA	chr16	+	NA	Pseudogene	14812898	14814871	40	NA	NA	ENSRNOT00000036611	ENSEMBL	ensembl:novel chromosome:Rnor_5.0:16:14712546:14714519:1 gene:ENSRNOG00000022621 gene_biotype:pseudogene transcript_biotype:pseudogene	chr16	100	100	NA	NA	NA	NA	NA	NA	NA	NA	NA	NA	NA	NA	NA	NA	NA	NA	NA	NA	NA	NA	NA	NA	NA	NA	Pseudogene	3.90674
TC1600001053.rn.1	5.83425	5.63434	4.46136	2.5899	2.04385e-06	5.8262e-05	MTA_TC0800001655.mm	Non-coding transcript identified by NONCODE: Sense No Exonic	chr16	+	MTA_TR0800005489.mm	NonCoding	86657010	86661238	30	NA	NA	MTA_TR0800005489.mm	MTA2Rn6	Non-coding transcript identified by NONCODE: Sense No Exonic	chr16	100	100	NA	NA	NA	NA	NA	NA	NA	NA	NA	NA	NA	NA	NA	NA	NA	NA	NA	NA	NA	NA	NA	NA	NA	NA	NonCoding	5.47084
TC1600001306.rn.1	4.05733	3.86411	4.38061	1.43049	2.04908e-06	5.83869e-05	MTA_TC1400001765.mm	Non-coding transcript identified by NONCODE: Sense No Exonic	chr16	-	MTA_TR1400005583.mm	NonCoding	16615489	16616652	30	NA	NA	MTA_TR1400005583.mm	MTA2Rn6	Non-coding transcript identified by NONCODE: Sense No Exonic	chr16	100	100	NA	NA	NA	NA	NA	NA	NA	NA	NA	NA	NA	NA	NA	NA	NA	NA	NA	NA	NA	NA	NA	NA	NA	NA	NonCoding	4.04336
TC1700002284.rn.1	4.30517	4.48831	4.64973	1.26976	2.11316e-06	6.0014e-05	NA	NA	chr17	-	NA	NonCoding	84826186	84826549	30	NA	NA	NONRATT025454	NONCODE	Non-coding transcript identified by NONCODE	chr17	100	100	NA	NA	NA	NA	NA	NA	NA	NA	NA	NA	NA	NA	NA	NA	NA	NA	NA	NA	NA	NA	NA	NA	NA	NA	NonCoding	4.48831
TC1800001244.rn.1	3.56621	3.45647	3.84399	1.30815	2.12765e-06	6.03759e-05	MTA_TC1800001174.mm	Non-coding transcript identified by NONCODE: Antisense	chr18	-	MTA_TR1800003634.mm	NonCoding	28402395	28408405	30	NA	NA	MTA_TR1800003634.mm	MTA2Rn6	Non-coding transcript identified by NONCODE: Antisense	chr18	100	100	NA	NA	NA	NA	NA	NA	NA	NA	NA	NA	NA	NA	NA	NA	NA	NA	NA	NA	NA	NA	NA	NA	NA	NA	NonCoding	3.58263
TC1800001524.rn.1	7.83031	8.08058	9.32365	2.8154	2.13221e-06	6.04802e-05	NA	NA	chr18	-	NA	Pseudogene	56965232	56965593	30	NA	NA	ENSRNOT00000033768	ENSEMBL	ensembl:novel chromosome:Rnor_5.0:18:56194145:56194506:-1 gene:ENSRNOG00000028381 gene_biotype:pseudogene transcript_biotype:pseudogene	chr18	100	100	NA	NA	NA	NA	NA	NA	NA	NA	NA	NA	NA	NA	NA	NA	NA	NA	NA	NA	NA	NA	NA	NA	NA	NA	Pseudogene	8.09498
TC1900000186.rn.1	5.26546	5.28597	5.60976	1.26953	2.14219e-06	6.07134e-05	MTA_TC0800002682.mm	predicted gene, 23408, Non-coding transcript identified by NONCODE: Linc	chr19	+	MTA_TR0800008296.mm	NonCoding	17244467	17244686	30	NA	NA	MTA_TR0800008296.mm	MTA2Rn6	predicted gene, 23408, Non-coding transcript identified by NONCODE: Linc	chr19	100	100	NA	NA	NA	NA	NA	NA	NA	NA	NA	NA	NA	NA	NA	NA	NA	NA	NA	NA	NA	NA	NA	NA	NA	NA	NonCoding	5.18689
TC0100002595.rn.1	4.30692	4.10855	4.5672	1.37426	2.21219e-06	6.24147e-05	MTA_TC0700001809.mm	PREDICTED: predicted gene, 20367, transcript variant 3 (Gm20367), miscRNA.	chr1	+	MTA_TR0700006288.mm	NonCoding	198043121	198055169	30	NA	NA	MTA_TR0700006288.mm	MTA2Rn6	PREDICTED: predicted gene, 20367, transcript variant 3 (Gm20367), miscRNA.	chr1	100	100	NA	NA	NA	NA	NA	NA	NA	NA	NA	NA	NA	NA	NA	NA	NA	NA	NA	NA	NA	NA	NA	NA	NA	NA	NonCoding	4.223
TC0100003310.rn.1	3.94054	3.89068	4.16573	1.21004	2.22225e-06	6.2647e-05	RGD7602751_1	uncharacterized LOC102554649	chr1	+	mRNARGD7602753_1	NonCoding	233709195	233738426	30	NA	NA	mRNARGD7602753_1	Rat Genome Database	uncharacterized LOC102554649	chr1	100	100	NA	NA	NA	NA	NA	NA	NA	NA	NA	NA	NA	NA	NA	NA	NA	NA	NA	NA	NA	NA	NA	NA	NA	NA	NonCoding	3.64624
TC0100004102.rn.1	5.62212	5.76856	4.41811	2.54992	2.22818e-06	6.27884e-05	MTA_TC1000001834.mm	Non-coding transcript identified by NONCODE: Sense No Exonic	chr1	-	MTA_TR1000005794.mm	NonCoding	16026568	16029562	30	NA	NA	MTA_TR1000005794.mm	MTA2Rn6	Non-coding transcript identified by NONCODE: Sense No Exonic	chr1	100	100	NA	NA	NA	NA	NA	NA	NA	NA	NA	NA	NA	NA	NA	NA	NA	NA	NA	NA	NA	NA	NA	NA	NA	NA	NonCoding	6.11895
TC0100004302.rn.1	4.1585	3.99421	4.49536	1.41534	2.23242e-06	6.28824e-05	RGD7588731_1	uncharacterized LOC102553759	chr1	-	mRNARGD7588733_1	NonCoding	35187541	35192531	30	NA	NA	mRNARGD7588733_1	Rat Genome Database	uncharacterized LOC102553759	chr1	100	100	NA	NA	NA	NA	NA	NA	NA	NA	NA	NA	NA	NA	NA	NA	NA	NA	NA	NA	NA	NA	NA	NA	NA	NA	NonCoding	4.07881
TC0200000591.rn.1	5.42332	5.30887	4.97105	1.36819	2.30188e-06	6.45745e-05	MTA_TC1500000107.mm	Non-coding transcript identified by NONCODE: Antisense	chr2	+	MTA_TR1500000367.mm	NonCoding	62395715	62397667	30	NA	NA	MTA_TR1500000367.mm	MTA2Rn6	Non-coding transcript identified by NONCODE: Antisense	chr2	100	100	NA	NA	NA	NA	NA	NA	NA	NA	NA	NA	NA	NA	NA	NA	NA	NA	NA	NA	NA	NA	NA	NA	NA	NA	NonCoding	5.60429
TC0200003253.rn.1	3.78652	3.7623	4.52803	1.70023	2.4005e-06	6.71114e-05	MTA_TC0300000074.mm	Non-coding transcript identified by NONCODE: Linc	chr2	-	MTA_TR0300000137.mm	NonCoding	92984646	92998275	30	NA	NA	MTA_TR0300000137.mm	MTA2Rn6	Non-coding transcript identified by NONCODE: Linc	chr2	100	100	NA	NA	NA	NA	NA	NA	NA	NA	NA	NA	NA	NA	NA	NA	NA	NA	NA	NA	NA	NA	NA	NA	NA	NA	NonCoding	3.80179
TC0200004709.rn.1	4.66078	4.70804	5.14177	1.3957	2.40358e-06	6.71268e-05	MTA_TC0300002964.mm	PREDICTED: uncharacterized LOC100862309 (LOC100862309), miscRNA.	chr2	-	MTA_TR0300009887.mm	NonCoding	236680248	236717278	15	NA	NA	MTA_TR0300009887.mm	MTA2Rn6	PREDICTED: uncharacterized LOC100862309 (LOC100862309), miscRNA.	chr2	100	100	NA	NA	NA	NA	NA	NA	NA	NA	NA	NA	NA	NA	NA	NA	NA	NA	NA	NA	NA	NA	NA	NA	NA	NA	NonCoding	4.81341
TC0300000776.rn.1	4.13335	3.86119	4.03356	1.20761	2.45065e-06	6.83026e-05	MTA_TC0200001019.mm	Non-coding transcript identified by NONCODE: Sense No Exonic	chr3	+	MTA_TR0200003385.mm	NonCoding	56644068	56645382	30	NA	NA	MTA_TR0200003385.mm	MTA2Rn6	Non-coding transcript identified by NONCODE: Sense No Exonic	chr3	100	100	NA	NA	NA	NA	NA	NA	NA	NA	NA	NA	NA	NA	NA	NA	NA	NA	NA	NA	NA	NA	NA	NA	NA	NA	NonCoding	4.14319
TC0300001174.rn.1	6.44156	6.54276	7.18729	1.67683	2.45965e-06	6.85258e-05	MTA_TC0200001419.mm	RNA for germline small RNA gsRNA8, complete sequence.	chr3	+	MTA_TR0200004667.mm	NonCoding	81446224	81446275	28	NA	NA	MTA_TR0200004667.mm	MTA2Rn6	RNA for germline small RNA gsRNA8, complete sequence.	chr3	100	100	NA	NA	NA	NA	NA	NA	NA	NA	NA	NA	NA	NA	NA	NA	NA	NA	NA	NA	NA	NA	NA	NA	NA	NA	NonCoding	6.05185
TC0300003632.rn.1	4.58939	4.71849	4.41661	1.23275	2.50681e-06	6.96142e-05	MTA_TC0200004092.mm	Non-coding transcript identified by NONCODE: Sense No Exonic	chr3	-	MTA_TR0200014324.mm	NonCoding	79348366	79350622	30	NA	NA	MTA_TR0200014324.mm	MTA2Rn6	Non-coding transcript identified by NONCODE: Sense No Exonic	chr3	100	100	NA	NA	NA	NA	NA	NA	NA	NA	NA	NA	NA	NA	NA	NA	NA	NA	NA	NA	NA	NA	NA	NA	NA	NA	NonCoding	4.63998
TC0300004802.rn.1	4.14114	4.39767	4.71165	1.48505	2.52761e-06	7.01637e-05	MTA_TC0200005168.mm	predicted gene 11467, Non-coding transcript identified by NONCODE: Linc, putative novel transcript	chr3	-	MTA_TR0200018364.mm	NonCoding	162923389	162924621	22	NA	NA	MTA_TR0200018364.mm	MTA2Rn6	predicted gene 11467, Non-coding transcript identified by NONCODE: Linc, putative novel transcript	chr3	100	100	NA	NA	NA	NA	NA	NA	NA	NA	NA	NA	NA	NA	NA	NA	NA	NA	NA	NA	NA	NA	NA	NA	NA	NA	NonCoding	4.17995
TC0400000134.rn.1	5.44512	5.53214	4.88169	1.56966	2.553e-06	7.08113e-05	MTA_TC0500002049.mm	Non-coding transcript identified by Luo, et al., Non-coding transcript identified by NONCODE: Linc	chr4	+	MTA_TR0500007307.mm	NonCoding	8269695	8271635	30	NA	NA	MTA_TR0500007307.mm	MTA2Rn6	Non-coding transcript identified by Luo, et al., Non-coding transcript identified by NONCODE: Linc	chr4	100	100	NA	NA	NA	NA	NA	NA	NA	NA	NA	NA	NA	NA	NA	NA	NA	NA	NA	NA	NA	NA	NA	NA	NA	NA	NonCoding	5.12929
TC0400002807.rn.1	4.93076	4.87647	5.15239	1.21077	2.56998e-06	7.10817e-05	RGD7558071_1	uncharacterized LOC102549191	chr4	-	mRNARGD7558075_1	NonCoding	75636266	75639390	26	NA	NA	mRNARGD7558075_1	Rat Genome Database	uncharacterized LOC102549191	chr4	100	100	NA	NA	NA	NA	NA	NA	NA	NA	NA	NA	NA	NA	NA	NA	NA	NA	NA	NA	NA	NA	NA	NA	NA	NA	NonCoding	4.45804
TC0500001864.rn.1	4.32327	4.55746	5.21379	1.85384	2.59135e-06	7.14507e-05	MTA_TC1300000583.mm	Non-coding transcript identified by NONCODE: Antisense	chr5	+	MTA_TR1300001580.mm	NonCoding	162256209	162256428	30	NA	NA	MTA_TR1300001580.mm	MTA2Rn6	Non-coding transcript identified by NONCODE: Antisense	chr5	100	100	NA	NA	NA	NA	NA	NA	NA	NA	NA	NA	NA	NA	NA	NA	NA	NA	NA	NA	NA	NA	NA	NA	NA	NA	NonCoding	4.24275
TC0500002844.rn.1	5.06553	4.86766	5.32287	1.37099	2.59162e-06	7.14507e-05	MTA_TC0400002748.mm	predicted gene 12594, Non-coding transcript identified by NONCODE: Linc, putative novel transcript	chr5	-	MTA_TR0400009310.mm	NonCoding	76311872	76315769	30	NA	NA	MTA_TR0400009310.mm	MTA2Rn6	predicted gene 12594, Non-coding transcript identified by NONCODE: Linc, putative novel transcript	chr5	100	100	NA	NA	NA	NA	NA	NA	NA	NA	NA	NA	NA	NA	NA	NA	NA	NA	NA	NA	NA	NA	NA	NA	NA	NA	NonCoding	4.77672
TC0500002979.rn.1	3.89096	4.10648	4.39443	1.41763	2.59629e-06	7.15356e-05	MTA_TC0400002890.mm	Non-coding transcript identified by NONCODE: Sense No Exonic	chr5	-	MTA_TR0400009905.mm	NonCoding	93471837	93475578	30	NA	NA	MTA_TR0400009905.mm	MTA2Rn6	Non-coding transcript identified by NONCODE: Sense No Exonic	chr5	100	100	NA	NA	NA	NA	NA	NA	NA	NA	NA	NA	NA	NA	NA	NA	NA	NA	NA	NA	NA	NA	NA	NA	NA	NA	NonCoding	3.49063
TC0500003185.rn.1	3.8389	3.99484	4.17352	1.26104	2.59678e-06	7.15356e-05	RGD7658054_1	uncharacterized LOC102553166	chr5	-	mRNARGD7658055_1	NonCoding	116444772	116446900	30	NA	NA	mRNARGD7658055_1	Rat Genome Database	uncharacterized LOC102553166	chr5	100	100	NA	NA	NA	NA	NA	NA	NA	NA	NA	NA	NA	NA	NA	NA	NA	NA	NA	NA	NA	NA	NA	NA	NA	NA	NonCoding	3.99484
TC0500003684.rn.1	5.59602	5.72669	5.24924	1.39228	2.60303e-06	7.16792e-05	RGD6493487_1	uncharacterized LOC100911339	chr5	-	mRNARGD6493488_1	NonCoding	147916210	147926457	30	NA	NA	mRNARGD6493488_1	Rat Genome Database	uncharacterized LOC100911339	chr5	100	100	NA	NA	NA	NA	NA	NA	NA	NA	NA	NA	NA	NA	NA	NA	NA	NA	NA	NA	NA	NA	NA	NA	NA	NA	NonCoding	5.95083
TC0600000284.rn.1	5.02144	5.00375	5.56624	1.47681	2.60747e-06	7.17726e-05	MTA_TC0500002179.mm	Non-coding transcript identified by NONCODE: Linc	chr6	+	MTA_TR0500007775.mm	NonCoding	26514945	26515738	30	NA	NA	MTA_TR0500007775.mm	MTA2Rn6	Non-coding transcript identified by NONCODE: Linc	chr6	100	100	NA	NA	NA	NA	NA	NA	NA	NA	NA	NA	NA	NA	NA	NA	NA	NA	NA	NA	NA	NA	NA	NA	NA	NA	NonCoding	4.88121
TC0600000746.rn.1	3.8979	4.24661	3.69638	1.46433	2.60954e-06	7.1801e-05	XLOC_040846	Striatin-3 [Source:UniProtKB/Swiss-Prot;Acc:P58405] Chalmel, et. al. Testis-expressed Unannotated Transcripts (TUTs)	chr6	+	TCONS_00093310	NonCoding	72401524	72406913	30	NA	NA	TCONS_00093310	Chalmel	Striatin-3 [Source:UniProtKB/Swiss-Prot;Acc:P58405] Chalmel, et. al. Testis-expressed Unannotated Transcripts (TUTs)	chr6	100	100	NA	NA	NA	NA	NA	NA	NA	NA	NA	NA	NA	NA	NA	NA	NA	NA	NA	NA	NA	NA	NA	NA	NA	NA	NonCoding	3.54287
TC0700000021.rn.1	5.6513	5.72758	5.03784	1.61299	2.65865e-06	7.29773e-05	MTA_TC1000001589.mm	Non-coding transcript identified by NONCODE: Antisense	chr7	+	MTA_TR1000005101.mm	NonCoding	2552519	2553940	30	NA	NA	MTA_TR1000005101.mm	MTA2Rn6	Non-coding transcript identified by NONCODE: Antisense	chr7	100	100	NA	NA	NA	NA	NA	NA	NA	NA	NA	NA	NA	NA	NA	NA	NA	NA	NA	NA	NA	NA	NA	NA	NA	NA	NonCoding	5.99708
TC0700000056.rn.1	4.24452	3.93818	4.23923	1.23657	2.6611e-06	7.30154e-05	MTA_TC1000001628.mm	Non-coding transcript identified by NONCODE: Linc	chr7	+	MTA_TR1000005262.mm	NonCoding	3397298	3411312	40	NA	NA	MTA_TR1000005262.mm	MTA2Rn6	Non-coding transcript identified by NONCODE: Linc	chr7	100	100	NA	NA	NA	NA	NA	NA	NA	NA	NA	NA	NA	NA	NA	NA	NA	NA	NA	NA	NA	NA	NA	NA	NA	NA	NonCoding	3.99971
TC0700000325.rn.1	4.7321	4.2173	4.54429	1.4288	2.67065e-06	7.32191e-05	MTA_TC1700000586.mm	Non-coding transcript identified by NONCODE: Linc, Non-coding transcript identified by Luo, et al.	chr7	+	MTA_TR1700002149.mm	NonCoding	18492129	18493700	30	NA	NA	MTA_TR1700002149.mm	MTA2Rn6	Non-coding transcript identified by NONCODE: Linc, Non-coding transcript identified by Luo, et al.	chr7	100	100	NA	NA	NA	NA	NA	NA	NA	NA	NA	NA	NA	NA	NA	NA	NA	NA	NA	NA	NA	NA	NA	NA	NA	NA	NonCoding	4.50844
TC0700002385.rn.1	4.76186	6.18162	3.04068	8.821	2.68928e-06	7.35832e-05	MTA_TC1000000945.mm	non-coding RNA, oocyte_clustered_small_RNA1651, complete sequence.	chr7	-	MTA_TR1000003181.mm	NonCoding	26464110	26464134	1	NA	NA	MTA_TR1000003181.mm	MTA2Rn6	non-coding RNA, oocyte_clustered_small_RNA1651, complete sequence.	chr7	100	100	NA	NA	NA	NA	NA	NA	NA	NA	NA	NA	NA	NA	NA	NA	NA	NA	NA	NA	NA	NA	NA	NA	NA	NA	NonCoding	4.7964
TC0800002533.rn.1	6.51285	6.24337	6.33707	1.20537	2.74866e-06	7.49023e-05	Mir34b	microRNA 34b	chr8	-	NR_031848	NonCoding	55492542	55492625	30	NA	100314188	NR_031848	RefSeq	Rattus norvegicus microRNA 34b (Mir34b), microRNA.	chr8	100	100	NA	NA	NA	NA	NA	NR_031848	GO:0010629	negative regulation of gene expression	not recorded	NA	NA	NA	NA	NA	NA	NA	NA	NA	NA	NA	NA	NA	NA	NA	NonCoding	6.34846
TC0800002873.rn.1	5.99358	6.2018	6.81571	1.76802	2.76864e-06	7.53294e-05	MTA_TC0900002600.mm	PREDICTED: uncharacterized LOC100861959 (LOC100861959), miscRNA.	chr8	-	MTA_TR0900008379.mm	NonCoding	77237697	77241519	18	NA	NA	MTA_TR0900008379.mm	MTA2Rn6	PREDICTED: uncharacterized LOC100861959 (LOC100861959), miscRNA.	chr8	100	100	NA	NA	NA	NA	NA	NA	NA	NA	NA	NA	NA	NA	NA	NA	NA	NA	NA	NA	NA	NA	NA	NA	NA	NA	NonCoding	5.76243
TC0900000517.rn.1	4.04285	3.944	4.35924	1.33352	2.8229e-06	7.66907e-05	RGD7599836_1	uncharacterized LOC102546396	chr9	+	mRNARGD7599840_1	NonCoding	45838313	45851501	60	NA	NA	mRNARGD7599840_1	Rat Genome Database	uncharacterized LOC102546396	chr9	100	100	NA	NA	NA	NA	NA	NA	NA	NA	NA	NA	NA	NA	NA	NA	NA	NA	NA	NA	NA	NA	NA	NA	NA	NA	NonCoding	4.08215
TC0M00000040.rn.1	19.9315	19.9315	9.21109	1687.22	2.82595e-06	7.67431e-05	MTA_TC0M00000030.mm	Non-coding transcript identified by NONCODE: Linc	chrM	-	MTA_TR0M00000058.mm	NonCoding	15755	16137	30	NA	NA	MTA_TR0M00000058.mm	MTA2Rn6	Non-coding transcript identified by NONCODE: Linc	chrM	100	100	NA	NA	NA	NA	NA	NA	NA	NA	NA	NA	NA	NA	NA	NA	NA	NA	NA	NA	NA	NA	NA	NA	NA	NA	NonCoding	19.9315
TC0X00001013.rn.1	4.28697	3.98342	4.00279	1.23418	2.83692e-06	7.69805e-05	Mir448	microRNA mir-448	chrX	+	NR_031948	NonCoding	118277684	118277795	30	NA	100314251	NR_031948	RefSeq	Rattus norvegicus microRNA mir-448 (Mir448), microRNA.	chrX	100	100	NA	NA	NA	NA	NA	NA	NA	NA	NA	NA	NA	NA	NA	NA	NA	NA	NA	NA	NA	NA	NA	NA	NA	NA	NonCoding	4.01863
TC0X00002031.rn.1	3.95732	3.92492	4.38762	1.37812	2.86481e-06	7.76455e-05	Mir3559	microRNA mir-3559	chrX	-	NR_037341	NonCoding	75459241	75459355	30	NA	100526576	NR_037341	RefSeq	Rattus norvegicus microRNA mir-3559 (Mir3559), microRNA.	chrX	100	100	NA	NA	NA	NA	NA	NA	NA	NA	NA	NA	NA	NA	NA	NA	NA	NA	NA	NA	NA	NA	NA	NA	NA	NA	NonCoding	3.82127
TC1000003009.rn.1	4.49278	4.47961	3.97645	1.43032	2.90741e-06	7.86142e-05	MTA_TC1100002980.mm	Non-coding transcript identified by NONCODE: Sense No Exonic	chr10	-	MTA_TR1100011086.mm	NonCoding	51661560	51664552	30	NA	NA	MTA_TR1100011086.mm	MTA2Rn6	Non-coding transcript identified by NONCODE: Sense No Exonic	chr10	100	100	NA	NA	NA	NA	NA	NA	NA	NA	NA	NA	NA	NA	NA	NA	NA	NA	NA	NA	NA	NA	NA	NA	NA	NA	NonCoding	4.37724
TC1100000246.rn.1	5.16284	5.42645	4.9173	1.42322	2.91949e-06	7.88479e-05	MTA_TC1600001002.mm	Non-coding transcript identified by NONCODE: Sense No Exonic	chr11	+	MTA_TR1600003309.mm	NonCoding	31562836	31563378	30	NA	NA	MTA_TR1600003309.mm	MTA2Rn6	Non-coding transcript identified by NONCODE: Sense No Exonic	chr11	100	100	NA	NA	NA	NA	NA	NA	NA	NA	NA	NA	NA	NA	NA	NA	NA	NA	NA	NA	NA	NA	NA	NA	NA	NA	NonCoding	5.1797
TC1100001557.rn.1	3.7161	3.88864	4.09421	1.29964	2.92414e-06	7.89116e-05	MTA_TC1600000604.mm	Non-coding transcript identified by NONCODE: Linc	chr11	-	MTA_TR1600002304.mm	NonCoding	59738472	59738925	30	NA	NA	MTA_TR1600002304.mm	MTA2Rn6	Non-coding transcript identified by NONCODE: Linc	chr11	100	100	NA	NA	NA	NA	NA	NA	NA	NA	NA	NA	NA	NA	NA	NA	NA	NA	NA	NA	NA	NA	NA	NA	NA	NA	NonCoding	3.29698
TC1100001572.rn.1	5.07054	4.8729	4.79769	1.2082	2.93236e-06	7.90198e-05	MTA_TC1600000671.mm	Non-coding transcript identified by Luo, et al., Non-coding transcript identified by NONCODE: Linc	chr11	-	MTA_TR1600002516.mm	NonCoding	60580467	60582576	30	NA	NA	MTA_TR1600002516.mm	MTA2Rn6	Non-coding transcript identified by Luo, et al., Non-coding transcript identified by NONCODE: Linc	chr11	100	100	NA	NA	NA	NA	NA	NA	NA	NA	NA	NA	NA	NA	NA	NA	NA	NA	NA	NA	NA	NA	NA	NA	NA	NA	NonCoding	4.6397
TC1100001606.rn.1	6.34976	7.13181	4.901	4.69398	2.95069e-06	7.90198e-05	MTA_TC1600000640.mm	Non-coding transcript identified by NONCODE: Sense No Exonic	chr11	-	MTA_TR1600002389.mm	NonCoding	62076110	62078217	30	NA	NA	MTA_TR1600002389.mm	MTA2Rn6	Non-coding transcript identified by NONCODE: Sense No Exonic	chr11	100	100	NA	NA	NA	NA	NA	NA	NA	NA	NA	NA	NA	NA	NA	NA	NA	NA	NA	NA	NA	NA	NA	NA	NA	NA	NonCoding	7.27705
TC1300002029.rn.1	3.94006	3.77071	4.16234	1.31187	2.96144e-06	7.90198e-05	MTA_TC0100003636.mm	Non-coding transcript identified by Luo, et al., Non-coding transcript identified by NONCODE: Linc	chr13	-	MTA_TR0100011653.mm	NonCoding	95785421	95786952	30	NA	NA	MTA_TR0100011653.mm	MTA2Rn6	Non-coding transcript identified by Luo, et al., Non-coding transcript identified by NONCODE: Linc	chr13	100	100	NA	NA	NA	NA	NA	NA	NA	NA	NA	NA	NA	NA	NA	NA	NA	NA	NA	NA	NA	NA	NA	NA	NA	NA	NonCoding	4.15317
TC1400000727.rn.1	3.65143	3.5209	3.79329	1.20781	2.96144e-06	7.90198e-05	MTA_TC0500002312.mm	Non-coding transcript identified by NONCODE: Linc, Non-coding transcript identified by Luo, et al.	chr14	+	MTA_TR0500008290.mm	NonCoding	72313211	72321732	30	NA	NA	MTA_TR0500008290.mm	MTA2Rn6	Non-coding transcript identified by NONCODE: Linc, Non-coding transcript identified by Luo, et al.	chr14	100	100	NA	NA	NA	NA	NA	NA	NA	NA	NA	NA	NA	NA	NA	NA	NA	NA	NA	NA	NA	NA	NA	NA	NA	NA	NonCoding	3.22589
TC1700000939.rn.1	9.93748	10.2126	9.6251	1.50268	2.96144e-06	7.90198e-05	Mir669m-2	microRNA 669m-2	chr17	+	NR_035475	NonCoding	71780862	71818453	17	2|2 8.22 cM	100316834	NR_035475	RefSeq	Mus musculus microRNA 669m-2 (Mir669m-2), microRNA.	chr17	100	100	NA	NA	NA	NA	NA	NA	NA	NA	NA	NA	NA	NA	NA	NA	NA	NA	NA	NA	NA	NA	NA	NA	NA	NA	NonCoding	9.60828
TC1900001311.rn.1	4.30829	4.59216	3.95417	1.55616	3.01313e-06	8.02437e-05	MTA_TC0800000869.mm	Non-coding transcript identified by NONCODE: Linc	chr19	-	MTA_TR0800002723.mm	NonCoding	33592438	33597135	30	NA	NA	MTA_TR0800002723.mm	MTA2Rn6	Non-coding transcript identified by NONCODE: Linc	chr19	100	100	NA	NA	NA	NA	NA	NA	NA	NA	NA	NA	NA	NA	NA	NA	NA	NA	NA	NA	NA	NA	NA	NA	NA	NA	NonCoding	3.97001
TCUn_KL568409v100000004.rn.1	4.39249	4.28896	4.59832	1.23915	3.01929e-06	8.03145e-05	MTA_TC0700001537.mm	Non-coding transcript identified by Luo, et al., in vitro fertilized eggs cDNA, RIKEN full-length enriched library, clone:7420423C01 product:unclassifiable, full insert sequence.	chrUn_KL568409v1	+	MTA_TR0700005363.mm	NonCoding	255530	308349	30	NA	NA	MTA_TR0700005363.mm	MTA2Rn6	Non-coding transcript identified by Luo, et al., in vitro fertilized eggs cDNA, RIKEN full-length enriched library, clone:7420423C01 product:unclassifiable, full insert sequence.	chrUn_KL568409v1	100	100	NA	NA	NA	NA	NA	NA	NA	NA	NA	NA	NA	NA	NA	NA	NA	NA	NA	NA	NA	NA	NA	NA	NA	NA	NonCoding	4.43937
TC0100000002.rn.1	5.31485	5.3242	4.9876	1.26278	3.03803e-06	8.07505e-05	RGD7689162_1	uncharacterized LOC102556184	chr1	+	mRNARGD7689164_1	NonCoding	238215	241565	29	NA	NA	mRNARGD7689164_1	Rat Genome Database	uncharacterized LOC102556184	chr1	100	100	NA	NA	NA	NA	NA	NA	NA	NA	NA	NA	NA	NA	NA	NA	NA	NA	NA	NA	NA	NA	NA	NA	NA	NA	NonCoding	5.20414
TC0100002159.rn.1	4.32361	4.55702	4.78174	1.37376	3.06741e-06	8.13744e-05	MTA_TC0700001424.mm	Non-coding transcript identified by NONCODE: Sense No Exonic	chr1	+	MTA_TR0700004996.mm	NonCoding	166148064	166150454	30	NA	NA	MTA_TR0700004996.mm	MTA2Rn6	Non-coding transcript identified by NONCODE: Sense No Exonic	chr1	100	100	NA	NA	NA	NA	NA	NA	NA	NA	NA	NA	NA	NA	NA	NA	NA	NA	NA	NA	NA	NA	NA	NA	NA	NA	NonCoding	3.93666
TC0100003956.rn.1	3.81066	3.96512	4.16355	1.27712	3.07169e-06	8.1394e-05	MTA_TC1000001703.mm	predicted gene, 24726	chr1	-	MTA_TR1000005458.mm	NonCoding	1950015	1950125	30	NA	NA	MTA_TR1000005458.mm	MTA2Rn6	predicted gene, 24726	chr1	100	100	NA	NA	NA	NA	NA	NA	NA	NA	NA	NA	NA	NA	NA	NA	NA	NA	NA	NA	NA	NA	NA	NA	NA	NA	NonCoding	3.93343
TC0100006072.rn.1	4.44876	3.94379	4.44974	1.42006	3.08821e-06	8.17371e-05	MTA_TC0700003760.mm	Non-coding transcript identified by NONCODE: Antisense	chr1	-	MTA_TR0700012826.mm	NonCoding	161881180	161881548	30	NA	NA	MTA_TR0700012826.mm	MTA2Rn6	Non-coding transcript identified by NONCODE: Antisense	chr1	100	100	NA	NA	NA	NA	NA	NA	NA	NA	NA	NA	NA	NA	NA	NA	NA	NA	NA	NA	NA	NA	NA	NA	NA	NA	NonCoding	4.36967
TC0100007473.rn.1	3.81991	3.63108	3.99092	1.28329	3.09842e-06	8.19295e-05	MTA_TC1900001302.mm	Non-coding transcript identified by NONCODE: Linc, Non-coding transcript identified by Luo, et al.	chr1	-	MTA_TR1900004519.mm	NonCoding	244421276	244423629	30	NA	NA	MTA_TR1900004519.mm	MTA2Rn6	Non-coding transcript identified by NONCODE: Linc, Non-coding transcript identified by Luo, et al.	chr1	100	100	NA	NA	NA	NA	NA	NA	NA	NA	NA	NA	NA	NA	NA	NA	NA	NA	NA	NA	NA	NA	NA	NA	NA	NA	NonCoding	3.73081
TC0100007564.rn.1	6.25811	6.3816	5.40739	1.96457	3.09904e-06	8.19295e-05	MTA_TC1900001381.mm	Non-coding transcript identified by NONCODE: Sense No Exonic	chr1	-	MTA_TR1900004731.mm	NonCoding	250061275	250064939	30	NA	NA	MTA_TR1900004731.mm	MTA2Rn6	Non-coding transcript identified by NONCODE: Sense No Exonic	chr1	100	100	NA	NA	NA	NA	NA	NA	NA	NA	NA	NA	NA	NA	NA	NA	NA	NA	NA	NA	NA	NA	NA	NA	NA	NA	NonCoding	6.38288
TC0200000169.rn.1	4.34703	4.40964	5.3057	1.94353	3.1098e-06	8.21508e-05	MTA_TC1300001054.mm	predicted gene, 24737	chr2	+	MTA_TR1300002895.mm	NonCoding	23565565	23565667	30	NA	NA	MTA_TR1300002895.mm	MTA2Rn6	predicted gene, 24737	chr2	100	100	NA	NA	NA	NA	NA	NA	NA	NA	NA	NA	NA	NA	NA	NA	NA	NA	NA	NA	NA	NA	NA	NA	NA	NA	NonCoding	4.42437
TC0200003462.rn.1	4.10178	3.73385	3.83465	1.2905	3.13449e-06	8.26445e-05	NA	NA	chr2	-	NA	NonCoding	119324087	119325491	30	NA	NA	NONRATT031302	NONCODE	Non-coding transcript identified by NONCODE	chr2	100	100	NA	NA	NA	NA	NA	NA	NA	NA	NA	NA	NA	NA	NA	NA	NA	NA	NA	NA	NA	NA	NA	NA	NA	NA	NonCoding	3.79014
TC0300001281.rn.1	4.05309	4.20187	4.46968	1.33476	3.15305e-06	8.29749e-05	RGD7562021_1	uncharacterized LOC102548825	chr3	+	mRNARGD7562023_1	NonCoding	93097607	93100208	30	NA	NA	mRNARGD7562023_1	Rat Genome Database	uncharacterized LOC102548825	chr3	100	100	NA	NA	NA	NA	NA	NA	NA	NA	NA	NA	NA	NA	NA	NA	NA	NA	NA	NA	NA	NA	NA	NA	NA	NA	NonCoding	3.7906
TC0300001649.rn.1	5.32818	6.16955	5.34081	1.79176	3.16316e-06	8.32092e-05	MTA_TC0200001903.mm	Non-coding transcript identified by NONCODE: Antisense	chr3	+	MTA_TR0200006301.mm	NonCoding	119362791	119363864	25	NA	NA	MTA_TR0200006301.mm	MTA2Rn6	Non-coding transcript identified by NONCODE: Antisense	chr3	100	100	NA	NA	NA	NA	NA	NA	NA	NA	NA	NA	NA	NA	NA	NA	NA	NA	NA	NA	NA	NA	NA	NA	NA	NA	NonCoding	5.08301
TC0300001999.rn.1	4.1009	4.33208	5.5344	2.70101	3.16485e-06	8.32217e-05	MTA_TC0200002254.mm	piRNA piR-1130, complete sequence.	chr3	+	MTA_TR0200007494.mm	NonCoding	146945076	146945217	30	NA	NA	MTA_TR0200007494.mm	MTA2Rn6	piRNA piR-1130, complete sequence.	chr3	100	100	NA	NA	NA	NA	NA	NA	NA	NA	NA	NA	NA	NA	NA	NA	NA	NA	NA	NA	NA	NA	NA	NA	NA	NA	NonCoding	4.21744
TC0300002928.rn.1	6.97188	6.6148	6.49062	1.39596	3.2032e-06	8.41016e-05	NA	NA	chr3	-	NA	NonCoding	14337372	14337460	30	NA	NA	ENSRNOT00000063061	ENSEMBL	ncrna:novel chromosome:Rnor_5.0:3:19655889:19655977:-1 gene:ENSRNOG00000041308 gene_biotype:miRNA transcript_biotype:miRNA	chr3	100	100	NA	NA	NA	NA	NA	NA	NA	NA	NA	NA	NA	NA	NA	NA	NA	NA	NA	NA	NA	NA	NA	NA	NA	NA	NonCoding	6.3002
TC0300004906.rn.1	4.0198	3.88022	4.21739	1.26328	3.25981e-06	8.54902e-05	RGD7559980_1	uncharacterized LOC102552273	chr3	-	mRNARGD7559983_1	NonCoding	168785578	168788803	40	NA	NA	mRNARGD7559983_1	Rat Genome Database	uncharacterized LOC102552273	chr3	100	100	NA	NA	NA	NA	NA	NA	NA	NA	NA	NA	NA	NA	NA	NA	NA	NA	NA	NA	NA	NA	NA	NA	NA	NA	NonCoding	3.92016
TC0400001547.rn.1	4.04754	3.71714	4.24319	1.43999	3.29394e-06	8.62866e-05	MTA_TC0600001215.mm	Non-coding transcript identified by NONCODE: Sense No Exonic	chr4	+	MTA_TR0600004033.mm	NonCoding	142585802	142588024	30	NA	NA	MTA_TR0600004033.mm	MTA2Rn6	Non-coding transcript identified by NONCODE: Sense No Exonic	chr4	100	100	NA	NA	NA	NA	NA	NA	NA	NA	NA	NA	NA	NA	NA	NA	NA	NA	NA	NA	NA	NA	NA	NA	NA	NA	NonCoding	3.99772
TC0400002081.rn.1	3.84026	3.83927	4.37771	1.4524	3.32483e-06	8.69965e-05	MTA_TC0600001756.mm	Non-coding transcript identified by NONCODE: Antisense	chr4	+	MTA_TR0600005906.mm	NonCoding	182774030	182794927	30	NA	NA	MTA_TR0600005906.mm	MTA2Rn6	Non-coding transcript identified by NONCODE: Antisense	chr4	100	100	NA	NA	NA	NA	NA	NA	NA	NA	NA	NA	NA	NA	NA	NA	NA	NA	NA	NA	NA	NA	NA	NA	NA	NA	NonCoding	3.86523
TC0500001973.rn.1	3.19638	3.53292	3.36222	1.26273	3.40003e-06	8.87281e-05	MTA_TC0400001995.mm	Non-coding transcript identified by NONCODE: Antisense	chr5	+	MTA_TR0400006823.mm	NonCoding	168099724	168102553	30	NA	NA	MTA_TR0400006823.mm	MTA2Rn6	Non-coding transcript identified by NONCODE: Antisense	chr5	100	100	NA	NA	NA	NA	NA	NA	NA	NA	NA	NA	NA	NA	NA	NA	NA	NA	NA	NA	NA	NA	NA	NA	NA	NA	NonCoding	3.3048
TC0600000993.rn.1	4.33146	4.02813	4.3109	1.234	3.46381e-06	9.01534e-05	MTA_TC1200000658.mm	Non-coding transcript identified by NONCODE: Sense No Exonic	chr6	+	MTA_TR1200001798.mm	NonCoding	97112333	97114083	30	NA	NA	MTA_TR1200001798.mm	MTA2Rn6	Non-coding transcript identified by NONCODE: Sense No Exonic	chr6	100	100	NA	NA	NA	NA	NA	NA	NA	NA	NA	NA	NA	NA	NA	NA	NA	NA	NA	NA	NA	NA	NA	NA	NA	NA	NonCoding	4.20688
TC0600001775.rn.1	4.74209	4.47203	4.45837	1.21733	3.49098e-06	9.07919e-05	MTA_TC1700002596.mm	Non-coding transcript identified by NONCODE: Linc, Non-coding transcript identified by Luo, et al.	chr6	-	MTA_TR1700009451.mm	NonCoding	3881439	3882350	30	NA	NA	MTA_TR1700009451.mm	MTA2Rn6	Non-coding transcript identified by NONCODE: Linc, Non-coding transcript identified by Luo, et al.	chr6	100	100	NA	NA	NA	NA	NA	NA	NA	NA	NA	NA	NA	NA	NA	NA	NA	NA	NA	NA	NA	NA	NA	NA	NA	NA	NonCoding	4.34794
TC0700000452.rn.1	3.96804	3.67762	4.18209	1.4186	3.56823e-06	9.25911e-05	RGD7735015_1	uncharacterized LOC102551862	chr7	+	mRNARGD7735016_1	NonCoding	28782243	28784174	30	NA	NA	mRNARGD7735016_1	Rat Genome Database	uncharacterized LOC102551862	chr7	100	100	NA	NA	NA	NA	NA	NA	NA	NA	NA	NA	NA	NA	NA	NA	NA	NA	NA	NA	NA	NA	NA	NA	NA	NA	NonCoding	3.99023
TC0700000961.rn.1	5.26635	5.69888	4.59703	2.14629	3.59064e-06	9.31056e-05	MTA_TC1500000252.mm	Non-coding transcript identified by NONCODE: Sense No Exonic	chr7	+	MTA_TR1500000715.mm	NonCoding	74222650	74223087	30	NA	NA	MTA_TR1500000715.mm	MTA2Rn6	Non-coding transcript identified by NONCODE: Sense No Exonic	chr7	100	100	NA	NA	NA	NA	NA	NA	NA	NA	NA	NA	NA	NA	NA	NA	NA	NA	NA	NA	NA	NA	NA	NA	NA	NA	NonCoding	5.49652
TC0700002786.rn.1	4.15937	4.72093	4.83229	1.59429	3.60225e-06	9.3333e-05	MTA_TC1000002999.mm	Non-coding transcript identified by Luo, et al., Non-coding transcript identified by NONCODE: Linc, PREDICTED: predicted gene 10744 (Gm10744), miscRNA.	chr7	-	MTA_TR1000009406.mm	NonCoding	61810528	61813445	30	NA	NA	MTA_TR1000009406.mm	MTA2Rn6	Non-coding transcript identified by Luo, et al., Non-coding transcript identified by NONCODE: Linc, PREDICTED: predicted gene 10744 (Gm10744), miscRNA.	chr7	100	100	NA	NA	NA	NA	NA	NA	NA	NA	NA	NA	NA	NA	NA	NA	NA	NA	NA	NA	NA	NA	NA	NA	NA	NA	NonCoding	4.0231
TC0700002945.rn.1	4.1693	4.32912	4.53242	1.28621	3.63e-06	9.40166e-05	MTA_TC1500001336.mm	Non-coding transcript identified by NONCODE: Antisense	chr7	-	MTA_TR1500004031.mm	NonCoding	72073275	72090725	30	NA	NA	MTA_TR1500004031.mm	MTA2Rn6	Non-coding transcript identified by NONCODE: Antisense	chr7	100	100	NA	NA	NA	NA	NA	NA	NA	NA	NA	NA	NA	NA	NA	NA	NA	NA	NA	NA	NA	NA	NA	NA	NA	NA	NonCoding	3.91991
TC0700003038.rn.1	3.67184	3.59693	4.06797	1.38611	3.63181e-06	9.40282e-05	MTA_TC1500001419.mm	AB010885.1 mm9 chr15:38,643,238-38,658,275, Non-coding transcript identified by Luo, et al., Non-coding transcript identified by NONCODE: Linc	chr7	-	MTA_TR1500004315.mm	NonCoding	77737152	77753709	30	NA	NA	MTA_TR1500004315.mm	MTA2Rn6	AB010885.1 mm9 chr15:38,643,238-38,658,275, Non-coding transcript identified by Luo, et al., Non-coding transcript identified by NONCODE: Linc	chr7	100	100	NA	NA	NA	NA	NA	NA	NA	NA	NA	NA	NA	NA	NA	NA	NA	NA	NA	NA	NA	NA	NA	NA	NA	NA	NonCoding	3.7284
TC0700003202.rn.1	16.6541	16.2835	15.6413	2.01795	3.66108e-06	9.47504e-05	RGD7585157_1	uncharacterized LOC102551090	chr7	-	mRNARGD7585158_1	NonCoding	99523453	99526056	24	NA	NA	mRNARGD7585158_1	Rat Genome Database	uncharacterized LOC102551090	chr7	100	100	NA	NA	NA	NA	NA	NA	NA	NA	NA	NA	NA	NA	NA	NA	NA	NA	NA	NA	NA	NA	NA	NA	NA	NA	NonCoding	16.809
TC0700003220.rn.1	4.61628	4.29428	4.57041	1.25006	3.66892e-06	9.49175e-05	MTA_TC1500001602.mm	Non-coding transcript identified by NONCODE: Linc, Non-coding transcript identified by Luo, et al.	chr7	-	MTA_TR1500004742.mm	NonCoding	100464820	100469225	26	NA	NA	MTA_TR1500004742.mm	MTA2Rn6	Non-coding transcript identified by NONCODE: Linc, Non-coding transcript identified by Luo, et al.	chr7	100	100	NA	NA	NA	NA	NA	NA	NA	NA	NA	NA	NA	NA	NA	NA	NA	NA	NA	NA	NA	NA	NA	NA	NA	NA	NonCoding	4.48919
TC0700003794.rn.1	5.72582	6.01363	4.52912	2.79822	3.70988e-06	9.59051e-05	MTA_TC1500002133.mm	Non-coding transcript identified by Luo, et al., Non-coding transcript identified by NONCODE: Linc	chr7	-	MTA_TR1500006668.mm	NonCoding	137674912	137677599	30	NA	NA	MTA_TR1500006668.mm	MTA2Rn6	Non-coding transcript identified by Luo, et al., Non-coding transcript identified by NONCODE: Linc	chr7	100	100	NA	NA	NA	NA	NA	NA	NA	NA	NA	NA	NA	NA	NA	NA	NA	NA	NA	NA	NA	NA	NA	NA	NA	NA	NonCoding	6.15158
TC0800000087.rn.1	8.10051	8.72683	4.70076	16.2918	3.74964e-06	9.6824e-05	MTA_TC0900000084.mm	Non-coding transcript identified by Luo, et al., Non-coding transcript identified by NONCODE: Linc	chr8	+	MTA_TR0900000228.mm	NonCoding	11942043	11946223	30	NA	NA	MTA_TR0900000228.mm	MTA2Rn6	Non-coding transcript identified by Luo, et al., Non-coding transcript identified by NONCODE: Linc	chr8	100	100	NA	NA	NA	NA	NA	NA	NA	NA	NA	NA	NA	NA	NA	NA	NA	NA	NA	NA	NA	NA	NA	NA	NA	NA	NonCoding	7.98066
TC0800002342.rn.1	5.67137	5.56541	6.01472	1.36539	3.75608e-06	9.69176e-05	RGD6486292_1	uncharacterized LOC100912569	chr8	-	mRNARGD7611643_1	NonCoding	44970692	44974021	40	NA	NA	mRNARGD7611643_1	Rat Genome Database	uncharacterized LOC100912569	chr8	100	100	NA	NA	NA	NA	NA	NA	NA	NA	NA	NA	NA	NA	NA	NA	NA	NA	NA	NA	NA	NA	NA	NA	NA	NA	NonCoding	5.76243
TC0800002662.rn.1	4.13268	4.3709	4.42488	1.2245	3.78483e-06	9.75861e-05	MTA_TC0900002402.mm	Non-coding transcript identified by NONCODE: Sense No Exonic	chr8	-	MTA_TR0900007783.mm	NonCoding	63773453	63776806	30	NA	NA	MTA_TR0900007783.mm	MTA2Rn6	Non-coding transcript identified by NONCODE: Sense No Exonic	chr8	100	100	NA	NA	NA	NA	NA	NA	NA	NA	NA	NA	NA	NA	NA	NA	NA	NA	NA	NA	NA	NA	NA	NA	NA	NA	NonCoding	4.28183
TC0800002839.rn.1	5.43361	5.34761	5.15164	1.21585	3.8085e-06	9.81597e-05	MTA_TC0900002562.mm	Non-coding transcript identified by NONCODE: Linc	chr8	-	MTA_TR0900008298.mm	NonCoding	73590179	73591697	30	NA	NA	MTA_TR0900008298.mm	MTA2Rn6	Non-coding transcript identified by NONCODE: Linc	chr8	100	100	NA	NA	NA	NA	NA	NA	NA	NA	NA	NA	NA	NA	NA	NA	NA	NA	NA	NA	NA	NA	NA	NA	NA	NA	NonCoding	5.77029
TC0800003241.rn.1	5.72848	5.56585	4.80644	1.8948	3.81487e-06	9.82873e-05	MTA_TC0900002937.mm	Non-coding transcript identified by NONCODE: Sense No Exonic	chr8	-	MTA_TR0900009486.mm	NonCoding	108796387	108797137	30	NA	NA	MTA_TR0900009486.mm	MTA2Rn6	Non-coding transcript identified by NONCODE: Sense No Exonic	chr8	100	100	NA	NA	NA	NA	NA	NA	NA	NA	NA	NA	NA	NA	NA	NA	NA	NA	NA	NA	NA	NA	NA	NA	NA	NA	NonCoding	5.2926
TC0900001066.rn.1	3.52345	3.82524	3.80712	1.23267	3.84731e-06	9.90118e-05	MTA_TC0100000802.mm	Non-coding transcript identified by NONCODE: Sense No Exonic	chr9	+	MTA_TR0100002605.mm	NonCoding	94099685	94100088	30	NA	NA	MTA_TR0100002605.mm	MTA2Rn6	Non-coding transcript identified by NONCODE: Sense No Exonic	chr9	100	100	NA	NA	NA	NA	NA	NA	NA	NA	NA	NA	NA	NA	NA	NA	NA	NA	NA	NA	NA	NA	NA	NA	NA	NA	NonCoding	3.31838
TC0900002380.rn.1	6.12033	6.05007	6.36912	1.24751	3.85922e-06	9.91699e-05	MTA_TC0100002730.mm	Non-coding transcript identified by NONCODE: Linc	chr9	-	MTA_TR0100008720.mm	NonCoding	92797836	92799232	30	NA	NA	MTA_TR0100008720.mm	MTA2Rn6	Non-coding transcript identified by NONCODE: Linc	chr9	100	100	NA	NA	NA	NA	NA	NA	NA	NA	NA	NA	NA	NA	NA	NA	NA	NA	NA	NA	NA	NA	NA	NA	NA	NA	NonCoding	6.04469
TC0900002414.rn.1	3.56071	3.37595	3.74142	1.28831	3.90583e-06	0.000100311	MTA_TC0100002765.mm	PREDICTED: RIKEN cDNA A530079E22 gene (A530079E22Rik), miscRNA.	chr9	-	MTA_TR0100008796.mm	NonCoding	94633390	94634744	30	NA	NA	MTA_TR0100008796.mm	MTA2Rn6	PREDICTED: RIKEN cDNA A530079E22 gene (A530079E22Rik), miscRNA.	chr9	100	100	NA	NA	NA	NA	NA	NA	NA	NA	NA	NA	NA	NA	NA	NA	NA	NA	NA	NA	NA	NA	NA	NA	NA	NA	NonCoding	3.56071
TC0X00000788.rn.1	4.29675	4.61235	5.29596	1.99891	3.91741e-06	0.000100553	NA	NA	chrX	+	NA	Pseudogene	84430604	84431108	30	NA	NA	ENSRNOT00000044531	ENSEMBL	ensembl:novel chromosome:Rnor_5.0:X:84378478:84378982:1 gene:ENSRNOG00000037788 gene_biotype:pseudogene transcript_biotype:pseudogene	chrX	100	100	NA	NA	NA	NA	NA	NA	NA	NA	NA	NA	NA	NA	NA	NA	NA	NA	NA	NA	NA	NA	NA	NA	NA	NA	Pseudogene	4.18647
TC1000001311.rn.1	5.53607	5.73065	5.30071	1.34717	3.95333e-06	0.000101211	MTA_TC1100001316.mm	Non-coding transcript identified by NONCODE: Antisense	chr10	+	MTA_TR1100004953.mm	NonCoding	73828981	73829389	30	NA	NA	MTA_TR1100004953.mm	MTA2Rn6	Non-coding transcript identified by NONCODE: Antisense	chr10	100	100	NA	NA	NA	NA	NA	NA	NA	NA	NA	NA	NA	NA	NA	NA	NA	NA	NA	NA	NA	NA	NA	NA	NA	NA	NonCoding	5.62785
TC1000004126.rn.1	3.76982	3.53892	3.90161	1.28583	3.97175e-06	0.000101607	MTA_TC1100004090.mm	Non-coding transcript identified by Luo, et al., Non-coding transcript identified by NONCODE: Linc	chr10	-	MTA_TR1100015529.mm	NonCoding	104304747	104305563	30	NA	NA	MTA_TR1100015529.mm	MTA2Rn6	Non-coding transcript identified by Luo, et al., Non-coding transcript identified by NONCODE: Linc	chr10	100	100	NA	NA	NA	NA	NA	NA	NA	NA	NA	NA	NA	NA	NA	NA	NA	NA	NA	NA	NA	NA	NA	NA	NA	NA	NonCoding	3.66739
TC1100000345.rn.1	4.8469	4.45628	5.11531	1.57901	3.97408e-06	0.000101629	RGD7678021_1	uncharacterized LOC102550551	chr11	+	mRNARGD7678022_1	NonCoding	36263943	36265420	30	NA	NA	mRNARGD7678022_1	Rat Genome Database	uncharacterized LOC102550551	chr11	100	100	NA	NA	NA	NA	NA	NA	NA	NA	NA	NA	NA	NA	NA	NA	NA	NA	NA	NA	NA	NA	NA	NA	NA	NA	NonCoding	4.73428
TC1100001829.rn.1	4.07621	4.00668	4.32426	1.24624	4.02067e-06	0.000102567	RGD7707814_1	uncharacterized LOC102547884	chr11	-	mRNARGD7707816_1	NonCoding	76068072	76074692	30	NA	NA	mRNARGD7707816_1	Rat Genome Database	uncharacterized LOC102547884	chr11	100	100	NA	NA	NA	NA	NA	NA	NA	NA	NA	NA	NA	NA	NA	NA	NA	NA	NA	NA	NA	NA	NA	NA	NA	NA	NonCoding	4.2001
TC1300000812.rn.1	4.73703	4.59578	4.91711	1.24948	4.11303e-06	0.000104715	MTA_TC0100003592.mm	PREDICTED: predicted gene, 20134 (Gm20134), miscRNA.	chr13	+	MTA_TR0100011516.mm	NonCoding	91978135	91978977	30	NA	NA	MTA_TR0100011516.mm	MTA2Rn6	PREDICTED: predicted gene, 20134 (Gm20134), miscRNA.	chr13	100	100	NA	NA	NA	NA	NA	NA	NA	NA	NA	NA	NA	NA	NA	NA	NA	NA	NA	NA	NA	NA	NA	NA	NA	NA	NonCoding	4.80698
TC1300001710.rn.1	6.64236	6.58121	4.63316	4.02559	4.11664e-06	0.000104768	MTA_TC0100003332.mm	Non-coding transcript identified by NONCODE: Sense No Exonic	chr13	-	MTA_TR0100010620.mm	NonCoding	75003600	75004906	30	NA	NA	MTA_TR0100010620.mm	MTA2Rn6	Non-coding transcript identified by NONCODE: Sense No Exonic	chr13	100	100	NA	NA	NA	NA	NA	NA	NA	NA	NA	NA	NA	NA	NA	NA	NA	NA	NA	NA	NA	NA	NA	NA	NA	NA	NonCoding	6.78582
TC1400000276.rn.1	14.7297	13.6211	12.688	4.11736	4.13372e-06	0.000105085	MTA_TC0500002732.mm	predicted gene, 24322	chr14	+	MTA_TR0500009492.mm	NonCoding	18830386	18830420	11	NA	NA	MTA_TR0500009492.mm	MTA2Rn6	predicted gene, 24322	chr14	100	100	NA	NA	NA	NA	NA	NA	NA	NA	NA	NA	NA	NA	NA	NA	NA	NA	NA	NA	NA	NA	NA	NA	NA	NA	NonCoding	14.0684
TC1500002271.rn.1	4.36223	4.50692	4.18013	1.25423	4.23539e-06	0.000107235	MTA_TC1400002614.mm	Non-coding transcript identified by NONCODE: Linc	chr15	-	MTA_TR1400007860.mm	NonCoding	84708212	84709983	30	NA	NA	MTA_TR1400007860.mm	MTA2Rn6	Non-coding transcript identified by NONCODE: Linc	chr15	100	100	NA	NA	NA	NA	NA	NA	NA	NA	NA	NA	NA	NA	NA	NA	NA	NA	NA	NA	NA	NA	NA	NA	NA	NA	NonCoding	4.35608
TC1500002306.rn.1	5.46512	5.33578	4.90602	1.47335	4.24602e-06	0.000107465	MTA_TC1400002651.mm	predicted gene, 25724	chr15	-	MTA_TR1400007972.mm	NonCoding	88787151	88787281	30	NA	NA	MTA_TR1400007972.mm	MTA2Rn6	predicted gene, 25724	chr15	100	100	NA	NA	NA	NA	NA	NA	NA	NA	NA	NA	NA	NA	NA	NA	NA	NA	NA	NA	NA	NA	NA	NA	NA	NA	NonCoding	5.42351
TC1600000202.rn.1	6.29596	6.61101	5.56586	2.06357	4.2506e-06	0.000107541	MTA_TC1400001782.mm	Non-coding transcript identified by Luo, et al., Non-coding transcript identified by NONCODE: Linc	chr16	+	MTA_TR1400005607.mm	NonCoding	17599150	17600225	30	NA	NA	MTA_TR1400005607.mm	MTA2Rn6	Non-coding transcript identified by Luo, et al., Non-coding transcript identified by NONCODE: Linc	chr16	100	100	NA	NA	NA	NA	NA	NA	NA	NA	NA	NA	NA	NA	NA	NA	NA	NA	NA	NA	NA	NA	NA	NA	NA	NA	NonCoding	6.61977
TC1600000926.rn.1	4.76146	4.46366	4.40801	1.27762	4.25718e-06	0.000107583	MTA_TC0800001784.mm	Non-coding transcript identified by NONCODE: Sense No Exonic	chr16	+	MTA_TR0800005781.mm	NonCoding	77308334	77310294	30	NA	NA	MTA_TR0800005781.mm	MTA2Rn6	Non-coding transcript identified by NONCODE: Sense No Exonic	chr16	100	100	NA	NA	NA	NA	NA	NA	NA	NA	NA	NA	NA	NA	NA	NA	NA	NA	NA	NA	NA	NA	NA	NA	NA	NA	NonCoding	5.25934
TC1700000295.rn.1	7.29582	7.97585	8.80576	2.84799	4.27317e-06	0.000107874	Mirlet7f-1	microRNA let-7f-1	chr17	+	NR_031806	NonCoding	16418221	16418309	30	NA	100314277	NR_031806	RefSeq	Rattus norvegicus microRNA let-7f-1 (Mirlet7f-1), microRNA.	chr17	100	100	NA	NA	NA	NA	NA	NA	NA	NA	NA	NA	NA	NA	NA	NA	NA	NA	NA	NA	NA	NA	NA	NA	NA	NA	NonCoding	7.08876
TC1700000730.rn.1	3.3467	3.6202	3.65146	1.23521	4.29374e-06	0.000108235	MTA_TC1300001512.mm	Non-coding transcript identified by Luo, et al., Non-coding transcript identified by NONCODE: Linc	chr17	+	MTA_TR1300004126.mm	NonCoding	49472500	49473410	30	NA	NA	MTA_TR1300004126.mm	MTA2Rn6	Non-coding transcript identified by Luo, et al., Non-coding transcript identified by NONCODE: Linc	chr17	100	100	NA	NA	NA	NA	NA	NA	NA	NA	NA	NA	NA	NA	NA	NA	NA	NA	NA	NA	NA	NA	NA	NA	NA	NA	NonCoding	3.18316
TC1700000759.rn.1	4.61657	4.48104	4.78504	1.23456	4.31407e-06	0.000108708	MTA_TC1300001481.mm	Non-coding transcript identified by NONCODE: Linc, Non-coding transcript identified by Luo, et al.	chr17	+	MTA_TR1300004068.mm	NonCoding	52849150	52850948	30	NA	NA	MTA_TR1300004068.mm	MTA2Rn6	Non-coding transcript identified by NONCODE: Linc, Non-coding transcript identified by Luo, et al.	chr17	100	100	NA	NA	NA	NA	NA	NA	NA	NA	NA	NA	NA	NA	NA	NA	NA	NA	NA	NA	NA	NA	NA	NA	NA	NA	NonCoding	4.6251
TC1700001060.rn.1	7.91248	8.86255	4.92324	15.3409	4.32788e-06	0.000109016	MTA_TC0200000253.mm	Non-coding transcript identified by NONCODE: Sense No Exonic	chr17	+	MTA_TR0200000581.mm	NonCoding	81742749	81742952	30	NA	NA	MTA_TR0200000581.mm	MTA2Rn6	Non-coding transcript identified by NONCODE: Sense No Exonic	chr17	100	100	NA	NA	NA	NA	NA	NA	NA	NA	NA	NA	NA	NA	NA	NA	NA	NA	NA	NA	NA	NA	NA	NA	NA	NA	NonCoding	7.80927
TC1700002120.rn.1	6.63712	6.36243	6.14676	1.4048	4.33991e-06	0.000109279	MTA_TC0200000118.mm	predicted gene, 24315	chr17	-	MTA_TR0200000303.mm	NonCoding	71806044	71806172	30	NA	NA	MTA_TR0200000303.mm	MTA2Rn6	predicted gene, 24315	chr17	100	100	NA	NA	NA	NA	NA	NA	NA	NA	NA	NA	NA	NA	NA	NA	NA	NA	NA	NA	NA	NA	NA	NA	NA	NA	NonCoding	6.24695
TC1800001459.rn.1	3.71537	3.69468	4.00968	1.24401	4.36789e-06	0.000109903	MTA_TC1800001355.mm	Non-coding transcript identified by NONCODE: Linc	chr18	-	MTA_TR1800004146.mm	NonCoding	50565685	50565745	30	NA	NA	MTA_TR1800004146.mm	MTA2Rn6	Non-coding transcript identified by NONCODE: Linc	chr18	100	100	NA	NA	NA	NA	NA	NA	NA	NA	NA	NA	NA	NA	NA	NA	NA	NA	NA	NA	NA	NA	NA	NA	NA	NA	NonCoding	3.77177
TC1900001401.rn.1	3.94701	3.83661	4.38231	1.45973	4.42739e-06	0.000111237	RGD7582987_1	uncharacterized LOC102546888	chr19	-	mRNARGD7582989_1	NonCoding	40059523	40067145	30	NA	NA	mRNARGD7582989_1	Rat Genome Database	uncharacterized LOC102546888	chr19	100	100	NA	NA	NA	NA	NA	NA	NA	NA	NA	NA	NA	NA	NA	NA	NA	NA	NA	NA	NA	NA	NA	NA	NA	NA	NonCoding	3.83117
TC2000001353.rn.1	5.62558	5.1574	5.88322	1.65383	4.47959e-06	0.000112309	MTA_TC1000000720.mm	RNA for germline small RNA gsRNA194, complete sequence.	chr20	-	MTA_TR1000002274.mm	NonCoding	13753052	13753084	9	NA	NA	MTA_TR1000002274.mm	MTA2Rn6	RNA for germline small RNA gsRNA194, complete sequence.	chr20	100	100	NA	NA	NA	NA	NA	NA	NA	NA	NA	NA	NA	NA	NA	NA	NA	NA	NA	NA	NA	NA	NA	NA	NA	NA	NonCoding	6.07454
TC0100003114.rn.1	5.37208	5.06674	5.24676	1.23571	4.6258e-06	0.000115506	MTA_TC1900000122.mm	predicted gene 14968, Non-coding transcript identified by NONCODE: Linc, novel transcript	chr1	+	MTA_TR1900000641.mm	NonCoding	222018945	222020361	30	NA	NA	MTA_TR1900000641.mm	MTA2Rn6	predicted gene 14968, Non-coding transcript identified by NONCODE: Linc, novel transcript	chr1	100	100	NA	NA	NA	NA	NA	NA	NA	NA	NA	NA	NA	NA	NA	NA	NA	NA	NA	NA	NA	NA	NA	NA	NA	NA	NonCoding	5.23831
TC0100005530.rn.1	3.99882	3.77564	4.29652	1.43482	4.65414e-06	0.000116087	MTA_TC0700003117.mm	Non-coding transcript identified by Luo, et al., Non-coding transcript identified by NONCODE: Linc	chr1	-	MTA_TR0700011339.mm	NonCoding	116563824	116565423	30	NA	NA	MTA_TR0700011339.mm	MTA2Rn6	Non-coding transcript identified by Luo, et al., Non-coding transcript identified by NONCODE: Linc	chr1	100	100	NA	NA	NA	NA	NA	NA	NA	NA	NA	NA	NA	NA	NA	NA	NA	NA	NA	NA	NA	NA	NA	NA	NA	NA	NonCoding	3.99596
TC0100005552.rn.1	3.89349	4.0571	5.09669	2.30249	4.67376e-06	0.000116534	MTA_TC0700003234.mm	predicted gene, 25585	chr1	-	MTA_TR0700011485.mm	NonCoding	116731168	116731201	10	NA	NA	MTA_TR0700011485.mm	MTA2Rn6	predicted gene, 25585	chr1	100	100	NA	NA	NA	NA	NA	NA	NA	NA	NA	NA	NA	NA	NA	NA	NA	NA	NA	NA	NA	NA	NA	NA	NA	NA	NonCoding	3.33526
TC0100005559.rn.1	3.89349	4.0571	5.09669	2.30249	4.67591e-06	0.000116546	MTA_TC0700003186.mm	predicted gene, 22510	chr1	-	MTA_TR0700011433.mm	NonCoding	116748029	116748062	10	NA	NA	MTA_TR0700011433.mm	MTA2Rn6	predicted gene, 22510	chr1	100	100	NA	NA	NA	NA	NA	NA	NA	NA	NA	NA	NA	NA	NA	NA	NA	NA	NA	NA	NA	NA	NA	NA	NA	NA	NonCoding	3.33526
TC0100005647.rn.1	4.09841	4.02291	4.44789	1.34255	4.68685e-06	0.000116776	MTA_TC0700003397.mm	Non-coding transcript identified by Luo, et al., Non-coding transcript identified by NONCODE: Linc	chr1	-	MTA_TR0700011794.mm	NonCoding	122762543	122764057	30	NA	NA	MTA_TR0700011794.mm	MTA2Rn6	Non-coding transcript identified by Luo, et al., Non-coding transcript identified by NONCODE: Linc	chr1	100	100	NA	NA	NA	NA	NA	NA	NA	NA	NA	NA	NA	NA	NA	NA	NA	NA	NA	NA	NA	NA	NA	NA	NA	NA	NonCoding	4.26042
TC0200001135.rn.1	4.53468	4.88779	5.22094	1.60911	4.76781e-06	0.000118365	RGD7746293_1	uncharacterized LOC102547038	chr2	+	mRNARGD7746294_1	NonCoding	141812390	141824293	30	NA	NA	mRNARGD7746294_1	Rat Genome Database	uncharacterized LOC102547038	chr2	100	100	NA	NA	NA	NA	NA	NA	NA	NA	NA	NA	NA	NA	NA	NA	NA	NA	NA	NA	NA	NA	NA	NA	NA	NA	NonCoding	4.57264
TC0200001808.rn.1	4.33502	4.01912	4.26532	1.24478	4.78605e-06	0.000118689	MTA_TC0300000980.mm	Non-coding transcript identified by NONCODE: Sense No Exonic	chr2	+	MTA_TR0300003341.mm	NonCoding	200462451	200464854	30	NA	NA	MTA_TR0300003341.mm	MTA2Rn6	Non-coding transcript identified by NONCODE: Sense No Exonic	chr2	100	100	NA	NA	NA	NA	NA	NA	NA	NA	NA	NA	NA	NA	NA	NA	NA	NA	NA	NA	NA	NA	NA	NA	NA	NA	NonCoding	4.14121
TC0200002550.rn.1	4.27148	4.35517	3.93016	1.34258	4.78884e-06	0.000118716	RGD7652976_1	uncharacterized LOC102554243	chr2	-	mRNARGD7652978_1	NonCoding	12485681	12489210	30	NA	NA	mRNARGD7652978_1	Rat Genome Database	uncharacterized LOC102554243	chr2	100	100	NA	NA	NA	NA	NA	NA	NA	NA	NA	NA	NA	NA	NA	NA	NA	NA	NA	NA	NA	NA	NA	NA	NA	NA	NonCoding	4.16097
TC0200003090.rn.1	3.83149	3.48202	4.06956	1.50269	4.80952e-06	0.0001191	MTA_TC1500001222.mm	Non-coding transcript identified by Luo, et al., Non-coding transcript identified by NONCODE: Linc	chr2	-	MTA_TR1500003824.mm	NonCoding	62234924	62236159	30	NA	NA	MTA_TR1500003824.mm	MTA2Rn6	Non-coding transcript identified by Luo, et al., Non-coding transcript identified by NONCODE: Linc	chr2	100	100	NA	NA	NA	NA	NA	NA	NA	NA	NA	NA	NA	NA	NA	NA	NA	NA	NA	NA	NA	NA	NA	NA	NA	NA	NonCoding	3.59589
TC0200004480.rn.1	4.07299	3.75776	3.84527	1.24421	4.84691e-06	0.000119853	RGD7560306_1	uncharacterized LOC102547393	chr2	-	mRNARGD7560309_1	NonCoding	211578017	211584811	30	NA	NA	mRNARGD7560309_1	Rat Genome Database	uncharacterized LOC102547393	chr2	100	100	NA	NA	NA	NA	NA	NA	NA	NA	NA	NA	NA	NA	NA	NA	NA	NA	NA	NA	NA	NA	NA	NA	NA	NA	NonCoding	3.86984
TC0300000571.rn.1	4.05007	3.94265	4.24479	1.23297	4.88157e-06	0.000120623	MTA_TC0200000817.mm	Non-coding transcript identified by Luo, et al., Non-coding transcript identified by NONCODE: Linc	chr3	+	MTA_TR0200002793.mm	NonCoding	37163987	37165058	30	NA	NA	MTA_TR0200002793.mm	MTA2Rn6	Non-coding transcript identified by Luo, et al., Non-coding transcript identified by NONCODE: Linc	chr3	100	100	NA	NA	NA	NA	NA	NA	NA	NA	NA	NA	NA	NA	NA	NA	NA	NA	NA	NA	NA	NA	NA	NA	NA	NA	NonCoding	4.05837
TC0300000914.rn.1	3.53754	3.63871	4.21246	1.59652	4.90523e-06	0.000121165	MTA_TC0200001141.mm	Non-coding transcript identified by NONCODE: Antisense	chr3	+	MTA_TR0200003831.mm	NonCoding	64560087	64561783	30	NA	NA	MTA_TR0200003831.mm	MTA2Rn6	Non-coding transcript identified by NONCODE: Antisense	chr3	100	100	NA	NA	NA	NA	NA	NA	NA	NA	NA	NA	NA	NA	NA	NA	NA	NA	NA	NA	NA	NA	NA	NA	NA	NA	NonCoding	3.37483
TC0300001225.rn.1	3.90335	3.85978	4.19123	1.25828	4.91049e-06	0.000121251	MTA_TC0200001476.mm	Non-coding transcript identified by NONCODE: Linc	chr3	+	MTA_TR0200004785.mm	NonCoding	85705406	85707352	30	NA	NA	MTA_TR0200004785.mm	MTA2Rn6	Non-coding transcript identified by NONCODE: Linc	chr3	100	100	NA	NA	NA	NA	NA	NA	NA	NA	NA	NA	NA	NA	NA	NA	NA	NA	NA	NA	NA	NA	NA	NA	NA	NA	NonCoding	3.5628
TC0300001571.rn.1	4.43588	4.11786	4.39165	1.24662	4.93364e-06	0.000121735	RGD7651319_1	barrier-to-autointegration factor-like	chr3	+	mRNARGD7651321_1	Pseudogene	113688232	113690362	30	NA	NA	mRNARGD7651321_1	Rat Genome Database	barrier-to-autointegration factor-like	chr3	100	100	NA	NA	NA	NA	NA	NA	NA	NA	NA	NA	NA	NA	NA	NA	NA	NA	NA	NA	NA	NA	NA	NA	NA	NA	Pseudogene	4.47739
TC0300002945.rn.1	4.93177	4.74071	5.26725	1.44047	4.96778e-06	0.000122446	RGD7740468_1	uncharacterized LOC102546817	chr3	-	mRNARGD7740470_1	NonCoding	15345987	15348178	30	NA	NA	mRNARGD7740470_1	Rat Genome Database	uncharacterized LOC102546817	chr3	100	100	NA	NA	NA	NA	NA	NA	NA	NA	NA	NA	NA	NA	NA	NA	NA	NA	NA	NA	NA	NA	NA	NA	NA	NA	NonCoding	4.91991
TC0400001016.rn.1	4.29683	4.09166	4.52635	1.35163	5.04191e-06	0.000123874	MTA_TC0600002352.mm	Non-coding transcript identified by NONCODE: Linc	chr4	+	MTA_TR0600007781.mm	NonCoding	88662371	88662432	30	NA	NA	MTA_TR0600007781.mm	MTA2Rn6	Non-coding transcript identified by NONCODE: Linc	chr4	100	100	NA	NA	NA	NA	NA	NA	NA	NA	NA	NA	NA	NA	NA	NA	NA	NA	NA	NA	NA	NA	NA	NA	NA	NA	NonCoding	4.04999
TC0400001996.rn.1	6.86024	6.95455	5.52732	2.6893	5.12241e-06	0.000125717	MTA_TC0600001669.mm	Non-coding transcript identified by Luo, et al., Non-coding transcript identified by NONCODE: Linc	chr4	+	MTA_TR0600005623.mm	NonCoding	175703586	175707023	50	NA	NA	MTA_TR0600005623.mm	MTA2Rn6	Non-coding transcript identified by Luo, et al., Non-coding transcript identified by NONCODE: Linc	chr4	100	100	NA	NA	NA	NA	NA	NA	NA	NA	NA	NA	NA	NA	NA	NA	NA	NA	NA	NA	NA	NA	NA	NA	NA	NA	NonCoding	7.13304
TC0400002892.rn.1	3.22982	2.94785	3.54754	1.51539	5.16446e-06	0.000126659	MTA_TC0600002272.mm	Non-coding transcript identified by Luo, et al., Non-coding transcript identified by NONCODE: Linc	chr4	-	MTA_TR0600007511.mm	NonCoding	82029967	82033517	30	NA	NA	MTA_TR0600007511.mm	MTA2Rn6	Non-coding transcript identified by Luo, et al., Non-coding transcript identified by NONCODE: Linc	chr4	100	100	NA	NA	NA	NA	NA	NA	NA	NA	NA	NA	NA	NA	NA	NA	NA	NA	NA	NA	NA	NA	NA	NA	NA	NA	NonCoding	3.22661
TC0400003385.rn.1	7.43618	7.66537	4.93439	6.63907	5.21881e-06	0.000127855	MTA_TC0600002765.mm	Non-coding transcript identified by NONCODE: Sense No Exonic	chr4	-	MTA_TR0600009099.mm	NonCoding	125794537	125795254	30	NA	NA	MTA_TR0600009099.mm	MTA2Rn6	Non-coding transcript identified by NONCODE: Sense No Exonic	chr4	100	100	NA	NA	NA	NA	NA	NA	NA	NA	NA	NA	NA	NA	NA	NA	NA	NA	NA	NA	NA	NA	NA	NA	NA	NA	NonCoding	7.36205
TC0400003613.rn.1	4.3107	4.36691	4.70085	1.31053	5.2474e-06	0.000128464	MTA_TC0600002985.mm	Non-coding transcript identified by Luo, et al., Non-coding transcript identified by NONCODE: Linc	chr4	-	MTA_TR0600009770.mm	NonCoding	149580314	149584220	30	NA	NA	MTA_TR0600009770.mm	MTA2Rn6	Non-coding transcript identified by Luo, et al., Non-coding transcript identified by NONCODE: Linc	chr4	100	100	NA	NA	NA	NA	NA	NA	NA	NA	NA	NA	NA	NA	NA	NA	NA	NA	NA	NA	NA	NA	NA	NA	NA	NA	NonCoding	4.337
TC0500002417.rn.1	3.5616	3.73628	4.05917	1.41184	5.30549e-06	0.000129527	MTA_TC0400002306.mm	Non-coding transcript identified by Luo, et al., Non-coding transcript identified by NONCODE: Linc	chr5	-	MTA_TR0400007900.mm	NonCoding	38534871	38542464	30	NA	NA	MTA_TR0400007900.mm	MTA2Rn6	Non-coding transcript identified by Luo, et al., Non-coding transcript identified by NONCODE: Linc	chr5	100	100	NA	NA	NA	NA	NA	NA	NA	NA	NA	NA	NA	NA	NA	NA	NA	NA	NA	NA	NA	NA	NA	NA	NA	NA	NonCoding	3.41609
TC0600001257.rn.1	3.48928	3.34016	3.66586	1.25328	5.30773e-06	0.000129527	RGD7514181_1	uncharacterized LOC102546608	chr6	+	mRNARGD7514183_1	NonCoding	113020271	113048915	30	NA	NA	mRNARGD7514183_1	Rat Genome Database	uncharacterized LOC102546608	chr6	100	100	NA	NA	NA	NA	NA	NA	NA	NA	NA	NA	NA	NA	NA	NA	NA	NA	NA	NA	NA	NA	NA	NA	NA	NA	NonCoding	3.32883
TC0600002225.rn.1	3.37255	3.31213	3.60544	1.22545	5.32415e-06	0.000129881	MTA_TC1200001546.mm	Non-coding transcript identified by NONCODE: Linc, Non-coding transcript identified by Luo, et al.	chr6	-	MTA_TR1200004348.mm	NonCoding	44559046	44564397	30	NA	NA	MTA_TR1200004348.mm	MTA2Rn6	Non-coding transcript identified by NONCODE: Linc, Non-coding transcript identified by Luo, et al.	chr6	100	100	NA	NA	NA	NA	NA	NA	NA	NA	NA	NA	NA	NA	NA	NA	NA	NA	NA	NA	NA	NA	NA	NA	NA	NA	NonCoding	3.08455
TC0600002385.rn.1	3.51772	3.52335	4.23934	1.64903	5.32856e-06	0.000129943	MTA_TC1200001677.mm	Non-coding transcript identified by NONCODE: Antisense	chr6	-	MTA_TR1200004714.mm	NonCoding	61786378	61789220	30	NA	NA	MTA_TR1200004714.mm	MTA2Rn6	Non-coding transcript identified by NONCODE: Antisense	chr6	100	100	NA	NA	NA	NA	NA	NA	NA	NA	NA	NA	NA	NA	NA	NA	NA	NA	NA	NA	NA	NA	NA	NA	NA	NA	NonCoding	3.41664
TC0700000011.rn.1	5.44321	5.55482	4.78145	1.70926	5.38164e-06	0.000131098	RGD7733210_1	uncharacterized LOC102550281	chr7	+	mRNARGD7733211_1	NonCoding	1587118	1591724	30	NA	NA	mRNARGD7733211_1	Rat Genome Database	uncharacterized LOC102550281	chr7	100	100	NA	NA	NA	NA	NA	NA	NA	NA	NA	NA	NA	NA	NA	NA	NA	NA	NA	NA	NA	NA	NA	NA	NA	NA	NonCoding	4.15145
TC0800000193.rn.1	4.98125	4.55401	4.66171	1.34466	5.55382e-06	0.000134625	MTA_TC0900000170.mm	predicted gene, 23316	chr8	+	MTA_TR0900000495.mm	NonCoding	21492509	21492621	30	NA	NA	MTA_TR0900000495.mm	MTA2Rn6	predicted gene, 23316	chr8	100	100	NA	NA	NA	NA	NA	NA	NA	NA	NA	NA	NA	NA	NA	NA	NA	NA	NA	NA	NA	NA	NA	NA	NA	NA	NonCoding	5.06216
TC0800000427.rn.1	4.59824	4.49817	4.31607	1.21602	5.58706e-06	0.000135336	RGD7674986_1	uncharacterized LOC102550569	chr8	+	mRNARGD7674987_1	NonCoding	40952045	40991498	35	NA	NA	mRNARGD7674987_1	Rat Genome Database	uncharacterized LOC102550569	chr8	100	100	NA	NA	NA	NA	NA	NA	NA	NA	NA	NA	NA	NA	NA	NA	NA	NA	NA	NA	NA	NA	NA	NA	NA	NA	NonCoding	3.58263
TC0800000795.rn.1	3.7454	3.73371	4.24794	1.42823	5.59909e-06	0.00013558	MTA_TC0900000707.mm	Non-coding transcript identified by NONCODE: Antisense	chr8	+	MTA_TR0900002188.mm	NonCoding	62325260	62327258	30	NA	NA	MTA_TR0900002188.mm	MTA2Rn6	Non-coding transcript identified by NONCODE: Antisense	chr8	100	100	NA	NA	NA	NA	NA	NA	NA	NA	NA	NA	NA	NA	NA	NA	NA	NA	NA	NA	NA	NA	NA	NA	NA	NA	NonCoding	3.54654
TC0800001006.rn.1	5.27804	5.47529	4.53264	1.92205	5.6044e-06	0.00013566	MTA_TC0900000897.mm	Non-coding transcript identified by NONCODE: Sense No Exonic	chr8	+	MTA_TR0900002818.mm	NonCoding	75022266	75026318	30	NA	NA	MTA_TR0900002818.mm	MTA2Rn6	Non-coding transcript identified by NONCODE: Sense No Exonic	chr8	100	100	NA	NA	NA	NA	NA	NA	NA	NA	NA	NA	NA	NA	NA	NA	NA	NA	NA	NA	NA	NA	NA	NA	NA	NA	NonCoding	5.84184
TC0800002221.rn.1	6.12707	6.35557	5.97248	1.30413	5.62438e-06	0.000136048	MTA_TC0900002014.mm	predicted gene, 24188	chr8	-	MTA_TR0900006480.mm	NonCoding	36708104	36708202	30	NA	NA	MTA_TR0900006480.mm	MTA2Rn6	predicted gene, 24188	chr8	100	100	NA	NA	NA	NA	NA	NA	NA	NA	NA	NA	NA	NA	NA	NA	NA	NA	NA	NA	NA	NA	NA	NA	NA	NA	NonCoding	6.01861
TC0800003257.rn.1	3.23514	3.24331	3.67083	1.35256	5.683e-06	0.000137321	MTA_TC0900002955.mm	Non-coding transcript identified by Luo, et al., Non-coding transcript identified by NONCODE: Linc	chr8	-	MTA_TR0900009524.mm	NonCoding	110366072	110368292	30	NA	NA	MTA_TR0900009524.mm	MTA2Rn6	Non-coding transcript identified by Luo, et al., Non-coding transcript identified by NONCODE: Linc	chr8	100	100	NA	NA	NA	NA	NA	NA	NA	NA	NA	NA	NA	NA	NA	NA	NA	NA	NA	NA	NA	NA	NA	NA	NA	NA	NonCoding	3.06625
TC0900000996.rn.1	4.23515	4.51005	4.36774	1.2099	5.71373e-06	0.000137919	MTA_TC0100000714.mm	Non-coding transcript identified by Luo, et al., Non-coding transcript identified by NONCODE: Linc	chr9	+	MTA_TR0100002324.mm	NonCoding	88680163	88680932	30	NA	NA	MTA_TR0100002324.mm	MTA2Rn6	Non-coding transcript identified by Luo, et al., Non-coding transcript identified by NONCODE: Linc	chr9	100	100	NA	NA	NA	NA	NA	NA	NA	NA	NA	NA	NA	NA	NA	NA	NA	NA	NA	NA	NA	NA	NA	NA	NA	NA	NonCoding	3.88858
TC0900001905.rn.1	6.80706	6.76413	8.86536	4.29076	5.7416e-06	0.000138494	RGD1560362	actin related protein 2/3 complex, subunit 5-like, pseudogene 1	chr9	-	RGD1560362.aSep08-unspliced	Pseudogene	49794994	49795936	30	NA	NA	RGD1560362.aSep08-unspliced	Ace View	actin related protein 2/3 complex, subunit 5-like, pseudogene 1	chr9	100	100	NA	NA	NA	NA	NA	NA	NA	NA	NA	NA	NA	NA	NA	NA	NA	NA	NA	NA	NA	NA	NA	NA	NA	NA	Pseudogene	6.74646
TC0900002025.rn.1	4.03932	4.12927	3.74692	1.30347	5.76866e-06	0.00013905	RGD7547512_1	uncharacterized LOC102550515	chr9	-	mRNARGD7547514_1	NonCoding	65273762	65279554	30	NA	NA	mRNARGD7547514_1	Rat Genome Database	uncharacterized LOC102550515	chr9	100	100	NA	NA	NA	NA	NA	NA	NA	NA	NA	NA	NA	NA	NA	NA	NA	NA	NA	NA	NA	NA	NA	NA	NA	NA	NonCoding	3.89129
TC0X00000344.rn.1	4.35453	4.04746	4.24943	1.2372	5.85724e-06	0.000140938	MTA_TC0X00003299.mm	predicted gene, 23867, Non-coding transcript identified by NONCODE: Linc	chrX	+	MTA_TR0X00009097.mm	NonCoding	34159310	34160103	30	NA	NA	MTA_TR0X00009097.mm	MTA2Rn6	predicted gene, 23867, Non-coding transcript identified by NONCODE: Linc	chrX	100	100	NA	NA	NA	NA	NA	NA	NA	NA	NA	NA	NA	NA	NA	NA	NA	NA	NA	NA	NA	NA	NA	NA	NA	NA	NonCoding	4.18872
TC0X00001262.rn.1	11.9302	11.9646	10.7725	2.28491	5.88238e-06	0.000141494	MTA_TC1900000144.mm	Non-coding transcript identified by NONCODE: Antisense	chrX	+	MTA_TR1900000728.mm	NonCoding	153490316	153490521	30	NA	NA	MTA_TR1900000728.mm	MTA2Rn6	Non-coding transcript identified by NONCODE: Antisense	chrX	100	100	NA	NA	NA	NA	NA	NA	NA	NA	NA	NA	NA	NA	NA	NA	NA	NA	NA	NA	NA	NA	NA	NA	NA	NA	NonCoding	12.6079
TC0X00001817.rn.1	4.09689	4.05802	4.61547	1.47166	5.8985e-06	0.000141755	MTA_TC0X00002578.mm	Non-coding transcript identified by NONCODE: Sense No Exonic	chrX	-	MTA_TR0X00007165.mm	NonCoding	56531741	56534938	30	NA	NA	MTA_TR0X00007165.mm	MTA2Rn6	Non-coding transcript identified by NONCODE: Sense No Exonic	chrX	100	100	NA	NA	NA	NA	NA	NA	NA	NA	NA	NA	NA	NA	NA	NA	NA	NA	NA	NA	NA	NA	NA	NA	NA	NA	NonCoding	4.09203
TC0X00001978.rn.1	4.0121	4.42639	4.02319	1.33265	5.89943e-06	0.000141755	RGD7560290_1	uncharacterized LOC102547229	chrX	-	mRNARGD7560291_1	NonCoding	73197186	73200809	30	NA	NA	mRNARGD7560291_1	Rat Genome Database	uncharacterized LOC102547229	chrX	100	100	NA	NA	NA	NA	NA	NA	NA	NA	NA	NA	NA	NA	NA	NA	NA	NA	NA	NA	NA	NA	NA	NA	NA	NA	NonCoding	3.77536
TC0X00002039.rn.1	4.57115	4.22019	4.60062	1.30173	5.92633e-06	0.000142352	RGD7503608_1	uncharacterized LOC102547322	chrX	-	mRNARGD7503610_1	NonCoding	76285689	76288707	40	NA	NA	mRNARGD7503610_1	Rat Genome Database	uncharacterized LOC102547322	chrX	100	100	NA	NA	NA	NA	NA	NA	NA	NA	NA	NA	NA	NA	NA	NA	NA	NA	NA	NA	NA	NA	NA	NA	NA	NA	NonCoding	4.44575
TC1000001184.rn.1	4.4166	4.7602	4.1326	1.54499	6.09593e-06	0.000145987	MTA_TC1100001178.mm	Non-coding transcript identified by NONCODE: Sense No Exonic	chr10	+	MTA_TR1100004432.mm	NonCoding	66715814	66719494	30	NA	NA	MTA_TR1100004432.mm	MTA2Rn6	Non-coding transcript identified by NONCODE: Sense No Exonic	chr10	100	100	NA	NA	NA	NA	NA	NA	NA	NA	NA	NA	NA	NA	NA	NA	NA	NA	NA	NA	NA	NA	NA	NA	NA	NA	NonCoding	4.40875
TC1000001189.rn.1	4.10268	4.0843	4.51711	1.34986	6.09656e-06	0.000145987	RGD7655370_1	uncharacterized LOC102550234	chr10	+	mRNARGD7655371_1	NonCoding	66972000	66973369	30	NA	NA	mRNARGD7655371_1	Rat Genome Database	uncharacterized LOC102550234	chr10	100	100	NA	NA	NA	NA	NA	NA	NA	NA	NA	NA	NA	NA	NA	NA	NA	NA	NA	NA	NA	NA	NA	NA	NA	NA	NonCoding	3.85772
TC1000002927.rn.1	4.40091	3.73767	4.00501	1.58364	6.18889e-06	0.000147987	MTA_TC1100002867.mm	Non-coding transcript identified by NONCODE: Linc, Non-coding transcript identified by Luo, et al.	chr10	-	MTA_TR1100010687.mm	NonCoding	46460648	46472364	30	NA	NA	MTA_TR1100010687.mm	MTA2Rn6	Non-coding transcript identified by NONCODE: Linc, Non-coding transcript identified by Luo, et al.	chr10	100	100	NA	NA	NA	NA	NA	NA	NA	NA	NA	NA	NA	NA	NA	NA	NA	NA	NA	NA	NA	NA	NA	NA	NA	NA	NonCoding	4.26542
TC1100000087.rn.1	4.80142	4.63207	5.4578	1.77243	6.27042e-06	0.000149756	MTA_TC1600000857.mm	Non-coding transcript identified by NONCODE: Linc, Non-coding transcript identified by Luo, et al.	chr11	+	MTA_TR1600002965.mm	NonCoding	14869178	14871986	18	NA	NA	MTA_TR1600002965.mm	MTA2Rn6	Non-coding transcript identified by NONCODE: Linc, Non-coding transcript identified by Luo, et al.	chr11	100	100	NA	NA	NA	NA	NA	NA	NA	NA	NA	NA	NA	NA	NA	NA	NA	NA	NA	NA	NA	NA	NA	NA	NA	NA	NonCoding	4.66011
TC1100000197.rn.1	4.52883	3.90734	4.50293	1.53847	6.27157e-06	0.000149756	NA	NA	chr11	+	NA	NonCoding	28945551	28946057	30	NA	NA	NONRATT012853	NONCODE	Non-coding transcript identified by NONCODE	chr11	100	100	NA	NA	NA	NA	NA	NA	NA	NA	NA	NA	NA	NA	NA	NA	NA	NA	NA	NA	NA	NA	NA	NA	NA	NA	NonCoding	4.23863
TC1200000044.rn.1	4.0965	3.8507	4.17738	1.25413	6.29054e-06	0.000150001	MTA_TC0800000023.mm	predicted gene 16553, Non-coding transcript identified by NONCODE: Antisense, putative novel transcript	chr12	+	MTA_TR0800000100.mm	NonCoding	2264320	2337709	30	NA	NA	MTA_TR0800000100.mm	MTA2Rn6	predicted gene 16553, Non-coding transcript identified by NONCODE: Antisense, putative novel transcript	chr12	100	100	NA	NA	NA	NA	NA	NA	NA	NA	NA	NA	NA	NA	NA	NA	NA	NA	NA	NA	NA	NA	NA	NA	NA	NA	NonCoding	4.31452
TC1200000549.rn.1	3.63332	3.55636	3.82082	1.20119	6.296e-06	0.000150027	MTA_TC0500003287.mm	Non-coding transcript identified by NONCODE: Sense No Exonic	chr12	+	MTA_TR0500011755.mm	NonCoding	32133141	32134762	30	NA	NA	MTA_TR0500011755.mm	MTA2Rn6	Non-coding transcript identified by NONCODE: Sense No Exonic	chr12	100	100	NA	NA	NA	NA	NA	NA	NA	NA	NA	NA	NA	NA	NA	NA	NA	NA	NA	NA	NA	NA	NA	NA	NA	NA	NonCoding	3.57832
TC1200001561.rn.1	5.01944	5.2505	3.95663	2.45185	6.35063e-06	0.00015112	MTA_TC0500001419.mm	Non-coding transcript identified by NONCODE: Sense No Exonic	chr12	-	MTA_TR0500004947.mm	NonCoding	38623323	38628589	30	NA	NA	MTA_TR0500004947.mm	MTA2Rn6	Non-coding transcript identified by NONCODE: Sense No Exonic	chr12	100	100	NA	NA	NA	NA	NA	NA	NA	NA	NA	NA	NA	NA	NA	NA	NA	NA	NA	NA	NA	NA	NA	NA	NA	NA	NonCoding	5.07339
TC1200001685.rn.1	4.37491	4.40136	5.07685	1.62669	6.35993e-06	0.000151289	MTA_TC0500001311.mm	Non-coding transcript identified by NONCODE: Linc	chr12	-	MTA_TR0500004495.mm	NonCoding	43639439	43640810	30	NA	NA	MTA_TR0500004495.mm	MTA2Rn6	Non-coding transcript identified by NONCODE: Linc	chr12	100	100	NA	NA	NA	NA	NA	NA	NA	NA	NA	NA	NA	NA	NA	NA	NA	NA	NA	NA	NA	NA	NA	NA	NA	NA	NonCoding	4.26952
TC1300000442.rn.1	4.40829	3.86881	4.54539	1.59834	6.37732e-06	0.000151546	MTA_TC0100001336.mm	nuclear encoded rRNA 5S 219	chr13	+	MTA_TR0100004376.mm	NonCoding	67073504	67073548	21	NA	NA	MTA_TR0100004376.mm	MTA2Rn6	nuclear encoded rRNA 5S 219	chr13	100	100	NA	NA	NA	NA	NA	NA	NA	NA	NA	NA	NA	NA	NA	NA	NA	NA	NA	NA	NA	NA	NA	NA	NA	NA	NonCoding	4.20688
TC1300002119.rn.1	5.31913	5.50147	4.57877	1.89567	6.38734e-06	0.000151679	MTA_TC0100003724.mm	Non-coding transcript identified by NONCODE: Antisense	chr13	-	MTA_TR0100011937.mm	NonCoding	101718163	101725085	50	NA	NA	MTA_TR0100011937.mm	MTA2Rn6	Non-coding transcript identified by NONCODE: Antisense	chr13	100	100	NA	NA	NA	NA	NA	NA	NA	NA	NA	NA	NA	NA	NA	NA	NA	NA	NA	NA	NA	NA	NA	NA	NA	NA	NonCoding	5.42866
TC1400001217.rn.1	3.63961	3.51583	3.91988	1.32322	6.40659e-06	0.000151979	MTA_TC1400002006.mm	Non-coding transcript identified by NONCODE: Antisense	chr14	-	MTA_TR1400006115.mm	NonCoding	1113290	1114674	30	NA	NA	MTA_TR1400006115.mm	MTA2Rn6	Non-coding transcript identified by NONCODE: Antisense	chr14	100	100	NA	NA	NA	NA	NA	NA	NA	NA	NA	NA	NA	NA	NA	NA	NA	NA	NA	NA	NA	NA	NA	NA	NA	NA	NonCoding	3.62146
TC1400001406.rn.1	3.99198	3.92745	4.22664	1.23046	6.42228e-06	0.000152246	RGD7501046_1	uncharacterized LOC102552460	chr14	-	mRNARGD7501048_1	NonCoding	11652512	11657559	30	NA	NA	mRNARGD7501048_1	Rat Genome Database	uncharacterized LOC102552460	chr14	100	100	NA	NA	NA	NA	NA	NA	NA	NA	NA	NA	NA	NA	NA	NA	NA	NA	NA	NA	NA	NA	NA	NA	NA	NA	NonCoding	3.84861
TC1500002183.rn.1	4.2387	4.22507	4.63634	1.32986	6.55165e-06	0.000154833	MTA_TC1400002516.mm	Non-coding transcript identified by NONCODE: Sense No Exonic	chr15	-	MTA_TR1400007719.mm	NonCoding	69931022	69932912	30	NA	NA	MTA_TR1400007719.mm	MTA2Rn6	Non-coding transcript identified by NONCODE: Sense No Exonic	chr15	100	100	NA	NA	NA	NA	NA	NA	NA	NA	NA	NA	NA	NA	NA	NA	NA	NA	NA	NA	NA	NA	NA	NA	NA	NA	NonCoding	4.23963
TC1500002287.rn.1	3.7583	3.59816	4.02088	1.34045	6.56041e-06	0.000154882	RGD7632669_1	uncharacterized LOC102546300	chr15	-	mRNARGD7632671_1	NonCoding	87215969	87222292	30	NA	NA	mRNARGD7632671_1	Rat Genome Database	uncharacterized LOC102546300	chr15	100	100	NA	NA	NA	NA	NA	NA	NA	NA	NA	NA	NA	NA	NA	NA	NA	NA	NA	NA	NA	NA	NA	NA	NA	NA	NonCoding	4.13255
TC1500002291.rn.1	4.67704	4.41809	4.80332	1.30607	6.56049e-06	0.000154882	RGD7615992_1	uncharacterized LOC102550034	chr15	-	mRNARGD7615995_1	NonCoding	87622935	87625193	50	NA	NA	mRNARGD7615995_1	Rat Genome Database	uncharacterized LOC102550034	chr15	100	100	NA	NA	NA	NA	NA	NA	NA	NA	NA	NA	NA	NA	NA	NA	NA	NA	NA	NA	NA	NA	NA	NA	NA	NA	NonCoding	4.61811
TC1600000512.rn.1	4.07479	4.03715	4.51847	1.39603	6.57827e-06	0.000155249	MTA_TC0800002210.mm	Non-coding transcript identified by NONCODE: Linc	chr16	+	MTA_TR0800006862.mm	NonCoding	45580500	45581972	30	NA	NA	MTA_TR0800006862.mm	MTA2Rn6	Non-coding transcript identified by NONCODE: Linc	chr16	100	100	NA	NA	NA	NA	NA	NA	NA	NA	NA	NA	NA	NA	NA	NA	NA	NA	NA	NA	NA	NA	NA	NA	NA	NA	NonCoding	4.0336
TC1600002105.rn.1	4.07459	4.25061	4.5152	1.35718	6.72292e-06	0.000158391	MTA_TC0800000047.mm	Non-coding transcript identified by Luo, et al., Non-coding transcript identified by NONCODE: Linc	chr16	-	MTA_TR0800000201.mm	NonCoding	89381090	89381700	30	NA	NA	MTA_TR0800000201.mm	MTA2Rn6	Non-coding transcript identified by Luo, et al., Non-coding transcript identified by NONCODE: Linc	chr16	100	100	NA	NA	NA	NA	NA	NA	NA	NA	NA	NA	NA	NA	NA	NA	NA	NA	NA	NA	NA	NA	NA	NA	NA	NA	NonCoding	4.30646
TC1700000966.rn.1	3.94838	3.64256	3.80702	1.23612	6.76391e-06	0.000159248	MTA_TC0200002917.mm	Non-coding transcript identified by NONCODE: Sense No Exonic	chr17	+	MTA_TR0200010221.mm	NonCoding	74940963	74942713	30	NA	NA	MTA_TR0200010221.mm	MTA2Rn6	Non-coding transcript identified by NONCODE: Sense No Exonic	chr17	100	100	NA	NA	NA	NA	NA	NA	NA	NA	NA	NA	NA	NA	NA	NA	NA	NA	NA	NA	NA	NA	NA	NA	NA	NA	NonCoding	3.68772
TC1700000968.rn.1	5.60661	6.57772	5.3221	2.3877	6.76978e-06	0.000159332	MTA_TC0200002915.mm	Non-coding transcript identified by NONCODE: Sense No Exonic	chr17	+	MTA_TR0200010219.mm	NonCoding	75099537	75100582	30	NA	NA	MTA_TR0200010219.mm	MTA2Rn6	Non-coding transcript identified by NONCODE: Sense No Exonic	chr17	100	100	NA	NA	NA	NA	NA	NA	NA	NA	NA	NA	NA	NA	NA	NA	NA	NA	NA	NA	NA	NA	NA	NA	NA	NA	NonCoding	5.01126
TC1700001071.rn.1	3.61445	3.37543	3.69335	1.24653	6.80953e-06	0.000160212	MTA_TC0200000285.mm	Non-coding transcript identified by NONCODE: Antisense	chr17	+	MTA_TR0200000629.mm	NonCoding	84156218	84159583	30	NA	NA	MTA_TR0200000629.mm	MTA2Rn6	Non-coding transcript identified by NONCODE: Antisense	chr17	100	100	NA	NA	NA	NA	NA	NA	NA	NA	NA	NA	NA	NA	NA	NA	NA	NA	NA	NA	NA	NA	NA	NA	NA	NA	NonCoding	3.52264
TC1700001246.rn.1	6.68701	6.39676	6.12549	1.47583	6.82813e-06	0.00016054	MTA_TC1300000717.mm	Non-coding transcript identified by NONCODE: Linc, Non-coding transcript identified by Luo, et al.	chr17	-	MTA_TR1300002027.mm	NonCoding	6325532	6327289	28	NA	NA	MTA_TR1300002027.mm	MTA2Rn6	Non-coding transcript identified by NONCODE: Linc, Non-coding transcript identified by Luo, et al.	chr17	100	100	NA	NA	NA	NA	NA	NA	NA	NA	NA	NA	NA	NA	NA	NA	NA	NA	NA	NA	NA	NA	NA	NA	NA	NA	NonCoding	6.153
TC1800001611.rn.1	3.48305	3.50518	3.8052	1.2502	6.88155e-06	0.000161521	MTA_TC1800001493.mm	RNA for germline small RNA gsRNA365, complete sequence.	chr18	-	MTA_TR1800004512.mm	NonCoding	62787035	62787095	30	NA	NA	MTA_TR1800004512.mm	MTA2Rn6	RNA for germline small RNA gsRNA365, complete sequence.	chr18	100	100	NA	NA	NA	NA	NA	NA	NA	NA	NA	NA	NA	NA	NA	NA	NA	NA	NA	NA	NA	NA	NA	NA	NA	NA	NonCoding	3.5499
TC1900001560.rn.1	4.31865	4.35009	4.73318	1.33287	6.93508e-06	0.000162638	RGD7686632_1	uncharacterized LOC102548854	chr19	-	mRNARGD7686634_1	NonCoding	51182710	51186236	30	NA	NA	mRNARGD7686634_1	Rat Genome Database	uncharacterized LOC102548854	chr19	100	100	NA	NA	NA	NA	NA	NA	NA	NA	NA	NA	NA	NA	NA	NA	NA	NA	NA	NA	NA	NA	NA	NA	NA	NA	NonCoding	4.34756
TC2000000389.rn.1	4.49717	4.2573	4.53532	1.21252	6.93623e-06	0.000162638	MTA_TC1000002447.mm	Non-coding transcript identified by Luo, et al., Non-coding transcript identified by NONCODE: Linc	chr20	+	MTA_TR1000007643.mm	NonCoding	11148314	11149680	30	NA	NA	MTA_TR1000007643.mm	MTA2Rn6	Non-coding transcript identified by Luo, et al., Non-coding transcript identified by NONCODE: Linc	chr20	100	100	NA	NA	NA	NA	NA	NA	NA	NA	NA	NA	NA	NA	NA	NA	NA	NA	NA	NA	NA	NA	NA	NA	NA	NA	NonCoding	4.21875
TC0100000039.rn.1	3.88725	3.96067	4.29884	1.33015	7.0717e-06	0.00016542	MTA_TC1000000064.mm	Non-coding transcript identified by NONCODE: Linc	chr1	+	MTA_TR1000000242.mm	NonCoding	3427576	3428672	30	NA	NA	MTA_TR1000000242.mm	MTA2Rn6	Non-coding transcript identified by NONCODE: Linc	chr1	100	100	NA	NA	NA	NA	NA	NA	NA	NA	NA	NA	NA	NA	NA	NA	NA	NA	NA	NA	NA	NA	NA	NA	NA	NA	NonCoding	3.7007
TC0100000361.rn.1	3.73896	3.79092	4.19663	1.37332	7.08247e-06	0.000165503	RGD7665270_1	uncharacterized LOC102553688	chr1	+	mRNARGD7665272_1	NonCoding	34827997	34842653	30	NA	NA	mRNARGD7665272_1	Rat Genome Database	uncharacterized LOC102553688	chr1	100	100	NA	NA	NA	NA	NA	NA	NA	NA	NA	NA	NA	NA	NA	NA	NA	NA	NA	NA	NA	NA	NA	NA	NA	NA	NonCoding	3.68583
TC0100000708.rn.1	6.8747	6.90994	5.05515	3.61699	7.09608e-06	0.000165765	MTA_TC0700002136.mm	PREDICTED: uncharacterized LOC100861805 (LOC100861805), miscRNA.	chr1	+	MTA_TR0700007802.mm	NonCoding	64086628	64087803	30	NA	NA	MTA_TR0700007802.mm	MTA2Rn6	PREDICTED: uncharacterized LOC100861805 (LOC100861805), miscRNA.	chr1	100	100	NA	NA	NA	NA	NA	NA	NA	NA	NA	NA	NA	NA	NA	NA	NA	NA	NA	NA	NA	NA	NA	NA	NA	NA	NonCoding	7.03829
TC0100003321.rn.1	4.31856	3.84754	4.26105	1.38609	7.21838e-06	0.000168108	RGD7668904_1	uncharacterized LOC102554711	chr1	+	mRNARGD7668906_1	NonCoding	234634599	234639317	30	NA	NA	mRNARGD7668906_1	Rat Genome Database	uncharacterized LOC102554711	chr1	100	100	NA	NA	NA	NA	NA	NA	NA	NA	NA	NA	NA	NA	NA	NA	NA	NA	NA	NA	NA	NA	NA	NA	NA	NA	NonCoding	4.00061
TC0100004060.rn.1	4.45498	4.21417	4.15615	1.23015	7.34247e-06	0.000170825	RGD7523562_1	uncharacterized LOC102553686	chr1	-	mRNARGD7523563_1	NonCoding	12190437	12196299	30	NA	NA	mRNARGD7523563_1	Rat Genome Database	uncharacterized LOC102553686	chr1	100	100	NA	NA	NA	NA	NA	NA	NA	NA	NA	NA	NA	NA	NA	NA	NA	NA	NA	NA	NA	NA	NA	NA	NA	NA	NonCoding	4.32871
TC0100004103.rn.1	5.49012	5.94498	4.73103	2.31973	7.34831e-06	0.000170892	MTA_TC1000001835.mm	Non-coding transcript identified by NONCODE: Sense No Exonic	chr1	-	MTA_TR1000005795.mm	NonCoding	16051825	16053891	30	NA	NA	MTA_TR1000005795.mm	MTA2Rn6	Non-coding transcript identified by NONCODE: Sense No Exonic	chr1	100	100	NA	NA	NA	NA	NA	NA	NA	NA	NA	NA	NA	NA	NA	NA	NA	NA	NA	NA	NA	NA	NA	NA	NA	NA	NonCoding	5.51111
TC0100005208.rn.1	4.83374	4.48894	4.7018	1.26997	7.38003e-06	0.000171456	MTA_TC0700002838.mm	predicted gene 12756, Non-coding transcript identified by NONCODE: Linc, novel transcript	chr1	-	MTA_TR0700010222.mm	NonCoding	90532085	90541381	30	NA	NA	MTA_TR0700010222.mm	MTA2Rn6	predicted gene 12756, Non-coding transcript identified by NONCODE: Linc, novel transcript	chr1	100	100	NA	NA	NA	NA	NA	NA	NA	NA	NA	NA	NA	NA	NA	NA	NA	NA	NA	NA	NA	NA	NA	NA	NA	NA	NonCoding	4.71404
TC0100005551.rn.1	4.5368	5.10379	4.7408	1.48142	7.42486e-06	0.000172334	MTA_TC0700003130.mm	predicted gene, 22496	chr1	-	MTA_TR0700011372.mm	NonCoding	116714815	116714892	22	NA	NA	MTA_TR0700011372.mm	MTA2Rn6	predicted gene, 22496	chr1	100	100	NA	NA	NA	NA	NA	NA	NA	NA	NA	NA	NA	NA	NA	NA	NA	NA	NA	NA	NA	NA	NA	NA	NA	NA	NonCoding	4.60269
TC0100005797.rn.1	4.4199	4.15774	4.66096	1.41737	7.45516e-06	0.000172921	RGD7666636_1	uncharacterized LOC102549306	chr1	-	mRNARGD7666638_1	NonCoding	136851701	136860437	40	NA	NA	mRNARGD7666638_1	Rat Genome Database	uncharacterized LOC102549306	chr1	100	100	NA	NA	NA	NA	NA	NA	NA	NA	NA	NA	NA	NA	NA	NA	NA	NA	NA	NA	NA	NA	NA	NA	NA	NA	NonCoding	4.25566
TC0100006705.rn.1	3.13941	3.06532	3.47129	1.32498	7.56834e-06	0.000175309	RGD7655769_1	uncharacterized LOC102554779	chr1	-	mRNARGD7655771_1	NonCoding	198952922	198958483	30	NA	NA	mRNARGD7655771_1	Rat Genome Database	uncharacterized LOC102554779	chr1	100	100	NA	NA	NA	NA	NA	NA	NA	NA	NA	NA	NA	NA	NA	NA	NA	NA	NA	NA	NA	NA	NA	NA	NA	NA	NonCoding	2.91435
TC0100007403.rn.1	4.6017	4.24038	4.30534	1.2846	7.71374e-06	0.000178317	RGD6491667_1	uncharacterized LOC100911647	chr1	-	mRNARGD6491668_1	NonCoding	239299616	239306555	30	NA	NA	mRNARGD6491668_1	Rat Genome Database	uncharacterized LOC100911647	chr1	100	100	NA	NA	NA	NA	NA	NA	NA	NA	NA	NA	NA	NA	NA	NA	NA	NA	NA	NA	NA	NA	NA	NA	NA	NA	NonCoding	4.31589
TC0100007645.rn.1	4.35989	4.088	4.37536	1.22041	7.72597e-06	0.00017854	MTA_TC0800002709.mm	Non-coding transcript identified by Luo, et al., Non-coding transcript identified by NONCODE: Linc	chr1	-	MTA_TR0800008375.mm	NonCoding	256304519	256305005	30	NA	NA	MTA_TR0800008375.mm	MTA2Rn6	Non-coding transcript identified by Luo, et al., Non-coding transcript identified by NONCODE: Linc	chr1	100	100	NA	NA	NA	NA	NA	NA	NA	NA	NA	NA	NA	NA	NA	NA	NA	NA	NA	NA	NA	NA	NA	NA	NA	NA	NonCoding	4.21405
TC0200000163.rn.1	6.65566	6.78008	5.12736	3.14426	7.74448e-06	0.000178848	MTA_TC1300001048.mm	Non-coding transcript identified by Luo, et al., Non-coding transcript identified by NONCODE: Linc	chr2	+	MTA_TR1300002881.mm	NonCoding	23018358	23020490	30	NA	NA	MTA_TR1300002881.mm	MTA2Rn6	Non-coding transcript identified by Luo, et al., Non-coding transcript identified by NONCODE: Linc	chr2	100	100	NA	NA	NA	NA	NA	NA	NA	NA	NA	NA	NA	NA	NA	NA	NA	NA	NA	NA	NA	NA	NA	NA	NA	NA	NonCoding	7.10171
TC0200000821.rn.1	4.46451	4.42957	4.75866	1.25622	7.78387e-06	0.000179697	MTA_TC0300000106.mm	Non-coding transcript identified by Luo, et al., Non-coding transcript identified by NONCODE: Linc	chr2	+	MTA_TR0300000221.mm	NonCoding	100798935	100800220	30	NA	NA	MTA_TR0300000221.mm	MTA2Rn6	Non-coding transcript identified by Luo, et al., Non-coding transcript identified by NONCODE: Linc	chr2	100	100	NA	NA	NA	NA	NA	NA	NA	NA	NA	NA	NA	NA	NA	NA	NA	NA	NA	NA	NA	NA	NA	NA	NA	NA	NonCoding	4.43267
TC0200001069.rn.1	3.58887	3.51871	3.82769	1.23882	7.85058e-06	0.000180873	MTA_TC1800000447.mm	Non-coding transcript identified by Luo, et al., Non-coding transcript identified by NONCODE: Linc	chr2	+	MTA_TR1800001369.mm	NonCoding	131049953	131052279	30	NA	NA	MTA_TR1800001369.mm	MTA2Rn6	Non-coding transcript identified by Luo, et al., Non-coding transcript identified by NONCODE: Linc	chr2	100	100	NA	NA	NA	NA	NA	NA	NA	NA	NA	NA	NA	NA	NA	NA	NA	NA	NA	NA	NA	NA	NA	NA	NA	NA	NonCoding	3.58174
TC0200003222.rn.1	4.49654	4.2453	4.73158	1.40083	7.89572e-06	0.000181606	MTA_TC0300000098.mm	Non-coding transcript identified by Luo, et al., Non-coding transcript identified by NONCODE: Linc	chr2	-	MTA_TR0300000205.mm	NonCoding	87873888	87877138	30	NA	NA	MTA_TR0300000205.mm	MTA2Rn6	Non-coding transcript identified by Luo, et al., Non-coding transcript identified by NONCODE: Linc	chr2	100	100	NA	NA	NA	NA	NA	NA	NA	NA	NA	NA	NA	NA	NA	NA	NA	NA	NA	NA	NA	NA	NA	NA	NA	NA	NonCoding	4.25376
TC0200004443.rn.1	5.05405	5.613	4.40787	2.30557	7.9835e-06	0.000183383	MTA_TC0300002717.mm	Non-coding transcript identified by Luo, et al., Non-coding transcript identified by NONCODE: Linc	chr2	-	MTA_TR0300008981.mm	NonCoding	210514921	210519264	30	NA	NA	MTA_TR0300008981.mm	MTA2Rn6	Non-coding transcript identified by Luo, et al., Non-coding transcript identified by NONCODE: Linc	chr2	100	100	NA	NA	NA	NA	NA	NA	NA	NA	NA	NA	NA	NA	NA	NA	NA	NA	NA	NA	NA	NA	NA	NA	NA	NA	NonCoding	4.9902
TC0300000502.rn.1	4.99747	4.74744	4.17087	1.7735	8.0756e-06	0.00018519	MTA_TC0200000746.mm	Non-coding transcript identified by NONCODE: Sense No Exonic	chr3	+	MTA_TR0200002650.mm	NonCoding	28870382	28871957	30	NA	NA	MTA_TR0200002650.mm	MTA2Rn6	Non-coding transcript identified by NONCODE: Sense No Exonic	chr3	100	100	NA	NA	NA	NA	NA	NA	NA	NA	NA	NA	NA	NA	NA	NA	NA	NA	NA	NA	NA	NA	NA	NA	NA	NA	NonCoding	4.91754
TC0300004351.rn.1	6.89793	6.92631	4.46059	5.52402	8.18305e-06	0.000187217	MTA_TC0200004783.mm	Non-coding transcript identified by NONCODE: Sense No Exonic	chr3	-	MTA_TR0200016927.mm	NonCoding	140600714	140605518	30	NA	NA	MTA_TR0200016927.mm	MTA2Rn6	Non-coding transcript identified by NONCODE: Sense No Exonic	chr3	100	100	NA	NA	NA	NA	NA	NA	NA	NA	NA	NA	NA	NA	NA	NA	NA	NA	NA	NA	NA	NA	NA	NA	NA	NA	NonCoding	6.94081
TC0400000178.rn.1	4.72942	4.90916	5.61336	1.8454	8.2214e-06	0.000187854	MTA_TC0500002003.mm	predicted gene, 25335	chr4	+	MTA_TR0500007137.mm	NonCoding	12183599	12183701	30	NA	NA	MTA_TR0500007137.mm	MTA2Rn6	predicted gene, 25335	chr4	100	100	NA	NA	NA	NA	NA	NA	NA	NA	NA	NA	NA	NA	NA	NA	NA	NA	NA	NA	NA	NA	NA	NA	NA	NA	NonCoding	4.63222
TC0400000309.rn.1	5.47475	5.20421	5.01452	1.37576	8.22143e-06	0.000187854	MTA_TC0600000011.mm	Non-coding transcript identified by NONCODE: Sense No Exonic	chr4	+	MTA_TR0600000046.mm	NonCoding	29530109	29531885	30	NA	NA	MTA_TR0600000046.mm	MTA2Rn6	Non-coding transcript identified by NONCODE: Sense No Exonic	chr4	100	100	NA	NA	NA	NA	NA	NA	NA	NA	NA	NA	NA	NA	NA	NA	NA	NA	NA	NA	NA	NA	NA	NA	NA	NA	NonCoding	5.21833
TC0400000394.rn.1	4.3953	4.01966	4.38284	1.29742	8.22178e-06	0.000187854	MTA_TC0600000102.mm	predicted gene, 23760	chr4	+	MTA_TR0600000294.mm	NonCoding	40615208	40615342	30	NA	NA	MTA_TR0600000294.mm	MTA2Rn6	predicted gene, 23760	chr4	100	100	NA	NA	NA	NA	NA	NA	NA	NA	NA	NA	NA	NA	NA	NA	NA	NA	NA	NA	NA	NA	NA	NA	NA	NA	NonCoding	4.36143
TC0400001391.rn.1	4.48134	4.15834	4.37908	1.25092	8.29755e-06	0.000189208	XLOC_033939	vomeronasal 1 receptor 105 (Vom1r105), mRNA. Chalmel, et. al. Testis-expressed Unannotated Transcripts (TUTs)	chr4	+	TCONS_00082747	NonCoding	122052467	122055957	30	NA	NA	TCONS_00082747	Chalmel	vomeronasal 1 receptor 105 (Vom1r105), mRNA. Chalmel, et. al. Testis-expressed Unannotated Transcripts (TUTs)	chr4	100	100	NA	NA	NA	NA	NA	NA	NA	NA	NA	NA	NA	NA	NA	NA	NA	NA	NA	NA	NA	NA	NA	NA	NA	NA	NonCoding	4.39536
TC0400001784.rn.1	4.35682	3.94241	4.21977	1.33275	8.32501e-06	0.000189772	MTA_TC0600001444.mm	Non-coding transcript identified by NONCODE: Linc	chr4	+	MTA_TR0600004952.mm	NonCoding	157596782	157597998	30	NA	NA	MTA_TR0600004952.mm	MTA2Rn6	Non-coding transcript identified by NONCODE: Linc	chr4	100	100	NA	NA	NA	NA	NA	NA	NA	NA	NA	NA	NA	NA	NA	NA	NA	NA	NA	NA	NA	NA	NA	NA	NA	NA	NonCoding	4.16048
TC0500001129.rn.1	6.87874	6.34689	6.71057	1.44578	8.52116e-06	0.000193474	MTA_TC0400001114.mm	Non-coding transcript identified by NONCODE: Linc, Non-coding transcript identified by Luo, et al.	chr5	+	MTA_TR0400003258.mm	NonCoding	126434923	126435353	28	NA	NA	MTA_TR0400003258.mm	MTA2Rn6	Non-coding transcript identified by NONCODE: Linc, Non-coding transcript identified by Luo, et al.	chr5	100	100	NA	NA	NA	NA	NA	NA	NA	NA	NA	NA	NA	NA	NA	NA	NA	NA	NA	NA	NA	NA	NA	NA	NA	NA	NonCoding	6.33262
TC0600001247.rn.1	4.11801	4.00358	4.33035	1.2542	8.63109e-06	0.000195519	MTA_TC1200000898.mm	Non-coding transcript identified by Luo, et al., Non-coding transcript identified by NONCODE: Linc	chr6	+	MTA_TR1200002586.mm	NonCoding	112054513	112086527	30	NA	NA	MTA_TR1200002586.mm	MTA2Rn6	Non-coding transcript identified by Luo, et al., Non-coding transcript identified by NONCODE: Linc	chr6	100	100	NA	NA	NA	NA	NA	NA	NA	NA	NA	NA	NA	NA	NA	NA	NA	NA	NA	NA	NA	NA	NA	NA	NA	NA	NonCoding	3.91677
TC0600001792.rn.1	3.8535	3.79525	4.08655	1.22374	8.63925e-06	0.000195609	XLOC_041169	Chalmel, et. al. Testis-expressed Unannotated Transcripts (TUTs)	chr6	-	TCONS_00098508	NonCoding	6722710	6734978	30	NA	NA	TCONS_00098508	Chalmel	Chalmel, et. al. Testis-expressed Unannotated Transcripts (TUTs)	chr6	100	100	NA	NA	NA	NA	NA	NA	NA	NA	NA	NA	NA	NA	NA	NA	NA	NA	NA	NA	NA	NA	NA	NA	NA	NA	NonCoding	3.57648
TC0600002317.rn.1	3.91659	3.73955	3.36735	1.46332	8.64074e-06	0.000195609	MTA_TC1200001631.mm	Non-coding transcript identified by NONCODE: Sense No Exonic	chr6	-	MTA_TR1200004599.mm	NonCoding	54258339	54259100	30	NA	NA	MTA_TR1200004599.mm	MTA2Rn6	Non-coding transcript identified by NONCODE: Sense No Exonic	chr6	100	100	NA	NA	NA	NA	NA	NA	NA	NA	NA	NA	NA	NA	NA	NA	NA	NA	NA	NA	NA	NA	NA	NA	NA	NA	NonCoding	3.27255
TC0700000625.rn.1	4.26885	4.60126	4.96687	1.62228	8.7525e-06	0.000197683	RGD6498316_1	glyceraldehyde-3-phosphate dehydrogenase-like	chr7	+	mRNARGD7659538_1	NonCoding	44068134	44089090	40	NA	NA	mRNARGD7659538_1	Rat Genome Database	glyceraldehyde-3-phosphate dehydrogenase-like	chr7	100	100	NA	NA	NA	NA	NA	NA	NA	NA	NA	NA	NA	NA	NA	NA	NA	NA	NA	NA	NA	NA	NA	NA	NA	NA	NonCoding	4.32536
TC0700001944.rn.1	5.32545	5.72969	4.99203	1.66746	8.80314e-06	0.000198567	MTA_TC1400000423.mm	predicted gene 7991, Novel DUF622 domain containing protein pseudogene	chr7	-	MTA_TR1400001411.mm	Pseudogene	149041	152572	40	NA	NA	MTA_TR1400001411.mm	MTA2Rn6	predicted gene 7991, Novel DUF622 domain containing protein pseudogene	chr7	100	100	NA	NA	NA	NA	NA	NA	NA	NA	NA	NA	NA	NA	NA	NA	NA	NA	NA	NA	NA	NA	NA	NA	NA	NA	Pseudogene	5.08493
TC0700002680.rn.1	5.9885	6.13548	5.64784	1.40215	8.87503e-06	0.000200057	MTA_TC1000002861.mm	Non-coding transcript identified by Luo, et al., Non-coding transcript identified by NONCODE: Linc	chr7	-	MTA_TR1000009072.mm	NonCoding	52743350	52841180	50	NA	NA	MTA_TR1000009072.mm	MTA2Rn6	Non-coding transcript identified by Luo, et al., Non-coding transcript identified by NONCODE: Linc	chr7	100	100	NA	NA	NA	NA	NA	NA	NA	NA	NA	NA	NA	NA	NA	NA	NA	NA	NA	NA	NA	NA	NA	NA	NA	NA	NonCoding	5.9633
TC0700003285.rn.1	6.03613	6.83437	4.83046	4.01087	8.9676e-06	0.000202078	MTA_TC1500001664.mm	Non-coding transcript identified by Luo, et al., Non-coding transcript identified by NONCODE: Linc	chr7	-	MTA_TR1500004936.mm	NonCoding	109266172	109270757	30	NA	NA	MTA_TR1500004936.mm	MTA2Rn6	Non-coding transcript identified by Luo, et al., Non-coding transcript identified by NONCODE: Linc	chr7	100	100	NA	NA	NA	NA	NA	NA	NA	NA	NA	NA	NA	NA	NA	NA	NA	NA	NA	NA	NA	NA	NA	NA	NA	NA	NonCoding	6.21374
TC0700003866.rn.1	4.71433	4.6375	4.90243	1.20158	8.97062e-06	0.00020208	MTA_TC1500002198.mm	Non-coding transcript identified by NONCODE: Linc	chr7	-	MTA_TR1500006973.mm	NonCoding	140611418	140612590	30	NA	NA	MTA_TR1500006973.mm	MTA2Rn6	Non-coding transcript identified by NONCODE: Linc	chr7	100	100	NA	NA	NA	NA	NA	NA	NA	NA	NA	NA	NA	NA	NA	NA	NA	NA	NA	NA	NA	NA	NA	NA	NA	NA	NonCoding	4.39062
TC0800002134.rn.1	3.9532	3.84205	4.3377	1.40995	9.35502e-06	0.000209983	MTA_TC0900001938.mm	Non-coding transcript identified by NONCODE: Linc, Non-coding transcript identified by Luo, et al.	chr8	-	MTA_TR0900006261.mm	NonCoding	27750648	27773327	50	NA	NA	MTA_TR0900006261.mm	MTA2Rn6	Non-coding transcript identified by NONCODE: Linc, Non-coding transcript identified by Luo, et al.	chr8	100	100	NA	NA	NA	NA	NA	NA	NA	NA	NA	NA	NA	NA	NA	NA	NA	NA	NA	NA	NA	NA	NA	NA	NA	NA	NonCoding	3.97527
TC0800003164.rn.1	4.4378	4.61112	4.71468	1.21157	9.45155e-06	0.000211943	MTA_TC0900002874.mm	Non-coding transcript identified by NONCODE: Antisense	chr8	-	MTA_TR0900009272.mm	NonCoding	103844694	103865732	30	NA	NA	MTA_TR0900009272.mm	MTA2Rn6	Non-coding transcript identified by NONCODE: Antisense	chr8	100	100	NA	NA	NA	NA	NA	NA	NA	NA	NA	NA	NA	NA	NA	NA	NA	NA	NA	NA	NA	NA	NA	NA	NA	NA	NonCoding	4.42333
TC0900000137.rn.1	4.24707	4.20352	3.707	1.45405	9.49879e-06	0.000212844	MTA_TC1700002246.mm	Non-coding transcript identified by NONCODE: Sense No Exonic	chr9	+	MTA_TR1700008390.mm	NonCoding	12795874	12798515	30	NA	NA	MTA_TR1700008390.mm	MTA2Rn6	Non-coding transcript identified by NONCODE: Sense No Exonic	chr9	100	100	NA	NA	NA	NA	NA	NA	NA	NA	NA	NA	NA	NA	NA	NA	NA	NA	NA	NA	NA	NA	NA	NA	NA	NA	NonCoding	3.98283
TC0900001337.rn.1	3.57662	3.34137	3.99638	1.57462	9.53807e-06	0.000213535	MTA_TC1700001125.mm	Non-coding transcript identified by Luo, et al., Non-coding transcript identified by NONCODE: Linc	chr9	+	MTA_TR1700004196.mm	NonCoding	119201686	119203581	30	NA	NA	MTA_TR1700004196.mm	MTA2Rn6	Non-coding transcript identified by Luo, et al., Non-coding transcript identified by NONCODE: Linc	chr9	100	100	NA	NA	NA	NA	NA	NA	NA	NA	NA	NA	NA	NA	NA	NA	NA	NA	NA	NA	NA	NA	NA	NA	NA	NA	NonCoding	3.60065
TC0900001383.rn.1	3.33777	3.29162	3.55563	1.20081	9.56567e-06	0.000214083	MTA_TC1700000962.mm	Non-coding transcript identified by Luo, et al., Non-coding transcript identified by NONCODE: Linc	chr9	-	MTA_TR1700003727.mm	NonCoding	2093105	2095664	30	NA	NA	MTA_TR1700003727.mm	MTA2Rn6	Non-coding transcript identified by Luo, et al., Non-coding transcript identified by NONCODE: Linc	chr9	100	100	NA	NA	NA	NA	NA	NA	NA	NA	NA	NA	NA	NA	NA	NA	NA	NA	NA	NA	NA	NA	NA	NA	NA	NA	NonCoding	3.41698
TC0X00001009.rn.1	4.17172	4.09467	4.48502	1.31071	9.77181e-06	0.000218059	NA	NA	chrX	+	NA	NonCoding	118131794	118131902	30	NA	NA	ENSRNOT00000073914	ENSEMBL	ncrna:novel chromosome:Rnor_5.0:X:118273376:118273484:1 gene:ENSRNOG00000046961 gene_biotype:miRNA transcript_biotype:miRNA	chrX	100	100	NA	NA	NA	NA	NA	NA	NA	NA	NA	NA	NA	NA	NA	NA	NA	NA	NA	NA	NA	NA	NA	NA	NA	NA	NonCoding	4.05181
TC1000001151.rn.1	4.75367	5.11649	4.19667	1.89188	9.95051e-06	0.000221472	MTA_TC1100001146.mm	Non-coding transcript identified by NONCODE: Sense No Exonic	chr10	+	MTA_TR1100004270.mm	NonCoding	65395441	65399163	30	NA	NA	MTA_TR1100004270.mm	MTA2Rn6	Non-coding transcript identified by NONCODE: Sense No Exonic	chr10	100	100	NA	NA	NA	NA	NA	NA	NA	NA	NA	NA	NA	NA	NA	NA	NA	NA	NA	NA	NA	NA	NA	NA	NA	NA	NonCoding	4.64582
TC1100000547.rn.1	4.54272	4.18939	4.5228	1.2775	1.00893e-05	0.000223693	MTA_TC1600001691.mm	Non-coding transcript identified by NONCODE: Linc, Non-coding transcript identified by Luo, et al.	chr11	+	MTA_TR1600005797.mm	NonCoding	54582422	54615246	30	NA	NA	MTA_TR1600005797.mm	MTA2Rn6	Non-coding transcript identified by NONCODE: Linc, Non-coding transcript identified by Luo, et al.	chr11	100	100	NA	NA	NA	NA	NA	NA	NA	NA	NA	NA	NA	NA	NA	NA	NA	NA	NA	NA	NA	NA	NA	NA	NA	NA	NonCoding	4.48153
[truncated: 3,676 more rows]
[truncated: 8 more columns]

## Sheet: mRNA
probe_set	test1_average	test2_average	control_average	FC	P.Value	adj.P.Val	Gene.Symbol	Description	Chromosome	Strand	Public.Gene.IDs	Group	Start	Stop	total_probes	Cytoband	Entrez.ID	mRNA.Accession	mRNA.Source	mRNA.Description	mRNA.SeqName	mRNA.Assignment.Score	mRNA.Assignment.Coverage	SwissProt.mRNA.Accession	SwissProt.Accession	UniGene.Accession	UniGene.ID	UniGene.Expression.Information	GO.Biological.Process.Accession	GO.Biological.Process.ID	GO.Biological.Process.Term	GO.Biological.Process.Evidence	GO.Cellular.Component.Accession	GO.Cellular.Component.ID	GO.Cellular.Component.Term	GO.Cellular.Component.Evidence	GO.Melecular.Function.Accession	GO.Molecular.Function.ID	GO.Molecular.Function.Term	GO.Molecular.Function.Evidence	Pathway.Accession	Pathway.Source	Pathway.Name	Protein.Domains.mRNA.Accession	Protein.Domains.Source	Protein.Domains.Accession	Protein.Domains.Description	locus.type	IRI_1_expression
[truncated: 2,186 more rows]
[truncated: 8 more columns]

[truncated: 1 more sheets: others]
