# Supplementary material for: Gene expression profiling analysis to investigate the role of remote ischemic postconditioning in ischemia-reperfusion injury in rats
Source: BMC Genomics. 2019 May 9;20:361. doi: 10.1186/s12864-019-5743-9 (PMC6509872; doi:10.1186/s12864-019-5743-9)
Supplement: Supplementary file 12 — Table S6. Gene information from the global signal transduction network analysis. (XLSX 37 kb) [file 12864_2019_5743_MOESM12_ESM.xlsx]

## Sheet: gene relation
source	relation	Abbreviative Relation	target	pathway_id	pathway_name
Inpp1	compound	c	Inpp5a	path:rno00562	Inositol phosphate metabolism
Plcd1	compound	c	Inpp5a	path:rno00562	Inositol phosphate metabolism
Plcb4	compound	c	Inpp5a	path:rno00562	Inositol phosphate metabolism
Plcd1	compound	c	Itpkc	path:rno00562	Inositol phosphate metabolism
Plcb4	compound	c	Itpkc	path:rno00562	Inositol phosphate metabolism
Inpp5a	compound	c	Itpkc	path:rno00562	Inositol phosphate metabolism
Mpst	compound	c	Ethe1	path:rno00920	Sulfur metabolism
Cyp51	compound	c	Tm7sf2	path:rno00100	Steroid biosynthesis
Tm7sf2	compound	c	Faxdc2	path:rno00100	Steroid biosynthesis
Dgke	compound	c	Pld1	path:rno00564	Glycerophospholipid metabolism
Pla2g16	compound	c	Lcat	path:rno00564	Glycerophospholipid metabolism
Pld1	compound	c	Lcat	path:rno00564	Glycerophospholipid metabolism
Pla2g16	compound	c	Pla2g12a	path:rno00564	Glycerophospholipid metabolism
Pla2g16	compound	c	Pld1	path:rno00564	Glycerophospholipid metabolism
Pla2g12a	compound	c	Pld1	path:rno00564	Glycerophospholipid metabolism
Pafah1b1	compound	c	Pla2g16	path:rno00565	Ether lipid metabolism
Pafah1b1	compound	c	Pla2g12a	path:rno00565	Ether lipid metabolism
Cyp2c13	compound	c	Pla2g16	path:rno00590	Arachidonic acid metabolism
Cyp2c13	compound	c	Pla2g12a	path:rno00590	Arachidonic acid metabolism
Cyp2c24	compound	c	Pla2g16	path:rno00590	Arachidonic acid metabolism
Cyp2c24	compound	c	Pla2g12a	path:rno00590	Arachidonic acid metabolism
Cyp2c13	compound	c	Cyp2c24	path:rno00590	Arachidonic acid metabolism
Cyp3a62	compound	c	Cyp2c13	path:rno00591	Linoleic acid metabolism
Cyp3a62	compound	c	Cyp2c24	path:rno00591	Linoleic acid metabolism
Cyp3a62	compound	c	Pla2g16	path:rno00591	Linoleic acid metabolism
Cyp3a62	compound	c	Pla2g12a	path:rno00591	Linoleic acid metabolism
Cyp2c13	compound	c	Pla2g16	path:rno00591	Linoleic acid metabolism
Cyp2c13	compound	c	Pla2g12a	path:rno00591	Linoleic acid metabolism
Cyp2c24	compound	c	Pla2g16	path:rno00591	Linoleic acid metabolism
Cyp2c24	compound	c	Pla2g12a	path:rno00591	Linoleic acid metabolism
Pnp	compound	c	Xdh	path:rno00230	Purine metabolism
Ak3	compound	c	Pde7b	path:rno00230	Purine metabolism
Ak3	compound	c	Pde4d	path:rno00230	Purine metabolism
Ak3	compound	c	Pde7a	path:rno00230	Purine metabolism
Ak3	compound	c	Pde10a	path:rno00230	Purine metabolism
Ak3	compound	c	Pde2a	path:rno00230	Purine metabolism
Enpp1	compound	c	Pde10a	path:rno00230	Purine metabolism
Enpp1	compound	c	Pde2a	path:rno00230	Purine metabolism
Enpp1	compound	c	Pde7b	path:rno00230	Purine metabolism
Enpp1	compound	c	Pde4d	path:rno00230	Purine metabolism
Enpp1	compound	c	Pde7a	path:rno00230	Purine metabolism
Ak3	compound	c	Enpp1	path:rno00230	Purine metabolism
Adssl1	compound	c	Aspa	path:rno00250	Alanine, aspartate and glutamate metabolism
Setdb2	compound	c	Plod1	path:rno00310	Lysine degradation
Setdb2	compound	c	Plod2	path:rno00310	Lysine degradation
Setd3	compound	c	Plod1	path:rno00310	Lysine degradation
Setd3	compound	c	Plod2	path:rno00310	Lysine degradation
Kmt2e	compound	c	Plod1	path:rno00310	Lysine degradation
Kmt2e	compound	c	Plod2	path:rno00310	Lysine degradation
Maob	compound	c	Inmt	path:rno00380	Tryptophan metabolism
Mgat2	compound	c	Man2a1	path:rno00510	N-Glycan biosynthesis
Mgat2	compound	c	Mgat4a	path:rno00510	N-Glycan biosynthesis
Fut8	compound	c	Mgat2	path:rno00510	N-Glycan biosynthesis
Fut8	compound	c	Mgat4a	path:rno00510	N-Glycan biosynthesis
St3gal6	compound	c	Gcnt2	path:rno00601	Glycosphingolipid biosynthesis - lacto and neolacto series
Nampt	compound	c	Cd38	path:rno00760	Nicotinate and nicotinamide metabolism
Pnp	compound	c	Cd38	path:rno00760	Nicotinate and nicotinamide metabolism
Pnp	compound	c	Nampt	path:rno00760	Nicotinate and nicotinamide metabolism
Nmrk1	compound	c	Pnp	path:rno00760	Nicotinate and nicotinamide metabolism
Nmrk1	compound	c	Nampt	path:rno00760	Nicotinate and nicotinamide metabolism
Enpp1	compound	c	Nampt	path:rno00760	Nicotinate and nicotinamide metabolism
Enpp1	compound	c	Nmrk1	path:rno00760	Nicotinate and nicotinamide metabolism
Enpp1	compound	c	Cd38	path:rno00760	Nicotinate and nicotinamide metabolism
Gch1	compound	c	Pts	path:rno00790	Folate biosynthesis
Cyp3a62	compound	c	Cyp2c13	path:rno00830	Retinol metabolism
Cyp3a62	compound	c	Cyp2c24	path:rno00830	Retinol metabolism
Nat3	compound	c	Xdh	path:rno00232	Caffeine metabolism
Gstm2	compound	c	LOC501110	path:rno00980	Metabolism of xenobiotics by cytochrome P450
Gstm2	compound	c	Gstm5	path:rno00980	Metabolism of xenobiotics by cytochrome P450
Gstm2	compound	c	Gstm7	path:rno00980	Metabolism of xenobiotics by cytochrome P450
LOC501110	compound	c	Gstm5	path:rno00980	Metabolism of xenobiotics by cytochrome P450
LOC501110	compound	c	Gstm7	path:rno00980	Metabolism of xenobiotics by cytochrome P450
Gstm5	compound	c	Gstm7	path:rno00980	Metabolism of xenobiotics by cytochrome P450
Sec31a	binding/association	b(a)	Sec24d	path:rno04141	Protein processing in endoplasmic reticulum
Sec31a	binding/association	b(a)	Sec23a	path:rno04141	Protein processing in endoplasmic reticulum
Fgf22	activation	a	Pdgfra	path:rno04014	Ras signaling pathway
Fgf22	activation	a	Fgfr1	path:rno04014	Ras signaling pathway
Fgf22	activation	a	Tek	path:rno04014	Ras signaling pathway
Fgf6	activation	a	Pdgfra	path:rno04014	Ras signaling pathway
Fgf6	activation	a	Fgfr1	path:rno04014	Ras signaling pathway
Fgf6	activation	a	Tek	path:rno04014	Ras signaling pathway
Fgf1	activation	a	Pdgfra	path:rno04014	Ras signaling pathway
Fgf1	activation	a	Fgfr1	path:rno04014	Ras signaling pathway
Fgf1	activation	a	Tek	path:rno04014	Ras signaling pathway
Fgf18	activation	a	Pdgfra	path:rno04014	Ras signaling pathway
Fgf18	activation	a	Fgfr1	path:rno04014	Ras signaling pathway
Fgf18	activation	a	Tek	path:rno04014	Ras signaling pathway
Ngf	activation	a	Pdgfra	path:rno04014	Ras signaling pathway
Ngf	activation	a	Fgfr1	path:rno04014	Ras signaling pathway
Ngf	activation	a	Tek	path:rno04014	Ras signaling pathway
Fgf16	activation	a	Pdgfra	path:rno04014	Ras signaling pathway
Fgf16	activation	a	Fgfr1	path:rno04014	Ras signaling pathway
Fgf16	activation	a	Tek	path:rno04014	Ras signaling pathway
Pdgfd	activation	a	Pdgfra	path:rno04014	Ras signaling pathway
Pdgfd	activation	a	Fgfr1	path:rno04014	Ras signaling pathway
Pdgfd	activation	a	Tek	path:rno04014	Ras signaling pathway
Pgf	activation	a	Pdgfra	path:rno04014	Ras signaling pathway
Pgf	activation	a	Fgfr1	path:rno04014	Ras signaling pathway
Pgf	activation	a	Tek	path:rno04014	Ras signaling pathway
Rasgrp3	activation	a	Rras	path:rno04014	Ras signaling pathway
Tbk1	activation	a	Rel	path:rno04014	Ras signaling pathway
Fgf22	activation	a	Pdgfra	path:rno04015	Rap1 signaling pathway
Fgf22	activation	a	Fgfr1	path:rno04015	Rap1 signaling pathway
Fgf22	activation	a	Tek	path:rno04015	Rap1 signaling pathway
Fgf6	activation	a	Pdgfra	path:rno04015	Rap1 signaling pathway
Fgf6	activation	a	Fgfr1	path:rno04015	Rap1 signaling pathway
Fgf6	activation	a	Tek	path:rno04015	Rap1 signaling pathway
Fgf1	activation	a	Pdgfra	path:rno04015	Rap1 signaling pathway
Fgf1	activation	a	Fgfr1	path:rno04015	Rap1 signaling pathway
Fgf1	activation	a	Tek	path:rno04015	Rap1 signaling pathway
Fgf18	activation	a	Pdgfra	path:rno04015	Rap1 signaling pathway
Fgf18	activation	a	Fgfr1	path:rno04015	Rap1 signaling pathway
Fgf18	activation	a	Tek	path:rno04015	Rap1 signaling pathway
Ngf	activation	a	Pdgfra	path:rno04015	Rap1 signaling pathway
Ngf	activation	a	Fgfr1	path:rno04015	Rap1 signaling pathway
Ngf	activation	a	Tek	path:rno04015	Rap1 signaling pathway
Fgf16	activation	a	Pdgfra	path:rno04015	Rap1 signaling pathway
Fgf16	activation	a	Fgfr1	path:rno04015	Rap1 signaling pathway
Fgf16	activation	a	Tek	path:rno04015	Rap1 signaling pathway
Pdgfd	activation	a	Pdgfra	path:rno04015	Rap1 signaling pathway
Pdgfd	activation	a	Fgfr1	path:rno04015	Rap1 signaling pathway
Pdgfd	activation	a	Tek	path:rno04015	Rap1 signaling pathway
Pgf	activation	a	Pdgfra	path:rno04015	Rap1 signaling pathway
Pgf	activation	a	Fgfr1	path:rno04015	Rap1 signaling pathway
Pgf	activation	a	Tek	path:rno04015	Rap1 signaling pathway
Pdgfra	activation	a	Plcb4	path:rno04015	Rap1 signaling pathway
Fgfr1	activation	a	Plcb4	path:rno04015	Rap1 signaling pathway
Tek	activation	a	Plcb4	path:rno04015	Rap1 signaling pathway
Tln1	activation	a	Itgb3	path:rno04015	Rap1 signaling pathway
Fgf22	activation	a	Fgfr1	path:rno04010	MAPK signaling pathway
Fgf6	activation	a	Fgfr1	path:rno04010	MAPK signaling pathway
Fgf1	activation	a	Fgfr1	path:rno04010	MAPK signaling pathway
Fgf18	activation	a	Fgfr1	path:rno04010	MAPK signaling pathway
Fgf16	activation	a	Fgfr1	path:rno04010	MAPK signaling pathway
Rasgrp3	activation	a	Rras	path:rno04010	MAPK signaling pathway
Cacng7	compound	c	Rasgrp3	path:rno04010	MAPK signaling pathway
Cacna1c	compound	c	Rasgrp3	path:rno04010	MAPK signaling pathway
Cacna2d1	compound	c	Rasgrp3	path:rno04010	MAPK signaling pathway
Fzd8	indirect effect	ind(e)	Plcb4	path:rno04310	Wnt signaling pathway
Fzd1	indirect effect	ind(e)	Plcb4	path:rno04310	Wnt signaling pathway
Fzd2	indirect effect	ind(e)	Plcb4	path:rno04310	Wnt signaling pathway
Lrp6	binding/association	b(a)	Fzd8	path:rno04310	Wnt signaling pathway
Lrp6	binding/association	b(a)	Fzd1	path:rno04310	Wnt signaling pathway
Lrp6	binding/association	b(a)	Fzd2	path:rno04310	Wnt signaling pathway
Serpinf1	inhibition	inh	Lrp6	path:rno04310	Wnt signaling pathway
Notch1	activation	a	Dtx3l	path:rno04330	Notch signaling pathway
Notch1	activation	a	Dtx3	path:rno04330	Notch signaling pathway
Jag1	inhibition	inh	Notch1	path:rno04330	Notch signaling pathway
Lats2	inhibition	inh	Wwtr1	path:rno04390	Hippo signaling pathway
Wwtr1	expression	ex	Fgf1	path:rno04390	Hippo signaling pathway
Lats2	inhibition	inh	Wwtr1	path:rno04392	Hippo signaling pathway -multiple species
Wwtr1	binding/association	b(a)	Tead4	path:rno04392	Hippo signaling pathway -multiple species
Ifnb1	activation	a	Lepr	path:rno04630	Jak-STAT signaling pathway
Ifnb1	activation	a	Il15ra	path:rno04630	Jak-STAT signaling pathway
Ifnb1	activation	a	Lifr	path:rno04630	Jak-STAT signaling pathway
Il6	activation	a	Lepr	path:rno04630	Jak-STAT signaling pathway
Il6	activation	a	Il15ra	path:rno04630	Jak-STAT signaling pathway
Il6	activation	a	Lifr	path:rno04630	Jak-STAT signaling pathway
Ifng	activation	a	Lepr	path:rno04630	Jak-STAT signaling pathway
Ifng	activation	a	Il15ra	path:rno04630	Jak-STAT signaling pathway
Ifng	activation	a	Lifr	path:rno04630	Jak-STAT signaling pathway
Ifna1	activation	a	Lepr	path:rno04630	Jak-STAT signaling pathway
Ifna1	activation	a	Il15ra	path:rno04630	Jak-STAT signaling pathway
Ifna1	activation	a	Lifr	path:rno04630	Jak-STAT signaling pathway
Ifne	activation	a	Lepr	path:rno04630	Jak-STAT signaling pathway
Ifne	activation	a	Il15ra	path:rno04630	Jak-STAT signaling pathway
Ifne	activation	a	Lifr	path:rno04630	Jak-STAT signaling pathway
Lep	activation	a	Lepr	path:rno04630	Jak-STAT signaling pathway
Lep	activation	a	Il15ra	path:rno04630	Jak-STAT signaling pathway
Lep	activation	a	Lifr	path:rno04630	Jak-STAT signaling pathway
Ddx58	activation	a	Traf6	path:rno04064	NF-kappa B signaling pathway
Cd14	activation	a	Tlr4	path:rno04064	NF-kappa B signaling pathway
Birc3	ubiquitination	ubi	Ripk1	path:rno04064	NF-kappa B signaling pathway
Trim25	ubiquitination	ubi	Ddx58	path:rno04064	NF-kappa B signaling pathway
Birc3	ubiquitination	ubi	Ripk1	path:rno04668	TNF signaling pathway
Ripk1	binding/association	b(a)	Ripk3	path:rno04668	TNF signaling pathway
Birc3	activation	a	Ripk1	path:rno04668	TNF signaling pathway
Sgk1	inhibition	inh	Foxo1	path:rno04068	FoxO signaling pathway
Foxo1	expression	ex	Ccnd2	path:rno04068	FoxO signaling pathway
Foxo1	expression	ex	Cdkn1a	path:rno04068	FoxO signaling pathway
Foxo1	expression	ex	Gadd45g	path:rno04068	FoxO signaling pathway
Foxo1	expression	ex	Gadd45b	path:rno04068	FoxO signaling pathway
Foxo1	expression	ex	Tnfsf10	path:rno04068	FoxO signaling pathway
Foxo1	expression	ex	G6pc	path:rno04068	FoxO signaling pathway
Foxo1	expression	ex	Fbxo32	path:rno04068	FoxO signaling pathway
Plcd1	compound	c	Itpr1	path:rno04020	Calcium signaling pathway
Plcb4	compound	c	Itpr1	path:rno04020	Calcium signaling pathway
Pi4k2a	compound	c	Plcd1	path:rno04070	Phosphatidylinositol signaling system
Pi4k2a	compound	c	Plcb4	path:rno04070	Phosphatidylinositol signaling system
Inpp5a	compound	c	Itpkc	path:rno04070	Phosphatidylinositol signaling system
Inpp1	compound	c	Inpp5a	path:rno04070	Phosphatidylinositol signaling system
Plcd1	compound	c	Itpkc	path:rno04070	Phosphatidylinositol signaling system
Plcb4	compound	c	Itpkc	path:rno04070	Phosphatidylinositol signaling system
Plcd1	compound	c	Inpp5a	path:rno04070	Phosphatidylinositol signaling system
Plcb4	compound	c	Inpp5a	path:rno04070	Phosphatidylinositol signaling system
Inpp1	compound	c	Plcd1	path:rno04070	Phosphatidylinositol signaling system
Inpp1	compound	c	Plcb4	path:rno04070	Phosphatidylinositol signaling system
Plcd1	compound	c	Plcb4	path:rno04070	Phosphatidylinositol signaling system
Dgke	compound	c	Plcd1	path:rno04070	Phosphatidylinositol signaling system
Dgke	compound	c	Plcb4	path:rno04070	Phosphatidylinositol signaling system
Pdgfd	activation	a	Pdgfra	path:rno04072	Phospholipase D signaling pathway
Pdgfra	activation	a	Gab2	path:rno04072	Phospholipase D signaling pathway
F2r	activation	a	Plcb4	path:rno04072	Phospholipase D signaling pathway
Ptgfr	activation	a	Plcb4	path:rno04072	Phospholipase D signaling pathway
F2r	activation	a	Gna13	path:rno04072	Phospholipase D signaling pathway
Ptgfr	activation	a	Gna13	path:rno04072	Phospholipase D signaling pathway
Rapgef3	activation	a	Rras	path:rno04072	Phospholipase D signaling pathway
Rras	activation	a	Pld1	path:rno04072	Phospholipase D signaling pathway
Pld1	activation	a	Sphk1	path:rno04071	Sphingolipid signaling pathway
Prkce	activation	a	Sphk1	path:rno04071	Sphingolipid signaling pathway
Plcb4	activation	a	Prkce	path:rno04071	Sphingolipid signaling pathway
Npy	activation	a	Sstr5	path:rno04024	cAMP signaling pathway
Npy	activation	a	Sucnr1	path:rno04024	cAMP signaling pathway
Rapgef3	activation	a	Rras	path:rno04024	cAMP signaling pathway
Rras	activation	a	Pld1	path:rno04024	cAMP signaling pathway
Adra1b	activation	a	Gna13	path:rno04022	cGMP-PKG signaling pathway
Nfatc3	binding/association	b(a)	Mef2d	path:rno04022	cGMP-PKG signaling pathway
Nfatc3	expression	ex	Nppb	path:rno04022	cGMP-PKG signaling pathway
Fgf22	activation	a	Pdgfra	path:rno04151	PI3K-Akt signaling pathway
Fgf22	activation	a	Fgfr1	path:rno04151	PI3K-Akt signaling pathway
Fgf22	activation	a	Tek	path:rno04151	PI3K-Akt signaling pathway
Fgf6	activation	a	Pdgfra	path:rno04151	PI3K-Akt signaling pathway
Fgf6	activation	a	Fgfr1	path:rno04151	PI3K-Akt signaling pathway
Fgf6	activation	a	Tek	path:rno04151	PI3K-Akt signaling pathway
Fgf1	activation	a	Pdgfra	path:rno04151	PI3K-Akt signaling pathway
Fgf1	activation	a	Fgfr1	path:rno04151	PI3K-Akt signaling pathway
Fgf1	activation	a	Tek	path:rno04151	PI3K-Akt signaling pathway
Fgf18	activation	a	Pdgfra	path:rno04151	PI3K-Akt signaling pathway
Fgf18	activation	a	Fgfr1	path:rno04151	PI3K-Akt signaling pathway
Fgf18	activation	a	Tek	path:rno04151	PI3K-Akt signaling pathway
Ngf	activation	a	Pdgfra	path:rno04151	PI3K-Akt signaling pathway
Ngf	activation	a	Fgfr1	path:rno04151	PI3K-Akt signaling pathway
Ngf	activation	a	Tek	path:rno04151	PI3K-Akt signaling pathway
Fgf16	activation	a	Pdgfra	path:rno04151	PI3K-Akt signaling pathway
Fgf16	activation	a	Fgfr1	path:rno04151	PI3K-Akt signaling pathway
Fgf16	activation	a	Tek	path:rno04151	PI3K-Akt signaling pathway
Pdgfd	activation	a	Pdgfra	path:rno04151	PI3K-Akt signaling pathway
Pdgfd	activation	a	Fgfr1	path:rno04151	PI3K-Akt signaling pathway
Pdgfd	activation	a	Tek	path:rno04151	PI3K-Akt signaling pathway
Pgf	activation	a	Pdgfra	path:rno04151	PI3K-Akt signaling pathway
Pgf	activation	a	Fgfr1	path:rno04151	PI3K-Akt signaling pathway
Pgf	activation	a	Tek	path:rno04151	PI3K-Akt signaling pathway
Lep	activation	a	Lepr	path:rno04152	AMPK signaling pathway
Fnip2	activation	a	Rragc	path:rno04150	mTOR signaling pathway
Lep	activation	a	Lepr	path:rno04080	Neuroactive ligand-receptor interaction
Cxcl9	activation	a	Cxcr3	path:rno04060	Cytokine-cytokine receptor interaction
Cxcl10	activation	a	Cxcr3	path:rno04060	Cytokine-cytokine receptor interaction
Cxcl11	activation	a	Cxcr3	path:rno04060	Cytokine-cytokine receptor interaction
Ccl7	activation	a	Ccr1l1	path:rno04060	Cytokine-cytokine receptor interaction
Ccl5	activation	a	Ccr1l1	path:rno04060	Cytokine-cytokine receptor interaction
Lep	activation	a	Lepr	path:rno04060	Cytokine-cytokine receptor interaction
Tnfsf10	activation	a	Tnfrsf11b	path:rno04060	Cytokine-cytokine receptor interaction
Traf6	ubiquitination	ubi	Pdgfra	path:rno04144	Endocytosis
F2r	activation	a	Gna13	path:rno04810	Regulation of actin cytoskeleton
Cd14	activation	a	Gna13	path:rno04810	Regulation of actin cytoskeleton
Itpr1	compound	c	Calm1	path:rno04114	Oocyte meiosis
Ctsc	inhibition	inh	Xiap	path:rno04210	Apoptosis
Ctsc	inhibition	inh	Birc3	path:rno04210	Apoptosis
Ctsk	inhibition	inh	Xiap	path:rno04210	Apoptosis
Ctsk	inhibition	inh	Birc3	path:rno04210	Apoptosis
Vcl	binding/association	b(a)	Actn4	path:rno04510	Focal adhesion
Vcl	binding/association	b(a)	Tln1	path:rno04510	Focal adhesion
Pdgfd	activation	a	Pdgfra	path:rno04510	Focal adhesion
Pgf	activation	a	Pdgfra	path:rno04510	Focal adhesion
Jun	expression	ex	Ccnd2	path:rno04510	Focal adhesion
Actn4	binding/association	b(a)	Lmo7	path:rno04520	Adherens junction
Plcb4	compound	c	Itpr1	path:rno04540	Gap junction
Pdgfd	activation	a	Pdgfra	path:rno04540	Gap junction
Serpine1	inhibition	inh	Plat	path:rno04610	Complement and coagulation cascades
F2r	activation	a	Gna13	path:rno04611	Platelet activation
Tln1	activation	a	Itgb3	path:rno04611	Platelet activation
Itgb3	activation	a	Gna13	path:rno04611	Platelet activation
Col3a1	activation	a	Itga2	path:rno04611	Platelet activation
Col3a1	activation	a	Itgb1	path:rno04611	Platelet activation
Col1a2	activation	a	Itga2	path:rno04611	Platelet activation
Col1a2	activation	a	Itgb1	path:rno04611	Platelet activation
Stat1	expression	ex	Cxcl10	path:rno04620	Toll-like receptor signaling pathway
Stat1	expression	ex	Cxcl11	path:rno04620	Toll-like receptor signaling pathway
Cd14	activation	a	Tlr4	path:rno04620	Toll-like receptor signaling pathway
Tlr4	activation	a	Myd88	path:rno04620	Toll-like receptor signaling pathway
Ripk1	inhibition	inh	Traf6	path:rno04620	Toll-like receptor signaling pathway
Stat1	expression	ex	Cxcl9	path:rno04620	Toll-like receptor signaling pathway
Jun	expression	ex	Il6	path:rno04620	Toll-like receptor signaling pathway
Jun	expression	ex	Ccl5	path:rno04620	Toll-like receptor signaling pathway
Nlrp1a	binding/association	b(a)	Pycard	path:rno04621	NOD-like receptor signaling pathway
Nod1	activation	a	Ripk2	path:rno04621	NOD-like receptor signaling pathway
Xiap	activation	a	Ripk2	path:rno04621	NOD-like receptor signaling pathway
Birc3	activation	a	Ripk2	path:rno04621	NOD-like receptor signaling pathway
Traf6	activation	a	Ripk2	path:rno04621	NOD-like receptor signaling pathway
Tnfaip3	activation	a	Ripk2	path:rno04621	NOD-like receptor signaling pathway
Jun	activation	a	Il6	path:rno04621	NOD-like receptor signaling pathway
Jun	activation	a	Ccl12	path:rno04621	NOD-like receptor signaling pathway
Jun	activation	a	Ccl5	path:rno04621	NOD-like receptor signaling pathway
Tlr4	activation	a	Myd88	path:rno04621	NOD-like receptor signaling pathway
Trim25	activation	a	Ddx58	path:rno04622	RIG-I-like receptor signaling pathway
Ifng	activation	a	Psme1	path:rno04612	Antigen processing and presentation
RT1-S3	activation	a	Kir3dl1	path:rno04612	Antigen processing and presentation
RT1-S3	activation	a	Klrc3	path:rno04612	Antigen processing and presentation
RT1-DMb	activation	a	Cd74	path:rno04612	Antigen processing and presentation
Stat1	expression	ex	Ifng	path:rno04658	Th1 and Th2 cell differentiation
Nfatc3	expression	ex	Ifng	path:rno04658	Th1 and Th2 cell differentiation
Jun	expression	ex	Ifng	path:rno04658	Th1 and Th2 cell differentiation
Jag1	activation	a	Notch1	path:rno04658	Th1 and Th2 cell differentiation
Jun	expression	ex	Il6	path:rno04657	IL-17 signaling pathway
Prkce	inhibition	inh	Marcks	path:rno04666	Fc gamma R-mediated phagocytosis
Pld1	activation	a	Sphk1	path:rno04666	Fc gamma R-mediated phagocytosis
Vcam1	binding/association	b(a)	Ezr	path:rno04670	Leukocyte transendothelial migration
Vcam1	binding/association	b(a)	Msn	path:rno04670	Leukocyte transendothelial migration
Cxcl10	activation	a	Ccr1l1	path:rno04062	Chemokine signaling pathway
Cxcl10	activation	a	Cxcr3	path:rno04062	Chemokine signaling pathway
Cxcl9	activation	a	Ccr1l1	path:rno04062	Chemokine signaling pathway
Cxcl9	activation	a	Cxcr3	path:rno04062	Chemokine signaling pathway
Ccl7	activation	a	Ccr1l1	path:rno04062	Chemokine signaling pathway
Ccl7	activation	a	Cxcr3	path:rno04062	Chemokine signaling pathway
Ccl12	activation	a	Ccr1l1	path:rno04062	Chemokine signaling pathway
Ccl12	activation	a	Cxcr3	path:rno04062	Chemokine signaling pathway
Ccl21	activation	a	Ccr1l1	path:rno04062	Chemokine signaling pathway
Ccl21	activation	a	Cxcr3	path:rno04062	Chemokine signaling pathway
Cxcl11	activation	a	Ccr1l1	path:rno04062	Chemokine signaling pathway
Cxcl11	activation	a	Cxcr3	path:rno04062	Chemokine signaling pathway
Cxcl16	activation	a	Ccr1l1	path:rno04062	Chemokine signaling pathway
Cxcl16	activation	a	Cxcr3	path:rno04062	Chemokine signaling pathway
Cxcl13	activation	a	Ccr1l1	path:rno04062	Chemokine signaling pathway
Cxcl13	activation	a	Cxcr3	path:rno04062	Chemokine signaling pathway
Ccl5	activation	a	Ccr1l1	path:rno04062	Chemokine signaling pathway
Ccl5	activation	a	Cxcr3	path:rno04062	Chemokine signaling pathway
Cx3cl1	activation	a	Ccr1l1	path:rno04062	Chemokine signaling pathway
Cx3cl1	activation	a	Cxcr3	path:rno04062	Chemokine signaling pathway
Gnb4	activation	a	Plcb4	path:rno04062	Chemokine signaling pathway
Grk5	phosphorylation	pho	Ccr1l1	path:rno04062	Chemokine signaling pathway
Grk5	phosphorylation	pho	Cxcr3	path:rno04062	Chemokine signaling pathway
Ppp1r3a	inhibition	inh	Calm1	path:rno04910	Insulin signaling pathway
Foxo1	expression	ex	G6pc	path:rno04910	Insulin signaling pathway
Socs3	inhibition	inh	Irs2	path:rno04920	Adipocytokine signaling pathway
Socs3	inhibition	inh	Lepr	path:rno04920	Adipocytokine signaling pathway
Lep	activation	a	Lepr	path:rno04920	Adipocytokine signaling pathway
Plcb4	compound	c	Itpr1	path:rno04912	GnRH signaling pathway
Itpr1	compound	c	Calm1	path:rno04912	GnRH signaling pathway
Socs3	inhibition	inh	Stat1	path:rno04917	Prolactin signaling pathway
Stat1	expression	ex	Irf1	path:rno04917	Prolactin signaling pathway
Stat1	expression	ex	Ccnd2	path:rno04917	Prolactin signaling pathway
Nfatc3	expression	ex	Rcan1	path:rno04921	Oxytocin signaling pathway
Thrb	expression	ex	Rcan1	path:rno04919	Thyroid hormone signaling pathway
Plcb4	compound	c	Calm1	path:rno04916	Melanogenesis
Adra1b	activation	a	Gna13	path:rno04270	Vascular smooth muscle contraction
Gnb4	inhibition	inh	Cacna1c	path:rno04727	GABAergic synapse
Gnb4	activation	a	Plcb4	path:rno04728	Dopaminergic synapse
Gnb4	activation	a	Plcb4	path:rno04726	Serotonergic synapse
Calm1	compound	c	Cacna1c	path:rno04720	Long-term potentiation
Plcb4	compound	c	Itpr1	path:rno04720	Long-term potentiation
Plcb4	compound	c	Itpr1	path:rno04730	Long-term depression
Sema3b	activation	a	Plxna1	path:rno04360	Axon guidance
Sema7a	activation	a	Itgb1	path:rno04360	Axon guidance
Traf6	binding/association	b(a)	Gab2	path:rno04380	Osteoclast differentiation
Stat1	inhibition	inh	Traf6	path:rno04380	Osteoclast differentiation
Itpr1	compound	c	Calm1	path:rno04713	Circadian entrainment
Rasd1	activation	a	Gnb4	path:rno04713	Circadian entrainment
Gnb4	activation	a	Plcb4	path:rno04713	Circadian entrainment
Rasd1	inhibition	inh	Gnb4	path:rno04713	Circadian entrainment
Stat1	expression	ex	Pgf	path:rno05200	Pathways in cancer
Jun	expression	ex	Pgf	path:rno05200	Pathways in cancer
Fgf22	activation	a	Fgfr1	path:rno05200	Pathways in cancer
Fgf6	activation	a	Fgfr1	path:rno05200	Pathways in cancer
Fgf1	activation	a	Fgfr1	path:rno05200	Pathways in cancer
Fgf18	activation	a	Fgfr1	path:rno05200	Pathways in cancer
Fgf16	activation	a	Fgfr1	path:rno05200	Pathways in cancer
Pdgfd	activation	a	Pdgfra	path:rno05231	Choline metabolism in cancer
Sdc2	activation	a	Ezr	path:rno05205	Proteoglycans in cancer
Sdc2	activation	a	Msn	path:rno05205	Proteoglycans in cancer
Cyp2c13	compound	c	Gstm2	path:rno05204	Chemical carcinogenesis
Cyp2c13	compound	c	LOC501110	path:rno05204	Chemical carcinogenesis
Cyp2c13	compound	c	Gstm5	path:rno05204	Chemical carcinogenesis
Cyp2c13	compound	c	Gstm7	path:rno05204	Chemical carcinogenesis
Cyp2c24	compound	c	Gstm2	path:rno05204	Chemical carcinogenesis
Cyp2c24	compound	c	LOC501110	path:rno05204	Chemical carcinogenesis
Cyp2c24	compound	c	Gstm5	path:rno05204	Chemical carcinogenesis
Cyp2c24	compound	c	Gstm7	path:rno05204	Chemical carcinogenesis
Fgf22	activation	a	Pdgfra	path:rno05218	Melanoma
Fgf22	activation	a	Fgfr1	path:rno05218	Melanoma
Fgf6	activation	a	Pdgfra	path:rno05218	Melanoma
Fgf6	activation	a	Fgfr1	path:rno05218	Melanoma
Fgf1	activation	a	Pdgfra	path:rno05218	Melanoma
Fgf1	activation	a	Fgfr1	path:rno05218	Melanoma
Fgf18	activation	a	Pdgfra	path:rno05218	Melanoma
Fgf18	activation	a	Fgfr1	path:rno05218	Melanoma
Fgf16	activation	a	Pdgfra	path:rno05218	Melanoma
Fgf16	activation	a	Fgfr1	path:rno05218	Melanoma
Pdgfd	activation	a	Pdgfra	path:rno05218	Melanoma
Pdgfd	activation	a	Fgfr1	path:rno05218	Melanoma
Pdgfd	activation	a	Pdgfra	path:rno05215	Prostate cancer
Pdgfd	activation	a	Fgfr1	path:rno05215	Prostate cancer
Fgf22	activation	a	Fgfr1	path:rno05224	Breast cancer
Fgf6	activation	a	Fgfr1	path:rno05224	Breast cancer
Fgf1	activation	a	Fgfr1	path:rno05224	Breast cancer
Fgf18	activation	a	Fgfr1	path:rno05224	Breast cancer
Fgf16	activation	a	Fgfr1	path:rno05224	Breast cancer
Jag1	activation	a	Notch1	path:rno05224	Breast cancer
Notch1	expression	ex	Hey2	path:rno05224	Breast cancer
Hey2	expression	ex	Cdkn1a	path:rno05224	Breast cancer
Tlr4	activation	a	Jun	path:rno05323	Rheumatoid arthritis
Jun	expression	ex	Ifng	path:rno05321	Inflammatory bowel disease (IBD)
Prnp	activation	a	Notch1	path:rno05020	Prion diseases
Socs3	inhibition	inh	Irs2	path:rno04930	Type II diabetes mellitus
Prkce	inhibition	inh	Irs2	path:rno04930	Type II diabetes mellitus
Socs3	inhibition	inh	Irs2	path:rno04932	Non-alcoholic fatty liver disease (NAFLD)
Lep	activation	a	Lepr	path:rno04932	Non-alcoholic fatty liver disease (NAFLD)
Socs3	inhibition	inh	Irs2	path:rno04931	Insulin resistance
Foxo1	expression	ex	G6pc	path:rno04931	Insulin resistance
Jun	expression	ex	Tgfb1	path:rno04933	AGE-RAGE signaling pathway in diabetic complications
Jun	expression	ex	Ccl12	path:rno04933	AGE-RAGE signaling pathway in diabetic complications
Jun	expression	ex	Serpine1	path:rno04933	AGE-RAGE signaling pathway in diabetic complications
Jun	expression	ex	Vcam1	path:rno04933	AGE-RAGE signaling pathway in diabetic complications
Stat1	expression	ex	Col1a2	path:rno04933	AGE-RAGE signaling pathway in diabetic complications
Jun	expression	ex	Il6	path:rno04933	AGE-RAGE signaling pathway in diabetic complications
Jun	expression	ex	Edn1	path:rno04933	AGE-RAGE signaling pathway in diabetic complications
Cd14	activation	a	Tlr4	path:rno05132	Salmonella infection
Tlr4	activation	a	Myd88	path:rno05132	Salmonella infection
Cd14	activation	a	Tlr4	path:rno05134	Legionellosis
Tlr4	activation	a	Myd88	path:rno05134	Legionellosis
Myd88	expression	ex	Il6	path:rno05134	Legionellosis
Cd14	activation	a	Tlr4	path:rno05152	Tuberculosis
Irak2	activation	a	Traf6	path:rno05152	Tuberculosis
Tlr4	activation	a	Myd88	path:rno05152	Tuberculosis
Myd88	expression	ex	Ifna1	path:rno05152	Tuberculosis
Myd88	expression	ex	Ifnb1	path:rno05152	Tuberculosis
Tlr4	activation	a	Myd88	path:rno05162	Measles
Tnfaip3	inhibition	inh	Traf6	path:rno05162	Measles
Trim25	inhibition	inh	Ddx58	path:rno05164	Influenza A
Ddx58	activation	a	Socs3	path:rno05164	Influenza A
Ifnb1	activation	a	Rsad2	path:rno05164	Influenza A
Stat1	expression	ex	Myd88	path:rno05161	Hepatitis B
Eif2ak2	activation	a	Irf1	path:rno05160	Hepatitis C
Myd88	activation	a	Traf6	path:rno05168	Herpes simplex infection
Ddx58	activation	a	Tbk1	path:rno05169	Epstein-Barr virus infection
Tlr4	activation	a	Myd88	path:rno05144	Malaria
Tlr4	activation	a	Myd88	path:rno05145	Toxoplasmosis
Lama5	binding/association	b(a)	Itgb1	path:rno05145	Toxoplasmosis
Lamb2	binding/association	b(a)	Itgb1	path:rno05145	Toxoplasmosis
Lamb1	binding/association	b(a)	Itgb1	path:rno05145	Toxoplasmosis
Lama4	binding/association	b(a)	Itgb1	path:rno05145	Toxoplasmosis
Tlr4	activation	a	Myd88	path:rno05140	Leishmaniasis
Pdgfd	activation	a	Pdgfra	path:rno01521	EGFR tyrosine kinase inhibitor resistance
Jag1	activation	a	Notch1	path:rno01522	Endocrine resistance

## Sheet: gene attribution
Gene Symbol	Synonyms	Description	Style	Degree	Outdegree	Indegree	BetweennessCentrality	Kcores
Plcb4	Beta4aa|RATBETA4AA	phospholipase C, beta 4	none	18	5	13	0.0125684	3
Pdgfra	APDGFR|PDGFACE	platelet derived growth factor receptor alpha	none	11	2	9	0.00577301	3
Ccr1l1	-	chemokine (C-C motif) receptor 1-like 1	none	11	0	11	0	3
Stat1	DD6G4-4	signal transducer and activator of transcription 1	none	11	10	1	0.00206468	3
Jun	-	Jun proto-oncogene, AP-1 transcription factor subunit	none	11	10	1	0.00127011	3
Cxcr3	Gpr9	C-X-C motif chemokine receptor 3	none	11	0	11	0	3
Tek	Tie-2|Tie2	TEK receptor tyrosine kinase	none	9	1	8	0.00119862	3
Traf6	-	TNF receptor associated factor 6	none	9	3	6	0.0042911	3
Fgfr1	-	Fibroblast growth factor receptor 1	none	9	1	8	0.00193384	3
Enpp1	Npps|Pc1	ectonucleotide pyrophosphatase/phosphodiesterase 1	none	9	8	1	0.000124378	3
Cyp2c24	RGD1563697	cytochrome P450, family 2, subfamily c, polypeptide 24	none	8	6	2	4.97512e-05	5
Cyp2c13	Cyp2c38	cytochrome P450, family 2, subfamily c, polypeptide 13	none	8	7	1	4.97512e-05	5
Foxo1	Fkhr|Foxo1a	forkhead box O1	none	8	7	1	0.000199005	1
Ifng	IFNG2	interferon gamma	none	7	4	3	0.000531434	3
Pla2g16	HRSL3|Hrasls3|Hrev107	phospholipase A2, group XVI	none	7	3	4	0.000199005	4
Itgb1	-	integrin subunit beta 1	none	7	0	7	0	2
Lepr	Fa	leptin receptor	none	7	0	7	0	3
Plcd1	Plc1	phospholipase C, delta 1	none	7	4	3	6.8408e-05	3
Il15ra	-	interleukin 15 receptor subunit alpha	none	6	0	6	0	3
Pla2g12a	-	phospholipase A2, group XIIA	none	6	1	5	9.95025e-05	4
Lifr	-	leukemia inhibitory factor receptor alpha	none	6	0	6	0	3
Myd88	-	myeloid differentiation primary response 88	none	6	4	2	0.00121745	3
Pld1	Pld1a|Pld1b|Plda|Pldb	phospholipase D1	none	6	2	4	0.00169154	3
Ak3	-	adenylate kinase 3	none	6	6	0	0	2
LOC501110			none	5	2	3	0	5
Pgf	Plgf	placental growth factor	none	5	3	2	0.00177855	3
Il6	ILg6|Ifnb2	interleukin 6	none	5	3	2	0.000133424	3
Notch1	NOTCH|TAN1	notch 1	none	5	3	2	0.000199005	1
Gna13	Galpha13	G protein subunit alpha 13	none	5	0	5	0	2
Ripk2	-	receptor-interacting serine-threonine kinase 2	none	5	0	5	0	2
Gstm2	GSTA4	glutathione S-transferase mu 2	none	5	3	2	0	5
Gstm5	-	glutathione S-transferase, mu 5	none	5	1	4	0	5
Ifnb1	Ifnb	interferon beta 1	none	5	4	1	0.000239711	3
Gstm7	Gstm3	glutathione S-transferase, mu 7	none	5	0	5	0	5
Calm1	CaMI	calmodulin 1	none	4	1	3	0.00522388	2
Rasgrp3	-	RAS guanyl releasing protein 3	none	4	1	3	0.00368159	2
Lrp6	-	LDL receptor related protein 6	none	4	3	1	0.000422886	2
Nampt	Pbef|Pbef1	nicotinamide phosphoribosyltransferase	none	4	1	3	1.24378e-05	3
Nfatc3	NFAT4	nuclear factor of activated T-cells 3	none	4	4	0	0	1
Ifna1	IFN-alpha1	interferon-alpha 1	none	4	3	1	6.55812e-05	3
Pnp	Np	purine nucleoside phosphorylase	none	4	3	1	8.70647e-05	3
Socs3	Cish3|Socs-3|Ssi-3	suppressor of cytokine signaling 3	none	4	3	1	0.00124378	2
Ddx58	-	DEXD/H-box helicase 58	none	4	3	1	0.0011194	2
Inpp5a	-	inositol polyphosphate-5-phosphatase A	none	4	1	3	1.24378e-05	3
Fgf1	FGF-1|HBGF-1|HBGF1	fibroblast growth factor 1	none	4	3	1	0.000895522	3
Cyp3a62	CYP3|Cyp3a	cytochrome P450, family 3, subfamily a, polypeptide 62	none	4	4	0	0	4
Prkce	Pkce	protein kinase C, epsilon	none	4	3	1	0.00303483	2
Birc3	Birc2|IAP1	baculoviral IAP repeat-containing 3	none	4	2	2	0.000970149	2
Ccl5	Rantes|Scya5	C-C motif chemokine ligand 5	none	3	2	1	8.70647e-05	3
Vcam1	VCAM1B	vascular cell adhesion molecule 1	none	3	2	1	0.000149254	2
Cxcl9	Mig|Scyb9	C-X-C motif chemokine ligand 9	none	3	2	1	6.6335e-05	3
Tlr4	-	toll-like receptor 4	none	3	2	1	0.00109453	2
Itpr1	I145TR|IP3R1|InsP3R|InsP3R1|P400	inositol 1,4,5-trisphosphate receptor, type 1	none	3	1	2	0.00011194	2
Xiap	Api3|Birc4|riap3	X-linked inhibitor of apoptosis	none	3	1	2	2.48756e-05	2
Pdgfd	Scdgfb|rSCDGF-B	platelet derived growth factor D	none	3	3	0	0	3
Fgf18	-	fibroblast growth factor 18	none	3	3	0	0	3
Cd38	ADPRC 1	CD38 molecule	none	3	0	3	0	3
Gnb4	-	G protein subunit beta 4	none	3	2	1	0.000348259	2
Fgf6	-	fibroblast growth factor 6	none	3	3	0	0	3
Nmrk1	Nrk1	nicotinamide riboside kinase 1	none	3	2	1	9.95025e-05	3
Itpkc	IP3K-C	inositol-trisphosphate 3-kinase C	none	3	0	3	0	3
Rras	p23	related RAS viral (r-ras) oncogene homolog	none	3	1	2	0.00263682	2
Fgf16	-	fibroblast growth factor 16	none	3	3	0	0	3
Lep	OB|obese	leptin	none	3	3	0	0	3
Ripk1	-	receptor interacting serine/threonine kinase 1	none	3	2	1	0.00134328	2
Inpp1	-	inositol polyphosphate-1-phosphatase	none	3	3	0	0	3
Ifne	RGD1565065	interferon, epsilon	none	3	3	0	0	3
Wwtr1	-	WW domain containing transcription regulator 1	none	3	2	1	0.000497512	1
Ccl12	MCP-5	chemokine (C-C motif) ligand 12	none	3	2	1	6.21891e-05	3
Plod2	-	procollagen lysine, 2-oxoglutarate 5-dioxygenase 2	none	3	0	3	0	2
Ngf	Ngfb|beta-NGF	nerve growth factor	none	3	3	0	0	3
Fgf22	-	fibroblast growth factor 22	none	3	3	0	0	3
Cacna1c	RATIVS302	calcium voltage-gated channel subunit alpha1 C	none	3	1	2	0.00450249	2
Mgat2	Gnt2	mannosyl (alpha-1,6-)-glycoprotein beta-1,2-N-acetylglucosaminyltransferase	none	3	2	1	2.48756e-05	2
Dgke	-	diacylglycerol kinase epsilon	none	3	3	0	0	3
Ccnd2	-	cyclin D2	none	3	0	3	0	2
Plod1	Plod	procollagen-lysine, 2-oxoglutarate 5-dioxygenase 1	none	3	0	3	0	2
Cxcl10	IP-10|Scyb10	C-X-C motif chemokine ligand 10	none	3	2	1	6.6335e-05	3
Cxcl11	SCYB11	C-X-C motif chemokine ligand 11	none	3	2	1	6.6335e-05	3
Col1a2	-	collagen type I alpha 2 chain	none	3	2	1	0.000199005	2
Irs2	4PS|IRS-2	insulin receptor substrate 2	none	2	0	2	0	2
Ctsc	CATC|DPP-I|DPPI	cathepsin C	none	2	2	0	0	2
Fzd2	Fz-10|Fzd10	frizzled class receptor 2	none	2	1	1	0.000232172	2
Ccl21	Ccl21b	C-C motif chemokine ligand 21	none	2	2	0	0	2
Vcl	-	vinculin	none	2	2	0	0	1
Mgat4a	-	mannosyl (alpha-1,3-)-glycoprotein beta-1,4-N-acetylglucosaminyltransferase, isozyme A	none	2	0	2	0	2
Pde2a	Pde2|Pde2a2	phosphodiesterase 2A	none	2	0	2	0	2
Irf1	-	interferon regulatory factor 1	none	2	0	2	0	1
Sec31a	Sec31l1|VAP1	SEC31 homolog A, COPII coat complex component	none	2	2	0	0	1
Fzd8	-	frizzled class receptor 8	none	2	1	1	0.000232172	2
Cxcl13	-	C-X-C motif chemokine ligand 13	none	2	2	0	0	2
Ptgfr	PF2AR	prostaglandin F receptor	none	2	2	0	0	2
Itgb3	-	integrin subunit beta 3	none	2	1	1	4.97512e-05	1
Lcat	-	lecithin cholesterol acyltransferase	none	2	0	2	0	2
Hey2	Herp1	hes-related family bHLH transcription factor with YRPW motif 2	none	2	1	1	7.46269e-05	1
F2r	Par1|TRGPC	coagulation factor II (thrombin) receptor	none	2	2	0	0	2
Ccl7	-	C-C motif chemokine ligand 7	none	2	2	0	0	2
Setdb2	-	SET domain, bifurcated 2	none	2	2	0	0	2
Pde4d	-	phosphodiesterase 4D	none	2	0	2	0	2
Cd14	-	CD14 molecule	none	2	2	0	0	2
Ctsk	-	cathepsin K	none	2	2	0	0	2
Actn4	-	actinin alpha 4	none	2	1	1	2.48756e-05	1
Ezr	Vil2	ezrin	none	2	0	2	0	2
Pafah1b1	LIS1	platelet-activating factor acetylhydrolase 1b, regulatory subunit 1	none	2	2	0	0	2
Pde7a	PDE7-1	phosphodiesterase 7A	none	2	0	2	0	2
Msn	-	moesin	none	2	0	2	0	2
Setd3	RGD1309550	SET domain containing 3	none	2	2	0	0	2
Grk5	Gprk5	G protein-coupled receptor kinase 5	none	2	2	0	0	2
RT1-S3	H2-T23|RT-BM1|RT1-BM1|RTBM1	RT1 class Ib, locus S3	none	2	2	0	0	1
Pi4k2a	Pi4KII	phosphatidylinositol 4-kinase type 2 alpha	none	2	2	0	0	2
Tln1	Tln	talin 1	none	2	1	1	4.97512e-05	1
Itga2	CD49B|GPIa|HPA-5	integrin alpha 2	none	2	0	2	0	2
Rcan1	Dscr1|Mcip1	regulator of calcineurin 1	none	2	0	2	0	1
Pde10a	Pde10a3	phosphodiesterase 10A	none	2	0	2	0	2
Col3a1	-	collagen type III alpha 1 chain	none	2	2	0	0	2
Cdkn1a	Cip1|UV96|Waf1	cyclin-dependent kinase inhibitor 1A	none	2	0	2	0	1
Sphk1	-	sphingosine kinase 1	none	2	0	2	0	2
Tnfsf10	Tnlg6a|Trail	tumor necrosis factor superfamily member 10	none	2	1	1	4.97512e-05	1
Fzd1	-	frizzled class receptor 1	none	2	1	1	0.000232172	2
Gab2	-	GRB2-associated binding protein 2	none	2	0	2	0	2
Cxcl16	-	C-X-C motif chemokine ligand 16	none	2	2	0	0	2
Tm7sf2	-	transmembrane 7 superfamily member 2	none	2	1	1	2.48756e-05	1
Serpine1	PAI1A|Pai1|Pai1aa|Planh|RATPAI1A	serpin family E member 1	none	2	1	1	7.46269e-05	1
Cx3cl1	Cx3c|Scyd1	C-X3-C motif chemokine ligand 1	none	2	2	0	0	2
Kmt2e	Mll5	lysine methyltransferase 2E	none	2	2	0	0	2
Pde7b	-	phosphodiesterase 7B	none	2	0	2	0	2
Npy	NPY02|RATNPY|RATNPY02	neuropeptide Y	none	2	2	0	0	1
Sdc2	HSPG	syndecan 2	none	2	2	0	0	2
Tnfaip3	-	TNF alpha induced protein 3	none	2	2	0	0	2
Tbk1	-	TANK-binding kinase 1	none	2	1	1	4.97512e-05	1
Fut8	-	fucosyltransferase 8	none	2	2	0	0	2
Xdh	XOR	xanthine dehydrogenase	none	2	0	2	0	1
Kir3dl1	-	killer cell immunoglobulin-like receptor, three domains, long cytoplasmic tail, 1	none	1	0	1	0	1
Psme1	-	proteasome activator subunit 1	none	1	0	1	0	1
Man2a1	Mana2|Manno	mannosidase, alpha, class 2A, member 1	none	1	0	1	0	1
Serpinf1	Dmrs91|Pedf	serpin family F member 1	none	1	1	0	0	1
Nod1	RGD1562269	nucleotide-binding oligomerization domain containing 1	none	1	1	0	0	1
Klrc3	-	killer cell lectin-like receptor subfamily C, member 3	none	1	0	1	0	1
Gadd45g	-	growth arrest and DNA-damage-inducible, gamma	none	1	0	1	0	1
Gch1	Gch	GTP cyclohydrolase 1	none	1	1	0	0	1
Rsad2	Best5|Vig1	radical S-adenosyl methionine domain containing 2	none	1	0	1	0	1
Marcks	KINC|Macs	myristoylated alanine rich protein kinase C substrate	none	1	0	1	0	1
Tnfrsf11b	Opg	TNF receptor superfamily member 11B	none	1	0	1	0	1
Dtx3	RGD1566181	deltex E3 ubiquitin ligase 3	none	1	0	1	0	1
Rasd1	-	ras related dexamethasone induced 1	none	1	1	0	0	1
Faxdc2	-	fatty acid hydroxylase domain containing 2	none	1	0	1	0	1
Gcnt2	Ignt	glucosaminyl (N-acetyl) transferase 2, I-branching enzyme	none	1	0	1	0	1
Plat	PATISS|tPA	plasminogen activator, tissue type	none	1	0	1	0	1
Fbxo32	Atrogin1|MAFbx	F-box protein 32	none	1	0	1	0	1
G6pc	G6Pase	glucose-6-phosphatase, catalytic subunit	none	1	0	1	0	1
Pts	-	6-pyruvoyl-tetrahydropterin synthase	none	1	0	1	0	1
Sec23a	-	Sec23 homolog A, coat complex II component	none	1	0	1	0	1
Tead4	-	TEA domain transcription factor 4	none	1	0	1	0	1
Thrb	C-erba-beta|ERBA2|Nr1a2|RATT3REC|T3rec|TRbeta	thyroid hormone receptor beta	none	1	1	0	0	1
Dtx3l	RGD1565144	deltex E3 ubiquitin ligase 3L	none	1	0	1	0	1
Nppb	BNP|Bnf	natriuretic peptide B	none	1	0	1	0	1
Prnp	PrP|Prn	prion protein	none	1	1	0	0	1
Adra1b	-	adrenoceptor alpha 1B	none	1	1	0	0	1
Ethe1	-	ETHE1, persulfide dioxygenase	none	1	0	1	0	1
Lama4	RGD1560062	laminin subunit alpha 4	none	1	1	0	0	1
Cyp51	Cyp51a1|RATCP14DM	cytochrome P450, family 51	none	1	1	0	0	1
Lama5	-	laminin subunit alpha 5	none	1	1	0	0	1
Inmt	-	indolethylamine N-methyltransferase	none	1	0	1	0	1
Aspa	-	aspartoacylase	none	1	0	1	0	1
RT1-DMb	DMb|RT1.DMb|RT1.Mb	RT1 class II, locus DMb	none	1	1	0	0	1
Adssl1	AdSS 1	adenylosuccinate synthase like 1	none	1	1	0	0	1
Lats2	-	large tumor suppressor kinase 2	none	1	1	0	0	1
Rragc	-	Ras-related GTP binding C	none	1	0	1	0	1
Nat3	-	N-acetyltransferase 3	none	1	1	0	0	1
Acss1	Acas2l	acyl-CoA synthetase short-chain family member 1	none	1	0	1	0	1
Trim25	Efp|Znf147	tripartite motif-containing 25	none	1	1	0	0	1
Plxna1	RGD1560871	plexin A1	none	1	0	1	0	1
Edn1	Et1	endothelin 1	none	1	0	1	0	1
Eif2ak2	Pkr|Prkr	eukaryotic translation initiation factor 2-alpha kinase 2	none	1	1	0	0	1
St3gal6	Siat10	ST3 beta-galactoside alpha-2,3-sialyltransferase 6	none	1	1	0	0	1
Gadd45b	-	growth arrest and DNA-damage-inducible, beta	none	1	0	1	0	1
Pycard	Asc	PYD and CARD domain containing	none	1	0	1	0	1
Mpst	Mst	mercaptopyruvate sulfurtransferase	none	1	1	0	0	1
Jag1	-	jagged 1	none	1	1	0	0	1
Mef2d	-	myocyte enhancer factor 2D	none	1	0	1	0	1
Rel	-	REL proto-oncogene, NF-kB subunit	none	1	0	1	0	1
Sucnr1	Gpr91	succinate receptor 1	none	1	0	1	0	1
Rapgef3	Epac	Rap guanine nucleotide exchange factor 3	none	1	1	0	0	1
Aldh6a1	Mmsdh	aldehyde dehydrogenase 6 family, member A1	none	1	1	0	0	1
Sema3b	-	semaphorin 3B	none	1	1	0	0	1
Cd74	INVG34	CD74 molecule	none	1	0	1	0	1
Maob	-	monoamine oxidase B	none	1	1	0	0	1
Lamb1	Lamb1-1	laminin subunit beta 1	none	1	1	0	0	1
Ripk3	Hcyp2|Rip3	receptor-interacting serine-threonine kinase 3	none	1	0	1	0	1
Lmo7	-	LIM domain 7	none	1	0	1	0	1
Sema7a	-	semaphorin 7A, GPI membrane anchor	none	1	1	0	0	1
Sstr5	Smstr5|Somato	somatostatin receptor 5	none	1	0	1	0	1
Nlrp1a	Nalp1|Nlrp1	NLR family, pyrin domain containing 1A	none	1	1	0	0	1
Sec24d	-	SEC24 homolog D, COPII coat complex component	none	1	0	1	0	1
Sgk1	Sgk	serum/glucocorticoid regulated kinase 1	none	1	1	0	0	1
Cacna2d1	CCHLA2|Cacna2|DHSCCA	calcium voltage-gated channel auxiliary subunit alpha2delta 1	none	1	1	0	0	1
Fnip2	RGD1562174	folliculin interacting protein 2	none	1	1	0	0	1
Lamb2	SLAM	laminin subunit beta 2	none	1	1	0	0	1
Cacng7	-	calcium voltage-gated channel auxiliary subunit gamma 7	none	1	1	0	0	1
Irak2	-	interleukin-1 receptor-associated kinase 2	none	1	1	0	0	1
Ppp1r3a	RGD1561312	protein phosphatase 1, regulatory subunit 3A	none	1	1	0	0	1
Tgfb1	Tgfb	transforming growth factor, beta 1	none	1	0	1	0	1
