# Supplementary material for: Gene expression profiling analysis to investigate the role of remote ischemic postconditioning in ischemia-reperfusion injury in rats
Source: BMC Genomics. 2019 May 9;20:361. doi: 10.1186/s12864-019-5743-9 (PMC6509872; doi:10.1186/s12864-019-5743-9)
Supplement: Supplementary file 14 — Table S7. Gene information from the co-expression network analysis. (XLSX 67 kb) [file 12864_2019_5743_MOESM14_ESM.xlsx]

## Sheet: gene correlation
Gene1	Gene1_Type	Gene2	Gene2_Type	Relation	P.Value	Regulation
Olr1	Coding	Il6	Coding	0.993442	7.47225e-08	Positive
LOC500300	Coding	Gbp1	Coding	0.99093	2.31912e-07	Positive
Trafd1	Coding	Col6a3	Coding	0.99039	2.83813e-07	Positive
Etnk1	Coding	Adamts12	Coding	0.990411	2.8165e-07	Positive
Slfn5	Coding	LOC500300	Coding	0.994053	5.30852e-08	Positive
St3gal6	Coding	Slfn5	Coding	0.992727	1.07257e-07	Positive
Clic4	Coding	Ifit2	Coding	0.995407	2.15248e-08	Positive
Fxyd1	Coding	Clic4	Coding	-0.993491	7.27809e-08	Negative
Itga1	Coding	Abi3bp	Coding	0.99269	1.09198e-07	Positive
RGD1562531_1	Coding	Herc6	Coding	0.992248	1.34017e-07	Positive
klerwoy	Coding	Cxcl9	Coding	0.991316	1.99218e-07	Positive
klerwoy	Coding	Rnf19b	Coding	0.995582	1.87943e-08	Positive
Hspa1b	Coding	klerwoy	Coding	0.992498	1.19523e-07	Positive
Aldh1l2	Coding	Vps54	Coding	-0.995676	1.74266e-08	Negative
Usp25	Coding	Gbp1	Coding	0.990997	2.25992e-07	Positive
Usp25	Coding	LOC500300	Coding	0.992192	1.3742e-07	Positive
Large	Coding	Smg7	Coding	0.993513	7.19345e-08	Positive
Parp14	Coding	Il6	Coding	0.993636	6.72821e-08	Positive
Parp14	Coding	Parp9	Coding	0.990245	2.99026e-07	Positive
Parp14	Coding	Socs3	Coding	0.993597	6.87174e-08	Positive
Tnfrsf1b	Coding	Gadd45g	Coding	0.990993	2.2631e-07	Positive
Apol9a	Coding	Col6a3	Coding	0.991162	2.11895e-07	Positive
Arhgef5	Coding	Vps54	Coding	-0.992825	1.02279e-07	Negative
Arhgef5	Coding	Aldh1l2	Coding	0.991555	1.80768e-07	Positive
Arhgef5	Coding	Usp25	Coding	-0.996682	6.90874e-09	Negative
Tfpi2	Coding	Hspa1b	Coding	0.991155	2.12454e-07	Positive
Eif2ak2	Coding	Cxcl9	Coding	0.996041	1.28033e-08	Positive
Eif2ak2	Coding	Socs3	Coding	0.99195	1.52925e-07	Positive
RGD6498623_1	Coding	St3gal6	Coding	0.990625	2.60279e-07	Positive
Plat	Coding	RGD6498623_1	Coding	0.999216	4.43889e-11	Positive
MGC108823	Coding	Parp14	Coding	0.991565	1.8003e-07	Positive
MGC108823	Coding	RGD6498623_1	Coding	0.991803	1.62883e-07	Positive
MGC108823	Coding	Plat	Coding	0.990194	3.04495e-07	Positive
Pxdc1	Coding	Col6a1	Coding	0.998514	4.1624e-10	Positive
Spag9	Coding	LOC500300	Coding	0.991632	1.75039e-07	Positive
Spag9	Coding	Slfn5	Coding	0.991237	2.05635e-07	Positive
Spag9	Coding	Usp25	Coding	0.991563	1.80141e-07	Positive
Spag9	Coding	Zcchc6	Coding	0.992619	1.12927e-07	Positive
Spag9	Coding	RGD6498623_1	Coding	0.991855	1.59317e-07	Positive
Spag9	Coding	Plat	Coding	0.99484	3.23221e-08	Positive
Stk38l	Coding	Enpp1	Coding	0.991406	1.92162e-07	Positive
Stk38l	Coding	Plat	Coding	0.99127	2.02918e-07	Positive
Fgfr1op2	Coding	Pde7a	Coding	0.991105	2.16652e-07	Positive
Col4a1	Coding	Col6a1	Coding	0.990808	2.42948e-07	Positive
Col4a1	Coding	Pxdc1	Coding	0.991433	1.9003e-07	Positive
Tm7sf2	Coding	Sema6a	Coding	0.993143	8.73019e-08	Positive
Ly6c	Coding	RGD6498623_1	Coding	0.993508	7.21148e-08	Positive
Ly6c	Coding	Plat	Coding	0.995071	2.75482e-08	Positive
Nexn	Coding	Spag9	Coding	0.993438	7.48744e-08	Positive
Gna13	Coding	St8sia6	Coding	-0.991557	1.80564e-07	Negative
Mtss1l	Coding	Usp25	Coding	-0.991025	2.23515e-07	Negative
Jag1	Coding	Fat4	Coding	0.991451	1.88671e-07	Positive
NA	Coding	Ifit2	Coding	-0.992147	1.40202e-07	Negative
NA	Coding	Clic4	Coding	-0.99642	9.00645e-09	Negative
Stmn2	Coding	LOC500300	Coding	-0.995258	2.40725e-08	Negative
Stmn2	Coding	Slfn5	Coding	-0.995236	2.44672e-08	Negative
Stmn2	Coding	Ssbp2	Coding	0.991502	1.8476e-07	Positive
Stmn2	Coding	Fgfr1op2	Coding	0.990963	2.28972e-07	Positive
Smoc2	Coding	Ifit2	Coding	-0.99474	3.45845e-08	Negative
Cped1	Coding	Tp53inp1	Coding	0.990315	2.91574e-07	Positive
Dennd4c	Coding	Sepp1	Coding	0.99382	6.07229e-08	Positive
RGD7536442_1	Coding	Mat2b	Coding	0.991663	1.72768e-07	Positive
Gzmc	Coding	MGC108823	Coding	0.993817	6.08273e-08	Positive
Arhgap21	Coding	Gbp1	Coding	0.992146	1.40265e-07	Positive
Kat2b	Coding	Sema6a	Coding	0.99257	1.15597e-07	Positive
Kat2b	Coding	Tm7sf2	Coding	0.998302	6.62832e-10	Positive
Ascc3	Coding	Trafd1	Coding	0.996425	8.96614e-09	Positive
Ascc3	Coding	Sepp1	Coding	0.990237	2.99869e-07	Positive
Clec2g	Coding	Col6a3	Coding	0.992255	1.33629e-07	Positive
Clec2g	Coding	Trim5	Coding	0.995859	1.49831e-08	Positive
Clec2g	Coding	Lifr	Coding	0.994565	3.87646e-08	Positive
Hyal3	Coding	Inpp1	Coding	0.991256	2.04072e-07	Positive
Pam	Coding	LOC500300	Coding	0.993498	7.25204e-08	Positive
Pam	Coding	Gstm5	Coding	-0.992311	1.30273e-07	Negative
Pam	Coding	Spag9	Coding	0.991121	2.15332e-07	Positive
Pam	Coding	Fgfr1op2	Coding	-0.993627	6.76063e-08	Negative
Pam	Coding	Nexn	Coding	0.991237	2.05626e-07	Positive
Pam	Coding	Lifr	Coding	0.991367	1.95189e-07	Positive
Pam	Coding	Clec2g	Coding	0.991772	1.65048e-07	Positive
C4.0	Coding	Sema6a	Coding	-0.994924	3.05342e-08	Negative
C4.0	Coding	NA	Coding	0.99097	2.28403e-07	Positive
Rcor3	Coding	Apod	Coding	0.995922	1.42033e-08	Positive
Ccdc17	Coding	Sema6a	Coding	-0.990228	3.00809e-07	Negative
Cited4	Coding	Tdrd7	Coding	-0.991705	1.69814e-07	Negative
RGD1309995	Coding	Zcchc6	Coding	0.995012	2.87194e-08	Positive
RGD1309995	Coding	RGD6498623_1	Coding	0.990334	2.89656e-07	Positive
RGD1309995	Coding	Plat	Coding	0.993834	6.02372e-08	Positive
RGD1309995	Coding	Spag9	Coding	0.99637	9.45517e-09	Positive
Elf1	Coding	Cxcl9	Coding	0.99299	9.43323e-08	Positive
Elf1	Coding	Eif2ak2	Coding	0.993521	7.16279e-08	Positive
Pon3	Coding	Parp9	Coding	-0.992046	1.46661e-07	Negative
Tcea3	Coding	Ssbp2	Coding	0.99366	6.63837e-08	Positive
Tcea3	Coding	Stmn2	Coding	0.994625	3.72934e-08	Positive
Tbk1	Coding	Cped1	Coding	0.994246	4.73063e-08	Positive
LOC680370	Coding	LOC100362724	Coding	0.993449	7.44405e-08	Positive
Ccl7	Coding	Arid5a	Coding	0.990438	2.78849e-07	Positive
Rictor	Coding	Casp4	Coding	0.992978	9.48882e-08	Positive
Rictor	Coding	Cped1	Coding	0.992943	9.65243e-08	Positive
Rictor	Coding	Tbk1	Coding	0.992422	1.23806e-07	Positive
Mme	Coding	Slfn5	Coding	-0.990727	2.50528e-07	Negative
Mme	Coding	Stmn2	Coding	0.990237	2.99926e-07	Positive
Mme	Coding	Tcea3	Coding	0.990105	3.14282e-07	Positive
Ophn1	Coding	Trim5	Coding	0.993962	5.59846e-08	Positive
Ophn1	Coding	Ascc3	Coding	0.991522	1.83221e-07	Positive
Ophn1	Coding	Clec2g	Coding	0.994909	3.08473e-08	Positive
RGD7651597_1	Coding	Mxd1	Coding	0.99293	9.71437e-08	Positive
RGD7651597_1	Coding	Gna13	Coding	0.993204	8.46456e-08	Positive
Junb	Coding	Slfn5	Coding	0.991312	1.99528e-07	Positive
Junb	Coding	St3gal6	Coding	0.996622	7.35339e-09	Positive
Junb	Coding	RGD6498623_1	Coding	0.993385	7.70057e-08	Positive
Junb	Coding	Plat	Coding	0.992901	9.85702e-08	Positive
Junb	Coding	Spag9	Coding	0.99217	1.38777e-07	Positive
Fnbp1	Coding	Fnbp4	Coding	0.990838	2.40237e-07	Positive
Abcb1b	Coding	Klhl13	Coding	0.991859	1.5904e-07	Positive
Esyt1	Coding	Cxcl9	Coding	0.991542	1.81706e-07	Positive
Esyt1	Coding	Jun	Coding	0.991429	1.90353e-07	Positive
Esyt1	Coding	Tfpi2	Coding	0.994457	4.15131e-08	Positive
Hba2	Coding	LOC500300	Coding	0.997584	2.27642e-09	Positive
Hba2	Coding	Slfn5	Coding	0.995564	1.90634e-08	Positive
Hba2	Coding	St3gal6	Coding	0.992955	9.59616e-08	Positive
Hba2	Coding	Gstm5	Coding	-0.990612	2.61598e-07	Negative
Hba2	Coding	Plat	Coding	0.990601	2.62637e-07	Positive
Hba2	Coding	Spag9	Coding	0.993537	7.09945e-08	Positive
Hba2	Coding	Fgfr1op2	Coding	-0.996013	1.31229e-08	Negative
Hba2	Coding	Stmn2	Coding	-0.99512	2.6604e-08	Negative
Hba2	Coding	Pam	Coding	0.996141	1.17108e-08	Positive
Hba2	Coding	Junb	Coding	0.990494	2.73252e-07	Positive
Ogn	Coding	RGD1562485	Coding	0.99148	1.86421e-07	Positive
Itga2	Coding	Lgals9	Coding	0.993933	5.69228e-08	Positive
Usp18	Coding	Ifit2	Coding	0.991399	1.92646e-07	Positive
Usp18	Coding	Clic4	Coding	0.993843	5.99306e-08	Positive
Usp18	Coding	NA	Coding	-0.990291	2.94163e-07	Negative
Maged2	Coding	Tmem63a	Coding	0.996165	1.14541e-08	Positive
Ktn1	Coding	Gbp1	Coding	0.996568	7.77032e-09	Positive
Ktn1	Coding	Zcchc6	Coding	0.995736	1.66043e-08	Positive
Ktn1	Coding	Plat	Coding	0.990762	2.47282e-07	Positive
Ktn1	Coding	Spag9	Coding	0.995481	2.03428e-08	Positive
Ktn1	Coding	Casp4	Coding	0.990653	2.57631e-07	Positive
Ktn1	Coding	RGD1309995	Coding	0.992235	1.3484e-07	Positive
Ktn1	Coding	Hba2	Coding	0.99078	2.45588e-07	Positive
Nucb2	Coding	Gbp1	Coding	0.991315	1.99337e-07	Positive
Nucb2	Coding	Enpp1	Coding	0.992087	1.44026e-07	Positive
Nucb2	Coding	Zcchc6	Coding	0.994935	3.02943e-08	Positive
Nucb2	Coding	RGD6498623_1	Coding	0.992276	1.32348e-07	Positive
Nucb2	Coding	Plat	Coding	0.992943	9.65499e-08	Positive
Nucb2	Coding	MGC108823	Coding	0.990965	2.28846e-07	Positive
Nucb2	Coding	Igf2r	Coding	0.991868	1.58379e-07	Positive
Nucb2	Coding	RGD1309995	Coding	0.994383	4.34961e-08	Positive
Nucb2	Coding	Ktn1	Coding	0.993987	5.51872e-08	Positive
RGD6496142_1	Coding	LOC500300	Coding	-0.992465	1.21358e-07	Negative
RGD6496142_1	Coding	Spag9	Coding	-0.990731	2.50213e-07	Negative
RGD6496142_1	Coding	Nexn	Coding	-0.994103	5.15507e-08	Negative
RGD6496142_1	Coding	Pam	Coding	-0.994505	4.02875e-08	Negative
RGD6496142_1	Coding	Hba2	Coding	-0.992757	1.05751e-07	Negative
Fyco1	Coding	Ifit2	Coding	-0.993143	8.73337e-08	Negative
Fyco1	Coding	Fgfr1op2	Coding	0.994807	3.30522e-08	Positive
Fyco1	Coding	Hba2	Coding	-0.992825	1.02291e-07	Negative
Cflar	Coding	Gbp1	Coding	0.995709	1.69756e-08	Positive
Cflar	Coding	LOC500300	Coding	0.990369	2.85963e-07	Positive
Cflar	Coding	Usp25	Coding	0.994023	5.40507e-08	Positive
Cflar	Coding	Zcchc6	Coding	0.995091	2.71636e-08	Positive
Cflar	Coding	RGD6498623_1	Coding	0.993303	8.03932e-08	Positive
Cflar	Coding	Plat	Coding	0.995134	2.63415e-08	Positive
Cflar	Coding	Spag9	Coding	0.99605	1.27032e-08	Positive
Cflar	Coding	Casp4	Coding	0.992524	1.18113e-07	Positive
Cflar	Coding	RGD1309995	Coding	0.994952	2.99443e-08	Positive
Cflar	Coding	Rictor	Coding	0.992751	1.06046e-07	Positive
Cflar	Coding	Ktn1	Coding	0.997999	1.17712e-09	Positive
Cflar	Coding	Nucb2	Coding	0.995969	1.3634e-08	Positive
Zc3h7a	Coding	Ktn1	Coding	0.990261	2.97339e-07	Positive
Zc3h7a	Coding	Nucb2	Coding	0.990547	2.67925e-07	Positive
RGD1309362	Coding	Usp25	Coding	0.991005	2.25303e-07	Positive
RGD1309362	Coding	RGD6498623_1	Coding	0.991809	1.62445e-07	Positive
RGD1309362	Coding	Plat	Coding	0.994669	3.62249e-08	Positive
RGD1309362	Coding	Spag9	Coding	0.994766	3.39816e-08	Positive
RGD1309362	Coding	RGD1309995	Coding	0.9955	2.00331e-08	Positive
RGD1309362	Coding	Junb	Coding	0.992455	1.21952e-07	Positive
RGD1309362	Coding	Nucb2	Coding	0.991409	1.9191e-07	Positive
RGD1309362	Coding	Cflar	Coding	0.993757	6.29218e-08	Positive
Pfdn1	Coding	RGD1564291_1	Coding	-0.996262	1.04724e-08	Negative
Skil	Coding	Parp9	Coding	0.992261	1.3327e-07	Positive
Skil	Coding	RGD6498623_1	Coding	0.995456	2.07337e-08	Positive
Skil	Coding	Plat	Coding	0.995491	2.01829e-08	Positive
Skil	Coding	MGC108823	Coding	0.9925	1.19421e-07	Positive
Skil	Coding	Spag9	Coding	0.995477	2.03916e-08	Positive
Skil	Coding	Ly6c	Coding	0.990433	2.79353e-07	Positive
Skil	Coding	RGD1309995	Coding	0.992149	1.40095e-07	Positive
Skil	Coding	Junb	Coding	0.994058	5.29255e-08	Positive
Skil	Coding	Ktn1	Coding	0.99433	4.49321e-08	Positive
Skil	Coding	Nucb2	Coding	0.991327	1.98341e-07	Positive
Skil	Coding	Cflar	Coding	0.995505	1.99646e-08	Positive
Skil	Coding	RGD1309362	Coding	0.992303	1.30739e-07	Positive
Cpq	Coding	Celf2	Coding	0.994744	3.44915e-08	Positive
Slc26a10	Coding	Cst5	Coding	-0.995746	1.64628e-08	Negative
LOC679129	Coding	Trim5	Coding	0.994749	3.43659e-08	Positive
LOC679129	Coding	Clec2g	Coding	0.991423	1.90792e-07	Positive
LOC679129	Coding	Ophn1	Coding	0.995296	2.339e-08	Positive
NA	Coding	Defa6	Coding	0.99306	9.1051e-08	Positive
Tmem167b	Coding	Col6a1	Coding	0.990179	3.06113e-07	Positive
Chd2	Coding	Abca1	Coding	0.991641	1.74382e-07	Positive
Gsap	Coding	Sema6a	Coding	-0.990106	3.14157e-07	Negative
Lancl3	Coding	Abcg1	Coding	-0.991259	2.03844e-07	Negative
Trim25	Coding	Col6a3	Coding	0.990865	2.37796e-07	Positive
Trim25	Coding	Trim5	Coding	0.990389	2.83942e-07	Positive
Trim25	Coding	Ascc3	Coding	0.990131	3.11391e-07	Positive
Trim25	Coding	Clec2g	Coding	0.994846	3.22061e-08	Positive
Trim25	Coding	Ophn1	Coding	0.994116	5.1144e-08	Positive
Trim25	Coding	LOC679129	Coding	0.991987	1.50468e-07	Positive
Stfa3	Coding	Gbp1	Coding	-0.991341	1.97229e-07	Negative
Stfa3	Coding	LOC500300	Coding	-0.994444	4.18605e-08	Negative
Stfa3	Coding	Slfn5	Coding	-0.990491	2.73545e-07	Negative
Stfa3	Coding	Usp25	Coding	-0.993325	7.94696e-08	Negative
Stfa3	Coding	Arhgef5	Coding	0.990505	2.72076e-07	Positive
Stfa3	Coding	Spag9	Coding	-0.997501	2.56308e-09	Negative
Stfa3	Coding	Nexn	Coding	-0.996257	1.05232e-08	Negative
Stfa3	Coding	Lifr	Coding	-0.993685	6.5481e-08	Negative
Stfa3	Coding	Clec2g	Coding	-0.990498	2.72792e-07	Negative
Stfa3	Coding	Pam	Coding	-0.99322	8.39346e-08	Negative
Stfa3	Coding	RGD1309995	Coding	-0.990732	2.50067e-07	Negative
Stfa3	Coding	Hba2	Coding	-0.99379	6.17563e-08	Negative
Stfa3	Coding	Ktn1	Coding	-0.994702	3.54564e-08	Negative
Stfa3	Coding	RGD6496142_1	Coding	0.992194	1.37347e-07	Positive
Stfa3	Coding	Cflar	Coding	-0.993209	8.44228e-08	Negative
Stfa3	Coding	RGD1309362	Coding	-0.990129	3.11568e-07	Negative
Mdm4	Coding	Fnbp4	Coding	0.990993	2.26352e-07	Positive
Map3k8	Coding	Irf1	Coding	0.990566	2.66043e-07	Positive
Map3k8	Coding	Socs3	Coding	0.992834	1.01858e-07	Positive
Map3k8	Coding	Eif2ak2	Coding	0.991033	2.22873e-07	Positive
Rras	Coding	Grk5	Coding	0.99186	1.58931e-07	Positive
Tmem2	Coding	Parp9	Coding	0.995783	1.59659e-08	Positive
Tmem2	Coding	Parp14	Coding	0.990074	3.17692e-07	Positive
Tmem2	Coding	Plat	Coding	0.991096	2.17408e-07	Positive
Tmem2	Coding	Fam114a1	Coding	0.991969	1.51621e-07	Positive
Vldlr	Coding	Ssbp2	Coding	0.992359	1.27445e-07	Positive
Vldlr	Coding	Tm7sf2	Coding	0.99149	1.85657e-07	Positive
Vldlr	Coding	Stmn2	Coding	0.992205	1.36634e-07	Positive
Vldlr	Coding	Kat2b	Coding	0.991079	2.18885e-07	Positive
Vldlr	Coding	Tcea3	Coding	0.997771	1.71744e-09	Positive
Vps13a	Coding	Gbp1	Coding	0.993971	5.56839e-08	Positive
Vps13a	Coding	Arhgap21	Coding	0.991695	1.70501e-07	Positive
Vps13a	Coding	Ktn1	Coding	0.990248	2.98663e-07	Positive
LOC681385	Coding	Sort1	Coding	-0.995161	2.58263e-08	Negative
RGD7690153_1	Coding	Gbp1	Coding	0.996583	7.65579e-09	Positive
RGD7690153_1	Coding	Morc3	Coding	0.993693	6.5205e-08	Positive
RGD7690153_1	Coding	Zcchc6	Coding	0.993169	8.61804e-08	Positive
RGD7690153_1	Coding	Casp4	Coding	0.991087	2.18181e-07	Positive
RGD7690153_1	Coding	Rictor	Coding	0.993904	5.79039e-08	Positive
RGD7690153_1	Coding	Ktn1	Coding	0.997368	3.07188e-09	Positive
RGD7690153_1	Coding	Nucb2	Coding	0.992759	1.05623e-07	Positive
RGD7690153_1	Coding	Cflar	Coding	0.995095	2.70887e-08	Positive
RGD7690153_1	Coding	Vps13a	Coding	0.994181	4.92046e-08	Positive
Setd3	Coding	Ssbp2	Coding	0.99206	1.4575e-07	Positive
Mid2	Coding	RGD7536442_1	Coding	0.995828	1.53842e-08	Positive
Bmp2k	Coding	Enpp1	Coding	0.998242	7.48938e-10	Positive
Uqcr10	Coding	Slfn5	Coding	0.99348	7.32126e-08	Positive
Uqcr10	Coding	Stmn2	Coding	-0.990453	2.77335e-07	Negative
Lmo7	Coding	Gbp1	Coding	0.994217	4.81594e-08	Positive
Lmo7	Coding	Usp25	Coding	0.99114	2.13741e-07	Positive
Lmo7	Coding	Zcchc6	Coding	0.992534	1.17548e-07	Positive
Lmo7	Coding	RGD6498623_1	Coding	0.990682	2.54815e-07	Positive
Lmo7	Coding	Plat	Coding	0.991851	1.59557e-07	Positive
Lmo7	Coding	Spag9	Coding	0.99121	2.07832e-07	Positive
Lmo7	Coding	Casp4	Coding	0.995121	2.65813e-08	Positive
Lmo7	Coding	Rictor	Coding	0.996191	1.11844e-08	Positive
Lmo7	Coding	Ktn1	Coding	0.996017	1.30838e-08	Positive
Lmo7	Coding	Nucb2	Coding	0.993535	7.10906e-08	Positive
Lmo7	Coding	Cflar	Coding	0.998609	3.29957e-10	Positive
Lmo7	Coding	Skil	Coding	0.99366	6.6399e-08	Positive
Lmo7	Coding	RGD7690153_1	Coding	0.995309	2.31742e-08	Positive
RGD2323017_1	Coding	Mx2	Coding	-0.990181	3.05957e-07	Negative
Rb1	Coding	Pde10a	Coding	0.992191	1.37475e-07	Positive
RGD6499709_1	Coding	Xdh	Coding	0.991732	1.67862e-07	Positive
RGD6499709_1	Coding	Sepp1	Coding	0.992861	1.00529e-07	Positive
RGD6499709_1	Coding	Ascc3	Coding	0.990755	2.47946e-07	Positive
RGD6499709_1	Coding	RGD6500742_1	Coding	0.990232	3.00393e-07	Positive
Mycbp2	Coding	LOC100362724	Coding	-0.99187	1.58285e-07	Negative
Mycbp2	Coding	Slc27a4	Coding	-0.991649	1.73823e-07	Negative
NA	Coding	LOC100360856	Coding	0.992386	1.25903e-07	Positive
NA	Coding	RGD1597700_1	Coding	0.994073	5.2476e-08	Positive
NA	Coding	LOC690467	Coding	0.993667	6.6142e-08	Positive
Plxna1	Coding	Apaf1	Coding	-0.990962	2.29051e-07	Negative
Nav3	Coding	Herc6	Coding	0.991697	1.70317e-07	Positive
Nav3	Coding	RGD1562531_1	Coding	0.990692	2.5382e-07	Positive
Nav3	Coding	Sp110	Coding	0.99741	2.90538e-09	Positive
Dst	Coding	Apol9a	Coding	0.993421	7.55442e-08	Positive
Dst	Coding	RGD7636450_1	Coding	0.990054	3.19915e-07	Positive
Dst	Coding	Trim25	Coding	0.994186	4.90639e-08	Positive
Sp100	Coding	Herc6	Coding	0.994351	4.43733e-08	Positive
Sp100	Coding	Slfn5	Coding	0.993257	8.23574e-08	Positive
Sp100	Coding	St3gal6	Coding	0.992134	1.41048e-07	Positive
Sp100	Coding	Junb	Coding	0.992387	1.25845e-07	Positive
Sp100	Coding	Hba2	Coding	0.990342	2.88796e-07	Positive
Sp100	Coding	Fyco1	Coding	-0.991812	1.62284e-07	Negative
Mprip	Coding	Mtss1l	Coding	0.990137	3.10716e-07	Positive
Slfn13	Coding	Ptprd	Coding	0.990976	2.27857e-07	Positive
Slfn13	Coding	Srpx2	Coding	-0.991495	1.85285e-07	Negative
Slfn13	Coding	Ascc3	Coding	0.991661	1.7294e-07	Positive
Slfn13	Coding	Fnbp1	Coding	0.992922	9.75649e-08	Positive
Atp13a3	Coding	Ccdc80	Coding	0.996069	1.24867e-08	Positive
Filip1l	Coding	Srpx2	Coding	-0.994414	4.26616e-08	Negative
Filip1l	Coding	Fam173a	Coding	-0.990912	2.33501e-07	Negative
RGD1312048_2	Coding	Trafd1	Coding	0.992729	1.07153e-07	Positive
RGD1312048_2	Coding	Ascc3	Coding	0.99135	1.96571e-07	Positive
RGD1312048_2	Coding	Slfn13	Coding	0.996667	7.01388e-09	Positive
Stard4	Coding	Setdb2	Coding	0.991435	1.89859e-07	Positive
Hbb-b1	Coding	Osbp	Coding	-0.997672	1.99905e-09	Negative
Akap13	Coding	Fnbp1	Coding	0.99524	2.43923e-08	Positive
Akap13	Coding	Gsap	Coding	0.993412	7.59251e-08	Positive
Ucp3	Coding	Gstm5	Coding	0.994106	5.14524e-08	Positive
Ucp3	Coding	RGD6496142_1	Coding	0.991398	1.92786e-07	Positive
Oxct1	Coding	Nexn	Coding	0.996739	6.49981e-09	Positive
Oxct1	Coding	RGD6496142_1	Coding	-0.992108	1.42704e-07	Negative
Oxct1	Coding	Stfa3	Coding	-0.991552	1.80978e-07	Negative
Tmem144	Coding	Vps54	Coding	-0.993973	5.56224e-08	Negative
Tmem144	Coding	Aldh1l2	Coding	0.991199	2.08808e-07	Positive
Tmem144	Coding	Gstm5	Coding	0.990555	2.67189e-07	Positive
Tmem144	Coding	Tm7sf2	Coding	0.991176	2.10705e-07	Positive
Tmem144	Coding	Kat2b	Coding	0.991297	2.0075e-07	Positive
Tmem144	Coding	Pam	Coding	-0.995431	2.11367e-08	Negative
Tmem144	Coding	Hba2	Coding	-0.99026	2.97473e-07	Negative
Tmem53	Coding	Slfn5	Coding	-0.991539	1.8192e-07	Negative
Tmem53	Coding	St3gal6	Coding	-0.992885	9.93413e-08	Negative
Tmem53	Coding	Stmn2	Coding	0.990704	2.52704e-07	Positive
Tmem53	Coding	Mme	Coding	0.994948	3.00371e-08	Positive
Tmem53	Coding	Hba2	Coding	-0.990479	2.74762e-07	Negative
Tmem53	Coding	Rcan1	Coding	-0.99241	1.24491e-07	Negative
Tmem53	Coding	Parp11	Coding	0.990557	2.6693e-07	Positive
Eml4	Coding	RGD6498623_1	Coding	0.99358	6.9388e-08	Positive
Eml4	Coding	Plat	Coding	0.994981	2.9348e-08	Positive
Eml4	Coding	Spag9	Coding	0.993804	6.12957e-08	Positive
Eml4	Coding	Zc3hav1	Coding	0.99237	1.26787e-07	Positive
Eml4	Coding	RGD1309995	Coding	0.992576	1.15254e-07	Positive
Eml4	Coding	Junb	Coding	0.990657	2.57241e-07	Positive
Eml4	Coding	Hba2	Coding	0.990224	3.01322e-07	Positive
Eml4	Coding	Fyco1	Coding	-0.992765	1.05329e-07	Negative
Hyal1	Coding	RGD6499709_1	Coding	0.990051	3.20337e-07	Positive
Arhgef9	Coding	Osbp	Coding	0.991095	2.17515e-07	Positive
Arhgef9	Coding	Hbb-b1	Coding	-0.991466	1.87498e-07	Negative
Rgs7	Coding	Abcb1b	Coding	0.993847	5.97888e-08	Positive
Nefh	Coding	Spta1	Coding	-0.992306	1.30534e-07	Negative
Nefh	Coding	Casp4	Coding	-0.991037	2.2249e-07	Negative
Nefh	Coding	Rictor	Coding	-0.99284	1.0158e-07	Negative
Nefh	Coding	Ktn1	Coding	-0.992249	1.33953e-07	Negative
Nefh	Coding	Cflar	Coding	-0.992591	1.14451e-07	Negative
Nefh	Coding	Skil	Coding	-0.992403	1.24925e-07	Negative
Nefh	Coding	RGD7690153_1	Coding	-0.991236	2.05689e-07	Negative
Nefh	Coding	Lmo7	Coding	-0.994229	4.77996e-08	Negative
Fat1	Coding	Aldh1l2	Coding	-0.992875	9.9851e-08	Negative
Fat1	Coding	Ascc3	Coding	0.990281	2.95166e-07	Positive
Fat1	Coding	Ophn1	Coding	0.990352	2.87728e-07	Positive
Myot	Coding	Copz2	Coding	0.993299	8.05858e-08	Positive
Ahnak	Coding	Vps54	Coding	0.99008	3.17053e-07	Positive
Ahnak	Coding	LOC500300	Coding	0.993918	5.74365e-08	Positive
Ahnak	Coding	Usp25	Coding	0.99099	2.26624e-07	Positive
Ahnak	Coding	Arhgef5	Coding	-0.990654	2.57499e-07	Negative
Ahnak	Coding	Spag9	Coding	0.992756	1.05769e-07	Positive
Ahnak	Coding	Nexn	Coding	0.991552	1.80933e-07	Positive
Ahnak	Coding	Lifr	Coding	0.995087	2.72305e-08	Positive
Ahnak	Coding	Clec2g	Coding	0.992883	9.9446e-08	Positive
Ahnak	Coding	Pam	Coding	0.99789	1.41675e-09	Positive
Ahnak	Coding	Hba2	Coding	0.994406	4.28656e-08	Positive
Ahnak	Coding	RGD6496142_1	Coding	-0.993031	9.24132e-08	Negative
Ahnak	Coding	Stfa3	Coding	-0.99603	1.29277e-08	Negative
Ahnak	Coding	Tmem144	Coding	-0.995321	2.297e-08	Negative
Fam102b	Coding	Lats2	Coding	0.993532	7.11845e-08	Positive
Pdlim5	Coding	Itga7	Coding	0.990173	3.06833e-07	Positive
Pdlim5	Coding	Casp4	Coding	0.990566	2.6606e-07	Positive
Pdlim5	Coding	Rictor	Coding	0.991165	2.1164e-07	Positive
Pdlim5	Coding	Lmo7	Coding	0.992507	1.1906e-07	Positive
Pdlim5	Coding	Nefh	Coding	-0.995637	1.79889e-08	Negative
Clip4	Coding	Setd3	Coding	0.996812	6.00262e-09	Positive
Ptp4a3	Coding	RGD6488862_1	Coding	0.992376	1.26465e-07	Positive
P2rx5	Coding	Rb1	Coding	0.99203	1.47681e-07	Positive
Syngr2	Coding	St3gal6	Coding	-0.992603	1.13767e-07	Negative
Syngr2	Coding	Fgfr1op2	Coding	0.994392	4.32627e-08	Positive
Syngr2	Coding	Junb	Coding	-0.990566	2.6609e-07	Negative
Syngr2	Coding	Fyco1	Coding	0.992568	1.15668e-07	Positive
Cd34	Coding	Casp12	Coding	0.99547	2.05065e-08	Positive
Apbb2	Coding	Ptprd	Coding	0.991289	2.01447e-07	Positive
Ripk1	Coding	Cxcl9	Coding	0.992822	1.0243e-07	Positive
Ripk1	Coding	klerwoy	Coding	0.991082	2.18661e-07	Positive
Ripk1	Coding	Eif2ak2	Coding	0.993615	6.80692e-08	Positive
Fcho2	Coding	Anxa13	Coding	-0.997407	2.91474e-09	Negative
NA	Coding	Fat1	Coding	-0.993167	8.62566e-08	Negative
Anxa4	Coding	St3gal6	Coding	0.99328	8.1395e-08	Positive
Anxa4	Coding	RGD6498623_1	Coding	0.994624	3.73035e-08	Positive
Anxa4	Coding	Plat	Coding	0.993036	9.21649e-08	Positive
Anxa4	Coding	Fgfr1op2	Coding	-0.994451	4.16865e-08	Negative
Anxa4	Coding	Stmn2	Coding	-0.991047	2.21644e-07	Negative
Anxa4	Coding	Junb	Coding	0.990489	2.73671e-07	Positive
Anxa4	Coding	Hba2	Coding	0.992994	9.41167e-08	Positive
Anxa4	Coding	Fyco1	Coding	-0.990608	2.61987e-07	Negative
Anxa4	Coding	Eml4	Coding	0.9906	2.62707e-07	Positive
Anxa4	Coding	Syngr2	Coding	-0.993703	6.4829e-08	Negative
Plod1	Coding	RGD7536442_1	Coding	0.991168	2.11311e-07	Positive
Calm1	Coding	Sp140	Coding	0.991627	1.75448e-07	Positive
Calm1	Coding	Spag9	Coding	0.991513	1.83933e-07	Positive
Calm1	Coding	Mx2	Coding	0.9917	1.70151e-07	Positive
Calm1	Coding	Eml4	Coding	0.991298	2.00707e-07	Positive
Calm1	Coding	Syngr2	Coding	-0.993234	8.33586e-08	Negative
Mmp8	Coding	RGD1562531_1	Coding	0.991981	1.50852e-07	Positive
Mmp8	Coding	Csrnp1	Coding	0.994192	4.88726e-08	Positive
Plp1	Coding	Parp9	Coding	-0.990019	3.23874e-07	Negative
Plp1	Coding	RGD6498623_1	Coding	-0.990489	2.73677e-07	Negative
Plp1	Coding	Plat	Coding	-0.993276	8.15616e-08	Negative
Plp1	Coding	Ly6c	Coding	-0.991827	1.61226e-07	Negative
Plp1	Coding	RGD1309362	Coding	-0.991083	2.18508e-07	Negative
Plp1	Coding	Tmem2	Coding	-0.996725	6.59629e-09	Negative
Dmd	Coding	Rcor3	Coding	0.990563	2.6633e-07	Positive
Dmd	Coding	Sp110	Coding	-0.994711	3.52492e-08	Negative
Dmd	Coding	Nav3	Coding	-0.996924	5.29977e-09	Negative
Tom1l2	Coding	Cpq	Coding	0.993911	5.7661e-08	Positive
Mapk1ip1l	Coding	Srpx2	Coding	-0.991612	1.76519e-07	Negative
Gtf2b	Coding	Fam46a	Coding	0.99307	9.0601e-08	Positive
Baz2b	Coding	Setdb2	Coding	0.991596	1.77704e-07	Positive
NA	Coding	Col3a1	Coding	-0.991047	2.21644e-07	Negative
Rcn1	Coding	RGD6498623_1	Coding	0.990788	2.44879e-07	Positive
Rcn1	Coding	Plat	Coding	0.990629	2.59903e-07	Positive
Rcn1	Coding	Ly6c	Coding	0.992074	1.44827e-07	Positive
Rcn1	Coding	Gna13	Coding	0.991599	1.77511e-07	Positive
Rcn1	Coding	Skil	Coding	0.991652	1.73615e-07	Positive
Rcn1	Coding	Plp1	Coding	-0.991864	1.58667e-07	Negative
Fam126a	Coding	Ascc3	Coding	0.996817	5.97284e-09	Positive
Fam126a	Coding	Slfn13	Coding	0.993511	7.19992e-08	Positive
Fam126a	Coding	Fat1	Coding	0.992214	1.36069e-07	Positive
ST7	Coding	Ly86	Coding	0.994771	3.38789e-08	Positive
Nsmaf	Coding	RGD7536442_1	Coding	0.993006	9.35613e-08	Positive
Nsmaf	Coding	Esyt1	Coding	-0.990231	3.00566e-07	Negative
Nin	Coding	RGD6493757_1	Coding	0.994381	4.35413e-08	Positive
Thsd4	Coding	Xiap	Coding	0.992165	1.39105e-07	Positive
Filip1	Coding	Inpp1	Coding	0.993905	5.78743e-08	Positive
Filip1	Coding	Srpx2	Coding	-0.992574	1.15367e-07	Negative
Filip1	Coding	Ascc3	Coding	0.995483	2.03109e-08	Positive
Filip1	Coding	Hyal3	Coding	0.991474	1.86891e-07	Positive
Filip1	Coding	Fnbp1	Coding	0.991265	2.03393e-07	Positive
Filip1	Coding	Slfn13	Coding	0.994507	4.02265e-08	Positive
Filip1	Coding	Fat1	Coding	0.992253	1.3374e-07	Positive
Filip1	Coding	Fam126a	Coding	0.994833	3.24895e-08	Positive
Plin5	Coding	Ifit2	Coding	-0.990043	3.21181e-07	Negative
Plin5	Coding	Fgfr1op2	Coding	0.991891	1.5686e-07	Positive
Plin5	Coding	Smoc2	Coding	0.994284	4.62312e-08	Positive
Plin5	Coding	Fyco1	Coding	0.992808	1.03157e-07	Positive
Plin5	Coding	Eml4	Coding	-0.991929	1.54274e-07	Negative
Col5a2	Coding	Ccdc80	Coding	0.99342	7.56232e-08	Positive
Col5a2	Coding	Vnn1	Coding	0.991345	1.96921e-07	Positive
Col5a2	Coding	Atp13a3	Coding	0.992352	1.27883e-07	Positive
Smarca1	Coding	Inpp1	Coding	-0.994642	3.68903e-08	Negative
Smarca1	Coding	LOC100911857	Coding	0.991674	1.7204e-07	Positive
Smarca1	Coding	Filip1	Coding	-0.990101	3.14772e-07	Negative
Cox11	Coding	Slfn5	Coding	-0.992888	9.91902e-08	Negative
Cox11	Coding	St3gal6	Coding	-0.994311	4.54775e-08	Negative
Cox11	Coding	Junb	Coding	-0.99125	2.04553e-07	Negative
Cox11	Coding	Sp100	Coding	-0.994192	4.88989e-08	Negative
Atpaf2	Coding	Klk5	Coding	0.991706	1.69733e-07	Positive
Donson	Coding	Tbk1	Coding	0.992971	9.52234e-08	Positive
Pcolce	Coding	Sppl2a	Coding	-0.99417	4.95436e-08	Negative
Serpine1	Coding	Socs3	Coding	0.991592	1.77986e-07	Positive
Serpine1	Coding	Elf1	Coding	0.992761	1.0552e-07	Positive
Olr1576	Coding	Fbxo7	Coding	-0.99215	1.40054e-07	Negative
Cdk18	Coding	Vps13a	Coding	-0.996583	7.65486e-09	Negative
Cdk18	Coding	RGD7690153_1	Coding	-0.991304	2.00232e-07	Negative
LOC689899	Coding	Cbx4	Coding	-0.990572	2.65497e-07	Negative
Parm1	Coding	Casp4	Coding	0.996543	7.97417e-09	Positive
Sec61g	Coding	Trim5	Coding	0.995456	2.07309e-08	Positive
Sec61g	Coding	Clec2g	Coding	0.995198	2.51489e-08	Positive
Mpv17l2	Coding	Fam173a	Coding	0.990549	2.67778e-07	Positive
Rab18	Coding	Usp25	Coding	0.992729	1.07137e-07	Positive
Rab18	Coding	Arhgef5	Coding	-0.991074	2.19345e-07	Negative
Rab18	Coding	Vnn1	Coding	0.993684	6.5535e-08	Positive
Rab18	Coding	Nefh	Coding	-0.992471	1.21029e-07	Negative
Rab18	Coding	Gas6	Coding	0.993181	8.56483e-08	Positive
Rab18	Coding	Pdlim5	Coding	0.993863	5.92542e-08	Positive
Nfatc3	Coding	Herc6	Coding	-0.990696	2.53452e-07	Negative
Nfatc3	Coding	Nav3	Coding	-0.991489	1.85744e-07	Negative
Nfatc3	Coding	Dmd	Coding	0.991668	1.72436e-07	Positive
Itgb1	Coding	Kbtbd12	Coding	-0.995524	1.96728e-08	Negative
Cog4	Coding	Sp100	Coding	-0.991673	1.72092e-07	Negative
Cog4	Coding	Nfatc3	Coding	0.990792	2.4447e-07	Positive
Tnni3	Coding	Oxct1	Coding	0.993569	6.97871e-08	Positive
Fads3	Coding	Mid1	Coding	0.995906	1.4401e-08	Positive
NA	Coding	LOC689899	Coding	-0.993167	8.62697e-08	Negative
Tet2	Coding	Fat1	Coding	0.996804	6.05617e-09	Positive
Tet2	Coding	Fam126a	Coding	0.99002	3.23793e-07	Positive
Tet2	Coding	Filip1	Coding	0.990154	3.08891e-07	Positive
Rrbp1	Coding	Atp13a3	Coding	0.991983	1.50703e-07	Positive
Cacna2d1	Coding	Sema6a	Coding	0.99141	1.9179e-07	Positive
Cacna2d1	Coding	C4.0	Coding	-0.993902	5.79673e-08	Negative
Spsb1	Coding	Pkp2	Coding	0.991	2.25704e-07	Positive
Zc3h14	Coding	Plod1	Coding	0.991912	1.55467e-07	Positive
Fbxo11	Coding	Cyp51	Coding	0.998439	4.94384e-10	Positive
Fbxo11	Coding	Fcho2	Coding	0.99021	3.02793e-07	Positive
Moap1	Coding	Nsmaf	Coding	-0.990202	3.03624e-07	Negative
Ccdc53	Coding	Flvcr2	Coding	0.997619	2.16337e-09	Positive
Ypel2	Coding	Apaf1	Coding	-0.990582	2.64462e-07	Negative
Med4	Coding	Osbp	Coding	0.990773	2.46275e-07	Positive
NA	Coding	Nfatc3	Coding	0.991792	1.63612e-07	Positive
MTA_TC0200002912.mm	Coding	St3gal6	Coding	0.990029	3.22768e-07	Positive
MTA_TC0200002912.mm	Coding	Junb	Coding	0.990517	2.70951e-07	Positive
MTA_TC0200002912.mm	Coding	Zc3h7a	Coding	0.991479	1.86508e-07	Positive
LOC100360654	Coding	Rassf8	Coding	0.991642	1.74343e-07	Positive
Akr1cl	Coding	LOC500300	Coding	0.991604	1.77115e-07	Positive
Akr1cl	Coding	Slfn5	Coding	0.993812	6.09996e-08	Positive
Akr1cl	Coding	St3gal6	Coding	0.994932	3.03666e-08	Positive
Akr1cl	Coding	Hba2	Coding	0.99553	1.95722e-08	Positive
Akr1cl	Coding	Fyco1	Coding	-0.991017	2.24272e-07	Negative
Akr1cl	Coding	Sp100	Coding	0.99355	7.05312e-08	Positive
Akr1cl	Coding	Tmem53	Coding	-0.990439	2.78824e-07	Negative
Akr1cl	Coding	Cox11	Coding	-0.990378	2.85031e-07	Negative
Akr1cl	Coding	Cog4	Coding	-0.997115	4.23345e-09	Negative
Cd74	Coding	Morc3	Coding	0.990609	2.61853e-07	Positive
Cd74	Coding	Casp4	Coding	0.990679	2.55071e-07	Positive
Cd74	Coding	Rictor	Coding	0.990208	3.02992e-07	Positive
Cd74	Coding	Lmo7	Coding	0.990648	2.58107e-07	Positive
Cd74	Coding	Rcn1	Coding	0.991652	1.73602e-07	Positive
Nfix	Coding	Nav3	Coding	-0.990919	2.32855e-07	Negative
Nfix	Coding	Dmd	Coding	0.993255	8.24261e-08	Positive
Nfix	Coding	Nfatc3	Coding	0.990608	2.61906e-07	Positive
Inpp5a	Coding	LOC500300	Coding	-0.994238	4.75482e-08	Negative
Inpp5a	Coding	Ssbp2	Coding	0.992509	1.18917e-07	Positive
Inpp5a	Coding	Gstm5	Coding	0.99052	2.70582e-07	Positive
Inpp5a	Coding	Fgfr1op2	Coding	0.993178	8.57634e-08	Positive
Inpp5a	Coding	Tm7sf2	Coding	0.992021	1.48248e-07	Positive
Inpp5a	Coding	Stmn2	Coding	0.995893	1.4557e-08	Positive
Inpp5a	Coding	Kat2b	Coding	0.991788	1.63928e-07	Positive
Inpp5a	Coding	Pam	Coding	-0.993964	5.59344e-08	Negative
Inpp5a	Coding	Tcea3	Coding	0.995565	1.90455e-08	Positive
Inpp5a	Coding	Hba2	Coding	-0.995053	2.79015e-08	Negative
Inpp5a	Coding	Vldlr	Coding	0.99518	2.54822e-08	Positive
Inpp5a	Coding	Tmem144	Coding	0.993761	6.27646e-08	Positive
Inpp5a	Coding	Ahnak	Coding	-0.99188	1.57577e-07	Negative
RGD1310016	Coding	Vps54	Coding	0.997047	4.59191e-09	Positive
RGD1310016	Coding	Aldh1l2	Coding	-0.998093	9.95839e-10	Negative
RGD1310016	Coding	Arhgef5	Coding	-0.992348	1.28078e-07	Negative
RGD1310016	Coding	Pelo	Coding	0.992445	1.22512e-07	Positive
RGD1310016	Coding	Tmem144	Coding	-0.990204	3.03475e-07	Negative
RGD1310016	Coding	Fat1	Coding	0.993934	5.6917e-08	Positive
RGD1310016	Coding	Tet2	Coding	0.993263	8.20881e-08	Positive
Ust	Coding	Lamb2	Coding	0.990854	2.3881e-07	Positive
Iqgap1	Coding	Apol9a	Coding	0.995479	2.03747e-08	Positive
Iqgap1	Coding	Trim25	Coding	0.991452	1.88524e-07	Positive
Iqgap1	Coding	Dst	Coding	0.99407	5.25609e-08	Positive
Arl2	Coding	Vps54	Coding	-0.990151	3.0925e-07	Negative
Arl2	Coding	Lama4	Coding	-0.99859	3.46419e-10	Negative
S100a10	Coding	Ifit2	Coding	0.992358	1.27508e-07	Positive
S100a10	Coding	Clic4	Coding	0.995821	1.54651e-08	Positive
S100a10	Coding	Fxyd1	Coding	-0.992906	9.83189e-08	Negative
S100a9	Coding	RGD1562531_1	Coding	0.993059	9.11084e-08	Positive
Gca	Coding	Olr1155	Coding	0.990769	2.46592e-07	Positive
Dpp4	Coding	Itga1	Coding	0.991793	1.63579e-07	Positive
Dpp4	Coding	Zcchc6	Coding	0.992631	1.12311e-07	Positive
Dpp4	Coding	Spag9	Coding	0.993217	8.40842e-08	Positive
Dpp4	Coding	Nexn	Coding	0.992588	1.14609e-07	Positive
Dpp4	Coding	Clec2g	Coding	0.995845	1.51588e-08	Positive
Dpp4	Coding	Pam	Coding	0.99188	1.5761e-07	Positive
Dpp4	Coding	Ktn1	Coding	0.991837	1.6053e-07	Positive
Dpp4	Coding	Stfa3	Coding	-0.993507	7.21588e-08	Negative
Dpp4	Coding	Ahnak	Coding	0.991628	1.75374e-07	Positive
Dpp4	Coding	Calm1	Coding	0.990621	2.60654e-07	Positive
Dpp4	Coding	Sec61g	Coding	0.991479	1.86503e-07	Positive
Dpp4	Coding	Rpl37	Coding	0.990872	2.37152e-07	Positive
Acss1	Coding	Ifih1	Coding	-0.991973	1.51393e-07	Negative
Acss1	Coding	RGD1562531_1	Coding	-0.991088	2.18074e-07	Negative
Acss1	Coding	Slfn2	Coding	-0.99142	1.91038e-07	Negative
Kmt2e	Coding	MTA_TC0700002927.mm	Coding	-0.990796	2.441e-07	Negative
Lamb1	Coding	Sec61g	Coding	0.993493	7.26971e-08	Positive
Cpg1	Coding	Sort1	Coding	-0.991019	2.24096e-07	Negative
Pard3b	Coding	Slc27a4	Coding	-0.991658	1.73187e-07	Negative
Pard3b	Coding	Fam126a	Coding	0.992856	1.00785e-07	Positive
Cpd	Coding	Vps54	Coding	0.993957	5.61644e-08	Positive
Cpd	Coding	Itga1	Coding	0.99146	1.87956e-07	Positive
Cpd	Coding	Aldh1l2	Coding	-0.993995	5.49296e-08	Negative
Cpd	Coding	Arhgef5	Coding	-0.992002	1.49505e-07	Negative
Cpd	Coding	RGD1310016	Coding	0.995116	2.66779e-08	Positive
Slc47a1	Coding	Mpv17l2	Coding	0.990745	2.48862e-07	Positive
Dopey2	Coding	Notch1	Coding	0.994637	3.70022e-08	Positive
Popdc2	Coding	Usp25	Coding	0.997158	4.01844e-09	Positive
Popdc2	Coding	Arhgef5	Coding	-0.996844	5.79869e-09	Negative
Popdc2	Coding	Gas6	Coding	0.993152	8.69366e-08	Positive
Popdc2	Coding	Rab18	Coding	0.995777	1.60512e-08	Positive
Cd55	Coding	Lgals9	Coding	0.995903	1.44369e-08	Positive
Cd55	Coding	Itga2	Coding	0.99193	1.5421e-07	Positive
Cd55	Coding	Oasl2	Coding	0.990715	2.51699e-07	Positive
Rgs1	Coding	Gbp1	Coding	0.991792	1.63666e-07	Positive
Rgs1	Coding	Arhgap21	Coding	0.993086	8.98655e-08	Positive
Rgs1	Coding	Nucb2	Coding	0.99078	2.45576e-07	Positive
Abcg3	Coding	Fnbp4	Coding	0.990191	3.04895e-07	Positive
Zcchc24	Coding	Lrch1	Coding	0.9923	1.30898e-07	Positive
Crem	Coding	Donson	Coding	0.992074	1.4485e-07	Positive
Crem	Coding	RGD1310507	Coding	0.994529	3.96815e-08	Positive
Lgals8	Coding	MTA_TC1800000070.mm	Coding	-0.991273	2.02725e-07	Negative
RGD7551408_1	Coding	RGD1593770_1	Coding	0.991828	1.61128e-07	Positive
LOC100360573	Coding	Spta1	Coding	0.990996	2.26117e-07	Positive
LOC100360573	Coding	Nefh	Coding	-0.993399	7.64327e-08	Negative
LOC100360573	Coding	Pdlim5	Coding	0.992971	9.5198e-08	Positive
LOC100360573	Coding	Rab18	Coding	0.990142	3.10231e-07	Positive
Slc12a4	Coding	Ubr4	Coding	0.991149	2.12949e-07	Positive
Marcks	Coding	Aida	Coding	0.996531	8.06879e-09	Positive
Pi4k2a	Coding	Hspa1b	Coding	0.991954	1.52625e-07	Positive
Pi4k2a	Coding	Tfpi2	Coding	0.993153	8.68732e-08	Positive
MTA_TC0700000084.mm	Coding	Tnni3	Coding	0.999091	7.4555e-11	Positive
Ezr	Coding	Celf2	Coding	0.995996	1.33201e-08	Positive
Ezr	Coding	Med27	Coding	0.990357	2.87176e-07	Positive
Fcgrt	Coding	Mx2	Coding	-0.991227	2.06472e-07	Negative
Prune2	Coding	Med27	Coding	0.997635	2.1134e-09	Positive
Prune2	Coding	Ezr	Coding	0.992411	1.24429e-07	Positive
Ppap2a	Coding	Sepp1	Coding	0.990277	2.95596e-07	Positive
Ppap2a	Coding	Hyal1	Coding	0.990481	2.7448e-07	Positive
Ppap2a	Coding	Pdlim5	Coding	0.992274	1.32444e-07	Positive
Ppap2a	Coding	Fam126a	Coding	0.991844	1.60084e-07	Positive
RGD1560801	Coding	Tp53inp1	Coding	0.996295	1.01564e-08	Positive
RGD1560801	Coding	Cped1	Coding	0.995608	1.84081e-08	Positive
RGD1560801	Coding	Rictor	Coding	0.994933	3.03329e-08	Positive
RGD1560801	Coding	RGD7690153_1	Coding	0.990793	2.44337e-07	Positive
RGD1560801	Coding	Lmo7	Coding	0.990555	2.67195e-07	Positive
Man1a2	Coding	Vwa5a	Coding	0.991023	2.23712e-07	Positive
NDUF_B12.0	Coding	Gbp1	Coding	0.996403	9.15942e-09	Positive
NDUF_B12.0	Coding	LOC500300	Coding	0.994589	3.81662e-08	Positive
NDUF_B12.0	Coding	Arhgap21	Coding	0.995137	2.62739e-08	Positive
NDUF_B12.0	Coding	Ktn1	Coding	0.990995	2.2618e-07	Positive
NDUF_B12.0	Coding	Stfa3	Coding	-0.991393	1.93117e-07	Negative
NDUF_B12.0	Coding	Vps13a	Coding	0.991479	1.86526e-07	Positive
NDUF_B12.0	Coding	MTA_TC0200002912.mm	Coding	0.991512	1.83947e-07	Positive
Ppfibp1	Coding	Trim5	Coding	0.994815	3.28775e-08	Positive
Ppfibp1	Coding	Casp4	Coding	0.99134	1.97338e-07	Positive
Ppfibp1	Coding	Ascc3	Coding	0.990086	3.16395e-07	Positive
Ppfibp1	Coding	Clec2g	Coding	0.990688	2.54206e-07	Positive
Ppfibp1	Coding	Ophn1	Coding	0.994251	4.71661e-08	Positive
Ppfibp1	Coding	Fat1	Coding	0.995761	1.62613e-08	Positive
Ppfibp1	Coding	Fam126a	Coding	0.990892	2.35324e-07	Positive
Ppfibp1	Coding	Filip1	Coding	0.990364	2.86507e-07	Positive
Ppfibp1	Coding	Parm1	Coding	0.990053	3.20082e-07	Positive
Ppfibp1	Coding	Tet2	Coding	0.993888	5.84219e-08	Positive
Ttpa	Coding	Cdk2ap2	Coding	0.993937	5.67901e-08	Positive
Mpdz	Coding	Cbx4	Coding	-0.995726	1.67402e-08	Negative
RGD6497926_1	Coding	Zfp710	Coding	0.995393	2.17541e-08	Positive
Esyt2	Coding	Flnb	Coding	0.996124	1.18882e-08	Positive
Sec23a	Coding	Fech	Coding	0.991087	2.18212e-07	Positive
Fgd6	Coding	Fnbp4	Coding	0.990924	2.32439e-07	Positive
Fgd6	Coding	Ophn1	Coding	0.990747	2.48694e-07	Positive
Fgd6	Coding	Trim25	Coding	0.991767	1.65374e-07	Positive
Aqp6	Coding	RGD1309995	Coding	-0.990319	2.91205e-07	Negative
Bloc1s1	Coding	Xiap	Coding	-0.995487	2.02426e-08	Negative
Bloc1s1	Coding	Thsd4	Coding	-0.99457	3.86459e-08	Negative
Bloc1s1	Coding	LOC100360573	Coding	-0.996456	8.69166e-09	Negative
Myo1e	Coding	Lgals9	Coding	0.990409	2.81827e-07	Positive
Itga9	Coding	Gbp1	Coding	0.992793	1.0389e-07	Positive
Itga9	Coding	Morc3	Coding	0.994564	3.8781e-08	Positive
Itga9	Coding	Tp53inp1	Coding	0.990288	2.94409e-07	Positive
Itga9	Coding	Zcchc6	Coding	0.99138	1.94175e-07	Positive
Itga9	Coding	Casp4	Coding	0.991511	1.84037e-07	Positive
Itga9	Coding	Cped1	Coding	0.990064	3.18825e-07	Positive
Itga9	Coding	Rictor	Coding	0.997113	4.24386e-09	Positive
Itga9	Coding	Ktn1	Coding	0.995191	2.52724e-08	Positive
Itga9	Coding	Nucb2	Coding	0.991574	1.7932e-07	Positive
Itga9	Coding	Cflar	Coding	0.994332	4.4876e-08	Positive
Itga9	Coding	Skil	Coding	0.990379	2.84939e-07	Positive
Itga9	Coding	RGD7690153_1	Coding	0.99855	3.81694e-10	Positive
Itga9	Coding	Lmo7	Coding	0.996624	7.33978e-09	Positive
Itga9	Coding	Nefh	Coding	-0.993205	8.45705e-08	Negative
Itga9	Coding	Cd74	Coding	0.992104	1.4293e-07	Positive
Itga9	Coding	RGD1560801	Coding	0.995236	2.44554e-08	Positive
Bbs4	Coding	Anxa3	Coding	0.993774	6.2309e-08	Positive
NA	Coding	Fgf18	Coding	-0.990935	2.31503e-07	Negative
NA	Coding	Flot1	Coding	-0.990544	2.68255e-07	Negative
Arhgap6	Coding	Scd1	Coding	0.99112	2.15352e-07	Positive
Eva1c	Coding	Etnk1	Coding	0.994547	3.92077e-08	Positive
NA	Coding	Abcb1b	Coding	0.992356	1.27647e-07	Positive
Mdp1	Coding	Plod1	Coding	0.990643	2.5859e-07	Positive
RGD7516914_1	Coding	RGD1584304_1	Coding	0.990424	2.80314e-07	Positive
Asxl3	Coding	LOC680370	Coding	0.990293	2.93879e-07	Positive
Dok4	Coding	Osbp	Coding	0.992263	1.33131e-07	Positive
Dok4	Coding	Hbb-b1	Coding	-0.997272	3.48256e-09	Negative
Dcbld1	Coding	MTA_TC1800000070.mm	Coding	-0.992741	1.0654e-07	Negative
Dcbld1	Coding	Cpg1	Coding	-0.990054	3.19921e-07	Negative
Dcbld1	Coding	Anxa3	Coding	0.990488	2.73809e-07	Positive
Dcbld1	Coding	Lgals8	Coding	0.99818	8.44972e-10	Positive
Me3	Coding	Ifit2	Coding	-0.991986	1.50531e-07	Negative
Me3	Coding	Fxyd1	Coding	0.994725	3.49185e-08	Positive
Me3	Coding	Fyco1	Coding	0.991924	1.54656e-07	Positive
Me3	Coding	S100a10	Coding	-0.992018	1.48434e-07	Negative
Kank1	Coding	Ascc3	Coding	0.990568	2.65902e-07	Positive
Kank1	Coding	Pdlim5	Coding	0.994085	5.20898e-08	Positive
Kank1	Coding	LOC100360573	Coding	0.990327	2.90348e-07	Positive
Cdkn1c	Coding	Tmem55b	Coding	0.992364	1.27182e-07	Positive
Mcl1	Coding	LOC500300	Coding	0.99084	2.40035e-07	Positive
Mcl1	Coding	Slfn5	Coding	0.990671	2.55909e-07	Positive
Mcl1	Coding	Stmn2	Coding	-0.991253	2.04364e-07	Negative
Mcl1	Coding	Tcea3	Coding	-0.990449	2.77746e-07	Negative
Mcl1	Coding	Hba2	Coding	0.992106	1.42795e-07	Positive
Mcl1	Coding	Setd3	Coding	-0.993213	8.42418e-08	Negative
Mcl1	Coding	Tmem144	Coding	-0.991593	1.77933e-07	Negative
Mcl1	Coding	Clip4	Coding	-0.994827	3.26259e-08	Negative
Mcl1	Coding	Inpp5a	Coding	-0.990941	2.30934e-07	Negative
Mcl1	Coding	Me3	Coding	-0.990028	3.22923e-07	Negative
Traf6	Coding	Vps54	Coding	0.990837	2.40313e-07	Positive
Traf6	Coding	RGD1310016	Coding	0.990395	2.83279e-07	Positive
Slc25a12	Coding	Ifit2	Coding	-0.992056	1.45964e-07	Negative
Slc25a12	Coding	St3gal6	Coding	-0.991337	1.97538e-07	Negative
Slc25a12	Coding	Fgfr1op2	Coding	0.993258	8.22913e-08	Positive
Slc25a12	Coding	Fyco1	Coding	0.998087	1.00721e-09	Positive
Slc25a12	Coding	Eml4	Coding	-0.992244	1.34277e-07	Negative
Slc25a12	Coding	Syngr2	Coding	0.995844	1.51808e-08	Positive
Slc25a12	Coding	Anxa4	Coding	-0.992538	1.17322e-07	Negative
Slc25a12	Coding	Plin5	Coding	0.993478	7.32851e-08	Positive
Slc25a12	Coding	S100a10	Coding	-0.99194	1.53575e-07	Negative
Sox18	Coding	Plin2	Coding	-0.995324	2.29189e-08	Negative
Iffo1	Coding	Pnn	Coding	0.991534	1.82341e-07	Positive
Iffo1	Coding	Nhsl2	Coding	0.992024	1.48055e-07	Positive
Tmf1	Coding	Zc3h7a	Coding	0.990418	2.8096e-07	Positive
Tmf1	Coding	RGD7690153_1	Coding	0.990365	2.86427e-07	Positive
Tmf1	Coding	Itga9	Coding	0.990525	2.70107e-07	Positive
Aldh6a1	Coding	Spink8	Coding	0.992149	1.40087e-07	Positive
Ntm	Coding	NA	Coding	0.990175	3.06574e-07	Positive
Yes1	Coding	Donson	Coding	0.990617	2.61123e-07	Positive
Yes1	Coding	RGD1310507	Coding	0.992119	1.42006e-07	Positive
Yes1	Coding	Crem	Coding	0.991473	1.86954e-07	Positive
LOC501110	Coding	LOC500300	Coding	0.996765	6.32292e-09	Positive
LOC501110	Coding	Slfn5	Coding	0.992807	1.03208e-07	Positive
LOC501110	Coding	Spag9	Coding	0.996162	1.14853e-08	Positive
LOC501110	Coding	Fgfr1op2	Coding	-0.992591	1.14448e-07	Negative
LOC501110	Coding	Nexn	Coding	0.994924	3.05241e-08	Positive
LOC501110	Coding	Lifr	Coding	0.991529	1.82678e-07	Positive
LOC501110	Coding	Pam	Coding	0.997231	3.66717e-09	Positive
LOC501110	Coding	Junb	Coding	0.990023	3.23455e-07	Positive
LOC501110	Coding	Hba2	Coding	0.998342	6.10333e-10	Positive
LOC501110	Coding	Ktn1	Coding	0.992064	1.45505e-07	Positive
LOC501110	Coding	RGD6496142_1	Coding	-0.996758	6.36662e-09	Negative
LOC501110	Coding	Fyco1	Coding	-0.990419	2.80801e-07	Negative
LOC501110	Coding	Cflar	Coding	0.990454	2.7722e-07	Positive
LOC501110	Coding	Stfa3	Coding	-0.997406	2.91779e-09	Negative
LOC501110	Coding	Sp100	Coding	0.990552	2.67412e-07	Positive
LOC501110	Coding	Tmem144	Coding	-0.990349	2.88075e-07	Negative
LOC501110	Coding	Eml4	Coding	0.991186	2.09876e-07	Positive
LOC501110	Coding	Ahnak	Coding	0.996637	7.24014e-09	Positive
LOC501110	Coding	Akr1cl	Coding	0.993931	5.69991e-08	Positive
LOC501110	Coding	Inpp5a	Coding	-0.990951	2.3006e-07	Negative
LOC501110	Coding	Dpp4	Coding	0.991269	2.03039e-07	Positive
LOC501110	Coding	NDUF_B12.0	Coding	0.990439	2.78739e-07	Positive
LOC501110	Coding	Mcl1	Coding	0.990135	3.10971e-07	Positive
RGD1359550_1	Coding	LOC500300	Coding	0.990916	2.33207e-07	Positive
RGD1359550_1	Coding	Slfn5	Coding	0.996647	7.16593e-09	Positive
RGD1359550_1	Coding	St3gal6	Coding	0.991887	1.57138e-07	Positive
RGD1359550_1	Coding	RGD6498623_1	Coding	0.993044	9.18017e-08	Positive
RGD1359550_1	Coding	Plat	Coding	0.993562	7.007e-08	Positive
RGD1359550_1	Coding	Spag9	Coding	0.991002	2.25569e-07	Positive
RGD1359550_1	Coding	Fgfr1op2	Coding	-0.991515	1.83784e-07	Negative
RGD1359550_1	Coding	Ly6c	Coding	0.995411	2.14584e-08	Positive
RGD1359550_1	Coding	Stmn2	Coding	-0.994994	2.90761e-08	Negative
RGD1359550_1	Coding	Junb	Coding	0.9921	1.43164e-07	Positive
RGD1359550_1	Coding	Hba2	Coding	0.994361	4.41023e-08	Positive
RGD1359550_1	Coding	Fyco1	Coding	-0.991035	2.22687e-07	Negative
RGD1359550_1	Coding	Skil	Coding	0.990822	2.41691e-07	Positive
RGD1359550_1	Coding	Uqcr10	Coding	0.990855	2.38658e-07	Positive
RGD1359550_1	Coding	Sp100	Coding	0.99004	3.21571e-07	Positive
RGD1359550_1	Coding	Syngr2	Coding	-0.992508	1.18993e-07	Negative
RGD1359550_1	Coding	Anxa4	Coding	0.994389	4.33431e-08	Positive
RGD1359550_1	Coding	LOC501110	Coding	0.990428	2.79906e-07	Positive
ND6	Coding	LOC500300	Coding	0.991626	1.75492e-07	Positive
ND6	Coding	Spag9	Coding	0.994718	3.50773e-08	Positive
ND6	Coding	Nexn	Coding	0.999188	5.01656e-11	Positive
ND6	Coding	Lifr	Coding	0.990058	3.1954e-07	Positive
ND6	Coding	Pam	Coding	0.994412	4.27173e-08	Positive
ND6	Coding	Hba2	Coding	0.992081	1.44367e-07	Positive
ND6	Coding	RGD6496142_1	Coding	-0.996913	5.36759e-09	Negative
ND6	Coding	Stfa3	Coding	-0.997595	2.24184e-09	Negative
ND6	Coding	Oxct1	Coding	0.996327	9.85685e-09	Positive
ND6	Coding	Ahnak	Coding	0.995091	2.71659e-08	Positive
ND6	Coding	Dpp4	Coding	0.99209	1.43833e-07	Positive
ND6	Coding	LOC501110	Coding	0.997644	2.08614e-09	Positive
Timp1	Coding	Il6	Coding	0.994731	3.47918e-08	Positive
Timp1	Coding	Parp14	Coding	0.994513	4.00878e-08	Positive
Timp1	Coding	MGC108823	Coding	0.992076	1.44728e-07	Positive
Timp1	Coding	Gzmc	Coding	0.990442	2.78515e-07	Positive
LOC100363642	Coding	Gbp1	Coding	0.993452	7.43341e-08	Positive
LOC100363642	Coding	Ktn1	Coding	0.992938	9.67923e-08	Positive
LOC100363642	Coding	Zc3h7a	Coding	0.990047	3.20779e-07	Positive
LOC100363642	Coding	Vps13a	Coding	0.991535	1.82229e-07	Positive
LOC100363642	Coding	RGD7690153_1	Coding	0.992106	1.42776e-07	Positive
LOC100363642	Coding	MTA_TC0200002912.mm	Coding	0.995323	2.29271e-08	Positive
LOC100363642	Coding	NDUF_B12.0	Coding	0.991777	1.64693e-07	Positive
RGD1307929	Coding	LOC500300	Coding	-0.99009	3.15944e-07	Negative
RGD1307929	Coding	St3gal6	Coding	-0.991112	2.1608e-07	Negative
RGD1307929	Coding	Hba2	Coding	-0.991931	1.54159e-07	Negative
RGD1307929	Coding	Sp100	Coding	-0.991387	1.9358e-07	Negative
RGD1307929	Coding	Ucp3	Coding	0.991345	1.96926e-07	Positive
RGD1307929	Coding	Nfatc3	Coding	0.991787	1.63961e-07	Positive
RGD1307929	Coding	Cog4	Coding	0.998159	8.79445e-10	Positive
RGD1307929	Coding	Akr1cl	Coding	-0.998513	4.16591e-10	Negative
RGD1307929	Coding	LOC501110	Coding	-0.990677	2.5531e-07	Negative
Rps24	Coding	Oxct1	Coding	0.994792	3.33996e-08	Positive
Rps24	Coding	Flot1	Coding	-0.990531	2.69491e-07	Negative
Arpc5	Coding	Irak2	Coding	0.992405	1.24809e-07	Positive
RGD1584022_1	Coding	Atg4al1	Coding	0.99096	2.29273e-07	Positive
RGD1584022_1	Coding	Ntm	Coding	0.990626	2.60244e-07	Positive
Fmo1	Coding	Tor1b	Coding	0.994053	5.30982e-08	Positive
Pcdh7	Coding	Slfn5	Coding	-0.990103	3.14481e-07	Negative
Pcdh7	Coding	Ssbp2	Coding	0.990966	2.28756e-07	Positive
Pcdh7	Coding	Stmn2	Coding	0.991479	1.86462e-07	Positive
Pcdh7	Coding	Setd3	Coding	0.996264	1.04525e-08	Positive
Pcdh7	Coding	Clip4	Coding	0.993455	7.42018e-08	Positive
Pcdh7	Coding	Nfix	Coding	0.991155	2.12419e-07	Positive
Pcdh7	Coding	Inpp5a	Coding	0.990078	3.17259e-07	Positive
Pcdh7	Coding	Me3	Coding	0.991308	1.99868e-07	Positive
Pcdh7	Coding	Mcl1	Coding	-0.995311	2.3132e-08	Negative
Ablim2	Coding	Fam46a	Coding	-0.990977	2.2772e-07	Negative
LOC361346	Coding	Abi3bp	Coding	0.996296	1.01473e-08	Positive
LOC361346	Coding	Itga1	Coding	0.99045	2.77661e-07	Positive
LOC361346	Coding	Zcchc6	Coding	0.991568	1.7979e-07	Positive
LOC361346	Coding	Tet2	Coding	0.990069	3.18285e-07	Positive
Adora2a	Coding	Cd14	Coding	0.990864	2.37872e-07	Positive
RGD1564578	Coding	Pcnx	Coding	-0.994855	3.20061e-08	Negative
RGD1564578	Coding	Gopc	Coding	-0.997493	2.59185e-09	Negative
Ak3	Coding	RGD1560146	Coding	-0.992477	1.20678e-07	Negative
RGD1560162_1	Coding	Vom2r8	Coding	0.994928	3.04503e-08	Positive
Mef2d	Coding	Hspa1b	Coding	-0.992444	1.22545e-07	Negative
Sec24d	Coding	Ptprd	Coding	0.994858	3.19465e-08	Positive
Sec24d	Coding	Rb1	Coding	0.990704	2.52733e-07	Positive
Sec24d	Coding	RGD6499709_1	Coding	0.990085	3.16541e-07	Positive
Sec24d	Coding	Slfn13	Coding	0.991767	1.65407e-07	Positive
Sec24d	Coding	Fam126a	Coding	0.994498	4.04542e-08	Positive
Sh3glb1	Coding	Usp25	Coding	0.998667	2.84144e-10	Positive
Sh3glb1	Coding	Arhgef5	Coding	-0.997758	1.75354e-09	Negative
Sh3glb1	Coding	Spag9	Coding	0.990049	3.20484e-07	Positive
Sh3glb1	Coding	Vnn1	Coding	0.992025	1.47993e-07	Positive
Sh3glb1	Coding	Cflar	Coding	0.990671	2.55823e-07	Positive
Sh3glb1	Coding	Stfa3	Coding	-0.993029	9.2496e-08	Negative
Sh3glb1	Coding	Rab18	Coding	0.995356	2.23682e-08	Positive
Sh3glb1	Coding	Vwa3a	Coding	-0.992962	9.56528e-08	Negative
Sh3glb1	Coding	Popdc2	Coding	0.997539	2.42781e-09	Positive
LOC690190	Coding	Dusp14l1	Coding	-0.990975	2.27956e-07	Negative
LOC690190	Coding	Zc3h7a	Coding	-0.994687	3.58034e-08	Negative
LOC690190	Coding	Tmf1	Coding	-0.996986	4.9373e-09	Negative
Ctsa	Coding	St3gal6	Coding	-0.9942	4.86468e-08	Negative
Ctsa	Coding	Tmem53	Coding	0.992008	1.4907e-07	Positive
Ctsa	Coding	Cog4	Coding	0.994041	5.34748e-08	Positive
Ctsa	Coding	Akr1cl	Coding	-0.995742	1.65185e-08	Negative
Ctsa	Coding	RGD1307929	Coding	0.993356	7.8205e-08	Positive
Atp5e	Coding	Cited4	Coding	-0.993646	6.69261e-08	Negative
Hook1	Coding	RGD6498623_1	Coding	-0.991339	1.97376e-07	Negative
Hook1	Coding	Plat	Coding	-0.991691	1.70813e-07	Negative
Hook1	Coding	Stk38l	Coding	-0.990398	2.82923e-07	Negative
Hook1	Coding	Jag1	Coding	-0.990628	2.60025e-07	Negative
Hook1	Coding	Cflar	Coding	-0.99032	2.91061e-07	Negative
Hook1	Coding	Lmo7	Coding	-0.991347	1.96779e-07	Negative
Hook1	Coding	Tet2	Coding	-0.991499	1.85e-07	Negative
Fuca1	Coding	Apol9a	Coding	0.992614	1.13198e-07	Positive
Fuca1	Coding	Fgfr1	Coding	0.993662	6.63292e-08	Positive
Fuca1	Coding	Iqgap1	Coding	0.993813	6.09852e-08	Positive
fysa	Coding	LOC691272	Coding	0.994506	4.02509e-08	Positive
Oaz2	Coding	St3gal6	Coding	-0.992363	1.27227e-07	Negative
Oaz2	Coding	Fyco1	Coding	0.992415	1.24225e-07	Positive
Oaz2	Coding	Anxa4	Coding	-0.991667	1.72522e-07	Negative
Oaz2	Coding	Me3	Coding	0.99171	1.69401e-07	Positive
Oaz2	Coding	Slc25a12	Coding	0.99539	2.18112e-08	Positive
Dpy19l1	Coding	Sec61g	Coding	0.991612	1.76501e-07	Positive
Maob	Coding	Stfa3	Coding	0.990436	2.79122e-07	Positive
Maob	Coding	Vwa3a	Coding	0.990745	2.48896e-07	Positive
Dusp21	Coding	Pdzd8	Coding	-0.990547	2.67972e-07	Negative

## Sheet: gene attribution
GeneSymbol	Degree	Biotype
Hba2	27	coding
LOC501110	26	coding
Spag9	26	coding
Stfa3	24	coding
Cflar	22	coding
Ktn1	21	coding
Plat	21	coding
Lmo7	19	coding
LOC500300	19	coding
RGD1359550_1	18	coding
RGD6498623_1	18	coding
Ahnak	17	coding
Itga9	17	coding
Nucb2	17	coding
Skil	17	coding
Slfn5	17	coding
Inpp5a	16	coding
Junb	16	coding
NA	16	coding
Pam	16	coding
RGD7690153_1	16	coding
St3gal6	16	coding
Stmn2	15	coding
Dpp4	14	coding
Fyco1	14	coding
Gbp1	14	coding
Anxa4	13	coding
Eml4	13	coding
Usp25	13	coding
Akr1cl	12	coding
Ascc3	12	coding
Clec2g	12	coding
Fgfr1op2	12	coding
Mcl1	12	coding
ND6	12	coding
Nefh	12	coding
RGD1309995	12	coding
Sp100	12	coding
Tmem144	12	coding
Casp4	11	coding
Filip1	11	coding
RGD1309362	11	coding
RGD6496142_1	11	coding
Rictor	11	coding
Arhgef5	10	coding
Ppfibp1	10	coding
RGD1307929	10	coding
Slc25a12	10	coding
Zcchc6	10	coding
Fam126a	9	coding
Fat1	9	coding
Ifit2	9	coding
NDUF_B12.0	9	coding
Nexn	9	coding
Pcdh7	9	coding
Pdlim5	9	coding
Rab18	9	coding
RGD1310016	9	coding
Sh3glb1	9	coding
Tmem53	9	coding
Trim25	9	coding
Ophn1	8	coding
Slfn13	8	coding
Syngr2	8	coding
Vps54	8	coding
Hook1	7	coding
LOC100363642	7	coding
Me3	7	coding
MGC108823	7	coding
Nfatc3	7	coding
Plp1	7	coding
Rcn1	7	coding
Tet2	7	coding
Vps13a	7	coding
Aldh1l2	6	coding
Calm1	6	coding
Cd74	6	coding
Lifr	6	coding
LOC100360573	6	coding
Ly6c	6	coding
Nav3	6	coding
Oxct1	6	coding
Parp14	6	coding
Plin5	6	coding
RGD1560801	6	coding
RGD6499709_1	6	coding
Sema6a	6	coding
Ssbp2	6	coding
Tcea3	6	coding
Trim5	6	coding
Vldlr	6	coding
Zc3h7a	6	coding
Clic4	5	coding
Cog4	5	coding
Cox11	5	coding
Cpd	5	coding
Cped1	5	coding
Ctsa	5	coding
Cxcl9	5	coding
Dmd	5	coding
Eif2ak2	5	coding
Gstm5	5	coding
Kat2b	5	coding
MTA_TC0200002912.mm	5	coding
Oaz2	5	coding
Parp9	5	coding
Popdc2	5	coding
RGD1562531_1	5	coding
S100a10	5	coding
Sec24d	5	coding
Sec61g	5	coding
Tm7sf2	5	coding
Tmem2	5	coding
Apol9a	4	coding
Arhgap21	4	coding
Col6a3	4	coding
Dcbld1	4	coding
Dst	4	coding
Esyt1	4	coding
Fnbp1	4	coding
Fnbp4	4	coding
Herc6	4	coding
Hspa1b	4	coding
Iqgap1	4	coding
Itga1	4	coding
klerwoy	4	coding
LOC361346	4	coding
LOC679129	4	coding
Mme	4	coding
Nfix	4	coding
Osbp	4	coding
Ppap2a	4	coding
RGD7536442_1	4	coding
Sepp1	4	coding
Setd3	4	coding
Socs3	4	coding
Srpx2	4	coding
Timp1	4	coding
Tmf1	4	coding
Abcb1b	3	coding
Acss1	3	coding
Atp13a3	3	coding
Bloc1s1	3	coding
C4.0	3	coding
Cd55	3	coding
Clip4	3	coding
Col5a2	3	coding
Col6a1	3	coding
Crem	3	coding
Donson	3	coding
Elf1	3	coding
Enpp1	3	coding
Ezr	3	coding
Fgd6	3	coding
Fuca1	3	coding
Fxyd1	3	coding
Gna13	3	coding
Hbb-b1	3	coding
Il6	3	coding
Inpp1	3	coding
Kank1	3	coding
Lgals9	3	coding
LOC690190	3	coding
Map3k8	3	coding
Morc3	3	coding
Mx2	3	coding
Nsmaf	3	coding
Plod1	3	coding
Ptprd	3	coding
Rb1	3	coding
RGD1312048_2	3	coding
Rgs1	3	coding
Ripk1	3	coding
Smarca1	3	coding
Stk38l	3	coding
Tbk1	3	coding
Tfpi2	3	coding
Tp53inp1	3	coding
Trafd1	3	coding
Ucp3	3	coding
Uqcr10	3	coding
Usp18	3	coding
Vnn1	3	coding
Yes1	3	coding
Abi3bp	2	coding
Akap13	2	coding
Anxa3	2	coding
Apaf1	2	coding
Arhgef9	2	coding
Arl2	2	coding
Cacna2d1	2	coding
Cbx4	2	coding
Ccdc80	2	coding
Cdk18	2	coding
Celf2	2	coding
Cited4	2	coding
Col4a1	2	coding
Cpg1	2	coding
Cpq	2	coding
Dok4	2	coding
Etnk1	2	coding
Fam173a	2	coding
Fam46a	2	coding
Fbxo11	2	coding
Fcho2	2	coding
Filip1l	2	coding
Flot1	2	coding
Gas6	2	coding
Gsap	2	coding
Gzmc	2	coding
Hyal1	2	coding
Hyal3	2	coding
Iffo1	2	coding
Itga2	2	coding
Jag1	2	coding
Lgals8	2	coding
LOC100362724	2	coding
LOC680370	2	coding
LOC689899	2	coding
Maob	2	coding
Med27	2	coding
Mmp8	2	coding
Mpv17l2	2	coding
MTA_TC1800000070.mm	2	coding
Mtss1l	2	coding
Mycbp2	2	coding
Ntm	2	coding
Pard3b	2	coding
Parm1	2	coding
Pi4k2a	2	coding
Prune2	2	coding
Pxdc1	2	coding
Rcor3	2	coding
RGD1310507	2	coding
RGD1564578	2	coding
RGD1584022_1	2	coding
RGD7651597_1	2	coding
Rps24	2	coding
Serpine1	2	coding
Setdb2	2	coding
Slc27a4	2	coding
Smoc2	2	coding
Sort1	2	coding
Sp110	2	coding
Spta1	2	coding
Thsd4	2	coding
Tnni3	2	coding
Traf6	2	coding
Vwa3a	2	coding
Xiap	2	coding
Abca1	1	coding
Abcg1	1	coding
Abcg3	1	coding
Ablim2	1	coding
Adamts12	1	coding
Adora2a	1	coding
Aida	1	coding
Ak3	1	coding
Aldh6a1	1	coding
Anxa13	1	coding
Apbb2	1	coding
Apod	1	coding
Aqp6	1	coding
Arhgap6	1	coding
Arid5a	1	coding
Arpc5	1	coding
Asxl3	1	coding
Atg4al1	1	coding
Atp5e	1	coding
Atpaf2	1	coding
Baz2b	1	coding
Bbs4	1	coding
Bmp2k	1	coding
Casp12	1	coding
Ccdc17	1	coding
Ccdc53	1	coding
Ccl7	1	coding
Cd14	1	coding
Cd34	1	coding
Cdk2ap2	1	coding
Cdkn1c	1	coding
Chd2	1	coding
Col3a1	1	coding
Copz2	1	coding
Csrnp1	1	coding
Cst5	1	coding
Cyp51	1	coding
Defa6	1	coding
Dennd4c	1	coding
Dopey2	1	coding
Dpy19l1	1	coding
Dusp14l1	1	coding
Dusp21	1	coding
Esyt2	1	coding
Eva1c	1	coding
Fads3	1	coding
Fam102b	1	coding
Fam114a1	1	coding
Fat4	1	coding
Fbxo7	1	coding
Fcgrt	1	coding
Fech	1	coding
Fgf18	1	coding
Fgfr1	1	coding
Flnb	1	coding
Flvcr2	1	coding
Fmo1	1	coding
fysa	1	coding
Gadd45g	1	coding
Gca	1	coding
Gopc	1	coding
Grk5	1	coding
Gtf2b	1	coding
Ifih1	1	coding
Igf2r	1	coding
Irak2	1	coding
Irf1	1	coding
Itga7	1	coding
Itgb1	1	coding
Jun	1	coding
Kbtbd12	1	coding
Klhl13	1	coding
Klk5	1	coding
Kmt2e	1	coding
Lama4	1	coding
Lamb1	1	coding
Lamb2	1	coding
Lancl3	1	coding
Large	1	coding
Lats2	1	coding
LOC100360654	1	coding
LOC100360856	1	coding
LOC100911857	1	coding
LOC681385	1	coding
LOC690467	1	coding
LOC691272	1	coding
Lrch1	1	coding
Ly86	1	coding
Maged2	1	coding
Man1a2	1	coding
Mapk1ip1l	1	coding
Marcks	1	coding
Mat2b	1	coding
Mdm4	1	coding
Mdp1	1	coding
Med4	1	coding
Mef2d	1	coding
Mid1	1	coding
Mid2	1	coding
Moap1	1	coding
Mpdz	1	coding
Mprip	1	coding
MTA_TC0700000084.mm	1	coding
MTA_TC0700002927.mm	1	coding
Mxd1	1	coding
Myo1e	1	coding
Myot	1	coding
Nhsl2	1	coding
Nin	1	coding
Notch1	1	coding
Oasl2	1	coding
Ogn	1	coding
Olr1	1	coding
Olr1155	1	coding
Olr1576	1	coding
P2rx5	1	coding
Parp11	1	coding
Pcnx	1	coding
Pcolce	1	coding
Pde10a	1	coding
Pde7a	1	coding
Pdzd8	1	coding
Pelo	1	coding
Pfdn1	1	coding
Pkp2	1	coding
Plin2	1	coding
Plxna1	1	coding
Pnn	1	coding
Pon3	1	coding
Ptp4a3	1	coding
Rassf8	1	coding
Rcan1	1	coding
RGD1560146	1	coding
RGD1560162_1	1	coding
RGD1562485	1	coding
RGD1564291_1	1	coding
RGD1584304_1	1	coding
RGD1593770_1	1	coding
RGD1597700_1	1	coding
RGD2323017_1	1	coding
RGD6488862_1	1	coding
RGD6493757_1	1	coding
RGD6497926_1	1	coding
RGD6500742_1	1	coding
RGD7516914_1	1	coding
RGD7551408_1	1	coding
RGD7636450_1	1	coding
Rgs7	1	coding
Rnf19b	1	coding
Rpl37	1	coding
Rras	1	coding
Rrbp1	1	coding
S100a9	1	coding
Scd1	1	coding
Sec23a	1	coding
Slc12a4	1	coding
Slc26a10	1	coding
Slc47a1	1	coding
Slfn2	1	coding
Smg7	1	coding
Sox18	1	coding
Sp140	1	coding
Spink8	1	coding
Sppl2a	1	coding
Spsb1	1	coding
ST7	1	coding
St8sia6	1	coding
Stard4	1	coding
Tdrd7	1	coding
Tmem167b	1	coding
Tmem55b	1	coding
Tmem63a	1	coding
Tnfrsf1b	1	coding
Tom1l2	1	coding
Tor1b	1	coding
Ttpa	1	coding
Ubr4	1	coding
Ust	1	coding
Vom2r8	1	coding
Vwa5a	1	coding
Xdh	1	coding
Ypel2	1	coding
Zc3h14	1	coding
Zc3hav1	1	coding
Zcchc24	1	coding
Zfp710	1	coding
